# Supplementary material for: Androgens show sex-dependent differences in myelination in immune and non-immune murine models of CNS demyelination
Source: Nat Commun. 2023 Mar 22;14:1592. doi: 10.1038/s41467-023-36846-w (PMC10033728; doi:10.1038/s41467-023-36846-w)
Supplement: Supplementary file 4 — Supplementary Dataset 1 [file 41467_2023_36846_MOESM4_ESM.xlsx]

## Sheet: Index
DHTFvsCTF = females DHT versus females Control
DHTFvsCT = females DHT versus all Controls
DHTMvsCTM = males DHT versus males Control
DHTMvsCT = males DHT versus all Controls
DHTFvsDHTM = females DHT versus males DHT
CTFvsCTM = females Control versus males Control
Statistics used	The workflow uses edgeR’s quasi-likelihood (QL) pipeline (edgeR-quasi) for differential expression. This statistical methodology uses negative binomial generalized linear models but with F-tests instead of likelihood ratio tests. This method provides stricter error rate control than other negative binomial based pipelines, including the traditional edgeR pipelines or DESeq2 (Chen et al., 2016). T…

## Sheet: DEGs_alldat_logCPM_EdgeR
ID	logFC_DHTFvsCTF	logCPM_DHTFvsCTF	F_DHTFvsCTF	PValue_DHTFvsCTF	FDR_DHTFvsCTF	ID	logFC_DHTFvsCT	logCPM_DHTFvsCT	F_DHTFvsCT	PValue_DHTFvsCT	FDR_DHTFvsCT	ID	logFC_DHTMvsCTM	logCPM_DHTMvsCTM	F_DHTMvsCTM	PValue_DHTMvsCTM	FDR_DHTMvsCTM	ID	logFC_DHTMvsCT	logCPM_DHTMvsCT	F_DHTMvsCT	PValue_DHTMvsCT	FDR_DHTMvsCT	ID	logFC_DHTFvsDHTM	logCPM_DHTFvsDHTM	F_DHTFvsDHTM	PValue_DHTFvsDHTM	FDR_DHTFvsDHTM	ID	logFC_CTFvsCTM	logCPM_CTFvsCTM	F_CTFvsCTM	PValue_CTFvsCTM	FDR_CTFvsCTM	CT1F	CT2F	CT3F	CT4F	DHT1F	DHT2F	DHT3F	CT1M	CT2M	CT3M	CT4M	DHT2M	DHT3M	DHT4M
0610009B22Rik	0.0977866	3.52457	0.66003	0.431297	0.52077	0610009B22Rik	0.11539	3.52454	1.19145	0.293487	0.376969	0610009B22Rik	0.0839727	3.52457	0.484373	0.498804	0.647762	0610009B22Rik	0.0661257	3.52454	0.387731	0.543516	0.750214	0610009B22Rik	0.0493005	3.52457	0.14663	0.708016	0.804489	0610009B22Rik	0.0354866	3.52457	0.100402	0.75642	0.865021	3.32673	3.289	3.71316	3.63382	3.64248	3.66383	3.48589	3.33682	3.37311	3.68191	3.45118	3.45351	3.6396	3.55314
0610009E02Rik	0.419815	0.301329	2.97965	0.108187	0.171202	0610009E02Rik	0.216051	0.301102	0.892759	0.360771	0.446698	0610009E02Rik	-0.430488	0.301329	3.00676	0.106749	0.225161	0610009E02Rik	-0.252048	0.301102	1.1066	0.310662	0.570531	0610009E02Rik	0.46813	0.301329	3.19581	0.0973443	0.22176	0610009E02Rik	-0.382173	0.301329	2.79709	0.118514	0.285278	0.149492	0.466266	0.175363	-0.562299	0.510724	0.490908	0.514534	0.37617	0.809324	0.0913939	0.50832	0.0943131	0.240839	-0.185866
0610009L18Rik	0.25303	0.648396	1.82936	0.199452	0.28123	0610009L18Rik	-0.00174543	0.648324	7.47358e-05	0.993225	0.99525	0610009L18Rik	-0.710953	0.648396	13.7953	0.00263376	0.0214803	0610009L18Rik	-0.495005	0.648324	5.47901	0.0345874	0.289505	0610009L18Rik	0.493445	0.648396	5.92169	0.0302751	0.132518	0610009L18Rik	-0.470538	0.648396	7.32863	0.0180584	0.091244	0.420082	0.740657	0.294158	0.478892	0.973611	0.679034	0.514534	0.961824	0.985348	0.855212	0.980079	-0.135089	0.423819	0.432842
0610010F05Rik	0.184601	5.47765	7.0818	0.0197065	0.0455771	0610010F05Rik	0.310158	5.47763	11.653	0.00420342	0.0125027	0610010F05Rik	0.294785	5.47765	18.0253	0.000972306	0.0131354	0610010F05Rik	0.157292	5.47763	2.94595	0.108151	0.36399	0610010F05Rik	0.152871	5.47765	4.22694	0.0606222	0.172573	0610010F05Rik	0.263055	5.47765	16.5781	0.00134357	0.022542	5.54971	5.53206	5.47839	5.42566	5.68632	5.71406	5.64367	5.17648	5.26534	5.35964	5.12593	5.5407	5.63596	5.40068
0610010K14Rik	-0.121981	0.790681	0.341012	0.569323	0.64955	0610010K14Rik	-0.277569	0.7909	1.96168	0.183131	0.255648	0610010K14Rik	-0.564351	0.790681	7.18475	0.0189985	0.0690602	0610010K14Rik	-0.424117	0.7909	4.42196	0.0540695	0.301961	0610010K14Rik	0.146433	0.790681	0.42356	0.526596	0.663453	0610010K14Rik	-0.295938	0.790681	2.38647	0.146576	0.323416	0.647847	0.873197	0.601156	0.955714	0.621277	0.519332	0.823656	1.43036	0.985348	0.691566	1.0494	0.13612	0.732106	0.621241
0610012G03Rik	-0.340712	3.9018	18.2046	0.000935181	0.00736382	0610012G03Rik	-0.480262	3.90186	22.2195	0.00033343	0.00238411	0610012G03Rik	-0.356001	3.9018	20.0144	0.000639455	0.0107137	0610012G03Rik	-0.228846	3.90186	5.19386	0.0388849	0.289505	0610012G03Rik	-0.251439	3.9018	8.76708	0.0111233	0.111459	0610012G03Rik	-0.266728	3.9018	13.2762	0.00301148	0.0333339	3.89129	3.84848	3.80938	4.04802	3.57883	3.49162	3.61574	4.22359	4.04732	4.15225	4.24022	3.87678	3.71877	3.83913
0610030E20Rik	-0.474939	5.19563	19.371	0.000730085	0.0067114	0610030E20Rik	-0.529818	5.19567	27.7888	0.000118574	0.00145032	0610030E20Rik	-0.317953	5.19563	8.76854	0.0111181	0.0494951	0610030E20Rik	-0.265084	5.19567	7.1735	0.0180179	0.289361	0610030E20Rik	-0.264767	5.19563	5.3536	0.037835	0.142848	0610030E20Rik	-0.107782	5.19563	1.19139	0.295029	0.499683	5.35144	5.12998	5.17463	5.49715	4.77212	4.6296	5.03434	5.44212	5.34937	5.26699	5.54031	5.09783	5.07124	5.08836
0610038B21Rik	-0.553679	-1.07942	1.2036	0.292673	0.382633	0610038B21Rik	-0.773968	-1.07878	2.98947	0.10581	0.162478	0610038B21Rik	-0.724346	-1.07942	2.23659	0.158851	0.296965	0610038B21Rik	-0.533291	-1.07878	1.46841	0.245676	0.510897	0610038B21Rik	-0.242195	-1.07942	0.194848	0.666225	0.774213	0610038B21Rik	-0.412863	-1.07942	0.900737	0.360037	0.567226	-1.0348	-1.96545	-0.707599	-0.798687	-2.28659	-1.94976	-0.759584	-1.36564	-0.700445	-0.867503	-0.0939734	-0.992626	-1.26997	-1.82208
0610040B10Rik	0.00366003	1.07888	0.000250112	0.987624	0.991304	0610040B10Rik	-0.142795	1.07894	0.449577	0.513458	0.593967	0610040B10Rik	-0.425355	1.07888	3.3258	0.0914607	0.202394	0610040B10Rik	-0.292709	1.07894	1.8276	0.197873	0.461601	0610040B10Rik	0.14996	1.07888	0.364234	0.556635	0.688982	0610040B10Rik	-0.279055	1.07888	1.70282	0.214733	0.411836	1.27307	0.873197	0.85415	1.05381	1.29042	0.799818	0.944892	1.5632	0.887406	1.64829	0.907262	0.591677	0.962506	1.05084
0610040F04Rik	0.74919	0.833304	12.8482	0.00337084	0.0140588	0610040F04Rik	0.795827	0.832725	19.8534	0.000544863	0.00313423	0610040F04Rik	0.315071	0.833304	2.15162	0.166386	0.306231	0610040F04Rik	0.267077	0.832725	2.05586	0.173603	0.434929	0610040F04Rik	0.528786	0.833304	5.59805	0.0343365	0.137922	0610040F04Rik	0.0946674	0.833304	0.220003	0.646871	0.79288	0.420082	0.994579	0.690508	0.249715	1.56395	1.20172	1.23848	0.411844	0.698171	0.134524	0.777085	0.788032	0.7596	0.937204
0610040J01Rik	-0.795742	2.52175	12.3486	0.0038551	0.0151586	0610040J01Rik	-0.889077	2.522	18.4587	0.000740562	0.00379785	0610040J01Rik	-0.307518	2.52175	1.93888	0.187343	0.331622	0610040J01Rik	-0.219683	2.522	1.23351	0.285458	0.546162	0610040J01Rik	-0.669718	2.52175	7.83497	0.0151568	0.113392	0610040J01Rik	-0.181494	2.52175	0.797938	0.388082	0.592977	2.92251	2.50855	2.48223	2.55163	1.25657	1.77342	2.31214	2.71412	2.97448	2.57227	2.93286	2.79436	2.28005	2.38134
0610043K17Rik	0.211273	-0.812291	0.276262	0.608085	0.684515	0610043K17Rik	0.242432	-0.812493	0.500525	0.490893	0.573223	0610043K17Rik	-0.0109432	-0.812291	0.000689955	0.979447	0.988322	0610043K17Rik	-0.0426714	-0.812493	0.014261	0.906642	0.959058	0610043K17Rik	0.285599	-0.812291	0.436317	0.520534	0.658773	0610043K17Rik	0.063383	-0.812291	0.0270307	0.871958	0.930033	-1.77622	-1.05543	-0.147041	-0.798687	-0.731912	-0.391781	-0.837443	-0.555319	-1.04264	-1.04862	-0.953965	-1.53275	-0.268586	-1.18529
1110002L01Rik	0.0406466	3.31495	0.0907904	0.76798	0.819827	1110002L01Rik	0.11863	3.31492	0.91149	0.355933	0.442051	1110002L01Rik	0.276439	3.31495	4.20362	0.0612451	0.153508	1110002L01Rik	0.194037	3.31492	2.45161	0.139747	0.398056	1110002L01Rik	-0.0753663	3.31495	0.273707	0.609731	0.730741	1110002L01Rik	0.160426	3.31495	1.63155	0.224014	0.422315	3.00119	3.41612	3.5154	3.31075	3.21453	3.58198	3.26619	3.22093	3.27	3.02036	3.1324	3.23526	3.50799	3.55314
1110004F10Rik	-0.154389	5.75858	7.42918	0.0174337	0.0416349	1110004F10Rik	-0.0672815	5.75859	0.910725	0.356129	0.442261	1110004F10Rik	0.141465	5.75858	6.29046	0.0263187	0.0865479	1110004F10Rik	0.0487777	5.75859	0.484344	0.497865	0.717749	1110004F10Rik	-0.116059	5.75858	3.69252	0.0770413	0.195298	1110004F10Rik	0.179795	5.75858	11.7952	0.00448869	0.0416131	5.91822	5.79443	5.77161	5.90622	5.72552	5.66719	5.69124	5.69198	5.65116	5.66099	5.67344	5.88904	5.82431	5.71357
1110006O24Rik	-0.757277	-0.199741	3.37036	0.0895436	0.146376	1110006O24Rik	-1.03098	-0.199104	7.12135	0.0183647	0.0386572	1110006O24Rik	-0.834256	-0.199741	4.46537	0.0546692	0.142034	1110006O24Rik	-0.605183	-0.199104	2.62777	0.127332	0.384319	1110006O24Rik	-0.425888	-0.199741	0.918812	0.35542	0.509971	1110006O24Rik	-0.502867	-0.199741	2.00373	0.180614	0.370501	-0.354233	-0.205848	-0.431353	0.207713	-1.21123	-0.684145	-0.759584	-0.488025	0.339252	0.439764	0.663764	0.13612	-0.445644	-1.67025
1110008P14Rik	-0.121874	5.24804	2.31932	0.151923	0.225081	1110008P14Rik	-0.351576	5.24806	6.9731	0.0193936	0.0403956	1110008P14Rik	-0.396755	5.24804	24.4087	0.000276662	0.00762554	1110008P14Rik	-0.198714	5.24806	2.26512	0.154565	0.413998	1110008P14Rik	-0.152872	5.24804	3.20741	0.096801	0.221277	1110008P14Rik	-0.427754	5.24804	33.4766	6.53321e-05	0.00673606	5.02776	4.96154	5.2166	5.28756	5.02306	4.92745	5.06943	5.59639	5.59894	5.55881	5.46832	5.22072	5.07672	5.17989
1110012L19Rik	0.0267827	2.887	0.0375325	0.849404	0.886725	1110012L19Rik	-0.150802	2.88705	1.02001	0.329673	0.415023	1110012L19Rik	-0.289606	2.887	4.36973	0.0569692	0.145721	1110012L19Rik	-0.131679	2.88705	0.77644	0.393125	0.63845	1110012L19Rik	-0.0191702	2.887	0.0168548	0.898708	0.936142	1110012L19Rik	-0.335559	2.887	6.87984	0.0211875	0.100538	2.67178	2.50855	2.83559	3.01445	2.9596	2.52795	2.86663	3.1004	3.01563	3.04317	3.2401	2.94896	2.6688	2.81363
1110015O18Rik	1.27714	0.497038	25.8044	0.000216645	0.00573548	1110015O18Rik	1.58348	0.495644	37.1518	2.77856e-05	0.00118427	1110015O18Rik	1.03401	0.497038	14.5913	0.00215623	0.0193069	1110015O18Rik	0.645722	0.495644	5.38585	0.035927	0.289505	1110015O18Rik	0.938137	0.497038	12.2186	0.00399399	0.111459	1110015O18Rik	0.695001	0.497038	7.23061	0.0186928	0.0928413	-0.131246	0.169	0.4727	0.119851	1.56395	1.73758	0.718751	-0.625906	-0.48835	-0.63243	-0.19725	0.176749	0.732106	0.530115
1110017D15Rik	0.100669	0.779699	0.195799	0.665467	0.73378	1110017D15Rik	0.0283747	0.779653	0.02017	0.889089	0.915359	1110017D15Rik	-0.0975204	0.779699	0.182321	0.676431	0.78769	1110017D15Rik	-0.0287331	0.779653	0.0202855	0.888774	0.950093	1110017D15Rik	0.0570779	0.779699	0.0552294	0.817893	0.882454	1110017D15Rik	-0.141111	0.779699	0.443123	0.517353	0.6996	1.0858	0.397493	0.85415	0.368849	0.4521	1.03455	0.87338	0.669333	0.782328	0.748202	1.13693	0.530291	0.704078	0.983738
1110019D14Rik	0.160936	1.0422	0.399863	0.538214	0.621614	1110019D14Rik	0.165324	1.04211	0.573299	0.461519	0.545366	1110019D14Rik	0.00904542	1.0422	0.0012353	0.972501	0.983989	1110019D14Rik	0.00440961	1.04211	0.000394348	0.984437	0.993238	1110019D14Rik	0.161112	1.0422	0.349769	0.564471	0.695358	1110019D14Rik	0.00922159	1.0422	0.00149061	0.969794	0.984171	0.945915	0.432289	1.17632	1.33315	0.952618	1.50153	0.967964	1.245	0.446318	1.17739	1.00356	0.788032	1.2607	0.937204
1110020A21Rik	0.000354934	-0.58305	1.49643e-06	0.999043	0.999222	1110020A21Rik	-0.433334	-0.583	1.67244	0.216889	0.294066	1110020A21Rik	-0.689879	-0.58305	5.10207	0.0418843	0.118122	1110020A21Rik	-0.358316	-0.583	1.13452	0.30486	0.564344	1110020A21Rik	-0.0742187	-0.58305	0.0488744	0.828497	0.889985	1110020A21Rik	-0.764453	-0.58305	7.2943	0.0182776	0.0916135	-0.692363	-0.874439	-0.633422	-1.18966	-0.320705	-0.819981	-1.68326	0.00783553	-0.139624	-0.494613	0.0482774	-0.744855	-0.882295	-0.671062
1110032A03Rik	0.106276	4.69455	0.79981	0.387542	0.478427	1110032A03Rik	0.0148146	4.69455	0.0171073	0.897801	0.922511	1110032A03Rik	-0.0709166	4.69455	0.35445	0.561911	0.700568	1110032A03Rik	0.0150302	4.69455	0.0175753	0.896421	0.953741	1110032A03Rik	-0.00019765	4.69455	2.41689e-06	0.998783	0.9994	1110032A03Rik	-0.17739	4.69455	2.58609	0.13201	0.304343	4.33393	4.45268	4.8194	4.72811	4.84085	4.68711	4.5674	4.87161	4.56364	4.75636	4.88174	4.77954	4.69587	4.6301
1110032F04Rik	0.49443	1.57901	8.40325	0.0125271	0.0329929	1110032F04Rik	0.745992	1.57861	14.1577	0.00210393	0.00763624	1110032F04Rik	0.575642	1.57901	10.7607	0.00602907	0.0340671	1110032F04Rik	0.271339	1.57861	1.75205	0.206852	0.473229	1110032F04Rik	0.474743	1.57901	6.69422	0.022665	0.122482	1110032F04Rik	0.555955	1.57901	11.4667	0.00492202	0.0441291	1.64889	1.65541	1.71976	1.23201	2.22868	2.03201	1.90917	0.782671	0.912522	1.25761	1.13693	1.466	1.85222	1.43265
1110038B12Rik	-0.754911	3.50917	26.1885	0.000202871	0.00573548	1110038B12Rik	-0.864485	3.5093	36.0028	3.26907e-05	0.00118427	1110038B12Rik	-0.48031	3.50917	10.9037	0.00578319	0.0332218	1110038B12Rik	-0.378448	3.5093	7.34334	0.0169401	0.289361	1110038B12Rik	-0.486158	3.50917	9.72396	0.0082261	0.111459	1110038B12Rik	-0.211557	3.50917	2.5253	0.136247	0.310123	3.66462	3.73111	3.42282	3.67294	2.55544	2.87448	3.14489	3.821	3.72109	3.6673	4.10295	3.27322	3.27064	3.52194
1110038F14Rik	-0.489863	3.87135	17.7308	0.00103708	0.00760417	1110038F14Rik	-0.565983	3.87143	25.7757	0.000169293	0.00171376	1110038F14Rik	-0.175353	3.87135	2.32621	0.151363	0.287004	1110038F14Rik	-0.103021	3.87143	0.903122	0.358082	0.612562	1110038F14Rik	-0.463056	3.87135	14.0854	0.00244677	0.111459	1110038F14Rik	-0.148546	3.87135	1.95745	0.185383	0.376149	4.00434	3.76563	3.98743	3.92055	3.2876	3.3083	3.67652	4.09233	4.16433	3.84335	4.15891	3.98941	3.75337	3.93401
1110046J04Rik	0.348116	1.4671	5.62332	0.0339971	0.0688224	1110046J04Rik	0.391388	1.46691	9.09576	0.0092646	0.0226768	1110046J04Rik	0.216478	1.4671	2.12295	0.16903	0.30928	1110046J04Rik	0.171961	1.46691	1.69228	0.214329	0.480335	1110046J04Rik	0.219424	1.4671	1.95303	0.185848	0.332108	1110046J04Rik	0.0877854	1.4671	0.400621	0.537835	0.716841	1.27307	1.43293	1.42222	1.3906	1.75793	1.67579	1.73183	1.26465	1.60967	1.23797	1.00356	1.32851	1.55553	1.62108
1110051M20Rik	0.357562	5.65709	18.9564	0.000796354	0.00693509	1110051M20Rik	0.380942	5.65707	27.0136	0.000135706	0.00153281	1110051M20Rik	0.256386	5.65709	9.705	0.00827423	0.0416153	1110051M20Rik	0.232619	5.65707	9.91181	0.00712402	0.289361	1110051M20Rik	0.148332	5.65709	2.83198	0.11645	0.245807	1110051M20Rik	0.0471562	5.65709	0.379505	0.548591	0.724186	5.42683	5.60822	5.64786	5.46519	5.97036	5.99399	5.71018	5.51671	5.43852	5.54589	5.46832	5.66995	5.695	5.87349
1110059E24Rik	-0.0193308	4.14777	0.100311	0.756528	0.810174	1110059E24Rik	0.0435489	4.14777	0.433828	0.520814	0.600729	1110059E24Rik	0.0812372	4.14777	1.76894	0.206565	0.354272	1110059E24Rik	0.0155367	4.14777	0.0549079	0.818129	0.914318	1110059E24Rik	0.0280051	4.14777	0.184285	0.674803	0.780078	1110059E24Rik	0.128573	4.14777	5.15385	0.0410103	0.148783	4.24221	4.16785	4.13798	4.23997	4.17831	4.13715	4.2188	4.03914	4.0129	4.11505	4.10837	4.17383	4.19971	4.07501
1110059G10Rik	-0.255451	3.46765	4.12467	0.0634116	0.11128	1110059G10Rik	-0.190031	3.4677	2.67363	0.124325	0.185344	1110059G10Rik	0.106364	3.46765	0.723688	0.410459	0.567219	1110059G10Rik	0.0379158	3.4677	0.109116	0.74605	0.872394	1110059G10Rik	-0.228004	3.46765	2.89967	0.112569	0.241212	1110059G10Rik	0.133811	3.46765	1.33045	0.269663	0.473293	3.58825	3.30317	3.51132	3.80557	3.24506	3.19833	3.46982	3.51141	3.28931	3.45402	3.45545	3.7241	3.50393	3.35498
1110065P20Rik	-0.00116609	3.46903	0.000136484	0.990858	0.993415	1110065P20Rik	-0.269061	3.46907	2.96081	0.107345	0.164363	1110065P20Rik	-0.481678	3.46903	23.0454	0.00035464	0.00829629	1110065P20Rik	-0.255945	3.46907	2.6746	0.124262	0.37965	1110065P20Rik	-0.0131382	3.46903	0.0151762	0.903855	0.93991	1110065P20Rik	-0.493651	3.46903	28.6118	0.000136058	0.0089804	3.43535	3.39423	3.20257	3.18651	3.32891	3.25013	3.3432	3.73911	3.94148	3.84009	3.66504	3.30564	3.17178	3.46977
1190005I06Rik	0.519875	-0.717234	1.80379	0.202422	0.284697	1190005I06Rik	-0.0583824	-0.717312	0.0208389	0.887278	0.91432	1190005I06Rik	-0.967727	-0.717234	6.29821	0.0262423	0.0863694	1190005I06Rik	-0.558488	-0.717312	1.67096	0.217081	0.482981	1190005I06Rik	0.500748	-0.717234	1.45893	0.248792	0.401932	1190005I06Rik	-0.986855	-0.717234	7.71959	0.0157667	0.0848426	-1.94754	-1.37825	-0.956186	-0.562299	-0.482823	-0.445705	-1.19923	-0.19187	-0.0888966	-0.706612	-0.0449814	-0.744855	-0.96989	-1.82208
1190007I07Rik	0.0872081	2.10892	0.511532	0.487228	0.574	1190007I07Rik	-0.0219083	2.10893	0.0326852	0.859126	0.892695	1190007I07Rik	-0.304547	2.10892	6.13395	0.0279185	0.0903375	1190007I07Rik	-0.203217	2.10893	2.72767	0.120892	0.376938	1190007I07Rik	0.181307	2.10892	1.92365	0.188968	0.335459	1190007I07Rik	-0.210448	2.10892	3.45657	0.0859714	0.233911	2.05286	1.91115	2.13496	2.07907	2.18434	2.0613	2.15012	2.22566	2.08875	2.30602	2.38099	1.70698	2.05445	2.07241
1300002E11Rik	-0.146539	3.14877	1.71738	0.212898	0.296782	1300002E11Rik	-0.108704	3.14881	1.14827	0.302058	0.385949	1300002E11Rik	-0.0529071	3.14877	0.223556	0.644249	0.765137	1300002E11Rik	-0.091748	3.14881	0.816597	0.38148	0.630628	1300002E11Rik	-0.0169497	3.14877	0.0201537	0.889303	0.929888	1300002E11Rik	0.076682	3.14877	0.549738	0.471716	0.661943	3.03611	3.21098	3.15627	3.47469	3.14683	3.01586	3.08284	3.16976	3.29409	3.10952	3.02177	3.02881	3.23681	3.02307
1500004A13Rik	0.497063	5.74077	16.1237	0.00149243	0.00901921	1500004A13Rik	0.595638	5.74073	25.9679	0.000163502	0.0016806	1500004A13Rik	0.426702	5.74077	11.8228	0.00445436	0.0283325	1500004A13Rik	0.320918	5.74073	7.33366	0.0169995	0.289361	1500004A13Rik	0.274729	5.74077	4.26127	0.0597189	0.171301	1500004A13Rik	0.204367	5.74077	3.12216	0.100883	0.258704	5.63665	5.83969	5.7239	5.21123	6.26458	6.15551	5.91177	5.46882	5.51328	5.38888	5.28886	5.82498	5.85411	5.8517
1500009C09Rik	0.225633	5.33225	6.66052	0.0229461	0.050987	1500009C09Rik	0.137342	5.33224	2.39616	0.143962	0.209313	1500009C09Rik	-0.00492772	5.33225	0.00315639	0.956058	0.974312	1500009C09Rik	0.0782405	5.33224	0.771599	0.394565	0.639625	1500009C09Rik	0.0591092	5.33225	0.398147	0.539074	0.674368	1500009C09Rik	-0.171452	5.33225	4.44629	0.055119	0.178007	5.35144	5.17819	5.2078	5.03178	5.48904	5.47015	5.29942	5.37366	5.2931	5.32166	5.47673	5.44934	5.1922	5.43353
1500009L16Rik	0.386483	3.26319	23.0236	0.000356076	0.00573548	1500009L16Rik	0.375093	3.26312	26.4014	0.000151257	0.00161848	1500009L16Rik	0.0874631	3.26319	1.16105	0.300998	0.458464	1500009L16Rik	0.0987464	3.26312	1.76599	0.205156	0.470993	1500009L16Rik	0.276356	3.26319	10.2251	0.00706481	0.111459	1500009L16Rik	-0.0226639	3.26319	0.0902949	0.768594	0.87145	3.0758	3.07996	3.22766	3.18109	3.53714	3.54098	3.50179	3.1853	3.11635	3.21877	3.13772	3.09391	3.29903	3.35055
1500011B03Rik	0.193991	5.62401	6.64235	0.0230994	0.0512423	1500011B03Rik	0.163692	5.624	5.60466	0.0328718	0.0616534	1500011B03Rik	0.0265927	5.62401	0.124084	0.730338	0.827657	1500011B03Rik	0.0562542	5.624	0.653589	0.432372	0.671421	1500011B03Rik	0.107447	5.62401	1.77424	0.205928	0.355858	1500011B03Rik	-0.0599509	5.62401	0.734221	0.407165	0.60883	5.5099	5.57746	5.6159	5.47297	5.88637	5.74598	5.56642	5.61946	5.52045	5.60075	5.67527	5.5629	5.60124	5.7256
1500015A07Rik	-0.150992	1.88481	1.3293	0.269859	0.358589	1500015A07Rik	-0.152964	1.88489	1.7144	0.211521	0.288223	1500015A07Rik	-0.127195	1.88481	0.940379	0.350023	0.51065	1500015A07Rik	-0.125235	1.88489	1.14607	0.302503	0.562301	1500015A07Rik	-0.0277033	1.88481	0.0391893	0.846162	0.902021	1500015A07Rik	-0.00390608	1.88481	0.00104185	0.974745	0.987093	1.73641	1.92344	2.00164	2.07907	1.8172	1.77342	1.78476	2.0669	2.03259	1.82982	1.83122	1.70698	2.03208	1.69286
1500015L24Rik	1.02684	1.05827	20.3566	0.000596601	0.00631834	1500015L24Rik	1.16897	1.05741	33.3776	4.81076e-05	0.00118723	1500015L24Rik	0.602597	1.05827	6.52172	0.0241478	0.0814171	1500015L24Rik	0.445109	1.05741	4.3725	0.0552614	0.302417	1500015L24Rik	0.724114	1.05827	8.84224	0.0108568	0.111459	1500015L24Rik	0.299873	1.05827	1.80886	0.20183	0.396374	0.896103	0.361836	1.09137	0.645477	2.08173	1.88685	1.21938	0.698513	0.513522	0.295202	0.406321	0.839553	1.27981	1.05084
1500026H17Rik	0.702119	0.963064	7.00124	0.0202822	0.0465348	1500026H17Rik	0.737863	0.962455	10.8659	0.00530771	0.0148029	1500026H17Rik	0.2832	0.963064	1.08462	0.316804	0.475904	1500026H17Rik	0.246478	0.962455	1.12134	0.30758	0.566866	1500026H17Rik	0.491658	0.963064	3.0003	0.107089	0.235047	1500026H17Rik	0.0727395	0.963064	0.0812591	0.780126	0.87841	0.586356	0.654864	1.19679	0.478892	1.69612	1.58458	0.921447	0.609139	0.809324	0.217099	1.00356	0.49859	1.07621	1.21587
1520401A03Rik	0.988112	-0.829204	10.2867	0.00693564	0.0221927	1520401A03Rik	0.807879	-0.82992	9.1864	0.00899338	0.0221722	1520401A03Rik	-0.183047	-0.829204	0.319308	0.581725	0.716982	1520401A03Rik	-0.0240119	-0.82992	0.00668054	0.936016	0.971979	1520401A03Rik	0.83217	-0.829204	6.43202	0.0249638	0.125813	1520401A03Rik	-0.338988	-0.829204	1.237	0.286361	0.491077	-0.941278	-1.05543	-1.63677	-1.18966	0.190412	-0.560005	-0.685713	-0.948874	-0.555642	-1.14848	-0.953965	-0.670896	-1.26997	-1.29211
1600002K03Rik	-0.121155	1.51675	0.609846	0.448949	0.537741	1600002K03Rik	-0.225004	1.51687	2.34927	0.147649	0.213633	1600002K03Rik	-0.304421	1.51675	3.84391	0.0718989	0.171537	1600002K03Rik	-0.207577	1.51687	1.98966	0.180233	0.442653	1600002K03Rik	-0.0175527	1.51675	0.0112016	0.91734	0.94905	1600002K03Rik	-0.200819	1.51675	1.97543	0.183512	0.373578	1.4388	1.50007	1.58643	1.48154	1.46364	1.11125	1.54502	1.57898	1.79666	1.47455	1.90788	1.21605	1.38947	1.57623
1600010M07Rik	-1.80712	-0.320037	6.68693	0.0228573	0.0508437	1600010M07Rik	-1.88373	-0.318625	8.97102	0.00966722	0.0234824	1600010M07Rik	-1.33376	-0.320037	4.10217	0.0642385	0.158654	1600010M07Rik	-1.25877	-0.318625	4.53982	0.0513791	0.300064	1600010M07Rik	-0.628209	-0.320037	0.640712	0.438082	0.58604	1600010M07Rik	-0.15485	-0.320037	0.0775487	0.785102	0.881525	-0.415814	-0.713643	0.0903589	0.822899	-3.06062	-3.45666	-0.25339	0.339591	-0.0888966	0.134524	0.406321	-1.18513	-0.882295	-0.992788
1600012H06Rik	-0.350156	4.35781	8.54969	0.0119385	0.0319986	1600012H06Rik	-0.314344	4.35785	8.54008	0.0111499	0.0261827	1600012H06Rik	0.00628375	4.35781	0.00279562	0.958643	0.9757	1600012H06Rik	-0.030376	4.35785	0.0823405	0.778358	0.89194	1600012H06Rik	-0.284035	4.35781	4.97908	0.0440504	0.15047	1600012H06Rik	0.0724048	4.35781	0.432911	0.52214	0.70407	4.40243	4.28671	4.43159	4.69619	4.06551	3.8655	4.36502	4.38037	4.32027	4.42185	4.43411	4.53974	4.32922	4.30772
1600014C10Rik	-0.885265	5.96935	14.5647	0.00240407	0.0115754	1600014C10Rik	-0.894282	5.96938	19.7065	0.000592794	0.00329148	1600014C10Rik	-0.18479	5.96935	0.660685	0.431961	0.587066	1600014C10Rik	-0.175784	5.96938	0.830074	0.378033	0.627833	1600014C10Rik	-0.718558	5.96935	8.6697	0.01213	0.111459	1600014C10Rik	-0.0180835	5.96935	0.00743502	0.932691	0.96421	6.3276	6.00772	5.84642	6.35715	4.80908	4.9248	5.83542	6.09107	6.22773	6.03561	6.30433	6.18319	5.65255	6.0642
1600020E01Rik	-0.227625	2.71301	6.76127	0.0221178	0.0495484	1600020E01Rik	-0.524439	2.71314	10.147	0.0066173	0.0174804	1600020E01Rik	-0.66631	2.71301	57.6929	4.13263e-06	0.00335254	1600020E01Rik	-0.420477	2.71314	6.58554	0.0224161	0.289361	1600020E01Rik	-0.103994	2.71301	1.24042	0.285725	0.441241	1600020E01Rik	-0.542679	2.71301	45.7744	1.3883e-05	0.00459962	2.58012	2.61082	2.50704	2.70292	2.34602	2.34948	2.43313	3.10585	3.07801	3.13098	3.2401	2.49029	2.40718	2.53767
1600023N17Rik	0.0864979	-1.10091	0.0391989	0.846143	0.883873	1600023N17Rik	0.331548	-1.10105	0.687611	0.420908	0.505931	1600023N17Rik	0.978293	-1.10091	4.80896	0.0472701	0.12832	1600023N17Rik	0.685039	-1.10105	3.09577	0.100345	0.354607	1600023N17Rik	-0.353784	-1.10091	0.616154	0.446666	0.59438	1600023N17Rik	0.538011	-1.10091	1.53378	0.237624	0.437697	-0.941278	-0.962099	-1.49865	-1.08155	-0.951756	-1.22892	-0.919745	-2.14822	-0.949186	-1.04862	-2.96749	-0.469365	-1.16286	-0.600711
1600029I14Rik	0.459711	-0.634692	1.56789	0.232755	0.318852	1600029I14Rik	0.727887	-0.635261	4.51094	0.0520009	0.0897748	1600029I14Rik	0.825446	-0.634692	4.45111	0.0550048	0.142497	1600029I14Rik	0.497038	-0.635261	1.97156	0.182101	0.444357	1600029I14Rik	0.231378	-0.634692	0.355695	0.561234	0.692494	1600029I14Rik	0.597113	-0.634692	2.56169	0.13369	0.307115	-0.547472	-0.962099	-0.562874	-0.636873	-0.372746	0.134536	-0.61544	-0.488025	-1.78328	-1.14848	-1.78753	-1.18513	-0.110901	-0.292737
1700001C02Rik	0.876442	-1.55646	8.7197	0.0194257	0.04509	1700001C02Rik	0.290069	-1.55666	0.740467	0.404024	0.489101	1700001C02Rik	-1.07319	-1.55646	12.3726	0.00500147	0.0304778	1700001C02Rik	-0.659385	-1.55666	2.90485	0.11042	0.366359	1700001C02Rik	0.949306	-1.55646	8.70056	0.0192476	0.116822	1700001C02Rik	-1.00033	-1.55646	12.8746	0.00437796	0.0411508	-1.77622	-2.15905	-1.78951	-2.3249	-1.11946	-1.54478	-1.19923	-1.24963	-1.36594	-1.14848	-0.953965	-2.40602	-1.97214	-1.82208
1700001G11Rik	-0.492216	-1.19732	2.19919	0.162113	0.237545	1700001G11Rik	-0.538598	-1.19697	3.48381	0.0830808	0.1331	1700001G11Rik	-0.417559	-1.19732	1.62085	0.225452	0.375508	1700001G11Rik	-0.372821	-1.19697	1.68844	0.214821	0.480613	1700001G11Rik	-0.165717	-1.19732	0.209657	0.654658	0.765739	1700001G11Rik	-0.0910597	-1.19732	0.0951407	0.762668	0.868242	-1.0348	-1.64218	-0.868477	-0.886952	-1.78557	-1.32672	-1.42104	-1.04233	-1.36594	-0.561876	-1.14725	-1.53275	-0.96989	-1.67025
1700001G17Rik	-0.492189	-1.36548	1.23404	0.286912	0.376368	1700001G17Rik	-0.621686	-1.36534	2.59977	0.129212	0.1914	1700001G17Rik	-0.20614	-1.36548	0.245274	0.628757	0.753079	1700001G17Rik	-0.0881143	-1.36534	0.0577985	0.813499	0.911422	1700001G17Rik	-0.532995	-1.36548	1.29672	0.275532	0.430628	1700001G17Rik	-0.246946	-1.36548	0.405222	0.535545	0.714758	-1.48469	-1.05543	-1.14943	-1.90066	-1.78557	-1.43163	-2.19574	-1.95408	-0.778689	-1.04862	-1.04737	-0.744855	-1.51148	-1.99178
1700001J03Rik	0.600682	-1.50455	1.64665	0.222005	0.307042	1700001J03Rik	0.954411	-1.50523	4.70156	0.047876	0.0837635	1700001J03Rik	0.497902	-1.50455	0.790327	0.390288	0.547998	1700001J03Rik	0.0312019	-1.50523	0.00390733	0.951042	0.978648	1700001J03Rik	0.923674	-1.50455	3.17174	0.0984837	0.223214	1700001J03Rik	0.820895	-1.50455	2.60944	0.130426	0.301971	-1.62311	-0.874439	-2.64348	-1.18966	-0.541181	-0.969949	-1.42104	-2.3726	-2.14847	-2.37746	-1.63473	-2.40602	-1.97214	-1.08583
1700001L19Rik	0.574956	1.38693	5.56312	0.0348122	0.0700986	1700001L19Rik	0.56473	1.38648	7.4998	0.0160129	0.0347446	1700001L19Rik	0.256643	1.38693	1.08052	0.317685	0.476671	1700001L19Rik	0.266735	1.38648	1.59545	0.227204	0.492089	1700001L19Rik	0.298194	1.38693	1.31333	0.27262	0.427544	1700001L19Rik	-0.0201193	1.38693	0.00754359	0.932122	0.963906	1.27307	1.3625	1.36908	0.581132	1.72117	2.08051	1.33036	1.28403	0.961479	1.37015	1.158	1.029	1.40696	1.8137
1700001O22Rik	0.228174	0.727088	0.639475	0.438388	0.52774	1700001O22Rik	0.188078	0.726817	0.590398	0.455046	0.539469	1700001O22Rik	-0.122951	0.727088	0.17971	0.67861	0.789006	1700001O22Rik	-0.0840788	0.726817	0.111768	0.743101	0.870542	1700001O22Rik	0.272429	0.727088	0.791109	0.390061	0.542164	1700001O22Rik	-0.0786949	0.727088	0.0861184	0.773842	0.87417	1.0858	0.898304	0.4727	-0.0737643	1.07422	1.01472	0.482849	0.480651	1.2643	0.571152	0.475115	0.679121	0.646334	0.530115
1700001P01Rik	0.927027	-1.63791	5.4314	0.0366776	0.072843	1700001P01Rik	0.79404	-1.63846	5.69363	0.0317173	0.0599156	1700001P01Rik	0.0419461	-1.63791	0.0100347	0.921748	0.954137	1700001P01Rik	0.163062	-1.63846	0.198983	0.662372	0.825088	1700001P01Rik	0.631179	-1.63791	2.31393	0.152363	0.291814	1700001P01Rik	-0.253902	-1.63791	0.39715	0.539575	0.718244	-2.36677	-1.50419	-1.78951	-2.3249	-0.731912	-1.54478	-1.42104	-1.95408	-2.14847	-1.3717	-1.63473	-1.29196	-1.80172	-2.18413
1700003E16Rik	0.446016	3.13126	10.5099	0.00649036	0.0212052	1700003E16Rik	0.354118	3.13115	7.79669	0.0144106	0.03194	1700003E16Rik	0.0355566	3.13126	0.0659199	0.801425	0.876691	1700003E16Rik	0.121847	3.13115	0.895013	0.360184	0.615115	1700003E16Rik	0.232325	3.13126	2.48284	0.139307	0.275955	1700003E16Rik	-0.178135	3.13126	1.91219	0.190204	0.381828	3.0702	3.00103	2.93035	2.69534	3.43867	3.52003	3.13474	3.13282	3.12712	2.97362	3.18981	2.96645	2.98058	3.43251
1700003F12Rik	-1.16044	-0.859256	10.5268	0.00645803	0.0211382	1700003F12Rik	-1.64071	-0.858399	16.9388	0.00105187	0.00474333	1700003F12Rik	-1.1184	-0.859256	12.5732	0.00362798	0.0255043	1700003F12Rik	-0.760422	-0.858399	4.38197	0.0550309	0.302417	1700003F12Rik	-0.880694	-0.859256	5.23258	0.0397224	0.14531	1700003F12Rik	-0.838657	-0.859256	8.79226	0.0110332	0.0701119	-0.6181	-1.64218	-1.14943	-0.562299	-2.09958	-1.94976	-1.68326	0.183228	-0.139624	-0.198577	-0.631139	-1.18513	-1.38568	-0.992788
1700007F19Rik	0.428881	-1.18411	1.56786	0.232758	0.318852	1700007F19Rik	0.548145	-1.18469	3.39729	0.0865991	0.137706	1700007F19Rik	0.000155141	-1.18411	1.46539e-07	0.9997	0.999835	1700007F19Rik	-0.129916	-1.18469	0.158687	0.696384	0.845265	1700007F19Rik	0.679126	-1.18411	3.27008	0.0939283	0.217087	1700007F19Rik	0.250401	-1.18411	0.535381	0.477444	0.666451	-1.13482	-0.962099	-1.25671	-1.43373	-0.601998	-0.445705	-1.68326	-1.49181	-1.36594	-1.25578	-1.49657	-1.99164	-0.96989	-1.40749
1700007K13Rik	-0.0973865	1.96844	0.140472	0.713906	0.775014	1700007K13Rik	-0.27671	1.96853	1.30781	0.271991	0.354391	1700007K13Rik	-0.491737	1.96844	3.54664	0.082422	0.188232	1700007K13Rik	-0.332567	1.96853	1.86124	0.194037	0.456864	1700007K13Rik	0.0560164	1.96844	0.0405651	0.843523	0.90046	1700007K13Rik	-0.338334	1.96844	2.00028	0.180965	0.370596	1.60305	1.38043	2.34218	2.12493	1.91811	1.92984	1.57538	2.49878	1.87541	2.15711	2.38099	1.21605	2.08737	1.85183
1700007L15Rik	-0.916506	-0.432881	7.04603	0.0199598	0.0459972	1700007L15Rik	-0.86075	-0.432292	7.97546	0.0135355	0.0305108	1700007L15Rik	-0.124518	-0.432881	0.141786	0.712636	0.814745	1700007L15Rik	-0.182756	-0.432292	0.405566	0.534516	0.743815	1700007L15Rik	-0.677958	-0.432881	3.37586	0.0893105	0.211033	1700007L15Rik	0.11403	-0.432881	0.141988	0.712442	0.837381	0.0159409	-0.791802	-0.562874	0.29053	-1.03317	-0.969949	-1.09993	-0.488025	-0.303476	-0.253123	-0.19725	-0.992626	-0.721608	0.176576
1700008J07Rik	-0.171372	1.40769	0.838782	0.376559	0.467859	1700008J07Rik	-0.334274	1.40786	3.33384	0.089293	0.141117	1700008J07Rik	-0.262718	1.40769	2.00864	0.180118	0.32301	1700008J07Rik	-0.116718	1.40786	0.416421	0.529174	0.739215	1700008J07Rik	-0.217568	1.40769	1.19434	0.294458	0.449984	1700008J07Rik	-0.308915	1.40769	3.24426	0.0950992	0.248349	1.45609	0.898304	1.35092	1.56708	1.27359	1.07341	1.16051	1.91358	1.48127	1.74886	1.35339	1.56114	1.29868	1.2732
1700008O03Rik	0.309751	0.417694	1.27026	0.280259	0.369352	1700008O03Rik	0.301866	0.417348	1.6525	0.2195	0.297035	1700008O03Rik	-0.100616	0.417694	0.127166	0.727157	0.825453	1700008O03Rik	-0.09285	0.417348	0.144574	0.709489	0.852131	1700008O03Rik	0.395076	0.417694	1.78177	0.205027	0.354767	1700008O03Rik	-0.0152903	0.417694	0.003444	0.954102	0.976613	0.420082	0.325276	0.661335	-0.0737643	0.931316	0.704014	0.239124	0.263527	0.263189	0.662391	0.258033	-0.469365	0.586182	0.498414
1700010I14Rik	-0.0333699	1.12999	0.0423418	0.840183	0.879077	1700010I14Rik	-0.0844956	1.13004	0.338956	0.569701	0.643824	1700010I14Rik	-0.053954	1.12999	0.111059	0.744299	0.838048	1700010I14Rik	-0.0048302	1.13004	0.00111041	0.973888	0.988506	1700010I14Rik	-0.0796163	1.12999	0.212203	0.65272	0.764171	1700010I14Rik	-0.1002	1.12999	0.444436	0.516743	0.699219	1.2335	0.684032	1.11308	1.29354	1.09353	1.11125	0.990671	1.20489	1.16329	1.25761	1.158	1.34643	1.09791	0.960658
1700012B07Rik	-2.95203	-1.52648	14.0886	0.00244478	0.0116605	1700012B07Rik	-2.84986	-1.52543	15.9225	0.00134414	0.00564667	1700012B07Rik	-0.240885	-1.52648	0.16585	0.690508	0.798008	1700012B07Rik	-0.349353	-1.52543	0.462371	0.507619	0.724186	1700012B07Rik	-2.50187	-1.52648	8.61396	0.0116905	0.111459	1700012B07Rik	0.209278	-1.52648	0.157103	0.69832	0.827766	-0.941278	-1.50419	-1.78951	-0.491391	-3.98573	-3.45666	-2.41696	-1.14226	-1.24994	-2.64281	-0.705329	-1.29196	-2.16543	-1.18529
1700012B09Rik	0.461501	-0.415537	2.27436	0.15564	0.229631	1700012B09Rik	0.516256	-0.416042	3.90929	0.0680776	0.112417	1700012B09Rik	0.354168	-0.415537	1.26716	0.28082	0.435923	1700012B09Rik	0.297294	-0.416042	1.22191	0.287641	0.54858	1700012B09Rik	0.21926	-0.415537	0.459568	0.509811	0.649632	1700012B09Rik	0.111927	-0.415537	0.140858	0.713532	0.838124	-0.547472	-0.568985	-0.25414	-0.886952	-0.0854101	0.0973104	-0.423087	-0.861105	-0.949186	-0.63243	-0.2518	-0.992626	-0.445644	0.216092
1700012D01Rik	-0.588023	3.53014	20.691	0.000557903	0.00618823	1700012D01Rik	-0.508754	3.53023	17.1741	0.000995066	0.00458246	1700012D01Rik	-0.037008	3.53014	0.0841209	0.776401	0.859734	1700012D01Rik	-0.120719	3.53023	1.01318	0.331242	0.589312	1700012D01Rik	-0.38814	3.53014	8.03063	0.0141844	0.112561	1700012D01Rik	0.162874	3.53014	1.90804	0.190654	0.382283	3.8559	3.82576	3.49074	3.72225	2.9596	3.03074	3.4079	3.39145	3.74576	3.52867	3.5856	3.64667	3.47934	3.46157
1700012D14Rik	0.15599	0.753585	0.582325	0.45914	0.547122	1700012D14Rik	0.239051	0.753388	1.7291	0.209682	0.285974	1700012D14Rik	0.168903	0.753585	0.661132	0.430921	0.58613	1700012D14Rik	0.0806922	0.753388	0.190177	0.669426	0.829298	1700012D14Rik	0.158574	0.753585	0.52535	0.481517	0.625703	1700012D14Rik	0.171487	0.753585	0.787551	0.391098	0.595488	1.04066	0.466266	0.631559	0.850458	1.25657	0.845435	0.545538	0.480651	0.375831	0.855212	0.633986	0.734604	0.704078	0.839375
1700012P22Rik	0.764548	-1.65315	2.84209	0.11586	0.18081	1700012P22Rik	0.307015	-1.65311	0.549401	0.470827	0.55417	1700012P22Rik	-0.963794	-1.65315	4.16152	0.0623892	0.155396	1700012P22Rik	-0.618174	-1.65311	1.69971	0.21338	0.479367	1700012P22Rik	0.923904	-1.65315	3.47201	0.0853503	0.2064	1700012P22Rik	-0.804438	-1.65315	3.53042	0.083048	0.228639	-2.63317	-1.96545	-1.63677	-1.90066	-1.93404	-1.80177	-0.685713	-1.783	-1.04264	-1.49775	-1.14725	-2.66853	-1.97214	-1.82208
1700013F07Rik	0.325558	-0.963792	0.642057	0.437487	0.526883	1700013F07Rik	0.373903	-0.964132	1.16203	0.299289	0.383243	1700013F07Rik	-0.232132	-0.963792	0.281063	0.605017	0.735809	1700013F07Rik	-0.282672	-0.964132	0.559279	0.466942	0.695686	1700013F07Rik	0.657382	-0.963792	2.15975	0.165646	0.308278	1700013F07Rik	0.0996924	-0.963792	0.0635922	0.804882	0.891997	-1.24228	-0.874439	-1.25671	-0.562299	-0.320705	-0.560005	-1.30588	-0.948874	-0.700445	-1.04862	-1.63473	-2.40602	-0.799715	-0.992788
1700016A09Rik	0.0639686	-1.71579	0.0217284	0.885092	0.913613	1700016A09Rik	-0.275011	-1.71572	0.487454	0.496512	0.578127	1700016A09Rik	-1.18563	-1.71579	6.91825	0.020896	0.0734791	1700016A09Rik	-0.913273	-1.71572	4.35517	0.0556862	0.302417	1700016A09Rik	0.638793	-1.71579	1.67161	0.218734	0.370464	1700016A09Rik	-0.610801	-1.71579	2.46441	0.140662	0.316045	-1.62311	-1.79478	-2.15421	-1.72767	-2.09958	-1.32672	-2.00397	-1.04233	-2.14847	-1.63588	-0.783541	-2.66853	-1.97214	-2.18413
1700016K19Rik	0.736468	-0.654679	6.44147	0.0248763	0.0542828	1700016K19Rik	0.607848	-0.655236	5.89362	0.0292906	0.0561859	1700016K19Rik	0.138313	-0.654679	0.219544	0.647211	0.766965	1700016K19Rik	0.255781	-0.655236	0.954363	0.345209	0.602005	1700016K19Rik	0.352258	-0.654679	1.34697	0.266851	0.421399	1700016K19Rik	-0.245896	-0.654679	0.755282	0.4007	0.602963	-0.480142	-1.26243	-0.868477	-1.43373	-0.426735	-0.0205025	-0.484399	-0.861105	-1.14257	-0.706612	-0.367507	-0.533464	-0.882295	-0.469533
1700016L04Rik	0.412266	1.11807	5.38157	0.037414	0.0739382	1700016L04Rik	0.75261	1.11756	9.68851	0.00764699	0.0195332	1700016L04Rik	1.0161	1.11807	30.5628	0.000100353	0.0054957	1700016L04Rik	0.570729	1.11756	5.39365	0.0358127	0.289505	1700016L04Rik	0.182065	1.11807	0.922314	0.354535	0.509315	1700016L04Rik	0.785904	1.11807	20.438	0.000586905	0.0152558	1.27307	1.23034	1.19679	0.766148	1.52181	1.78518	1.23848	0.578074	0.301722	0.404959	0.177752	1.17653	1.49138	1.38144
1700017B05Rik	-1.34476	5.2489	14.4772	0.00272014	0.0124025	1700017B05Rik	-1.54206	5.24899	21.6181	0.000472175	0.00288048	1700017B05Rik	-0.86201	5.2489	6.22811	0.0289808	0.0924674	1700017B05Rik	-0.688382	5.24899	4.82199	0.0471317	0.296724	1700017B05Rik	-0.853904	5.2489	5.39142	0.0395837	0.145149	1700017B05Rik	-0.371158	5.2489	1.40548	0.259828	0.462875	5.56075	5.13791	4.9533	5.83644	3.34511	3.5582	4.83701	5.71626	5.77615	5.66651	5.96112	5.34736	4.70474	4.60055
1700018A04Rik	-0.613212	-0.777323	3.58738	0.0808748	0.135004	1700018A04Rik	-0.560533	-0.776904	3.89634	0.068484	0.112961	1700018A04Rik	0.209819	-0.777323	0.462101	0.508667	0.656589	1700018A04Rik	0.155586	-0.776904	0.343116	0.56737	0.764997	1700018A04Rik	-0.71667	-0.777323	4.43594	0.0553648	0.16517	1700018A04Rik	0.106362	-0.777323	0.134567	0.719694	0.841824	-0.941278	-0.639502	-0.956186	-0.238195	-1.52784	-1.22892	-0.919745	-0.861105	-1.14257	-0.309812	-0.866238	-0.469365	-1.06315	-0.292737
1700019D03Rik	0.477471	2.64783	9.4281	0.00901595	0.0265737	1700019D03Rik	0.600868	2.64761	16.6476	0.00112742	0.00499369	1700019D03Rik	0.509123	2.64783	10.5233	0.00646469	0.0357312	1700019D03Rik	0.37428	2.64761	6.26756	0.0253109	0.289361	1700019D03Rik	0.226669	2.64783	1.85277	0.19678	0.345181	1700019D03Rik	0.258321	2.64783	3.08824	0.102565	0.261566	2.54014	2.68483	2.6697	2.21249	2.97009	3.26279	2.75831	2.13252	2.55535	2.32477	2.07233	2.72071	2.8201	2.82005
1700020D05Rik	0.274301	1.35177	3.31147	0.0920876	0.149667	1700020D05Rik	0.134785	1.35169	0.82893	0.378008	0.463982	1700020D05Rik	-0.293562	1.35177	3.69941	0.076798	0.179557	1700020D05Rik	-0.166604	1.35169	1.20231	0.291385	0.552896	1700020D05Rik	0.301434	1.35177	3.47087	0.0853959	0.206439	1700020D05Rik	-0.26643	1.35177	3.57953	0.0811703	0.225776	1.12956	1.26935	1.19679	1.27332	1.72117	1.30329	1.39987	1.53112	1.69899	1.33361	1.31637	1.00663	1.27981	1.2732
1700020L24Rik	-0.0602786	-0.744668	0.0203114	0.888874	0.916335	1700020L24Rik	-0.544747	-0.744307	1.68127	0.215744	0.292641	1700020L24Rik	-0.63606	-0.744668	2.56225	0.133652	0.263502	1700020L24Rik	-0.27532	-0.744307	0.445957	0.515132	0.729581	1700020L24Rik	-0.270146	-0.744668	0.371267	0.552902	0.686107	1700020L24Rik	-0.845927	-0.744668	5.14674	0.041129	0.148913	-0.853447	-1.37825	-0.956186	-0.980971	-0.951756	-1.66756	-0.759584	-0.19187	-0.246766	-1.3717	0.296559	-0.407993	-1.38568	-0.905384
1700021F05Rik	0.101415	4.13542	1.04588	0.325265	0.416092	1700021F05Rik	0.230938	4.13539	4.34039	0.0560517	0.0954364	1700021F05Rik	0.425499	4.13542	18.4342	0.000890007	0.0124359	1700021F05Rik	0.283248	4.13539	6.55109	0.0227104	0.289361	1700021F05Rik	-0.0522781	4.13542	0.243145	0.630236	0.74668	1700021F05Rik	0.271806	4.13542	8.64162	0.0115856	0.071965	4.18372	4.18326	4.25976	3.94951	4.30587	4.34	4.09066	4.00451	3.94757	3.7284	3.81522	4.40301	4.32232	4.17114
1700022N22Rik	-0.605517	-1.144	2.16404	0.165257	0.241242	1700022N22Rik	-0.606033	-1.14345	2.88831	0.11135	0.169372	1700022N22Rik	-0.356998	-1.144	0.775364	0.394682	0.552357	1700022N22Rik	-0.356833	-1.14345	1.03478	0.326315	0.585	1700022N22Rik	-0.249611	-1.144	0.309664	0.587416	0.713206	1700022N22Rik	-0.00109205	-1.144	9.55124e-06	0.997581	0.998819	-1.0348	-1.79478	-1.37262	-0.181277	-1.30924	-1.94976	-1.30588	-0.700126	-0.86142	-1.25578	-1.14725	-1.53275	-1.38568	-0.992788
1700024F13Rik	0.449902	2.77982	8.25412	0.0131617	0.034126	1700024F13Rik	0.670903	2.77961	14.2068	0.00207701	0.00757638	1700024F13Rik	0.590702	2.77982	13.8529	0.00259538	0.0213229	1700024F13Rik	0.329856	2.77961	3.29197	0.0911259	0.344771	1700024F13Rik	0.341132	2.77982	4.11574	0.0636625	0.176637	1700024F13Rik	0.481932	2.77982	10.5252	0.00646102	0.0512714	2.66436	2.84836	2.93035	2.56	3.23206	3.38367	2.96738	2.31316	2.48175	2.22852	2.07233	2.55336	3.14597	2.83916
1700025G04Rik	0.297307	6.27736	6.80832	0.021743	0.0489451	1700025G04Rik	0.4444	6.27735	12.6557	0.00315878	0.0101464	1700025G04Rik	0.416339	6.27736	13.3413	0.00296083	0.0227588	1700025G04Rik	0.252555	6.27735	4.00809	0.0650706	0.311783	1700025G04Rik	0.191848	6.27736	2.46047	0.140954	0.277898	1700025G04Rik	0.31088	6.27736	8.56611	0.0118746	0.0727325	6.28227	6.55495	6.18879	5.96334	6.64593	6.58248	6.44473	5.88916	6.03749	6.05468	5.81452	6.28368	6.37164	6.44552
1700028E10Rik	0.222525	1.02654	1.12144	0.309047	0.399537	1700028E10Rik	0.0486565	1.02652	0.0594891	0.810847	0.852753	1700028E10Rik	-0.470545	1.02654	4.85415	0.0463884	0.126585	1700028E10Rik	-0.315634	1.02652	2.34377	0.148089	0.407383	1700028E10Rik	0.364243	1.02654	2.58905	0.131808	0.265636	1700028E10Rik	-0.328826	1.02654	2.82384	0.116927	0.283261	0.791001	0.847645	1.04694	0.930111	1.50749	0.574554	1.14034	1.07741	1.12082	1.07039	1.5733	0.734604	0.839071	0.734427
1700028J19Rik	-0.232037	-0.731623	0.307083	0.588959	0.667575	1700028J19Rik	-0.415397	-0.73156	1.26034	0.280492	0.363747	1700028J19Rik	-0.423281	-0.731623	1.0685	0.320286	0.47941	1700028J19Rik	-0.260908	-0.73156	0.502045	0.490247	0.712274	1700028J19Rik	-0.154146	-0.731623	0.118332	0.736397	0.826893	1700028J19Rik	-0.34539	-0.731623	0.842039	0.375663	0.5825	-1.0348	-0.102618	-0.707599	-1.72767	-0.601998	-1.13733	-1.30588	-0.0395595	-0.86142	-0.309812	-0.783541	-1.40733	-0.882295	-0.408162
1700028K03Rik	0.511012	-0.616115	1.31946	0.271557	0.360121	1700028K03Rik	0.602525	-0.616801	2.52704	0.134257	0.197507	1700028K03Rik	0.0591265	-0.616115	0.0154313	0.903055	0.942792	1700028K03Rik	-0.0388202	-0.616801	0.00903906	0.925605	0.966818	1700028K03Rik	0.641922	-0.616115	1.7707	0.206353	0.356416	1700028K03Rik	0.190037	-0.616115	0.187555	0.672117	0.810162	-0.0804966	-0.205848	-1.96037	-1.18966	-0.221936	0.240776	-0.837443	-0.555319	-0.626228	-1.63588	-0.783541	-0.822811	-1.06315	-0.533632
1700028P14Rik	0.45528	-0.745116	1.40553	0.257194	0.345274	1700028P14Rik	0.658027	-0.745784	3.68199	0.0756477	0.122757	1700028P14Rik	0.285148	-0.745116	0.465469	0.507153	0.655455	1700028P14Rik	0.0500286	-0.745784	0.0183814	0.894087	0.952717	1700028P14Rik	0.608602	-0.745116	2.13029	0.168348	0.311594	1700028P14Rik	0.43847	-0.745116	1.29329	0.276138	0.480343	-0.183845	-0.962099	-0.495615	-1.72767	0.0393059	-0.289628	-0.837443	-1.14226	-1.78328	-0.867503	-0.866238	-1.29196	-0.509845	-0.905384
1700029I15Rik	-0.0832052	0.750313	0.148935	0.705848	0.767814	1700029I15Rik	-0.31439	0.75052	2.06231	0.172973	0.243956	1700029I15Rik	-0.553484	0.750313	6.59811	0.0234775	0.0797853	1700029I15Rik	-0.354372	0.75052	2.57445	0.130941	0.388335	1700029I15Rik	0.0398294	0.750313	0.0297041	0.86584	0.914687	1700029I15Rik	-0.430449	0.750313	4.76147	0.0482182	0.164048	0.617429	0.654864	0.85415	0.478892	0.4521	0.461912	0.798136	1.37721	1.2643	0.90588	0.633986	0.328709	0.839071	0.398904
1700029J07Rik	0.42302	2.71962	4.10111	0.0640761	0.112163	1700029J07Rik	0.383366	2.71947	4.60122	0.0499971	0.086854	1700029J07Rik	-0.034772	2.71962	0.0270669	0.871873	0.924895	1700029J07Rik	0.00370286	2.71947	0.000407976	0.98417	0.993089	1700029J07Rik	0.379798	2.71962	2.86275	0.114666	0.243796	1700029J07Rik	-0.0779939	2.71962	0.158484	0.697071	0.827047	2.56426	2.28882	2.89945	2.53474	3.19231	3.16273	2.59007	2.97484	2.49011	2.27745	2.81837	2.3728	2.90257	2.56853
1700030C10Rik	-0.229967	0.711647	0.533227	0.478314	0.565551	1700030C10Rik	0.125723	0.711502	0.136121	0.717694	0.776108	1700030C10Rik	0.272101	0.711647	0.686433	0.422455	0.578334	1700030C10Rik	-0.200157	0.711502	0.323606	0.578471	0.773317	1700030C10Rik	0.326245	0.711647	0.909814	0.357707	0.512374	1700030C10Rik	0.828314	0.711647	7.59315	0.0164685	0.0868656	1.34909	1.28847	0.631559	0.877501	1.37175	0.62774	0.31306	0.0981956	-0.303476	0.217099	0.830574	0.216266	0.839071	0.466
1700030J22Rik	0.1291	1.99189	0.427336	0.524788	0.608459	1700030J22Rik	0.291868	1.99174	2.35192	0.147437	0.213382	1700030J22Rik	0.407068	1.99189	4.17846	0.0619258	0.15468	1700030J22Rik	0.223787	1.99174	1.36234	0.262651	0.526141	1700030J22Rik	0.0681956	1.99189	0.104309	0.751898	0.836928	1700030J22Rik	0.346164	1.99189	3.46672	0.0855623	0.23318	2.07542	1.86095	2.44847	1.63204	2.31345	2.21692	1.93282	1.76977	1.66983	1.74886	1.5889	1.69304	2.33591	2.18622
1700030K09Rik	0.0049272	3.05935	0.00112825	0.973719	0.981634	1700030K09Rik	-0.0841076	3.05939	0.38349	0.545699	0.622851	1700030K09Rik	-0.180438	3.05935	1.50555	0.241757	0.393967	1700030K09Rik	-0.0966549	3.05939	0.503726	0.489534	0.712193	1700030K09Rik	0.0124964	3.05935	0.00635414	0.93769	0.961463	1700030K09Rik	-0.172869	3.05935	1.61884	0.225725	0.424103	2.94105	2.76209	3.07564	3.21859	3.01128	2.88545	3.13474	3.1167	3.05564	3.20366	3.33106	2.69995	2.93307	3.30546
1700034H15Rik	0.226111	1.36298	0.966613	0.343619	0.434512	1700034H15Rik	0.266324	1.36281	1.8065	0.200329	0.275671	1700034H15Rik	0.0153891	1.36298	0.00433554	0.948512	0.969756	1700034H15Rik	-0.0261133	1.36281	0.0165254	0.899543	0.9547	1700034H15Rik	0.292582	1.36298	1.40326	0.257558	0.411627	1700034H15Rik	0.08186	1.36298	0.143061	0.711412	0.836693	1.75049	1.23034	0.879706	1.3906	1.69612	1.68836	1.27594	1.61002	0.912522	0.95483	1.45906	1.15635	1.22169	1.44933
1700037C18Rik	-0.465461	1.63058	8.9109	0.0106197	0.0296475	1700037C18Rik	-0.503024	1.63082	12.8018	0.00303298	0.00984642	1700037C18Rik	-0.142472	1.63058	0.860553	0.370627	0.530515	1700037C18Rik	-0.105835	1.63082	0.596541	0.452757	0.68552	1700037C18Rik	-0.397338	1.63058	5.75614	0.0322772	0.134714	1700037C18Rik	-0.0743492	1.63058	0.274715	0.60908	0.76833	1.83223	1.59527	1.57082	1.82498	0.973611	1.28685	1.46619	2.04435	1.72758	1.5875	1.73632	1.67897	1.57113	1.67878
1700037H04Rik	0.0363742	4.5377	0.213505	0.651735	0.722406	1700037H04Rik	-0.100167	4.53771	1.04407	0.32423	0.409064	1700037H04Rik	-0.166206	4.5377	4.4392	0.0552872	0.142929	1700037H04Rik	-0.0415514	4.53771	0.180513	0.677398	0.833609	1700037H04Rik	-0.0585957	4.5377	0.485128	0.498475	0.640021	1700037H04Rik	-0.261176	4.5377	12.8181	0.00339788	0.0358731	4.36172	4.43348	4.4991	4.42778	4.58358	4.48577	4.3209	4.71085	4.76322	4.57059	4.71576	4.51618	4.41601	4.6374
1700040D17Rik	0.618566	-0.635766	4.08708	0.0644756	0.112697	1700040D17Rik	0.706512	-0.63643	7.24448	0.0175581	0.0372931	1700040D17Rik	0.297647	-0.635766	0.846581	0.374418	0.534156	1700040D17Rik	0.203941	-0.63643	0.535779	0.476276	0.702016	1700040D17Rik	0.503163	-0.635766	2.37837	0.147208	0.28551	1700040D17Rik	0.182244	-0.635766	0.358363	0.559789	0.732713	-0.853447	-0.962099	-0.495615	-0.798687	0.0393059	-0.0205025	-0.759584	-0.700126	-1.36594	-1.14848	-0.631139	-1.29196	-0.445644	-0.408162
1700047M11Rik	0.522895	5.20765	11.5808	0.00476623	0.0174151	1700047M11Rik	0.421531	5.20762	9.12592	0.00917331	0.0224962	1700047M11Rik	-0.104295	5.20765	0.452284	0.513127	0.660356	1700047M11Rik	-0.00963861	5.20762	0.00455073	0.947171	0.976556	1700047M11Rik	0.431194	5.20765	6.79442	0.0218529	0.121421	1700047M11Rik	-0.195997	5.20765	1.86564	0.195331	0.387761	4.9383	4.60913	5.31472	5.07769	5.6501	5.63346	5.27303	5.26448	5.23455	5.02343	5.27446	4.82977	5.28263	5.14705
1700048O20Rik	0.251013	1.82378	1.53056	0.238091	0.324613	1700048O20Rik	0.274546	1.82363	2.47143	0.138278	0.202424	1700048O20Rik	0.168628	1.82378	0.68083	0.424307	0.580189	1700048O20Rik	0.144876	1.82363	0.672491	0.425942	0.666402	1700048O20Rik	0.129635	1.82378	0.357081	0.560482	0.691735	1700048O20Rik	0.0472502	1.82378	0.0615615	0.807953	0.893902	1.64889	2.0632	1.93006	1.23201	2.1199	1.83125	2.03467	1.78345	1.39479	1.54017	2.02723	1.76142	1.78691	2.05072
1700055D18Rik	-0.633082	0.304851	3.99933	0.0670431	0.11626	1700055D18Rik	-0.7905	0.305329	7.52199	0.0158863	0.0344967	1700055D18Rik	-0.315366	0.304851	1.08151	0.317472	0.476518	1700055D18Rik	-0.173878	0.305329	0.401391	0.536597	0.74526	1700055D18Rik	-0.616826	0.304851	3.38599	0.0888828	0.210762	1700055D18Rik	-0.299111	0.304851	1.14032	0.305174	0.509987	0.149492	-0.260372	0.661335	0.581132	-0.270476	-0.391781	-0.150421	0.411844	0.446318	0.0469346	1.259	0.56131	0.0756623	0.254554
1700056E22Rik	-1.01292	-1.48546	6.85254	0.0213975	0.0483958	1700056E22Rik	-1.03935	-1.48502	9.4891	0.00815176	0.020574	1700056E22Rik	-0.188926	-1.48546	0.285175	0.602416	0.733821	1700056E22Rik	-0.163171	-1.48502	0.284224	0.602316	0.788934	1700056E22Rik	-0.876034	-1.48546	4.49499	0.0539794	0.163455	1700056E22Rik	-0.0520413	-1.48546	0.0257073	0.875102	0.932136	-0.941278	-1.79478	-1.14943	-1.57323	-2.28659	-1.94976	-2.19574	-0.861105	-1.78328	-1.78865	-0.953965	-1.53275	-1.38568	-1.40749
1700063D05Rik	1.33868	1.69402	19.222	0.000753142	0.00678745	1700063D05Rik	1.05524	1.69335	14.2631	0.00204663	0.00750684	1700063D05Rik	-0.0638647	1.69402	0.0425191	0.839854	0.902708	1700063D05Rik	0.172234	1.69335	0.339093	0.569624	0.766479	1700063D05Rik	0.883184	1.69402	7.32801	0.0180623	0.11623	1700063D05Rik	-0.519364	1.69402	3.17563	0.0982986	0.254437	1.34909	-0.00628371	1.36908	1.25281	2.52732	2.72995	1.78476	1.91358	1.37686	1.33361	1.67915	1.38162	1.44133	1.74782
1700065D16Rik	0.624876	-1.7192	1.86156	0.195789	0.277141	1700065D16Rik	0.525209	-1.71954	1.86798	0.193279	0.267579	1700065D16Rik	-0.15705	-1.7192	0.104835	0.751296	0.842716	1700065D16Rik	-0.0651602	-1.71954	0.0238756	0.87941	0.945717	1700065D16Rik	0.590604	-1.7192	1.45705	0.249081	0.402218	1700065D16Rik	-0.191322	-1.7192	0.178295	0.679799	0.815008	-1.3584	-2.15905	-2.64348	-1.72767	-1.11946	-1.43163	-1.68326	-2.63843	-1.78328	-1.14848	-1.78753	-1.53275	-2.38868	-1.82208
1700066B19Rik	-0.63652	-0.959905	2.0664	0.174404	0.252497	1700066B19Rik	-0.623864	-0.959251	2.62497	0.127518	0.189328	1700066B19Rik	-0.311932	-0.959905	0.515197	0.485702	0.637634	1700066B19Rik	-0.323902	-0.959251	0.741183	0.403802	0.647845	1700066B19Rik	-0.30111	-0.959905	0.392696	0.541824	0.676227	1700066B19Rik	0.0234779	-0.959905	0.0035707	0.953267	0.976258	-1.3584	-1.05543	-0.956186	-0.0737643	-2.28659	-1.43163	-0.685713	-0.778371	-0.626228	-0.867503	-0.953965	-1.67011	-0.96989	-0.74502
1700066M21Rik	0.512777	4.46416	13.2904	0.00300037	0.0130986	1700066M21Rik	0.696286	4.46409	20.5946	0.000465389	0.00285997	1700066M21Rik	0.448622	4.46416	10.0226	0.00750934	0.0390743	1700066M21Rik	0.238426	4.46409	2.30053	0.151607	0.410865	1700066M21Rik	0.457897	4.46416	9.14015	0.00987092	0.111459	1700066M21Rik	0.393742	4.46416	8.86957	0.0107617	0.0690029	4.35712	4.31728	4.63474	4.343	5.11686	4.92612	4.72128	4.07852	4.02158	4.12577	3.86734	4.17884	4.80381	4.36598
1700086L19Rik	0.624061	1.48546	7.43908	0.0173736	0.0415745	1700086L19Rik	0.708131	1.48503	12.8038	0.00303134	0.00984642	1700086L19Rik	0.415468	1.48546	3.17896	0.0981402	0.212556	1700086L19Rik	0.326324	1.48503	2.57057	0.131208	0.388773	1700086L19Rik	0.381959	1.48546	2.43533	0.142833	0.280429	1700086L19Rik	0.173366	1.48546	0.628285	0.442328	0.638787	1.12956	1.34435	1.60187	1.14566	2.02253	2.07094	1.66281	1.22509	1.07706	1.5875	0.50832	1.38162	1.82645	1.41578
1700086O06Rik	-0.0664057	1.43777	0.0874314	0.772177	0.823344	1700086O06Rik	-0.238793	1.43788	1.25987	0.280579	0.363832	1700086O06Rik	-0.22865	1.43777	1.0517	0.323974	0.483329	1700086O06Rik	-0.0750373	1.43788	0.126434	0.727465	0.863017	1700086O06Rik	-0.163821	1.43777	0.46994	0.505156	0.645769	1700086O06Rik	-0.326065	1.43777	2.48798	0.138932	0.31368	1.49007	1.38043	0.85415	1.51636	1.0147	1.42847	1.33036	1.75596	1.59423	1.29611	1.89538	1.78789	1.0318	1.36395
1700088E04Rik	-0.122862	2.26421	0.838256	0.376704	0.467952	1700088E04Rik	-0.274086	2.26427	3.78063	0.0722454	0.118224	1700088E04Rik	-0.20245	2.26421	2.30168	0.153367	0.289686	1700088E04Rik	-0.0656748	2.26427	0.22208	0.644727	0.815834	1700088E04Rik	-0.208469	2.26421	2.12856	0.168509	0.311625	1700088E04Rik	-0.288058	2.26421	5.43657	0.0366022	0.138663	2.20381	2.29828	2.19726	2.01962	2.01242	2.03201	2.14	2.49878	2.24522	2.41499	2.67951	2.28261	2.03208	2.4575
1700093K21Rik	-0.593226	-0.368395	2.3475	0.14965	0.222384	1700093K21Rik	-0.589263	-0.367844	3.05237	0.102534	0.158224	1700093K21Rik	-0.215905	-0.368395	0.325171	0.57832	0.714103	1700093K21Rik	-0.219385	-0.367844	0.448266	0.514063	0.728649	1700093K21Rik	-0.3708	-0.368395	0.798138	0.388024	0.540367	1700093K21Rik	0.00652169	-0.368395	0.000353876	0.985279	0.992527	0.0159409	-0.15331	-1.25671	0.164451	-1.11946	-1.05122	-0.25339	0.00783553	-0.362507	-0.309812	-0.2518	0.13612	-0.882295	-0.74502
1700094D03Rik	-0.180776	4.25746	4.07935	0.0646969	0.11299	1700094D03Rik	-0.176059	4.25749	4.77464	0.0463976	0.0816137	1700094D03Rik	-0.0845232	4.25746	0.894397	0.361678	0.522587	1700094D03Rik	-0.0892268	4.25749	1.23635	0.284926	0.545771	1700094D03Rik	-0.0868596	4.25746	0.828378	0.379445	0.532549	1700094D03Rik	0.00939289	4.25746	0.0129296	0.911221	0.952363	4.38899	4.22851	4.33559	4.31113	4.17605	3.9773	4.24501	4.27534	4.27499	4.21136	4.45768	4.08056	4.22459	4.35274
1700095J03Rik	0.12412	-1.31765	0.0800075	0.781778	0.830981	1700095J03Rik	0.119036	-1.31767	0.101723	0.754486	0.806798	1700095J03Rik	-0.549704	-1.31765	1.33962	0.268096	0.422652	1700095J03Rik	-0.545389	-1.31767	1.75957	0.205934	0.472359	1700095J03Rik	0.664848	-1.31765	1.81628	0.200964	0.349694	1700095J03Rik	-0.00897588	-1.31765	0.000466369	0.983101	0.991479	-1.48469	-1.79478	-1.49865	-0.562299	-0.874692	-1.22892	-1.42104	-1.95408	-1.78328	-0.561876	-1.14725	-2.184	-1.38568	-1.67025
1700096K18Rik	0.076006	1.27856	0.300765	0.592774	0.670897	1700096K18Rik	0.00947264	1.27857	0.00554026	0.94172	0.957135	1700096K18Rik	-0.0815518	1.27856	0.344448	0.567409	0.70468	1700096K18Rik	-0.0181806	1.27857	0.020151	0.889141	0.95026	1700096K18Rik	0.0276674	1.27856	0.0349691	0.854571	0.907605	1700096K18Rik	-0.12989	1.27856	1.0149	0.332266	0.538409	1.10785	1.10654	1.17632	1.44585	1.3235	1.28685	1.25733	1.49831	1.39479	1.09244	1.35339	1.32851	1.22169	1.23524
1700101I11Rik	0.536745	-0.110482	3.15338	0.099364	0.159247	1700101I11Rik	0.403571	-0.111021	2.36574	0.146341	0.212052	1700101I11Rik	0.00629636	-0.110482	0.000423767	0.983891	0.990593	1700101I11Rik	0.127549	-0.111021	0.221149	0.645416	0.816139	1700101I11Rik	0.276579	-0.110482	0.747579	0.403046	0.554948	1700101I11Rik	-0.253869	-0.110482	0.773894	0.395118	0.598488	-0.354233	-0.205848	-0.147041	-0.798687	0.594423	0.206225	-0.61544	-0.36218	-0.0398924	-0.0953072	0.00240139	0.292193	-0.214087	-0.533632
1700102P08Rik	-0.0707447	-0.28196	0.0343343	0.855881	0.891701	1700102P08Rik	0.0272874	-0.282017	0.00674258	0.93572	0.95208	1700102P08Rik	0.305537	-0.28196	0.634188	0.440242	0.594836	1700102P08Rik	0.201075	-0.282017	0.371833	0.551787	0.755636	1700102P08Rik	-0.173809	-0.28196	0.184278	0.674809	0.780078	1700102P08Rik	0.202473	-0.28196	0.316627	0.583295	0.75106	-0.238435	-0.260372	0.255637	-0.980971	-0.731912	-0.062013	-0.200987	-0.36218	0.0978606	-0.706612	-0.953965	-0.992626	0.0756623	0.216092
1700109H08Rik	0.167273	2.64496	1.10977	0.311476	0.401992	1700109H08Rik	0.200208	2.64489	2.09415	0.169907	0.240302	1700109H08Rik	0.281	2.64496	3.12718	0.100637	0.216441	1700109H08Rik	0.247324	2.64489	3.20004	0.0953121	0.349328	1700109H08Rik	-0.047133	2.64496	0.0773256	0.785365	0.860984	1700109H08Rik	0.0665941	2.64496	0.201542	0.660933	0.802926	2.6569	2.81579	2.30494	2.48286	2.85601	2.64866	2.71806	2.51528	2.43917	2.52443	2.56582	3.14599	2.45	2.68576
1700110C19Rik	-0.335298	-0.450413	0.942852	0.349412	0.440603	1700110C19Rik	-0.728641	-0.450187	4.29508	0.0571898	0.0970084	1700110C19Rik	-0.466938	-0.450413	2.10078	0.171111	0.311746	1700110C19Rik	-0.159125	-0.450187	0.2255	0.642212	0.814122	1700110C19Rik	-0.56894	-0.450413	2.47845	0.139628	0.276361	1700110C19Rik	-0.70058	-0.450413	5.37067	0.0375774	0.140914	-1.13482	-0.437519	-0.147041	-1.18966	-0.951756	-0.62074	-1.42104	0.446658	-0.303476	-0.198577	-0.0939734	-0.600544	-0.577037	-0.185866
1700112J16Rik	0.574728	0.637446	5.10476	0.0418384	0.0805471	1700112J16Rik	0.648947	0.636903	8.83009	0.0101157	0.0243433	1700112J16Rik	0.307137	0.637446	1.37946	0.261433	0.415438	1700112J16Rik	0.228969	0.636903	1.02144	0.329345	0.588033	1700112J16Rik	0.420151	0.637446	2.38617	0.146599	0.284859	1700112J16Rik	0.15256	0.637446	0.386954	0.54475	0.72164	0.384397	0.795142	0.403911	0.368849	1.49302	0.845435	0.691288	0.0537229	-0.0398924	0.775708	0.475115	0.913539	0.523412	0.466
1700113A16Rik	0.423865	0.349877	2.81342	0.117543	0.183043	1700113A16Rik	0.27913	0.349625	1.52451	0.237283	0.317118	1700113A16Rik	-0.211097	0.349877	0.675844	0.425966	0.581568	1700113A16Rik	-0.0799784	0.349625	0.116334	0.738116	0.86802	1700113A16Rik	0.359298	0.349877	1.7647	0.207077	0.357131	1700113A16Rik	-0.275664	0.349877	1.33607	0.268702	0.472476	-0.238435	0.0395739	0.570098	0.164451	0.698964	0.601392	0.383391	0.578074	0.446318	-0.0953072	0.663764	-0.238142	0.423819	0.398904
1700120C14Rik	-0.156543	-0.0537614	0.505962	0.489563	0.576223	1700120C14Rik	-0.0913263	-0.0536699	0.218626	0.647292	0.714555	1700120C14Rik	0.0311378	-0.0537614	0.0197046	0.890535	0.936157	1700120C14Rik	-0.0370751	-0.0536699	0.0358024	0.852643	0.931682	1700120C14Rik	-0.0542029	-0.0537614	0.0529319	0.821648	0.884848	1700120C14Rik	0.133478	-0.0537614	0.423705	0.526527	0.707585	0.420082	-0.102618	-0.431353	0.119851	-0.129499	-0.062013	-0.150421	0.183228	-0.0888966	-0.146018	-0.367507	0.00687937	-0.0619502	-0.13526
1700123O20Rik	-0.48507	3.95309	23.6244	0.000318765	0.00573548	1700123O20Rik	-0.534038	3.95317	32.378	5.60585e-05	0.00120234	1700123O20Rik	-0.194079	3.95309	3.85765	0.071453	0.170813	1700123O20Rik	-0.146683	3.95317	2.55846	0.132048	0.389888	1700123O20Rik	-0.387444	3.95309	13.394	0.00292056	0.111459	1700123O20Rik	-0.0964536	3.95309	1.11978	0.309391	0.513897	4.09544	3.95103	3.95173	4.13463	3.37303	3.44051	3.807	4.12494	4.12727	4.17308	4.10023	4.00923	3.84606	3.9546
1700124L16Rik	0.196882	0.179299	0.657436	0.432181	0.521735	1700124L16Rik	0.260693	0.179171	1.51608	0.23852	0.318439	1700124L16Rik	-0.013725	0.179299	0.00300822	0.957101	0.974908	1700124L16Rik	-0.0801686	0.179171	0.133353	0.720444	0.85905	1700124L16Rik	0.340831	0.179299	1.69462	0.215774	0.367351	1700124L16Rik	0.130224	0.179299	0.3186	0.582138	0.750325	0.347807	0.209685	3.05967e-05	0.207713	0.190412	0.461912	0.482849	0.37617	0.00750183	-0.146018	0.00240139	-0.670896	0.279339	0.364148
1810009A15Rik	-0.260959	-1.13336	0.46473	0.507485	0.593137	1810009A15Rik	-0.195175	-1.13322	0.34561	0.565982	0.640696	1810009A15Rik	0.276415	-1.13336	0.541185	0.475114	0.628283	1810009A15Rik	0.20871	-1.13322	0.422973	0.525999	0.736628	1810009A15Rik	-0.404564	-1.13336	1.0113	0.333095	0.488986	1810009A15Rik	0.13281	-1.13336	0.140131	0.714236	0.838297	-1.77622	-0.501755	-1.04957	-1.30654	-1.78557	-1.32672	-0.919745	-1.14226	-1.4921	-1.49775	-0.783541	-0.600544	-1.16286	-1.18529
1810010H24Rik	0.252676	1.17954	1.59477	0.22901	0.314905	1810010H24Rik	-0.162811	1.17953	0.404503	0.535044	0.613415	1810010H24Rik	-0.850851	1.17954	17.5784	0.00107254	0.0137241	1810010H24Rik	-0.52926	1.17953	3.99595	0.0654314	0.312704	1810010H24Rik	0.366642	1.17954	2.89645	0.11275	0.241352	1810010H24Rik	-0.736885	1.17954	15.8604	0.00158743	0.0244152	0.791001	1.04041	0.879706	0.904046	1.33977	1.21915	0.848732	1.46473	1.12082	1.97926	1.79131	0.734604	0.839071	0.813845
1810012K16Rik	-0.0283431	-1.9718	0.00150554	0.969643	0.978548	1810012K16Rik	-0.669046	-1.97166	1.03759	0.325684	0.410589	1810012K16Rik	-1.18474	-1.9718	3.10088	0.101934	0.218413	1810012K16Rik	-0.745465	-1.97166	1.20909	0.290082	0.551535	1810012K16Rik	0.0772615	-1.9718	0.00973591	0.922917	0.952429	1810012K16Rik	-1.07913	-1.9718	3.10905	0.101529	0.259938	-2.14198	-1.96545	-2.64348	-2.3249	-1.78557	-2.30091	-2.99786	-1.14226	-1.14257	-1.14848	-2.64194	-3.98573	-2.16543	-1.67025
1810013A23Rik	-0.592459	5.5196	28.1872	0.000145664	0.00573548	1810013A23Rik	-0.6497	5.51963	38.8274	2.20668e-05	0.00118427	1810013A23Rik	-0.263402	5.5196	5.68101	0.0332371	0.101102	1810013A23Rik	-0.208337	5.51963	4.20635	0.0594991	0.305448	1810013A23Rik	-0.441395	5.5196	13.9774	0.00251449	0.111459	1810013A23Rik	-0.112337	5.5196	1.21804	0.289921	0.494744	5.69789	5.69764	5.36986	5.70674	4.79441	4.9744	5.28801	5.7541	5.76499	5.725	5.70332	5.55522	5.34408	5.51401
1810013L24Rik	-0.0246859	6.17248	0.176396	0.681405	0.747504	1810013L24Rik	0.110907	6.17248	1.49334	0.241898	0.321972	1810013L24Rik	0.223668	6.17248	14.5523	0.00217714	0.0194317	1810013L24Rik	0.0740295	6.17248	0.662261	0.429403	0.66923	1810013L24Rik	0.0368753	6.17248	0.344626	0.567311	0.697321	1810013L24Rik	0.28523	6.17248	27.3911	0.000165868	0.0095865	6.27802	6.30214	6.21161	6.27691	6.26085	6.16397	6.30054	5.98553	6.00647	6.01916	5.91698	6.11296	6.31601	6.18176
1810014B01Rik	0.162178	1.79887	0.644986	0.436468	0.526036	1810014B01Rik	0.162424	1.79881	0.871024	0.366507	0.45266	1810014B01Rik	-0.105833	1.79887	0.267912	0.613502	0.741915	1810014B01Rik	-0.106089	1.79881	0.355877	0.560339	0.760431	1810014B01Rik	0.268574	1.79887	1.53368	0.237638	0.389696	1810014B01Rik	0.000562734	1.79887	8.88023e-06	0.997668	0.998819	1.38564	1.54845	2.15603	1.91909	2.13861	1.8084	1.86069	1.5632	1.82339	1.72084	1.99245	1.38162	1.9628	1.63572
1810021B22Rik	-0.191791	0.162388	0.368166	0.554541	0.636074	1810021B22Rik	-0.425787	0.162666	2.07451	0.171791	0.242575	1810021B22Rik	-0.504099	0.162388	2.62013	0.129709	0.257828	1810021B22Rik	-0.30367	0.162666	1.06232	0.320184	0.578914	1810021B22Rik	-0.121983	0.162388	0.130552	0.723713	0.816383	1810021B22Rik	-0.43429	0.162388	2.30336	0.153229	0.33334	-0.295172	-0.437519	0.403911	0.443136	-0.042629	-0.062013	-0.200987	0.782671	0.182892	-0.253123	0.956213	0.00687937	0.118763	-0.0863689
1810024B03Rik	-0.239814	0.0870447	0.922202	0.354563	0.445786	1810024B03Rik	-0.496358	0.0872935	3.92146	0.0676985	0.111858	1810024B03Rik	-0.804033	0.0870447	10.3632	0.00677905	0.036787	1810024B03Rik	-0.587147	0.0872935	5.3002	0.0372128	0.289505	1810024B03Rik	0.091214	0.0870447	0.113711	0.741385	0.830317	1810024B03Rik	-0.473005	0.0870447	4.41893	0.0557719	0.179254	-0.0314722	0.0840187	-0.0473469	0.164451	0.0785919	-0.148799	-0.548432	0.88775	0.0533885	0.217099	0.663764	-0.533464	-0.0146058	-0.292737
1810026B05Rik	-0.236907	4.25663	6.79204	0.0218718	0.0490896	1810026B05Rik	-0.0829733	4.25664	0.505866	0.488629	0.571099	1810026B05Rik	0.170868	4.25663	3.56035	0.0818975	0.187384	1810026B05Rik	-0.00136982	4.25664	0.00013888	0.990764	0.996168	1810026B05Rik	-0.0816089	4.25663	0.709875	0.414843	0.566429	1810026B05Rik	0.326165	4.25663	15.0537	0.00192521	0.0268354	4.51809	4.33118	4.32167	4.52718	4.27237	4.07148	4.2236	4.16207	3.97465	4.03479	4.22532	4.2895	4.37882	4.14066
1810030O07Rik	-0.26607	4.94132	10.2103	0.00709631	0.022519	1810030O07Rik	-0.246199	4.94135	10.557	0.00582993	0.0158957	1810030O07Rik	-0.088859	4.94132	1.1464	0.303941	0.461605	1810030O07Rik	-0.10899	4.94135	2.09904	0.169443	0.431368	1810030O07Rik	-0.137223	4.94132	2.39635	0.145809	0.283819	1810030O07Rik	0.0399875	4.94132	0.27187	0.610921	0.769367	4.97024	4.86614	5.07029	5.20724	4.77212	4.65063	4.87413	5.00021	5.0474	4.9559	4.97079	4.83613	5.0096	4.8642
1810034E14Rik	-1.16852	-0.075677	9.08003	0.0100612	0.0286386	1810034E14Rik	-1.67899	-0.0747119	15.1123	0.00164503	0.00649267	1810034E14Rik	-1.17347	-0.075677	11.0836	0.00549015	0.0322345	1810034E14Rik	-0.797493	-0.0747119	4.04009	0.0641306	0.310755	1810034E14Rik	-0.883151	-0.075677	4.53932	0.0529662	0.162115	1810034E14Rik	-0.888102	-0.075677	7.87506	0.0149513	0.0826927	-0.131246	-0.501755	-0.147041	0.0262888	-1.93404	-1.80177	-0.423087	0.513862	0.608798	0.802699	0.721537	0.0512585	-0.647512	-0.905384
1810037I17Rik	-0.402133	5.56541	60.6823	3.15099e-06	0.00573548	1810037I17Rik	-0.385995	5.56543	57.8868	2.46154e-06	0.00118427	1810037I17Rik	-0.100697	5.56541	3.85681	0.07148	0.170813	1810037I17Rik	-0.117005	5.56543	5.4823	0.0345411	0.289505	1810037I17Rik	-0.268997	5.56541	24.0896	0.000292964	0.111459	1810037I17Rik	0.0324383	5.56541	0.468809	0.50566	0.690656	5.70695	5.65131	5.66908	5.69823	5.22586	5.24293	5.36715	5.67557	5.66416	5.59593	5.65965	5.53094	5.60314	5.51004
1810044D09Rik	-0.426713	-0.491752	1.6298	0.224249	0.309403	1810044D09Rik	-0.896412	-0.491186	6.03654	0.0276889	0.0536966	1810044D09Rik	-1.07039	-0.491752	11.1628	0.00536677	0.0318102	1810044D09Rik	-0.718101	-0.491186	3.94183	0.0670693	0.314079	1810044D09Rik	-0.178597	-0.491752	0.244942	0.628987	0.745633	1810044D09Rik	-0.822276	-0.491752	8.12598	0.0137371	0.0785537	-0.547472	-1.37825	-0.562874	-0.297451	-1.30924	-0.969949	-0.837443	-0.19187	-0.362507	0.256679	0.572521	-0.600544	-0.96989	-1.08583
1810055G02Rik	-0.229683	4.01783	3.95253	0.0684627	0.118173	1810055G02Rik	-0.193191	4.01785	3.46097	0.0839928	0.134252	1810055G02Rik	0.174655	4.01783	2.32183	0.151719	0.287567	1810055G02Rik	0.137272	4.01785	1.81249	0.199628	0.463962	1810055G02Rik	-0.330499	4.01783	7.22308	0.0187426	0.116724	1810055G02Rik	0.0738391	4.01783	0.480285	0.500588	0.685973	4.00727	4.28195	3.98154	3.95269	3.69082	3.85438	3.9442	3.83091	4.0558	4.02049	4.03622	4.37927	3.94218	4.13293
1810058I24Rik	-0.506283	4.71353	17.3527	0.00112769	0.00785149	1810058I24Rik	-0.567729	4.71359	25.3149	0.000184159	0.00177598	1810058I24Rik	-0.337875	4.71353	7.82076	0.0152304	0.0601504	1810058I24Rik	-0.278925	4.71359	6.32177	0.0247879	0.289361	1810058I24Rik	-0.28886	4.71353	5.02585	0.0432115	0.149419	1810058I24Rik	-0.120452	4.71353	1.17674	0.29789	0.502337	4.6777	4.70829	4.75699	5.08351	4.09933	4.20434	4.58429	4.95407	4.81242	5.02916	4.9407	4.57626	4.66712	4.55119
1810062G17Rik	-0.288413	-1.19669	0.86213	0.419315	0.509491	1810062G17Rik	-0.75461	-1.19628	4.82453	0.0454193	0.0801351	1810062G17Rik	-0.885784	-1.19669	9.30924	0.00935794	0.0447675	1810062G17Rik	-0.536071	-1.19628	2.4959	0.13649	0.394701	1810062G17Rik	-0.218652	-1.19669	0.433772	0.563296	0.694422	1810062G17Rik	-0.816023	-1.19669	9.42546	0.00902338	0.0616684	-1.62311	-1.79478	-1.25671	-0.980971	-1.78557	-1.54478	-1.5462	-0.778371	-0.86142	-0.494613	-0.560579	-1.82193	-1.51148	-1.08583
1810062O18Rik	-0.0495697	-0.798229	0.025125	0.876512	0.907199	1810062O18Rik	-0.165247	-0.79819	0.36556	0.555118	0.631139	1810062O18Rik	0.304408	-0.798229	1.05392	0.323483	0.482769	1810062O18Rik	0.410782	-0.79819	2.49386	0.136638	0.394788	1810062O18Rik	-0.576118	-0.798229	3.21983	0.0962234	0.220361	1810062O18Rik	-0.22214	-0.798229	0.596984	0.453664	0.647917	-1.13482	-0.713643	-1.14943	-0.886952	-0.665493	-1.32672	-1.09993	-0.861105	-0.86142	-0.784816	-0.560579	-0.185695	-1.26997	-0.238312
1810073O08Rik	-0.344174	0.125954	1.03978	0.326629	0.417388	1810073O08Rik	-0.463838	0.126374	2.40875	0.142991	0.208211	1810073O08Rik	-0.53806	0.125954	2.55528	0.134137	0.264146	1810073O08Rik	-0.428171	0.126374	2.03356	0.175801	0.437484	1810073O08Rik	-0.0355975	0.125954	0.00955688	0.923627	0.953011	1810073O08Rik	-0.229484	0.125954	0.56535	0.465619	0.657724	-0.547472	-0.15331	0.255637	0.822899	-0.270476	-0.062013	-0.101568	0.578074	0.726772	0.176402	0.00240139	-0.670896	0.279339	-0.0863689
2010001A14Rik	0.375336	3.18266	8.64454	0.0115746	0.0313441	2010001A14Rik	0.298846	3.18256	6.52347	0.0229496	0.0462564	2010001A14Rik	-0.0136259	3.18266	0.0112279	0.917244	0.951184	2010001A14Rik	0.0589458	3.18256	0.24579	0.627756	0.804704	2010001A14Rik	0.239953	3.18266	3.07286	0.103339	0.229806	2010001A14Rik	-0.149009	3.18266	1.5582	0.234124	0.433528	3.03035	3.07996	3.18217	2.7766	3.55117	3.43306	3.18483	3.1853	3.26513	2.97362	3.24994	2.97223	3.15117	3.33268
2010016I18Rik	-2.30125	2.76121	12.8104	0.00404536	0.0156847	2010016I18Rik	-2.53055	2.76172	17.717	0.00106113	0.00477736	2010016I18Rik	-1.05794	2.76121	3.23534	0.0983611	0.21298	2010016I18Rik	-0.859102	2.76172	2.65047	0.127925	0.385204	2010016I18Rik	-1.67334	2.76121	6.34308	0.027743	0.129392	2010016I18Rik	-0.430027	2.76121	0.664782	0.431453	0.628242	3.06457	2.64088	2.3963	3.58133	-1.30924	-0.289628	1.93282	3.16976	3.59101	3.02609	3.76459	2.92531	1.73245	2.19614
2010300C02Rik	0.621978	3.88204	21.8805	0.000441969	0.0059286	2010300C02Rik	0.498842	3.88194	15.1868	0.00161435	0.00640031	2010300C02Rik	8.44348e-05	3.88204	3.96472e-07	0.999507	0.999807	2010300C02Rik	0.11344	3.88194	0.750748	0.400862	0.644551	2010300C02Rik	0.385455	3.88204	7.27851	0.0183795	0.116428	2010300C02Rik	-0.236438	3.88204	3.60001	0.0804024	0.224379	3.59217	3.67774	3.73432	3.43428	4.42115	4.31387	3.91778	3.91722	3.71397	4.00023	3.74731	3.65028	3.80046	4.06693
2010315B03Rik	-0.147197	4.21673	1.1935	0.29462	0.38447	2010315B03Rik	-0.0686122	4.21675	0.303377	0.590464	0.662448	2010315B03Rik	0.0992576	4.21673	0.545353	0.473453	0.626869	2010315B03Rik	0.0161582	4.21675	0.0169528	0.89826	0.954041	2010315B03Rik	-0.084754	4.21673	0.347793	0.565558	0.69606	2010315B03Rik	0.161701	4.21673	1.68262	0.217311	0.414306	4.12547	3.95103	4.42075	4.63214	4.18957	4.17784	4.10893	4.15945	4.03879	4.18595	4.18994	4.26615	4.38103	4.06693
2200002D01Rik	-1.39708	0.0910625	5.9095	0.0304719	0.0632264	2200002D01Rik	-1.27115	0.0919828	6.01078	0.0279699	0.0541158	2200002D01Rik	0.0185181	0.0910625	0.00120638	0.972826	0.984258	2200002D01Rik	-0.116678	0.0919828	0.0625969	0.806076	0.907961	2200002D01Rik	-1.15654	0.0910625	3.61705	0.0798436	0.199347	2200002D01Rik	0.259059	0.0910625	0.279525	0.606024	0.766096	0.554599	0.397493	0.0903589	0.613663	-3.06062	-1.22892	0.161193	0.446658	0.411505	0.439764	-1.04737	0.0512585	0.160613	0.364148
2210016F16Rik	-0.492819	4.04171	18.1549	0.000945309	0.00737901	2210016F16Rik	-0.532305	4.04178	25.4326	0.000180225	0.00175425	2210016F16Rik	-0.178055	4.04171	2.41852	0.144107	0.277595	2210016F16Rik	-0.13958	4.04178	1.83256	0.197301	0.461041	2210016F16Rik	-0.392812	4.04171	10.2536	0.00700472	0.111459	2210016F16Rik	-0.078048	4.04171	0.545839	0.47326	0.663132	4.09544	4.19597	3.96373	4.25552	3.33298	3.62185	3.91185	4.24352	4.19536	4.20125	4.19759	4.09917	3.93315	4.0588
2210016L21Rik	0.171356	6.02198	8.1957	0.0134204	0.0347	2210016L21Rik	0.113679	6.02198	3.30182	0.0906911	0.142934	2210016L21Rik	-0.00772742	6.02198	0.0165736	0.899551	0.940898	2210016L21Rik	0.0477203	6.02198	0.577265	0.460004	0.691306	2210016L21Rik	0.0659606	6.02198	1.05799	0.322586	0.478225	2210016L21Rik	-0.113122	6.02198	4.13972	0.0629918	0.193268	5.92909	5.9054	6.01302	5.86459	6.19255	6.06501	6.03841	6.02278	6.00355	6.07488	6.0659	5.99791	5.9675	6.13227
2210406O10Rik	0.357425	0.997065	4.05699	0.0653426	0.113915	2210406O10Rik	0.303655	0.996877	3.79568	0.0717424	0.117562	2210406O10Rik	-0.0481002	0.997065	0.0713866	0.793555	0.871564	2210406O10Rik	0.00369703	0.996877	0.000533203	0.981904	0.992372	2210406O10Rik	0.299929	0.997065	2.48983	0.138797	0.275401	2210406O10Rik	-0.105596	0.997065	0.398591	0.538851	0.717566	0.420082	1.16976	0.929499	0.877501	1.22189	1.18407	1.25733	0.669333	1.05467	1.04801	1.09383	0.839553	0.914391	1.02882
2210408F21Rik	-0.206996	2.47699	2.32799	0.151218	0.224316	2210408F21Rik	-0.273763	2.47707	4.78013	0.0462887	0.0814716	2210408F21Rik	-0.0592143	2.47699	0.19343	0.66736	0.781198	2210408F21Rik	0.00454828	2.47707	0.0013623	0.971079	0.987575	2210408F21Rik	-0.278369	2.47699	3.71912	0.0761067	0.194256	2210408F21Rik	-0.130587	2.47699	1.09429	0.314742	0.519789	2.43068	2.50855	2.37849	2.53474	1.93961	2.41145	2.38251	2.6558	2.48175	2.64864	2.58151	2.4411	2.36305	2.76783
2210408I21Rik	0.298631	2.85371	3.45685	0.08596	0.14175	2210408I21Rik	0.406127	2.85361	7.47654	0.016147	0.0349855	2210408I21Rik	0.200961	2.85371	1.53276	0.237772	0.38963	2210408I21Rik	0.0849207	2.85361	0.313374	0.584473	0.777202	2210408I21Rik	0.321239	2.85371	3.46727	0.0855404	0.206531	2210408I21Rik	0.223569	2.85371	2.19637	0.162363	0.346309	2.78559	2.8739	2.84859	2.87381	3.44995	2.87448	3.03994	2.79064	2.44779	2.6781	2.55792	2.95482	3.02657	2.41569
2210416O15Rik	0.17737	6.01671	3.8937	0.0702988	0.120567	2210416O15Rik	0.0824671	6.0167	0.796848	0.387141	0.472467	2210416O15Rik	-0.0709434	6.01671	0.618224	0.445921	0.600101	2210416O15Rik	0.0180864	6.0167	0.0380313	0.848185	0.929848	2210416O15Rik	0.0643831	6.01671	0.446912	0.515597	0.654389	2210416O15Rik	-0.183931	6.01671	4.85176	0.0464345	0.160467	5.96578	6.04122	5.87211	5.69823	6.112	6.11476	6.00185	6.18105	6.09484	5.92018	6.12596	5.9765	5.89807	6.15214
2300009A05Rik	0.12921	2.97138	2.01568	0.179409	0.258378	2300009A05Rik	0.119621	2.97134	2.111	0.168313	0.23841	2300009A05Rik	0.00163378	2.97138	0.000319275	0.986018	0.991419	2300009A05Rik	0.0111271	2.97134	0.0179508	0.895327	0.953132	2300009A05Rik	0.108527	2.97138	1.24117	0.285587	0.441068	2300009A05Rik	-0.0190494	2.97138	0.0505163	0.825691	0.905549	3.05892	2.82891	2.97845	2.85352	3.11884	3.10295	2.95588	2.8633	2.96851	2.88799	3.07815	2.90732	2.96295	2.98926
2310001H17Rik	-1.47679	1.72799	10.7249	0.00623663	0.0207275	2310001H17Rik	-1.36258	1.72855	11.315	0.00468745	0.0135224	2310001H17Rik	-0.01985	1.72799	0.00219473	0.963366	0.978771	2310001H17Rik	-0.142267	1.72855	0.148436	0.705877	0.850458	2310001H17Rik	-1.22165	1.72799	6.68369	0.0230466	0.12303	2310001H17Rik	0.235294	1.72799	0.362566	0.55773	0.731198	2.26396	2.31702	1.45659	2.1136	-0.372746	-0.241141	1.61976	1.92597	1.87541	1.5719	1.96879	2.34633	1.24133	1.66457
2310009A05Rik	-0.409732	2.29522	5.55218	0.0349628	0.0703424	2310009A05Rik	-0.424757	2.2954	7.64903	0.015183	0.0333161	2310009A05Rik	-0.121521	2.29522	0.498399	0.492766	0.643171	2310009A05Rik	-0.106524	2.2954	0.500058	0.491092	0.712783	2310009A05Rik	-0.318418	2.29522	2.9678	0.108823	0.23687	2310009A05Rik	-0.0302071	2.29522	0.0361084	0.852251	0.919168	2.20381	2.07426	2.58679	2.60114	1.79378	1.78518	2.3031	2.54771	2.34083	2.33405	2.42512	2.07259	2.34501	2.44092
2310009B15Rik	0.00151874	2.18531	0.000156212	0.990219	0.99302	2310009B15Rik	-0.146762	2.18534	1.25974	0.280602	0.363832	2310009B15Rik	-0.316527	2.18531	6.74027	0.0222875	0.0769467	2310009B15Rik	-0.182228	2.18534	1.92164	0.187383	0.449862	2310009B15Rik	0.0354777	2.18531	0.0745768	0.789112	0.863368	2310009B15Rik	-0.282568	2.18531	6.32321	0.0259976	0.113526	2.29312	2.2307	1.90539	1.95761	2.21111	2.0613	2.04556	2.34119	2.43917	2.35243	2.40763	2.08332	1.93895	2.18622
2310010J17Rik	0.126125	1.44447	0.553489	0.470239	0.557485	2310010J17Rik	-0.0605008	1.44444	0.121869	0.732216	0.789148	2310010J17Rik	-0.312266	1.44447	3.36992	0.0895623	0.199754	2310010J17Rik	-0.147291	1.44444	0.707418	0.414453	0.657293	2310010J17Rik	0.0868851	1.44447	0.22991	0.639622	0.7538	2310010J17Rik	-0.351506	1.44447	4.99881	0.0436942	0.154427	1.12956	1.43293	1.47348	1.14566	1.57772	1.42847	1.25733	1.69934	1.76942	1.19786	1.84429	1.32851	1.35384	1.34625
2310011J03Rik	-0.250279	4.39979	6.29278	0.0262957	0.0565466	2310011J03Rik	-0.320317	4.39983	11.0739	0.00498635	0.0141765	2310011J03Rik	-0.194149	4.39979	3.80767	0.0730914	0.173489	2310011J03Rik	-0.127347	4.39983	1.788	0.202515	0.467599	2310011J03Rik	-0.193028	4.39979	3.30187	0.0925104	0.215269	2310011J03Rik	-0.136898	4.39979	2.22304	0.160023	0.342983	4.50983	4.33808	4.32633	4.49698	4.04334	4.03504	4.4036	4.5778	4.67056	4.48986	4.48086	4.31702	4.2826	4.48196
2310022A10Rik	-0.203664	4.358	8.47808	0.0122223	0.0324528	2310022A10Rik	-0.292898	4.35802	13.6895	0.00238183	0.00834564	2310022A10Rik	-0.220498	4.358	9.96237	0.00764792	0.0394793	2310022A10Rik	-0.136516	4.35802	3.02385	0.104004	0.359155	2310022A10Rik	-0.156381	4.358	4.40262	0.0561654	0.166342	2310022A10Rik	-0.173215	4.358	7.22408	0.0187359	0.0930004	4.38222	4.35177	4.24016	4.4437	4.16468	4.15764	4.1372	4.58563	4.38899	4.58621	4.54627	4.35735	4.23442	4.33266
2310022B05Rik	0.628564	6.38695	21.8409	0.000445343	0.0059286	2310022B05Rik	0.494722	6.38693	14.2246	0.00206734	0.00754773	2310022B05Rik	-0.198984	6.38695	2.14132	0.16733	0.307268	2310022B05Rik	-0.0765324	6.38693	0.32085	0.580075	0.774085	2310022B05Rik	0.571265	6.38695	15.4902	0.00173307	0.111459	2310022B05Rik	-0.256283	6.38695	4.16643	0.0622547	0.191979	6.1464	6.04755	6.32757	6.04686	7.05213	6.76195	6.4473	6.43945	6.32447	6.55587	6.27509	5.99223	6.4101	6.17926
2310030G06Rik	0.53525	0.562389	7.05008	0.0199309	0.0459687	2310030G06Rik	0.532834	0.56192	9.53991	0.00801959	0.0202956	2310030G06Rik	0.0835072	0.562389	0.162971	0.693052	0.799949	2310030G06Rik	0.0858604	0.56192	0.228428	0.640077	0.812772	2310030G06Rik	0.447251	0.562389	4.28645	0.0590667	0.170633	2310030G06Rik	-0.00449176	0.562389	0.000541409	0.981793	0.990989	0.384397	0.325276	0.747143	0.119851	1.05465	1.07341	0.605616	0.546325	0.446318	0.369293	0.296559	0.216266	0.78658	0.432842
2310033P09Rik	-0.113533	3.5906	1.36448	0.263912	0.3522	2310033P09Rik	-0.152155	3.59062	2.89465	0.110992	0.168952	2310033P09Rik	-0.0593934	3.5906	0.374843	0.551022	0.691958	2310033P09Rik	-0.0218211	3.59062	0.0603011	0.809588	0.90985	2310033P09Rik	-0.130329	3.5906	1.58063	0.230969	0.383237	2310033P09Rik	-0.0761896	3.5906	0.719696	0.411719	0.61222	3.50347	3.59569	3.5635	3.68447	3.46485	3.49878	3.46172	3.84729	3.70321	3.63387	3.44262	3.46586	3.60969	3.72734
2310039H08Rik	-0.743444	1.49745	16.6392	0.00132489	0.00845978	2310039H08Rik	-0.904119	1.49786	24.2702	0.000223741	0.00193889	2310039H08Rik	-0.597138	1.49745	11.1885	0.00532729	0.0316661	2310039H08Rik	-0.452613	1.49786	6.48051	0.0233275	0.289361	2310039H08Rik	-0.451767	1.49745	5.43794	0.0365823	0.141195	2310039H08Rik	-0.30546	1.49745	3.53246	0.082969	0.228535	1.60305	1.78221	1.21698	1.67891	0.4521	0.889654	1.16051	1.99816	1.83657	1.76268	1.93255	1.34643	1.22169	1.32833
2310040G24Rik	-0.296593	0.101192	1.13318	0.306631	0.397028	2310040G24Rik	-0.327703	0.101354	1.81997	0.198757	0.273778	2310040G24Rik	-0.270355	0.101192	0.944004	0.349128	0.509701	2310040G24Rik	-0.239786	0.101354	0.974883	0.340242	0.597337	2310040G24Rik	-0.087874	0.101192	0.0862044	0.773733	0.85299	2310040G24Rik	-0.061636	0.101192	0.0585857	0.812553	0.896853	0.522127	-0.053647	0.438715	-0.359246	-0.0854101	-0.104753	-0.101568	0.263527	0.263189	-0.368821	0.633986	-0.349126	0.160613	0.0941399
2310057M21Rik	0.386561	4.32382	13.0402	0.00320377	0.0136338	2310057M21Rik	0.455906	4.32376	21.0955	0.000419203	0.00268298	2310057M21Rik	0.252322	4.32382	5.49655	0.0357406	0.106054	2310057M21Rik	0.179492	4.32376	3.16777	0.0968366	0.351054	2310057M21Rik	0.276453	4.32382	5.78356	0.031935	0.134371	2310057M21Rik	0.142214	4.32382	2.01654	0.179322	0.368796	4.06758	4.30794	4.40103	4.1815	4.76611	4.69803	4.40149	4.00159	4.20556	4.1705	4.02479	4.33508	4.49174	4.2254
2310061I04Rik	0.193894	5.51191	7.38423	0.0177098	0.0421376	2310061I04Rik	0.0963399	5.5119	1.4347	0.250907	0.331506	2310061I04Rik	0.0154554	5.51191	0.0467147	0.832264	0.897032	2310061I04Rik	0.106803	5.5119	1.76316	0.205499	0.47149	2310061I04Rik	-0.0104586	5.51191	0.0187307	0.893256	0.932218	2310061I04Rik	-0.188897	5.51191	8.11329	0.0137957	0.0787484	5.35375	5.38772	5.48673	5.24147	5.61212	5.6039	5.47073	5.57491	5.57946	5.55187	5.52822	5.69727	5.44066	5.57322
2310068J16Rik	-0.223069	-0.896159	0.362659	0.557477	0.638871	2310068J16Rik	-0.463885	-0.895952	1.89865	0.18988	0.263529	2310068J16Rik	-0.20779	-0.896159	0.354426	0.561924	0.700568	2310068J16Rik	-0.00353485	-0.895952	0.000118415	0.991471	0.996363	2310068J16Rik	-0.459759	-0.896159	1.41452	0.255752	0.40965	2310068J16Rik	-0.44448	-0.896159	1.8139	0.201241	0.395589	-1.24228	-1.15522	-1.37262	-0.491391	-1.4144	-0.750465	-1.68326	-0.139293	-1.04264	-0.706612	-0.783541	-0.469365	-1.16286	-0.905384
2310069G16Rik	0.511336	4.57267	22.8282	0.000369284	0.00573548	2310069G16Rik	0.553582	4.57261	34.2311	4.23283e-05	0.00118427	2310069G16Rik	0.150651	4.57267	1.95073	0.186089	0.3301	2310069G16Rik	0.107147	4.57261	1.22112	0.287792	0.548658	2310069G16Rik	0.44646	4.57267	15.0148	0.00194351	0.111459	2310069G16Rik	0.0857757	4.57267	0.733026	0.407537	0.608971	4.37769	4.545	4.53372	4.35508	5.14258	4.94458	4.78762	4.38037	4.12189	4.51455	4.43411	4.43686	4.66167	4.45124
2410002F23Rik	-0.086629	5.26254	1.10815	0.311815	0.402399	2410002F23Rik	-0.0316983	5.26254	0.16117	0.69415	0.755482	2410002F23Rik	0.110915	5.26254	1.82549	0.199898	0.34661	2410002F23Rik	0.0538275	5.26254	0.468544	0.504845	0.722145	2410002F23Rik	-0.0855227	5.26254	0.947956	0.348156	0.503092	2410002F23Rik	0.112021	5.26254	2.16336	0.165318	0.349755	5.37094	5.42167	5.27193	5.17218	5.27742	5.21388	5.1847	5.29226	5.18001	5.022	5.29125	5.21829	5.28026	5.42723
2410004B18Rik	0.154249	4.506	3.16927	0.0986018	0.158238	2410004B18Rik	0.212105	4.50597	6.61303	0.0221845	0.0449313	2410004B18Rik	0.188786	4.506	4.73047	0.0488495	0.131137	2410004B18Rik	0.128541	4.50597	2.40166	0.143537	0.402908	2410004B18Rik	0.0835722	4.506	0.811408	0.384224	0.53691	2410004B18Rik	0.118109	4.506	2.14371	0.16711	0.35243	4.48478	4.61482	4.46995	4.37182	4.58187	4.7409	4.5973	4.2311	4.49047	4.40433	4.34272	4.42215	4.54406	4.69622
2410004I01Rik	0.738051	-1.64523	1.66145	0.220058	0.304753	2410004I01Rik	0.553997	-1.64546	1.33721	0.2669	0.348556	2410004I01Rik	0.0665988	-1.64523	0.0132332	0.910189	0.946631	2410004I01Rik	0.229346	-1.64546	0.205185	0.657516	0.822738	2410004I01Rik	0.324259	-1.64523	0.303224	0.591283	0.715523	2410004I01Rik	-0.347193	-1.64523	0.379319	0.548688	0.724256	-2.63317	-2.97218	-0.956186	-2.09724	-1.21123	-1.80177	-1.09993	-1.49181	-2.14847	-1.04862	-2.3765	-1.40733	-1.38568	-2.18413
2410004P03Rik	5.63452e-05	1.88695	7.94153e-08	0.999779	0.999779	2410004P03Rik	-0.176677	1.88696	0.821939	0.379971	0.465865	2410004P03Rik	-0.342464	1.88695	2.89396	0.11289	0.233772	2410004P03Rik	-0.185229	1.88696	0.89624	0.359865	0.614825	2410004P03Rik	0.00864564	1.88695	0.00162198	0.968492	0.981359	2410004P03Rik	-0.333874	1.88695	3.23562	0.0954949	0.249031	1.81893	1.89877	1.86757	1.53347	1.75793	1.96126	1.61976	2.36868	1.83657	1.5875	2.48473	1.748	1.78691	1.80076
2410006H16Rik	-0.945538	3.75736	14.1295	0.0025015	0.0118013	2410006H16Rik	-1.3088	3.75753	19.9824	0.000577133	0.00323702	2410006H16Rik	-0.91343	3.75736	13.5802	0.002873	0.0223469	2410006H16Rik	-0.623552	3.75753	4.9763	0.0432384	0.291898	2410006H16Rik	-0.685532	3.75736	6.69688	0.0229447	0.12303	2410006H16Rik	-0.653425	3.75736	8.43253	0.0126299	0.0754222	3.6459	3.38538	3.60623	4.14301	2.44704	2.48536	3.26619	4.45494	4.00124	4.29453	4.66329	3.8202	3.24656	3.24466
2410018L13Rik	0.557921	1.58816	10.1228	0.00728547	0.0229559	2410018L13Rik	0.690572	1.58777	17.6672	0.000887038	0.00425571	2410018L13Rik	0.541461	1.58816	9.21633	0.00963585	0.0454526	2410018L13Rik	0.395575	1.58777	5.54879	0.0336221	0.289505	2410018L13Rik	0.29511	1.58816	2.47943	0.139556	0.27631	2410018L13Rik	0.27865	1.58816	2.76265	0.120597	0.288461	1.19282	1.48357	1.78883	1.29354	2.12928	2.09001	1.77171	1.245	1.28368	1.25761	0.931945	1.43283	1.85222	1.82652
2410022M11Rik	-0.336438	0.810666	2.15902	0.165713	0.241759	2410022M11Rik	-0.494034	0.811038	5.23924	0.0381608	0.0696004	2410022M11Rik	-0.681711	0.810666	8.8065	0.0109826	0.0491275	2410022M11Rik	-0.539946	0.811038	6.14196	0.0265729	0.289361	2410022M11Rik	0.0457464	0.810666	0.0343558	0.855836	0.908602	2410022M11Rik	-0.299527	0.810666	2.0808	0.173015	0.360288	0.763484	0.768157	0.538357	1.25281	0.510724	0.339726	0.718751	1.41286	0.668991	1.02527	1.35339	0.530291	0.646334	0.254554
2410131K14Rik	0.15654	5.23354	8.74987	0.0111855	0.030665	2410131K14Rik	0.133215	5.23353	6.71517	0.0213479	0.043575	2410131K14Rik	0.0191297	5.23354	0.129952	0.724319	0.82335	2410131K14Rik	0.0420726	5.23353	0.662205	0.429422	0.66923	2410131K14Rik	0.0911464	5.23354	2.58573	0.132035	0.2659	2410131K14Rik	-0.0462641	5.23354	0.885019	0.364125	0.571217	5.17992	5.13131	5.20527	5.16944	5.33331	5.35953	5.2903	5.21359	5.32385	5.14837	5.17974	5.25551	5.25391	5.20097
2500002B13Rik	-0.562045	0.623439	3.5688	0.0815763	0.135985	2500002B13Rik	-0.751257	0.623935	7.3131	0.0171264	0.0366325	2500002B13Rik	-0.550064	0.623439	3.58495	0.0809663	0.186073	2500002B13Rik	-0.383312	0.623935	2.00487	0.178681	0.440953	2500002B13Rik	-0.368043	0.623439	1.34474	0.267228	0.421694	2500002B13Rik	-0.356061	0.623439	1.80211	0.20262	0.397179	0.347807	-0.053647	0.929499	1.10047	-0.042629	0.134536	0.239124	0.809667	1.3587	1.13554	0.540778	0.0943131	0.616571	0.621241
2500004C02Rik	0.126079	2.26463	0.772354	0.395575	0.486582	2500004C02Rik	0.126679	2.26457	1.01934	0.329827	0.415155	2500004C02Rik	-0.00547576	2.26463	0.00143807	0.970331	0.982924	2500004C02Rik	-0.00610528	2.26457	0.00231442	0.96231	0.983387	2500004C02Rik	0.132856	2.26463	0.748153	0.40287	0.554798	2500004C02Rik	0.00130146	2.26463	9.45984e-05	0.992389	0.996026	2.1086	2.20074	2.4139	2.21249	2.54145	2.32553	2.19969	2.32256	1.88813	2.37058	2.31684	2.22566	2.38087	2.07241
2510002D24Rik	0.0534061	3.11856	0.285473	0.602229	0.679526	2510002D24Rik	-0.0616075	3.11857	0.336565	0.571049	0.644998	2510002D24Rik	-0.208175	3.11856	4.30648	0.0585539	0.148749	2510002D24Rik	-0.101761	3.11857	0.91012	0.356283	0.611228	2510002D24Rik	0.0401589	3.11856	0.141189	0.713213	0.808677	2510002D24Rik	-0.221423	3.11856	5.70883	0.0328778	0.129954	3.25444	2.82891	3.025	3.01445	3.1329	3.07928	3.06155	3.29922	3.26025	3.25831	3.21517	2.95482	3.00376	3.18617
2510003B16Rik	0.102604	5.71908	2.05692	0.175326	0.253591	2510003B16Rik	0.0828134	5.71908	1.59931	0.226672	0.304937	2510003B16Rik	0.0387655	5.71908	0.292862	0.59762	0.730357	2510003B16Rik	0.0582865	5.71908	0.789356	0.389322	0.63585	2510003B16Rik	0.0245273	5.71908	0.102603	0.75386	0.838144	2510003B16Rik	-0.0393108	5.71908	0.350561	0.564036	0.735449	5.63949	5.75632	5.72125	5.54853	5.82561	5.73466	5.75148	5.79605	5.73363	5.61224	5.68347	5.63666	5.71708	5.8758
2510009E07Rik	-0.00410802	6.17224	0.00132851	0.971483	0.97999	2510009E07Rik	0.0784278	6.17224	0.534175	0.476925	0.559809	2510009E07Rik	0.0941468	6.17224	0.698612	0.418473	0.575241	2510009E07Rik	0.00661623	6.17224	0.00376942	0.951913	0.979056	2510009E07Rik	0.0718149	6.17224	0.355186	0.56151	0.692681	2510009E07Rik	0.17007	6.17224	2.65063	0.127689	0.297942	6.13571	6.03981	6.33855	6.40091	6.28362	6.20556	6.20546	6.08763	6.02242	6.17318	5.97381	6.15741	6.39812	5.87888
2510039O18Rik	-0.554356	4.91435	14.6742	0.00211254	0.0107447	2510039O18Rik	-0.728247	4.91441	21.8069	0.00036234	0.00248465	2510039O18Rik	-0.53319	4.91435	13.6843	0.0027097	0.0218295	2510039O18Rik	-0.378027	4.91441	6.13115	0.0266848	0.289361	2510039O18Rik	-0.350307	4.91435	5.22405	0.0398596	0.145391	2510039O18Rik	-0.329141	4.91435	6.21855	0.0270399	0.116073	4.9867	4.85977	4.74835	5.16671	4.13004	4.17114	4.78924	5.31481	5.305	5.18473	5.30076	4.77459	4.63779	4.81679
2610001J05Rik	-0.426929	4.6191	13.9839	0.00251036	0.0118217	2610001J05Rik	-0.44499	4.61914	19.023	0.000652992	0.00350254	2610001J05Rik	-0.232835	4.6191	4.20388	0.0612382	0.153508	2610001J05Rik	-0.214961	4.61914	4.55741	0.0509579	0.300064	2610001J05Rik	-0.230091	4.6191	3.60294	0.0802933	0.200021	2610001J05Rik	-0.0359976	4.6191	0.11844	0.736281	0.85232	4.80125	4.62238	4.5695	4.90774	4.19628	4.09764	4.57868	4.77902	4.67056	4.86759	4.74566	4.46789	4.52616	4.60799
2610002M06Rik	0.469913	5.85758	16.7886	0.00128047	0.00833073	2610002M06Rik	0.665478	5.85755	21.7172	0.000368997	0.00250902	2610002M06Rik	0.612251	5.85758	28.4009	0.000140734	0.00595108	2610002M06Rik	0.386009	5.85755	7.11131	0.0184323	0.289361	2610002M06Rik	0.279476	5.85758	5.13738	0.041286	0.146942	2610002M06Rik	0.421814	5.85758	15.4482	0.00175057	0.025604	5.66481	5.82585	6.02952	5.64808	6.37669	6.31247	6.10692	5.27541	5.36082	5.617	5.23161	5.91253	6.13235	5.9161
2610005L07Rik	0.164152	3.55629	2.00777	0.180206	0.259437	2610005L07Rik	0.2157	3.55623	4.24937	0.0583658	0.0987325	2610005L07Rik	0.273438	3.55629	5.55834	0.0348779	0.104421	2610005L07Rik	0.219996	3.55623	4.40839	0.0543934	0.301961	2610005L07Rik	-0.0042468	3.55629	0.00117529	0.973177	0.984744	2610005L07Rik	0.105039	3.55629	0.944791	0.348934	0.555176	3.36385	3.67774	3.66253	3.2958	3.71284	3.80329	3.48589	3.37798	3.51925	3.48768	3.22019	3.69642	3.69405	3.64287
2610008E11Rik	0.156847	4.73547	2.41524	0.144357	0.216193	2610008E11Rik	0.20692	4.73546	5.06396	0.0410487	0.0737878	2610008E11Rik	0.10981	4.73547	1.17684	0.29787	0.454991	2610008E11Rik	0.0579356	4.73546	0.38977	0.542472	0.749393	2610008E11Rik	0.14901	4.73547	1.89883	0.191658	0.338902	2610008E11Rik	0.101973	4.73547	1.17873	0.297499	0.501986	4.58839	4.57645	4.85527	4.85938	5.03185	4.88439	4.71448	4.69465	4.54569	4.64705	4.60693	4.67706	4.89651	4.61355
2610028E06Rik	-0.315338	-1.07623	1.21765	0.289994	0.379874	2610028E06Rik	-0.157167	-1.07596	0.35575	0.560408	0.635947	2610028E06Rik	0.308404	-1.07623	1.15125	0.312311	0.470771	2610028E06Rik	0.132154	-1.07596	0.262137	0.616646	0.79749	2610028E06Rik	-0.28977	-1.07623	0.908499	0.358044	0.512811	2610028E06Rik	0.333971	-1.07623	1.55268	0.248397	0.450192	-1.13482	-1.26243	-1.04957	-0.423806	-1.52784	-1.22892	-0.919745	-1.04233	-1.4921	-1.04862	-1.3705	-0.992626	-0.96989	-0.905384
2610035D17Rik	0.276014	3.30724	2.51436	0.137027	0.207316	2610035D17Rik	0.106549	3.3072	0.389794	0.54246	0.619917	2610035D17Rik	-0.26143	3.30724	2.21811	0.160453	0.298645	2610035D17Rik	-0.109945	3.3072	0.402739	0.535923	0.744843	2610035D17Rik	0.216532	3.30724	1.3462	0.26698	0.42149	2610035D17Rik	-0.320911	3.30724	3.91648	0.0695807	0.205013	2.81269	2.84836	3.52353	3.24479	3.61603	3.32852	3.26619	3.36894	3.35948	3.35265	3.71212	2.97799	3.25141	3.33717
2610035F20Rik	-1.48857	-0.976166	8.30424	0.0129443	0.033736	2610035F20Rik	-1.33614	-0.975207	8.11248	0.0129064	0.0293252	2610035F20Rik	-0.877396	-0.976166	2.89093	0.113061	0.234039	2610035F20Rik	-1.04686	-0.975207	5.191	0.0389311	0.289505	2610035F20Rik	-0.288939	-0.976166	0.235141	0.635873	0.751078	2610035F20Rik	0.322237	-0.976166	0.557619	0.468622	0.659721	-0.480142	-0.962099	-0.956186	0.207713	-2.09958	-1.54478	-1.68326	-0.423731	-0.949186	-0.784816	-0.953965	-2.40602	-0.577037	-2.40614
2610042L04Rik	0.488892	-0.91104	1.96712	0.184374	0.263981	2610042L04Rik	0.563744	-0.911677	3.59382	0.0788522	0.127118	2610042L04Rik	0.118937	-0.91104	0.10248	0.754003	0.844392	2610042L04Rik	0.0394357	-0.911677	0.0153334	0.903214	0.956893	2610042L04Rik	0.525247	-0.91104	1.96036	0.185079	0.330989	2610042L04Rik	0.155292	-0.91104	0.202399	0.660263	0.802481	-0.480142	-1.15522	-1.25671	-1.18966	-0.221936	-0.241141	-1.5462	-1.49181	-0.86142	-0.95522	-1.25456	-1.08567	-0.96989	-0.992788
2610044O15Rik8	0.262692	3.92098	5.66564	0.0334376	0.0679286	2610044O15Rik8	0.406261	3.92092	11.0871	0.00496677	0.0141449	2610044O15Rik8	0.395145	3.92098	12.7098	0.00349748	0.0249758	2610044O15Rik8	0.235789	3.92092	3.6562	0.0765684	0.326269	2610044O15Rik8	0.170504	3.92098	2.07712	0.173369	0.317311	2610044O15Rik8	0.302957	3.92098	8.5908	0.0117792	0.072387	3.88811	3.80931	4.10585	3.84378	4.31412	4.1599	4.04799	3.69273	3.47357	3.79039	3.47657	3.9342	4.1744	3.90105
2610203C22Rik	-0.225262	-0.0213095	0.438793	0.519373	0.60382	2610203C22Rik	-0.361648	-0.0208195	1.4355	0.250782	0.33142	2610203C22Rik	-0.568816	-0.0213095	2.78122	0.119469	0.243322	2610203C22Rik	-0.444316	-0.0208195	2.10174	0.169187	0.431176	2610203C22Rik	0.0819236	-0.0213095	0.0495584	0.827322	0.88918	2610203C22Rik	-0.261631	-0.0213095	0.717318	0.412472	0.612729	-0.354233	-0.437519	3.05967e-05	0.581132	-0.270476	-0.893017	0.31306	0.223936	0.301722	0.176402	0.296559	0.00687937	-0.110901	-0.905384
2610300M13Rik	-1.056	0.255696	11.9007	0.00435912	0.0164505	2610300M13Rik	-0.687824	0.256143	3.75363	0.0731581	0.119449	2610300M13Rik	0.32471	0.255696	1.13412	0.306439	0.464343	2610300M13Rik	-0.169007	0.256143	0.24542	0.628013	0.804733	2610300M13Rik	-0.518858	0.255696	2.49709	0.13827	0.27465	2610300M13Rik	0.861854	0.255696	9.56249	0.00864669	0.0602025	0.791001	1.16976	0.368247	0.613663	-0.731912	0.0198469	-0.101568	0.00783553	-0.778689	0.176402	0.177752	-0.185695	0.555138	0.292018
2610301B20Rik	0.252223	4.74999	8.59327	0.0117697	0.0316671	2610301B20Rik	0.317361	4.74997	14.6418	0.00185508	0.00704692	2610301B20Rik	0.196482	4.74999	5.17956	0.0405844	0.115798	2610301B20Rik	0.128298	4.74997	2.34047	0.148354	0.407383	2610301B20Rik	0.189066	4.74999	4.19779	0.061402	0.173712	2610301B20Rik	0.133325	4.74999	2.76126	0.120682	0.288543	4.79446	4.65405	4.79106	4.6061	5.1145	4.83719	4.931	4.69102	4.48001	4.62831	4.51394	4.64484	4.84289	4.83436
2610306M01Rik	0.0251865	1.7583	0.0328626	0.858966	0.893802	2610306M01Rik	-0.0140282	1.75832	0.0127063	0.911853	0.933252	2610306M01Rik	-0.0784788	1.7583	0.317105	0.583014	0.718184	2610306M01Rik	-0.0403425	1.75832	0.104002	0.75185	0.87562	2610306M01Rik	0.0263199	1.7583	0.0314234	0.862054	0.912246	2610306M01Rik	-0.0773453	1.7583	0.359188	0.559343	0.732245	1.52326	1.64061	1.90539	1.82498	1.72117	1.76157	1.78476	2.02144	1.65502	1.81664	1.70802	1.67897	1.90242	1.59133
2610316D01Rik	0.422543	1.17282	8.14663	0.0136424	0.0350811	2610316D01Rik	0.409122	1.17253	10.0204	0.00688468	0.0180186	2610316D01Rik	0.085317	1.17282	0.322259	0.580006	0.715445	2610316D01Rik	0.0986301	1.17253	0.552537	0.469588	0.697947	2610316D01Rik	0.310568	1.17282	3.84054	0.072009	0.188473	2610316D01Rik	-0.0266578	1.17282	0.0362111	0.852044	0.91906	1.12956	1.14899	1.11308	0.736913	1.46364	1.54365	1.34805	1.07741	0.887406	1.29611	0.980079	1.09408	1.22169	1.13572
2610318N02Rik	-0.796218	-0.857119	4.11554	0.0636681	0.111621	2610318N02Rik	-0.744798	-0.856619	4.67305	0.0484677	0.0846286	2610318N02Rik	-0.143915	-0.857119	0.144348	0.710182	0.813146	2610318N02Rik	-0.197132	-0.856619	0.361659	0.55721	0.758735	2610318N02Rik	-0.547879	-0.857119	1.68671	0.216786	0.368509	2610318N02Rik	0.104424	-0.857119	0.0913485	0.767291	0.871027	-0.480142	-0.501755	-1.63677	-0.297451	-1.93404	-1.05122	-1.19923	-0.861105	-0.362507	-0.95522	-0.866238	-0.407993	-1.16286	-1.18529
2610507B11Rik	-0.149569	8.78877	2.44074	0.142426	0.213838	2610507B11Rik	-0.127438	8.78877	2.22642	0.157881	0.225701	2610507B11Rik	0.0864756	8.78877	0.822504	0.381089	0.540173	2610507B11Rik	0.0640025	8.78877	0.573056	0.461612	0.692066	2610507B11Rik	-0.191443	8.78877	3.51527	0.0836377	0.203863	2610507B11Rik	0.0446018	8.78877	0.254551	0.622401	0.777043	8.89309	8.89669	8.72339	8.77114	8.4959	8.65985	8.8438	8.64947	8.89938	8.84258	8.7085	8.98232	8.74112	8.86127
2610524H06Rik	0.193991	5.62401	6.64235	0.0230994	0.0512423	2610524H06Rik	0.163692	5.624	5.60466	0.0328718	0.0616534	2610524H06Rik	0.0265927	5.62401	0.124084	0.730338	0.827657	2610524H06Rik	0.0562542	5.624	0.653589	0.432372	0.671421	2610524H06Rik	0.107447	5.62401	1.77424	0.205928	0.355858	2610524H06Rik	-0.0599509	5.62401	0.734221	0.407165	0.60883	5.5099	5.57746	5.6159	5.47297	5.88637	5.74598	5.56642	5.61946	5.52045	5.60075	5.67527	5.5629	5.60124	5.7256
2610528A11Rik	-1.31974	-1.30989	7.32407	0.0180873	0.0428467	2610528A11Rik	-1.56758	-1.30909	12.4075	0.00338641	0.0106685	2610528A11Rik	-0.837512	-1.30989	3.80636	0.0731348	0.173543	2610528A11Rik	-0.627252	-1.30909	2.46212	0.138966	0.397238	2610528A11Rik	-0.94124	-1.30989	3.14759	0.0996434	0.224638	2610528A11Rik	-0.459015	-1.30989	1.4409	0.251587	0.453741	-0.941278	-1.64218	-1.78951	-0.715513	-2.28659	-2.76602	-1.83472	-0.948874	-1.14257	-0.867503	-0.367507	-0.905222	-1.97214	-1.99178
2700038G22Rik	-0.716154	0.939574	6.46185	0.0246889	0.0539752	2700038G22Rik	-0.4752	0.939854	2.82044	0.115265	0.174217	2700038G22Rik	0.308692	0.939574	1.23213	0.287268	0.442438	2700038G22Rik	0.0204951	0.939854	0.0056238	0.941283	0.974113	2700038G22Rik	-0.49614	0.939574	2.74611	0.121613	0.252493	2700038G22Rik	0.528706	0.939574	4.21163	0.0610305	0.189626	1.29245	1.75498	1.00111	0.794802	0.327181	0.307491	0.967964	0.578074	1.07706	0.332723	0.88215	0.788032	0.914391	1.36395
2700046A07Rik	0.896733	1.44391	20.4418	0.000586452	0.00629595	2700046A07Rik	0.841127	1.44333	24.8364	0.000201196	0.00184343	2700046A07Rik	0.201137	1.44391	0.991479	0.337704	0.497985	2700046A07Rik	0.25447	1.44333	2.09335	0.169984	0.431626	2700046A07Rik	0.586826	1.44391	7.64952	0.0161512	0.113637	2700046A07Rik	-0.10877	1.44391	0.328886	0.576184	0.745658	1.29245	1.26935	0.97763	0.877501	1.89629	2.3808	1.59032	1.30315	1.20455	1.352	1.00356	1.21605	1.33568	1.66457
2700046G09Rik	-0.296061	1.61152	2.94406	0.11011	0.173636	2700046G09Rik	-0.402064	1.61171	6.18093	0.0261736	0.0513359	2700046G09Rik	-0.466211	1.61152	7.28474	0.0183393	0.0673825	2700046G09Rik	-0.367825	1.61171	5.1578	0.0394718	0.289505	2700046G09Rik	-0.0341055	1.61152	0.0341169	0.856332	0.908724	2700046G09Rik	-0.204255	1.61152	1.67524	0.218263	0.415506	1.63377	1.38043	1.49016	2.0437	1.33977	1.54365	1.20002	1.88848	1.72758	1.80334	2.00413	1.41596	1.55553	1.21587
2700049A03Rik	0.0625307	3.2766	0.539861	0.475644	0.563014	2700049A03Rik	0.0907492	3.27657	1.33684	0.266964	0.348568	2700049A03Rik	0.112362	3.2766	1.73777	0.210365	0.358652	2700049A03Rik	0.0835838	3.27657	1.12902	0.30599	0.565372	2700049A03Rik	0.00719611	3.2766	0.00625765	0.938164	0.961713	2700049A03Rik	0.0570271	3.2766	0.518929	0.484156	0.672616	3.27895	3.3357	3.27176	3.17565	3.47224	3.29192	3.20924	3.30871	3.15369	3.26317	3.10553	3.32836	3.32226	3.31459
2700054A10Rik	0.753874	0.914997	10.5659	0.00638383	0.0210048	2700054A10Rik	0.427209	0.914638	3.07187	0.101543	0.156928	2700054A10Rik	-0.287483	0.914997	1.51023	0.241064	0.393173	2700054A10Rik	-0.022033	0.914638	0.00756816	0.931909	0.970376	2700054A10Rik	0.449376	0.914997	3.31283	0.092028	0.214809	2700054A10Rik	-0.591981	0.914997	7.29858	0.0182501	0.0915686	0.27172	0.499461	0.601156	0.613663	1.23933	1.42847	0.990671	1.12117	1.03193	1.15661	0.980079	0.176749	0.646334	1.32833
2700062C07Rik	-0.0544165	3.26564	0.406229	0.535046	0.618597	2700062C07Rik	0.0624274	3.26564	0.396101	0.539256	0.617396	2700062C07Rik	0.30023	3.26564	12.4065	0.00379497	0.0260722	2700062C07Rik	0.173238	3.26564	3.08033	0.101117	0.355863	2700062C07Rik	-0.110843	3.26564	1.48026	0.245539	0.398426	2700062C07Rik	0.243803	3.26564	9.43178	0.00900559	0.0616225	3.34076	3.30786	3.38763	3.28068	3.1422	3.27951	3.39519	3.23095	3.05564	3.06563	2.98686	3.37712	3.44164	3.33717
2700081O15Rik	0.157559	4.50145	2.25467	0.157303	0.231574	2700081O15Rik	0.11209	4.50144	1.39586	0.257121	0.338153	2700081O15Rik	-0.0606419	4.50145	0.331085	0.574927	0.711281	2700081O15Rik	-0.016579	4.50144	0.0300316	0.864902	0.938386	2700081O15Rik	0.128682	4.50145	1.31062	0.273092	0.428025	2700081O15Rik	-0.0895193	4.50145	0.842192	0.375621	0.582489	4.40466	4.54301	4.46785	4.3136	4.67453	4.58491	4.51157	4.564	4.56957	4.56666	4.38803	4.16628	4.50398	4.67511
2700097O09Rik	0.239862	3.85816	7.97609	0.0144479	0.0364372	2700097O09Rik	0.281991	3.85811	12.809	0.00302692	0.00984014	2700097O09Rik	0.0771707	3.85816	0.815077	0.383183	0.542352	2700097O09Rik	0.0337981	3.85811	0.178365	0.679204	0.835115	2700097O09Rik	0.248213	3.85816	7.41911	0.0174951	0.115702	2700097O09Rik	0.0855217	3.85816	1.16371	0.300467	0.504832	3.85264	3.92071	3.75863	3.77354	4.07282	4.12101	4.00402	3.83749	3.5949	3.7178	3.80857	3.65028	3.91186	3.88275
2700099C18Rik	-1.13068	1.02478	9.70762	0.00826755	0.0250183	2700099C18Rik	-1.09298	1.02545	11.4875	0.00441177	0.0129099	2700099C18Rik	-0.308521	1.02478	0.784029	0.392128	0.549704	2700099C18Rik	-0.346267	1.02545	1.29637	0.274007	0.537337	2700099C18Rik	-0.747679	1.02478	3.7766	0.0741326	0.191381	2700099C18Rik	0.0744845	1.02478	0.0549316	0.818375	0.90101	1.4388	1.3625	0.801638	1.53347	-0.801536	0.0198469	0.944892	1.09945	1.62495	0.880769	1.23936	1.31037	0.813064	0.591501
2810001G20Rik	0.0354274	2.96922	0.0856617	0.774424	0.825213	2810001G20Rik	0.0767841	2.96921	0.498877	0.491595	0.573917	2810001G20Rik	-0.0811094	2.96922	0.442349	0.517713	0.664364	2810001G20Rik	-0.123725	2.96921	1.25791	0.280938	0.544059	2810001G20Rik	0.20056	2.96922	2.38893	0.146385	0.284574	2810001G20Rik	0.0840226	2.96922	0.556851	0.468922	0.659862	3.05325	2.95989	2.71299	3.29078	3.11884	3.11231	2.92084	2.94471	2.92597	2.97954	2.88941	2.79436	2.97473	2.78763
2810004N23Rik	-0.10366	4.34793	1.41369	0.255885	0.344126	2810004N23Rik	-0.0565962	4.34794	0.476508	0.501305	0.58245	2810004N23Rik	0.144697	4.34793	2.7734	0.119942	0.243859	2810004N23Rik	0.0960873	4.34794	1.39485	0.257286	0.521494	2810004N23Rik	-0.152692	4.34793	2.69556	0.124784	0.256589	2810004N23Rik	0.0956639	4.34793	1.40566	0.257171	0.459612	4.34557	4.40311	4.46785	4.32101	4.08734	4.38704	4.35411	4.4247	4.26527	4.28019	4.17967	4.31929	4.47939	4.49808
2810006K23Rik	-0.0841214	3.27558	0.330875	0.575047	0.654633	2810006K23Rik	-0.0821666	3.2756	0.41353	0.530587	0.609435	2810006K23Rik	-0.0895084	3.27558	0.373278	0.551843	0.692468	2810006K23Rik	-0.0914868	3.2756	0.510156	0.486823	0.710167	2810006K23Rik	0.00936458	3.27558	0.00359227	0.953126	0.971269	2810006K23Rik	0.00397758	3.27558	0.000863236	0.977011	0.988492	3.23454	2.94189	3.59084	3.41133	3.25796	3.27951	3.14995	3.36894	3.2306	3.38426	3.24994	2.99513	3.48758	3.13554
2810013P06Rik	0.313565	3.90895	10.968	0.00567638	0.0194721	2810013P06Rik	0.335495	3.90889	15.9142	0.00134689	0.00565539	2810013P06Rik	0.096636	3.90895	1.02819	0.329239	0.488737	2810013P06Rik	0.0743418	3.90889	0.756673	0.399057	0.643427	2810013P06Rik	0.261201	3.90895	6.607	0.0234009	0.123617	2810013P06Rik	0.0442729	3.90895	0.250454	0.62519	0.778829	3.8062	3.86768	3.84225	3.83001	4.2934	4.20653	3.92074	3.88902	3.75273	3.78024	3.74383	3.69991	3.9748	3.9749
2810021J22Rik	0.157197	3.37538	3.40949	0.0879005	0.14421	2810021J22Rik	0.20783	3.37533	6.58524	0.0224187	0.0453285	2810021J22Rik	0.175583	3.37538	4.22536	0.0606642	0.152575	2810021J22Rik	0.123124	3.37533	2.28062	0.153261	0.412557	2810021J22Rik	0.0847352	3.37538	0.86493	0.369451	0.523984	2810021J22Rik	0.103121	3.37538	1.68592	0.216887	0.413925	3.36843	3.289	3.42282	3.32556	3.60598	3.51651	3.39519	3.11129	3.31779	3.36628	3.18981	3.35073	3.43739	3.48198
2810025M15Rik	-0.137697	3.22809	1.62882	0.22438	0.309533	2810025M15Rik	-0.211705	3.22814	4.17704	0.0602861	0.101559	2810025M15Rik	-0.186897	3.22809	3.00434	0.106876	0.225369	2810025M15Rik	-0.116546	3.22814	1.27655	0.277549	0.541008	2810025M15Rik	-0.0951724	3.22809	0.683749	0.42334	0.573902	2810025M15Rik	-0.144372	3.22809	2.10334	0.17087	0.357216	3.16789	3.23089	3.21768	3.27052	3.00619	3.11231	3.13474	3.43544	3.36858	3.40202	3.24994	2.8891	3.19714	3.40713
2810029C07Rik	0.0343267	2.40236	0.0559151	0.816788	0.859932	2810029C07Rik	-0.207227	2.40244	1.44101	0.249917	0.330537	2810029C07Rik	-0.582237	2.40236	15.7809	0.00161747	0.0168014	2810029C07Rik	-0.375661	2.40244	4.60301	0.0499585	0.29933	2810029C07Rik	0.168398	2.40236	1.17113	0.298997	0.45456	2810029C07Rik	-0.448166	2.40236	11.1578	0.00537439	0.0462342	2.49065	2.04083	2.02474	2.49163	2.43952	2.12743	2.35652	2.75636	2.5231	2.82356	2.77128	2.1864	2.07648	2.17624
2810032G03Rik	0.493423	1.93612	9.40378	0.00908472	0.0267057	2810032G03Rik	0.565682	1.93584	15.6887	0.00142395	0.00586617	2810032G03Rik	0.234003	1.93612	2.04768	0.17623	0.318292	2810032G03Rik	0.15804	1.93584	1.15669	0.30036	0.560925	2810032G03Rik	0.407727	1.93612	5.56732	0.0347546	0.138084	2810032G03Rik	0.148307	1.93612	0.946952	0.348402	0.554542	1.85848	1.79564	2.04746	1.59992	2.46938	2.33356	2.14	1.72793	1.72758	1.72084	1.5733	1.49841	2.11956	2.06161
2810049E08Rik	-0.266554	1.49944	1.11735	0.309896	0.400355	2810049E08Rik	-0.317966	1.49956	2.0708	0.172149	0.242978	2810049E08Rik	-0.385666	1.49944	2.3217	0.151729	0.287567	2810049E08Rik	-0.336071	1.49956	2.28846	0.152607	0.41203	2810049E08Rik	0.0181237	1.49944	0.00449721	0.947562	0.967762	2810049E08Rik	-0.100988	1.49944	0.190537	0.669691	0.808794	1.95894	1.69893	1.19679	1.33315	1.43366	1.23638	1.27594	1.78345	1.34031	1.25761	2.14803	1.59151	1.29868	0.937204
2810403D21Rik	-0.556581	0.804364	2.74616	0.12161	0.188288	2810403D21Rik	-0.510038	0.804709	3.00328	0.10508	0.161571	2810403D21Rik	-0.430425	0.804364	1.62736	0.224576	0.374773	2810403D21Rik	-0.478566	0.804709	2.62587	0.127458	0.384492	2810403D21Rik	-0.031194	0.804364	0.00741566	0.932699	0.958476	2810403D21Rik	0.0949619	0.804364	0.0969685	0.760477	0.867106	1.12956	0.249253	1.21698	1.33315	0.819812	0.339726	0.276566	0.75516	0.639208	1.23797	1.07178	0.530291	1.07621	-0.349295
2810408A11Rik	-0.115302	-0.565693	0.0716346	0.793206	0.841094	2810408A11Rik	-0.181932	-0.565386	0.239309	0.632289	0.700201	2810408A11Rik	-0.682212	-0.565693	2.32001	0.151866	0.287762	2810408A11Rik	-0.61906	-0.565386	2.47166	0.138261	0.396719	2810408A11Rik	0.437265	-0.565693	0.839166	0.376453	0.530006	2810408A11Rik	-0.129646	-0.565693	0.106846	0.74901	0.86162	-0.6181	-1.64218	-0.431353	0.207713	-0.426735	-0.819981	-0.548432	-0.19187	-0.626228	-0.309812	-0.367507	-1.08567	-0.325224	-1.99178
2810408I11Rik	-0.670471	-1.03499	5.28124	0.0389504	0.0763064	2810408I11Rik	-0.55886	-1.03468	4.49793	0.0522975	0.0901657	2810408I11Rik	0.457173	-1.03499	2.75744	0.120916	0.245104	2810408I11Rik	0.337455	-1.03468	1.96344	0.182946	0.444946	2810408I11Rik	-0.896948	-1.03499	8.72587	0.0112728	0.111459	2810408I11Rik	0.230697	-1.03499	0.776148	0.402319	0.604909	-0.853447	-0.713643	-0.956186	-1.18966	-1.52784	-1.80177	-1.19923	-0.778371	-1.24994	-1.14848	-1.3705	-0.600544	-1.16286	-0.469533
2810414N06Rik	0.322697	0.872118	1.02179	0.330691	0.421547	2810414N06Rik	0.216757	0.87204	0.612148	0.447027	0.531778	2810414N06Rik	-0.309027	0.872118	0.899869	0.360261	0.521225	2810414N06Rik	-0.210851	0.87204	0.536592	0.475948	0.701899	2810414N06Rik	0.42769	0.872118	1.54645	0.2358	0.387736	2810414N06Rik	-0.204034	0.872118	0.463388	0.508087	0.692387	0.706824	-0.568985	1.06933	1.25281	1.22189	0.994612	0.990671	0.912866	0.698171	1.09244	1.09383	0.364323	0.864617	0.706952
2810429I04Rik	0.449902	2.77982	8.25412	0.0131617	0.034126	2810429I04Rik	0.670903	2.77961	14.2068	0.00207701	0.00757638	2810429I04Rik	0.590702	2.77982	13.8529	0.00259538	0.0213229	2810429I04Rik	0.329856	2.77961	3.29197	0.0911259	0.344771	2810429I04Rik	0.341132	2.77982	4.11574	0.0636625	0.176637	2810429I04Rik	0.481932	2.77982	10.5252	0.00646102	0.0512714	2.66436	2.84836	2.93035	2.56	3.23206	3.38367	2.96738	2.31316	2.48175	2.22852	2.07233	2.55336	3.14597	2.83916
2810454H06Rik	-0.0967225	-0.235748	0.0945418	0.763392	0.816155	2810454H06Rik	-0.209812	-0.23553	0.576139	0.460433	0.54443	2810454H06Rik	-0.254146	-0.235748	0.661714	0.430724	0.585957	2810454H06Rik	-0.150229	-0.23553	0.293511	0.596506	0.785575	2810454H06Rik	-0.0595909	-0.235748	0.0315039	0.861879	0.912218	2810454H06Rik	-0.217014	-0.235748	0.564703	0.465869	0.65788	-0.295172	-0.791802	-0.562874	0.330221	-0.129499	-0.560005	-0.423087	-0.19187	0.00750183	-0.0953072	0.00240139	0.216266	-0.509845	-0.822975
2810459M11Rik	0.0957318	2.82037	0.691628	0.420749	0.510667	2810459M11Rik	-0.0100941	2.82036	0.00773292	0.931174	0.948667	2810459M11Rik	-0.277432	2.82037	5.72052	0.0327281	0.100192	2810459M11Rik	-0.178925	2.82036	2.36713	0.146231	0.405928	2810459M11Rik	0.168866	2.82037	1.87426	0.194369	0.342029	2810459M11Rik	-0.204298	2.82037	3.65419	0.078413	0.220642	2.72268	2.58012	2.9546	2.73284	2.90054	2.85231	2.79102	2.98079	2.90109	2.98544	2.95711	2.43274	2.87769	2.69977
2900005J15Rik	-0.266855	2.23328	3.71903	0.0761098	0.128605	2900005J15Rik	-0.336001	2.23341	6.86786	0.0201647	0.041664	2900005J15Rik	-0.376036	2.23328	7.36083	0.0178555	0.0662462	2900005J15Rik	-0.310164	2.23341	5.83958	0.0299243	0.289505	2900005J15Rik	-0.0258463	2.23328	0.0305568	0.863948	0.913325	2900005J15Rik	-0.135027	2.23328	1.13007	0.307268	0.511892	2.34044	2.19062	2.06984	2.53474	2.10094	1.92984	2.05636	2.61046	2.15339	2.47495	2.43379	1.99519	2.15104	2.01755
2900009J06Rik	0.652669	-1.38788	1.74865	0.209028	0.292289	2900009J06Rik	0.412028	-1.38834	0.956928	0.344583	0.430677	2900009J06Rik	0.139212	-1.38788	0.0829931	0.777861	0.860495	2900009J06Rik	0.34402	-1.38834	0.636989	0.438147	0.675446	2900009J06Rik	0.0686927	-1.38788	0.018816	0.893014	0.932218	2900009J06Rik	-0.444765	-1.38788	0.870423	0.367983	0.575247	-1.3584	-1.64218	-1.63677	-2.59535	-1.03317	-0.893017	-1.83472	-0.778371	-1.36594	-2.64281	-1.25456	-1.40733	-1.64931	-0.822975
2900026A02Rik	0.188249	5.07184	5.04063	0.0429502	0.0822326	2900026A02Rik	0.19492	5.07183	6.86957	0.020152	0.041644	2900026A02Rik	0.0524566	5.07184	0.388789	0.543812	0.686412	2900026A02Rik	0.0457602	5.07183	0.371902	0.55175	0.755636	2900026A02Rik	0.149167	5.07184	2.7552	0.121053	0.251737	2900026A02Rik	0.0133742	5.07184	0.0294031	0.866514	0.92689	4.85112	5.17434	5.10185	4.94975	5.3046	5.17532	5.1536	4.99875	5.08379	5.02916	4.93002	4.92377	5.13823	5.11996
2900052N01Rik	1.66135	2.13911	38.2941	3.40384e-05	0.00573548	2900052N01Rik	1.37483	2.13842	30.0816	8.07322e-05	0.0012806	2900052N01Rik	0.0899955	2.13911	0.11029	0.745152	0.838528	2900052N01Rik	0.328766	2.13842	1.52906	0.23662	0.50213	2900052N01Rik	1.04611	2.13911	13.3419	0.00296038	0.111459	2900052N01Rik	-0.525245	2.13911	4.20492	0.0612102	0.18993	1.84542	1.23034	1.64721	0.406471	2.85601	3.32852	2.8103	1.82374	2.13217	1.63333	1.94473	1.98379	1.75994	2.17624
2900076A07Rik	0.0326718	2.6539	0.101337	0.755329	0.809263	2900076A07Rik	-0.0814248	2.65393	0.564674	0.464842	0.548665	2900076A07Rik	-0.19331	2.6539	3.53195	0.0829888	0.189134	2900076A07Rik	-0.0876721	2.65393	0.651147	0.433213	0.671848	2900076A07Rik	0.00621275	2.6539	0.00320941	0.955691	0.972895	2900076A07Rik	-0.219769	2.6539	5.34127	0.0380223	0.141919	2.47377	2.38076	2.73416	2.68772	2.58302	2.54187	2.6975	2.76328	2.84349	2.763	2.80507	2.64309	2.63209	2.52985
2900079G21Rik	0.104336	0.885552	0.355902	0.561121	0.642034	2900079G21Rik	0.175824	0.885425	1.25488	0.281493	0.36464	2900079G21Rik	0.277246	0.885552	2.48266	0.13932	0.271156	2900079G21Rik	0.202313	0.885425	1.65199	0.219568	0.485543	2900079G21Rik	-0.026549	0.885552	0.0203277	0.88883	0.929684	2900079G21Rik	0.146361	0.885552	0.790693	0.390182	0.594837	1.0858	1.06279	0.747143	0.513783	0.842813	1.03455	1.03504	0.75516	0.577733	0.880769	0.69294	0.913539	0.839071	1.21587
2900093K20Rik	-0.279445	0.222254	1.69353	0.215914	0.300389	2900093K20Rik	-0.490162	0.222519	5.1886	0.0389699	0.0707208	2900093K20Rik	-0.67835	0.222254	10.0469	0.00745447	0.03891	2900093K20Rik	-0.495162	0.222519	5.20717	0.0386709	0.289505	2900093K20Rik	0.00523148	0.222254	0.000511461	0.982303	0.989412	2900093K20Rik	-0.393674	0.222254	4.12458	0.0634142	0.193675	0.310265	0.169	0.0903589	0.249715	0.0785919	-0.0205025	-0.25339	0.727114	0.513522	0.0913939	0.88215	0.0512585	0.0756623	-0.349295
2900097C17Rik	0.469655	9.45256	23.5535	0.000322927	0.00573548	2900097C17Rik	0.542041	9.45256	35.4347	3.5477e-05	0.00118427	2900097C17Rik	0.296608	9.45256	9.36269	0.00920232	0.0443853	2900097C17Rik	0.220399	9.45256	5.68301	0.0318525	0.289505	2900097C17Rik	0.321642	9.45256	9.53993	0.00870742	0.111459	2900097C17Rik	0.148595	9.45256	2.71801	0.123363	0.291943	9.33247	9.4304	9.47484	9.11494	9.95472	9.85158	9.61601	9.1446	9.17983	9.26165	9.19581	9.40393	9.55432	9.51561
3010001F23Rik	-0.0214751	0.618291	0.00819877	0.929244	0.947915	3010001F23Rik	0.244227	0.618063	0.937964	0.349255	0.435246	3010001F23Rik	0.479214	0.618291	3.8718	0.0709974	0.17009	3010001F23Rik	0.153914	0.618063	0.362931	0.556526	0.758374	3010001F23Rik	0.0905973	0.618291	0.127012	0.727316	0.819515	3010001F23Rik	0.591286	0.618291	6.80261	0.021788	0.102054	0.488908	1.01768	0.904817	0.676604	0.931316	0.889654	0.417311	-0.488025	0.375831	0.439764	0.370653	0.49859	0.864617	0.650381
3010003L21Rik	-1.10434	-1.54851	5.905	0.0304702	0.0632264	3010003L21Rik	-1.07689	-1.54781	7.28048	0.0173301	0.0369403	3010003L21Rik	-0.789007	-1.54851	3.10278	0.10184	0.218333	3010003L21Rik	-0.815609	-1.54781	4.34257	0.0559975	0.302417	3010003L21Rik	-0.262622	-1.54851	0.255276	0.621911	0.740309	3010003L21Rik	0.0527064	-1.54851	0.0191467	0.892085	0.940985	-1.0348	-1.15522	-2.15421	-0.886952	-2.75415	-2.5148	-1.42104	-1.04233	-1.63035	-1.14848	-1.3705	-1.99164	-1.80172	-1.99178
3110009E18Rik	0.343889	0.230924	2.23023	0.1594	0.234041	3110009E18Rik	0.206696	0.230684	0.989135	0.336852	0.422406	3110009E18Rik	-0.251634	0.230924	1.15588	0.302032	0.459583	3110009E18Rik	-0.127073	0.230684	0.347859	0.564736	0.763109	3110009E18Rik	0.334091	0.230924	1.83221	0.199124	0.347795	3110009E18Rik	-0.261433	0.230924	1.45502	0.249395	0.451414	0.0618452	-0.102618	0.133487	0.207713	0.510724	0.601392	0.0357865	0.339591	0.0533885	0.176402	0.663764	-0.349126	0.118763	0.398904
3110040N11Rik	-0.423374	2.60697	7.11262	0.0194914	0.0452173	3110040N11Rik	-0.416296	2.60713	8.79154	0.0102466	0.0246081	3110040N11Rik	-0.268062	2.60697	2.87191	0.114141	0.23555	3110040N11Rik	-0.275002	2.60713	3.89364	0.0685691	0.315797	3110040N11Rik	-0.141481	2.60697	0.700113	0.417986	0.569557	3110040N11Rik	0.0138301	2.60697	0.00906796	0.9256	0.960505	2.7992	2.76891	2.49055	2.91355	2.26319	1.96126	2.68363	2.77702	2.60241	2.73525	2.82498	2.56871	2.50789	2.32823
3110045C21Rik	0.103159	-0.0143778	0.248404	0.626596	0.700725	3110045C21Rik	0.387126	-0.0145648	2.65886	0.125283	0.186623	3110045C21Rik	0.801727	-0.0143778	14.0778	0.00245142	0.0207322	3110045C21Rik	0.449503	-0.0145648	3.57131	0.079696	0.331547	3110045C21Rik	-0.0625134	-0.0143778	0.0811646	0.780251	0.857065	3110045C21Rik	0.636055	-0.0143778	9.90227	0.00778906	0.0567135	0.149492	0.0395739	-0.0473469	0.119851	-0.270476	0.371256	0.31306	-0.861105	-0.424057	-0.253123	-0.631139	0.292193	0.118763	0.254554
3110056K07Rik	-0.223009	2.91377	2.49258	0.138597	0.209199	3110056K07Rik	-0.131576	2.91381	0.974559	0.34032	0.426279	3110056K07Rik	0.114291	2.91377	0.658936	0.431669	0.586813	3110056K07Rik	0.0166632	2.91381	0.0158578	0.901582	0.955831	3110056K07Rik	-0.148181	2.91377	0.969055	0.343031	0.498751	3110056K07Rik	0.189119	2.91377	2.09709	0.171461	0.358123	2.81269	2.74835	3.08665	3.37858	2.88954	2.86344	2.65548	2.75636	2.93213	2.74919	2.91439	2.86443	3.02657	2.96627
3110070M22Rik	0.0618373	-0.481993	0.0245566	0.877904	0.908139	3110070M22Rik	-0.264106	-0.48177	0.516245	0.484281	0.567088	3110070M22Rik	-0.282121	-0.481993	0.556585	0.469026	0.622349	3110070M22Rik	-0.0173169	-0.48177	0.00229016	0.962508	0.983469	3110070M22Rik	-0.247577	-0.481993	0.360717	0.55852	0.690216	3110070M22Rik	-0.591536	-0.481993	2.73195	0.122491	0.290827	-0.941278	-0.376021	-1.25671	-0.491391	-0.541181	-1.32672	-0.307767	-0.488025	-0.424057	0.256679	-0.19725	-0.238142	-1.38568	-0.0390806
3110082I17Rik	-0.693102	2.89402	18.1883	0.000938496	0.00736382	3110082I17Rik	-0.58573	2.89418	14.1736	0.00209517	0.0076127	3110082I17Rik	0.0759396	2.89402	0.226893	0.641809	0.763271	3110082I17Rik	-0.0397998	2.89418	0.0700856	0.795074	0.902469	3110082I17Rik	-0.54609	2.89402	10.0888	0.00736064	0.111459	3110082I17Rik	0.222952	2.89402	2.27978	0.155186	0.335977	3.2643	3.20597	2.86147	3.10304	2.13861	2.34154	2.74502	3.01598	3.1378	2.67079	2.70121	3.02881	2.90872	2.97205
3110082J24Rik	1.06427	-0.339466	10.1438	0.00723961	0.0228632	3110082J24Rik	0.666132	-0.340251	4.3113	0.0567793	0.0964566	3110082J24Rik	-0.142294	-0.339466	0.181662	0.676979	0.787985	3110082J24Rik	0.16804	-0.340251	0.245928	0.62766	0.804704	3110082J24Rik	0.498662	-0.339466	2.06504	0.174535	0.318583	3110082J24Rik	-0.707905	-0.339466	4.82098	0.0470337	0.161713	-0.692363	-1.26243	-0.495615	-1.30654	0.327181	0.371256	-0.685713	-0.0395595	-0.362507	-0.706612	0.00240139	-0.533464	-0.647512	-0.0390806
3300002I08Rik	0.141061	0.669326	0.531842	0.478874	0.566057	3300002I08Rik	0.130986	0.669271	0.606651	0.449032	0.533631	3300002I08Rik	-0.0514356	0.669326	0.0689813	0.796976	0.874044	3300002I08Rik	-0.0415085	0.669271	0.0586357	0.81218	0.911255	3300002I08Rik	0.172422	0.669326	0.692593	0.420433	0.571725	3300002I08Rik	-0.0200751	0.669326	0.0122471	0.913585	0.953785	0.522127	0.873197	0.216058	0.850458	0.772681	0.728568	0.823656	0.513862	0.513522	0.632615	0.931945	0.814022	0.423819	0.561134
3300005D01Rik	-1.88836	-2.01836	8.42182	0.0124506	0.0328276	3300005D01Rik	-1.89821	-2.01754	10.9118	0.00523474	0.0146508	3300005D01Rik	-1.45885	-2.01836	5.52297	0.0353687	0.105374	3300005D01Rik	-1.44827	-2.01754	6.9754	0.0193772	0.289361	3300005D01Rik	-0.451163	-2.01836	0.313813	0.584953	0.711512	3300005D01Rik	-0.0216514	-2.01836	0.00201433	0.96489	0.98152	-1.62311	-1.64218	-2.64348	-0.980971	-3.45026	-3.45666	-2.19574	-1.783	-1.95435	-1.3717	-1.3705	-2.40602	-2.38868	-3.40345
3425401B19Rik	0.725408	-0.93881	2.29516	0.153906	0.227495	3425401B19Rik	0.395558	-0.939167	0.884048	0.363054	0.448859	3425401B19Rik	-0.205926	-0.93881	0.186778	0.672753	0.785402	3425401B19Rik	0.0605879	-0.939167	0.0188232	0.89283	0.952234	3425401B19Rik	0.335472	-0.93881	0.453879	0.512397	0.651784	3425401B19Rik	-0.595862	-0.93881	1.69727	0.215437	0.412558	-2.63317	-1.96545	-0.562874	-0.980971	-0.372746	-0.684145	-1.09993	-0.303147	-0.778689	-0.867503	-1.49657	-0.822811	-0.799715	-1.40749
3632454L22Rik	0.723546	0.598706	12.2746	0.00393351	0.0153707	3632454L22Rik	0.961776	0.598108	20.1322	0.000513268	0.00301428	3632454L22Rik	0.843384	0.598706	15.3759	0.00178115	0.0176143	3632454L22Rik	0.558847	0.598108	6.35833	0.0244424	0.289361	3632454L22Rik	0.40296	0.598706	3.36604	0.0897272	0.211587	3632454L22Rik	0.522799	0.598706	6.54688	0.0239246	0.107916	0.0618452	0.169	0.747143	0.707074	1.18637	1.14812	1.11989	0.183228	-0.362507	-0.146018	0.0927394	0.530291	0.839071	0.889118
3830403N18Rik	-1.76979	-0.889651	9.84245	0.00793259	0.0243473	3830403N18Rik	-1.93454	-0.888834	14.1791	0.00209218	0.00761012	3830403N18Rik	-0.503481	-0.889651	1.12496	0.30832	0.466347	3830403N18Rik	-0.355503	-0.888834	0.68419	0.422038	0.663543	3830403N18Rik	-1.57987	-0.889651	6.96313	0.0205614	0.1184	3830403N18Rik	-0.313569	-0.889651	0.525856	0.48131	0.670223	-0.295172	-0.962099	-0.633422	-1.18966	-3.98573	-1.80177	-1.68326	-0.625906	-0.86142	-0.253123	-0.144688	-0.905222	-1.26997	-0.600711
3830406C13Rik	0.0776049	4.41921	0.664059	0.429928	0.519428	3830406C13Rik	0.12432	4.4192	2.01577	0.17758	0.249274	3830406C13Rik	0.166787	4.41921	3.06517	0.103729	0.221021	3830406C13Rik	0.118516	4.4192	1.82693	0.19795	0.461683	3830406C13Rik	0.00581187	4.41921	0.00325616	0.95537	0.972783	3830406C13Rik	0.0949936	4.41921	1.15184	0.302844	0.507617	4.2447	4.19597	4.59093	4.5734	4.51721	4.49832	4.4535	4.35539	4.24564	4.28738	4.37908	4.42215	4.53215	4.49607
3830408C21Rik	0.267667	2.27025	4.58121	0.0520298	0.0954584	3830408C21Rik	0.155244	2.27018	1.59308	0.227531	0.305872	3830408C21Rik	-0.311913	2.27025	6.05047	0.0288186	0.0921434	3830408C21Rik	-0.207784	2.27018	2.70517	0.122307	0.378261	3830408C21Rik	0.363093	2.27025	7.28969	0.0183073	0.116409	3830408C21Rik	-0.216487	2.27025	3.44062	0.0866191	0.234679	2.30271	2.02951	2.13496	2.18028	2.68837	2.29298	2.26635	2.38672	2.40418	2.42371	2.29797	1.99519	2.21202	1.99501
3930402G23Rik	-1.02349	-0.334153	5.54704	0.0350338	0.0704769	3930402G23Rik	-0.971323	-0.333541	6.40153	0.0240412	0.0479648	3930402G23Rik	0.0265702	-0.334153	0.00425389	0.948998	0.969962	3930402G23Rik	-0.0270773	-0.333541	0.00592058	0.939757	0.973443	3930402G23Rik	-0.944872	-0.334153	4.22792	0.0605962	0.172573	3930402G23Rik	0.105184	-0.334153	0.0777746	0.78476	0.881436	-0.0804966	0.169	-1.04957	0.164451	-2.09958	-0.750465	-0.685713	-0.555319	-0.246766	-0.309812	0.135872	0.00687937	-0.96989	0.135946
4430402I18Rik	0.141611	1.69774	0.964668	0.344088	0.435006	4430402I18Rik	0.0858514	1.69768	0.438094	0.518803	0.598905	4430402I18Rik	-0.0549641	1.69774	0.143894	0.710615	0.813363	4430402I18Rik	-0.00146995	1.69768	0.000125995	0.991203	0.996247	4430402I18Rik	0.0873969	1.69774	0.321553	0.580416	0.707899	4430402I18Rik	-0.109178	1.69774	0.659574	0.431452	0.628242	1.70782	1.34435	1.71976	1.6942	2.01242	1.66311	1.57538	1.83692	1.57863	1.67775	1.81804	1.66475	1.6467	1.7206
4632404H12Rik	0.000194806	4.02398	5.73645e-06	0.998126	0.998779	4632404H12Rik	0.0863241	4.02397	1.00493	0.333152	0.418708	4632404H12Rik	0.199053	4.02398	5.99212	0.0294681	0.0934331	4632404H12Rik	0.1075	4.02397	1.55821	0.232424	0.497588	4632404H12Rik	-0.0211561	4.02398	0.0592447	0.811524	0.87768	4632404H12Rik	0.177702	4.02398	5.52862	0.0352898	0.135345	3.94127	4.05795	4.21529	4.04205	4.17831	4.02763	3.99	3.91412	3.9506	3.88183	3.8119	4.00923	4.1972	4.05336
4632427E13Rik	-0.218741	3.05886	3.16583	0.0987662	0.158441	4632427E13Rik	-0.0422304	3.05889	0.0846855	0.775317	0.8242	4632427E13Rik	0.362092	3.05886	8.75034	0.0111838	0.0496551	4632427E13Rik	0.161193	3.05889	1.26021	0.280515	0.543808	4632427E13Rik	-0.203474	3.05886	2.4148	0.144391	0.282082	4632427E13Rik	0.377359	3.05886	10.9461	0.00571255	0.0476725	3.4045	3.04104	3.16149	3.19728	2.85035	2.95992	3.14489	3.0839	2.66287	2.82356	2.72259	3.22076	3.25624	3.09372
4632428C04Rik	0.600092	1.82118	7.69395	0.0159062	0.0389047	4632428C04Rik	0.526288	1.82088	7.92214	0.0137899	0.0309462	4632428C04Rik	0.344985	1.82118	2.5276	0.136084	0.266722	4632428C04Rik	0.415216	1.82088	4.83473	0.0452223	0.294295	4632428C04Rik	0.111097	1.82118	0.23311	0.637323	0.751886	4632428C04Rik	-0.144011	1.82118	0.49619	0.493708	0.680229	1.27307	1.92344	1.78883	0.904046	2.16622	2.17287	2.01265	1.82374	1.64007	1.76268	1.42469	2.01773	1.75994	2.21576
4732414G09Rik	-0.540505	-0.854777	1.76618	0.206898	0.289821	4732414G09Rik	-0.448092	-0.854612	1.57205	0.230466	0.309369	4732414G09Rik	-0.117497	-0.854777	0.0833149	0.777443	0.860375	4732414G09Rik	-0.216938	-0.854612	0.377784	0.548662	0.753396	4732414G09Rik	-0.230306	-0.854777	0.273101	0.610123	0.731106	4732414G09Rik	0.192702	-0.854777	0.271808	0.610961	0.769367	0.0159409	-1.15522	-1.14943	-0.636873	-0.665493	-1.05122	-2.00397	-1.14226	-0.778689	-1.14848	-0.367507	-0.822811	-1.16286	-0.822975
4732419C18Rik	-0.264258	-0.192475	0.783122	0.392395	0.483488	4732419C18Rik	-0.416638	-0.192139	2.38841	0.144563	0.210023	4732419C18Rik	-0.201906	-0.192475	0.485905	0.498138	0.647262	4732419C18Rik	-0.064831	-0.192139	0.0608218	0.808785	0.909339	4732419C18Rik	-0.352017	-0.192475	1.24199	0.285433	0.440872	4732419C18Rik	-0.289665	-0.192475	1.15245	0.302721	0.507463	-0.131246	-0.713643	-0.431353	0.164451	-1.11946	-0.194231	-0.307767	0.0537229	0.00750183	-0.253123	0.258033	0.176749	-0.384178	-0.349295
4732440D04Rik	-0.32088	2.48801	7.87683	0.0149423	0.0372955	4732440D04Rik	-0.204335	2.48806	2.88185	0.111715	0.169851	4732440D04Rik	0.179133	2.48801	2.48615	0.139066	0.270787	4732440D04Rik	0.0524012	2.48806	0.194985	0.665551	0.826897	4732440D04Rik	-0.256666	2.48801	4.45145	0.0549969	0.164677	4732440D04Rik	0.243347	2.48801	5.32101	0.0383326	0.142726	2.70109	2.63343	2.58679	2.60923	2.49138	2.29298	2.14	2.43086	2.46487	2.29656	2.372	2.72071	2.60202	2.36385
4732471J01Rik	0.476895	2.47684	10.5754	0.00636603	0.020981	4732471J01Rik	0.45398	2.47665	12.8075	0.00302817	0.00984226	4732471J01Rik	0.0172621	2.47684	0.0135016	0.909287	0.946223	4732471J01Rik	0.0397477	2.47665	0.0928711	0.765047	0.884388	4732471J01Rik	0.414301	2.47684	6.90951	0.0209619	0.119212	4732471J01Rik	-0.0453311	2.47684	0.108067	0.747634	0.860552	2.55626	2.54875	2.03615	2.12493	2.92769	2.90712	2.56002	2.25542	2.43917	2.45807	2.36295	2.41587	2.30825	2.46572
4732491K20Rik	0.214644	2.24192	2.48797	0.138933	0.209629	4732491K20Rik	0.302527	2.24179	5.66266	0.0321137	0.0604661	4732491K20Rik	0.338647	2.24192	6.12727	0.0279893	0.0904792	4732491K20Rik	0.245122	2.24179	3.6712	0.0760314	0.325916	4732491K20Rik	0.0574774	2.24192	0.156252	0.699094	0.798589	4732491K20Rik	0.18148	2.24192	2.01706	0.179271	0.368763	2.19353	2.14938	2.31434	2.15839	2.50587	2.49969	2.22863	1.90108	1.91323	2.32477	1.92027	2.51427	2.37199	2.17624
4833411C07Rik	-0.594774	0.216074	3.48292	0.0849144	0.1404	4833411C07Rik	-1.19606	0.216838	8.99633	0.0095731	0.0233022	4833411C07Rik	-1.29959	0.216074	18.07	0.000962905	0.0130759	4833411C07Rik	-0.877575	0.216838	5.07956	0.0407816	0.289505	4833411C07Rik	-0.319193	0.216074	0.868898	0.36839	0.522966	4833411C07Rik	-1.02401	0.216074	13.9352	0.00254157	0.0306581	-0.183845	-0.639502	0.0459016	0.513783	-0.541181	-1.13733	-0.150421	1.22509	0.608798	1.04801	0.931945	-0.469365	-0.384178	0.00670678
4833412C05Rik	-0.210919	-1.65382	0.172285	0.684914	0.75027	4833412C05Rik	-0.0927916	-1.65386	0.0441277	0.836646	0.873625	4833412C05Rik	0.369505	-1.65382	0.530598	0.479379	0.632069	4833412C05Rik	0.241878	-1.65386	0.316387	0.582693	0.77601	4833412C05Rik	-0.334882	-1.65382	0.393381	0.541477	0.676006	4833412C05Rik	0.245542	-1.65382	0.261612	0.617662	0.773723	-1.48469	-0.791802	-2.3782	-2.3249	-2.09958	-1.54478	-1.68326	-2.14822	-1.36594	-2.15342	-1.63473	-1.53275	-2.16543	-0.992788
4833417C18Rik	-0.356446	-0.251505	1.78977	0.204076	0.286371	4833417C18Rik	-0.615641	-0.251015	5.39379	0.0358106	0.0661079	4833417C18Rik	-0.917393	-0.251505	11.9213	0.00433429	0.0279952	4833417C18Rik	-0.698388	-0.251015	6.69858	0.0214813	0.289361	4833417C18Rik	0.0825332	-0.251505	0.0804734	0.781162	0.857727	4833417C18Rik	-0.478414	-0.251505	4.07753	0.064749	0.196067	-0.183845	-0.874439	-0.147041	0.0262888	-0.731912	-0.684145	-0.364275	0.0981956	0.446318	-0.0953072	0.258033	-0.822811	-0.325224	-0.905384
4833418N02Rik	-0.606061	1.10638	5.09529	0.0420004	0.0807844	4833418N02Rik	-0.635923	1.10678	7.24516	0.0175537	0.0372885	4833418N02Rik	-0.543674	1.10638	4.12405	0.0634292	0.157236	4833418N02Rik	-0.514677	1.10678	4.79108	0.0460725	0.295299	4833418N02Rik	-0.121184	1.10638	0.176808	0.681055	0.784637	4833418N02Rik	-0.0587976	1.10638	0.0589496	0.811984	0.896403	1.12956	1.14899	0.97763	1.78269	1.16827	0.206225	0.57589	1.32202	1.24466	1.07039	1.69366	0.983916	0.914391	0.530115
4833419F23Rik	-1.29747	-0.853137	8.5745	0.0118421	0.0318055	4833419F23Rik	-1.36696	-0.852266	12.1062	0.00368856	0.011358	4833419F23Rik	-0.256485	-0.853137	0.421884	0.527402	0.672056	4833419F23Rik	-0.18952	-0.852266	0.299696	0.592704	0.783166	4833419F23Rik	-1.17918	-0.853137	6.31332	0.0260941	0.126927	4833419F23Rik	-0.138203	-0.853137	0.14493	0.709627	0.835359	-0.6181	-0.791802	-1.25671	-0.238195	-2.50151	-2.30091	-1.00703	-0.423731	-0.424057	-0.706612	-0.705329	-0.407993	-1.38568	-0.74502
4833420G17Rik	-0.226263	5.44672	6.82219	0.0216339	0.048772	4833420G17Rik	-0.324484	5.44674	12.3264	0.00346484	0.0108438	4833420G17Rik	-0.345223	5.44672	15.8192	0.00160291	0.016723	4833420G17Rik	-0.253297	5.44674	7.56464	0.0156461	0.289361	4833420G17Rik	-0.0711867	5.44672	0.595078	0.45437	0.601844	4833420G17Rik	-0.190147	5.44672	5.67517	0.0333131	0.130669	5.37208	5.32776	5.45733	5.67819	5.33837	5.13571	5.23668	5.70911	5.55276	5.60075	5.74918	5.28485	5.38216	5.26124
4833422C13Rik	0.0106019	1.28484	0.00389705	0.951181	0.965073	4833422C13Rik	0.0248586	1.28484	0.0279013	0.869732	0.90102	4833422C13Rik	0.0344241	1.28484	0.0407508	0.84317	0.905107	4833422C13Rik	0.0199724	1.28484	0.0178425	0.895641	0.953285	4833422C13Rik	0.00495685	1.28484	0.000746928	0.978615	0.987355	4833422C13Rik	0.0287791	1.28484	0.0330602	0.858548	0.922089	0.870537	1.32596	1.36908	1.51636	1.3235	1.35151	1.21938	1.26465	1.12082	1.50774	1.11554	1.32851	1.42425	1.11496
4833422M21Rik	0.380915	-0.230303	1.4222	0.25453	0.34269	4833422M21Rik	0.567207	-0.230845	3.8684	0.0693702	0.11417	4833422M21Rik	0.374759	-0.230303	1.23957	0.285882	0.441157	4833422M21Rik	0.161545	-0.230845	0.28695	0.600598	0.787548	4833422M21Rik	0.405854	-0.230303	1.39832	0.258356	0.412397	4833422M21Rik	0.399698	-0.230303	1.6225	0.22523	0.42377	-0.295172	0.466266	-0.633422	-0.798687	0.116836	0.307491	-0.0543153	-0.700126	-0.48835	-0.430346	-0.783541	-0.822811	-0.268586	0.176576
4833427G06Rik	0.0593639	-1.40265	0.0208927	0.887307	0.915253	4833427G06Rik	0.227142	-1.40286	0.389428	0.542647	0.620046	4833427G06Rik	0.138137	-1.40265	0.0986709	0.758456	0.848381	4833427G06Rik	-0.050475	-1.40286	0.0174678	0.896736	0.953781	4833427G06Rik	0.277713	-1.40265	0.386008	0.545235	0.679074	4833427G06Rik	0.356486	-1.40265	0.787186	0.391204	0.595542	-0.853447	-0.962099	-1.63677	-2.09724	-1.30924	-1.13733	-1.30588	-1.95408	-1.78328	-1.78865	-1.04737	-2.184	-1.51148	-0.992788
4833438C02Rik	-1.79236	1.98516	25.8945	0.000213317	0.00573548	4833438C02Rik	-2.14716	1.98585	33.02	5.0794e-05	0.00118741	4833438C02Rik	-1.3137	1.98516	15.6491	0.00166872	0.0171103	4833438C02Rik	-1.02927	1.98585	9.07334	0.00933315	0.289361	4833438C02Rik	-1.11861	1.98516	9.1559	0.00982178	0.111459	4833438C02Rik	-0.639943	1.98516	4.71325	0.0492043	0.166232	1.64889	1.46689	1.97818	2.86708	-0.174977	0.0973104	0.921447	2.46522	2.78349	2.6781	2.95108	1.6359	1.40696	1.23524
4833439L19Rik	0.0962505	7.01897	1.66095	0.220123	0.304818	4833439L19Rik	0.0772739	7.01897	1.29195	0.274792	0.357437	4833439L19Rik	0.020473	7.01897	0.0749474	0.788602	0.868065	4833439L19Rik	0.0392011	7.01897	0.331007	0.574208	0.770089	4833439L19Rik	0.0380746	7.01897	0.2268	0.641877	0.755817	4833439L19Rik	-0.0377029	7.01897	0.296228	0.595546	0.758563	6.90177	6.96158	7.10833	6.91772	7.09198	7.09622	7.02334	7.0464	7.03822	6.94654	7.01628	6.84795	7.06508	7.16734
4921504A21Rik	0.708702	1.16045	13.1413	0.00311974	0.0134011	4921504A21Rik	0.897932	1.15984	21.8598	0.00035848	0.00247425	4921504A21Rik	0.655465	1.16045	10.5889	0.00634072	0.035256	4921504A21Rik	0.438016	1.15984	4.86038	0.0447311	0.294093	4921504A21Rik	0.460037	1.16045	4.84235	0.0466167	0.154211	4921504A21Rik	0.406801	1.16045	4.58866	0.0518653	0.17148	1.25342	1.01768	1.02421	0.707074	1.97126	1.68836	1.39987	0.63955	0.223599	0.60221	0.931945	1.17653	1.16113	1.41578
4921507P07Rik	0.611066	0.0593068	7.60638	0.0163933	0.0398118	4921507P07Rik	0.497228	0.0589293	6.43305	0.0237534	0.0475324	4921507P07Rik	-0.107527	0.0593068	0.223808	0.644063	0.76508	4921507P07Rik	-0.00241881	0.0589293	0.000137796	0.9908	0.996168	4921507P07Rik	0.499755	0.0593068	4.4506	0.0550169	0.164677	4921507P07Rik	-0.218839	0.0593068	1.06384	0.321305	0.527341	-0.0314722	-0.437519	-0.0473469	-0.181277	0.390992	0.490908	0.348654	0.141338	0.375831	-0.368821	-0.0939734	0.0943131	0.118763	-0.469533
4921524J17Rik	-0.17419	2.6382	2.24609	0.158036	0.232448	4921524J17Rik	-0.0358421	2.63824	0.0791668	0.78255	0.830044	4921524J17Rik	0.337568	2.6382	8.50599	0.0121107	0.0523784	4921524J17Rik	0.184777	2.63824	2.15359	0.164366	0.425205	4921524J17Rik	-0.220686	2.6382	3.17855	0.0981596	0.222717	4921524J17Rik	0.291072	2.6382	7.27905	0.018376	0.0918691	2.60358	2.59555	2.86787	2.87381	2.44704	2.51389	2.7316	2.42213	2.28423	2.58787	2.50132	2.83934	2.78708	2.7342
4921528I07Rik	1.18951	-1.61187	5.6456	0.0337011	0.0683226	4921528I07Rik	1.64011	-1.61287	11.6328	0.00422821	0.0125482	4921528I07Rik	2.03938	-1.61187	12.1737	0.00404337	0.0269177	4921528I07Rik	1.38539	-1.61287	7.61933	0.0153442	0.289361	4921528I07Rik	0.25523	-1.61187	0.267629	0.613688	0.733781	4921528I07Rik	1.10509	-1.61187	3.27758	0.0935915	0.24604	-3.38367	-1.79478	-1.14943	-2.3249	-0.665493	-0.893017	-1.42104	-2.14822	-2.63864	-3.38907	-2.96749	-1.08567	-1.26997	-1.18529
4921531C22Rik	0.0255249	1.36413	0.0234347	0.880702	0.910037	4921531C22Rik	0.0849482	1.36408	0.325268	0.577508	0.650665	4921531C22Rik	0.215891	1.36413	1.66855	0.219131	0.368283	4921531C22Rik	0.153821	1.36408	1.06801	0.318937	0.577948	4921531C22Rik	-0.0687736	1.36413	0.149769	0.705069	0.80267	4921531C22Rik	0.121593	1.36413	0.608305	0.44951	0.644203	1.45609	1.23034	1.17632	1.58359	1.37175	1.57106	1.21938	1.22509	1.5469	1.13554	1.0494	1.39889	1.33568	1.63572
4921536K21Rik	-0.0529808	-0.391018	0.0485626	0.829035	0.870247	4921536K21Rik	-0.124029	-0.390918	0.343256	0.567292	0.641796	4921536K21Rik	-0.438085	-0.391018	3.18707	0.0977561	0.212062	4921536K21Rik	-0.3706	-0.390918	2.8611	0.1129	0.369217	4921536K21Rik	0.2466	-0.391018	0.890234	0.362761	0.517164	4921536K21Rik	-0.138504	-0.391018	0.388076	0.544176	0.721321	-0.0804966	-0.501755	-0.562874	-0.359246	-0.665493	-0.241141	-0.364275	-0.555319	-0.0888966	-0.309812	-0.0449814	-1.08567	-0.445644	-0.469533
4930402H24Rik	0.438938	7.55362	7.83892	0.0151364	0.0376281	4930402H24Rik	0.488803	7.55361	13.0694	0.0028173	0.00939831	4930402H24Rik	0.217438	7.55362	1.91307	0.190109	0.334815	4930402H24Rik	0.165789	7.55361	1.45663	0.247487	0.512302	4930402H24Rik	0.323018	7.55362	3.66862	0.0778933	0.196321	4930402H24Rik	0.101519	7.55362	0.48321	0.49931	0.685148	7.3939	7.37075	7.72415	7.26772	7.98196	8.00616	7.65058	7.43703	7.40356	7.23116	7.31201	7.0822	7.74767	7.76734
4930404N11Rik	-2.28353	-1.49058	27.0256	0.00017622	0.00573548	4930404N11Rik	-2.27444	-1.4897	33.7264	4.56429e-05	0.00118723	4930404N11Rik	-0.556986	-1.49058	2.37587	0.147404	0.28183	4930404N11Rik	-0.565462	-1.4897	3.21326	0.0946962	0.348333	4930404N11Rik	-1.70957	-1.49058	12.4873	0.00371292	0.111459	4930404N11Rik	0.0169812	-1.49058	0.00286664	0.958122	0.978389	-1.3584	-1.15522	-1.04957	-0.980971	-3.06062	-3.0704	-2.41696	-0.700126	-0.86142	-1.78865	-1.49657	-1.53275	-1.38568	-1.99178
4930405A21Rik	0.0175721	-0.150634	0.00315488	0.956069	0.968595	4930405A21Rik	-0.179763	-0.150477	0.399821	0.537384	0.615632	4930405A21Rik	-0.354467	-0.150634	1.30795	0.273559	0.428435	4930405A21Rik	-0.180994	-0.150477	0.398775	0.537909	0.745927	4930405A21Rik	0.000803791	-0.150634	5.62384e-06	0.998144	0.999161	4930405A21Rik	-0.371235	-0.150634	1.67485	0.218313	0.415554	-0.6181	-0.437519	0.255637	-0.423806	-0.541181	-0.3398	0.0788114	-0.625906	0.446318	-0.146018	0.406321	-0.349126	-0.268586	-0.13526
4930413F20Rik	-0.150076	-1.63439	0.080568	0.781037	0.830457	4930413F20Rik	-0.0960138	-1.63453	0.0446624	0.835675	0.872874	4930413F20Rik	0.647698	-1.63439	1.65744	0.220583	0.369994	4930413F20Rik	0.590793	-1.63453	1.94627	0.184752	0.446575	4930413F20Rik	-0.685637	-1.63439	1.64577	0.22212	0.374415	4930413F20Rik	0.112138	-1.63439	0.0510093	0.824857	0.904908	-1.62311	-1.79478	-1.37262	-2.09724	-2.28659	-1.05122	-2.67837	-1.24963	-1.78328	-1.63588	-2.96749	-1.40733	-1.26997	-1.08583
4930426L09Rik	0.258905	0.0154126	0.855967	0.371865	0.463388	4930426L09Rik	0.34911	0.0152769	2.04874	0.1743	0.245472	4930426L09Rik	0.301198	0.0154126	1.1094	0.311554	0.469877	4930426L09Rik	0.205102	0.0152769	0.679863	0.423476	0.664616	4930426L09Rik	0.143951	0.0154126	0.233626	0.636954	0.751663	4930426L09Rik	0.186244	0.0154126	0.481561	0.50003	0.685621	0.106334	-0.713643	-0.199597	0.478892	-0.00107994	0.371256	0.276566	-0.0395595	-0.626228	0.00106143	-0.19725	-0.135089	-0.0619502	0.398904
4930430F08Rik	0.403938	3.86398	11.7432	0.00455426	0.0169232	4930430F08Rik	0.435863	3.8639	17.8867	0.000843321	0.00412841	4930430F08Rik	0.155724	3.86398	1.71996	0.212576	0.361096	4930430F08Rik	0.123059	3.8639	1.37341	0.260807	0.523715	4930430F08Rik	0.312861	3.86398	6.10657	0.02821	0.130202	4930430F08Rik	0.0646473	3.86398	0.34313	0.568142	0.738898	3.68676	3.6373	3.96373	3.75178	4.35469	4.20871	3.90289	3.60684	3.73524	3.84659	3.60107	3.75126	4.00957	3.79414
4930432K21Rik	0.43169	0.322787	3.23655	0.0954523	0.154221	4930432K21Rik	0.223661	0.322597	0.976488	0.339858	0.425855	4930432K21Rik	-0.127875	0.322787	0.283449	0.603505	0.734719	4930432K21Rik	0.0535191	0.322597	0.0536486	0.820187	0.915489	4930432K21Rik	0.17015	0.322787	0.447726	0.515222	0.654081	4930432K21Rik	-0.389415	0.322787	2.98025	0.108154	0.269788	0.0618452	-0.00628371	0.294158	-0.126519	0.42187	0.519332	0.482849	0.836167	-0.139624	0.748202	0.0482774	0.216266	0.353387	0.364148
4930438A08Rik	-2.13432	-0.525826	6.44626	0.0249334	0.0543615	4930438A08Rik	-2.89974	-0.524583	11.7073	0.00423164	0.0125544	4930438A08Rik	-1.45202	-0.525826	4.96351	0.0444614	0.123219	4930438A08Rik	-0.956519	-0.524583	1.9827	0.181325	0.443541	4930438A08Rik	-1.94486	-0.525826	4.77958	0.0479848	0.155938	4930438A08Rik	-1.26256	-0.525826	4.63255	0.0510421	0.170001	-1.62311	-1.15522	-0.868477	0.0738281	-3.45026	-2.76602	-1.68326	0.411844	-0.626228	-0.368821	1.37155	-0.0861971	-1.64931	-1.67025
4930444P10Rik	-0.15979	-1.62363	0.113433	0.741688	0.797606	4930444P10Rik	-0.054297	-1.62369	0.0172986	0.897234	0.922076	4930444P10Rik	-0.366294	-1.62363	0.507598	0.488875	0.639972	4930444P10Rik	-0.479313	-1.62369	1.16571	0.298554	0.559261	4930444P10Rik	0.425678	-1.62363	0.630656	0.441489	0.589746	4930444P10Rik	0.219173	-1.62363	0.238167	0.633728	0.785075	-1.94754	-0.962099	-1.25671	-1.90066	-1.52784	-1.43163	-1.83472	-1.783	-1.04264	-2.15342	-1.78753	-2.66853	-1.16286	-2.40614
4930447C04Rik	0.510325	3.46285	9.52456	0.0087491	0.0259936	4930447C04Rik	0.779822	3.46269	14.8816	0.0017444	0.00675085	4930447C04Rik	0.799809	3.46285	22.8789	0.000365804	0.00838138	4930447C04Rik	0.468399	3.46269	5.18436	0.0390385	0.289505	4930447C04Rik	0.311464	3.46285	3.07807	0.103076	0.229364	4930447C04Rik	0.600948	3.46285	14.6697	0.00211486	0.0278448	3.55252	3.56466	3.42282	3.12013	4.11831	3.92248	3.73485	3.05599	2.61777	2.58787	2.99274	3.84877	3.68332	3.28238
4930447K03Rik	-0.653745	-1.77988	2.13932	0.167514	0.244046	4930447K03Rik	-0.668672	-1.77964	3.00524	0.104977	0.161457	4930447K03Rik	0.0068929	-1.77988	0.000274216	0.987042	0.991971	4930447K03Rik	0.021434	-1.77964	0.0035963	0.953029	0.979262	4930447K03Rik	-0.690167	-1.77988	2.14602	0.166898	0.309711	4930447K03Rik	-0.0295289	-1.77988	0.005742	0.940761	0.968834	-1.62311	-1.79478	-1.63677	-1.72767	-2.50151	-1.94976	-2.19574	-2.63843	-1.95435	-1.3717	-1.14725	-1.67011	-2.16543	-1.29211
4930448E22Rik	-0.428298	-1.10534	1.40709	0.256942	0.34502	4930448E22Rik	-0.366395	-1.10521	1.35239	0.264321	0.345756	4930448E22Rik	0.0541918	-1.10534	0.0231903	0.881321	0.931293	4930448E22Rik	-0.0106869	-1.10521	0.00121472	0.97269	0.988138	4930448E22Rik	-0.355284	-1.10534	0.850456	0.373361	0.52791	4930448E22Rik	0.127205	-1.10534	0.149087	0.705707	0.832631	-0.941278	-1.05543	-0.956186	-0.980971	-0.731912	-1.80177	-1.83472	-1.24963	-1.63035	-0.867503	-0.783541	-0.670896	-1.26997	-1.29211
4930451G09Rik	0.495876	1.73156	7.02754	0.0200921	0.0462018	4930451G09Rik	0.440521	1.73132	7.3692	0.0167826	0.0360773	4930451G09Rik	0.0559483	1.73156	0.0873878	0.772232	0.856792	4930451G09Rik	0.109264	1.73132	0.431433	0.52195	0.733726	4930451G09Rik	0.331255	1.73156	2.73372	0.122381	0.253289	4930451G09Rik	-0.108673	1.73156	0.37967	0.548506	0.72413	1.57166	1.48357	1.85475	1.2109	2.20224	1.8759	2.01265	1.48162	1.71336	1.76268	1.64969	1.31037	1.69021	2.03975
4930452B06Rik	0.534624	2.53146	21.4949	0.00047619	0.00600439	4930452B06Rik	0.503668	2.53127	24.4484	0.000216348	0.00191368	4930452B06Rik	0.10569	2.53146	0.822231	0.381165	0.540229	4930452B06Rik	0.135901	2.53127	1.69534	0.213938	0.479917	4930452B06Rik	0.367828	2.53146	8.83734	0.0108739	0.111459	4930452B06Rik	-0.0611062	2.53146	0.316991	0.583082	0.750961	2.39526	2.29828	2.37849	2.32482	3.07094	2.87998	2.65548	2.32256	2.62538	2.38851	2.27886	2.50632	2.50789	2.52985
4930452G13Rik	0.504373	-0.288454	1.87295	0.194515	0.275547	4930452G13Rik	0.434717	-0.2887	1.93219	0.18625	0.259179	4930452G13Rik	0.199561	-0.288454	0.287715	0.600822	0.732485	4930452G13Rik	0.265495	-0.2887	0.687569	0.420922	0.663144	4930452G13Rik	0.169132	-0.288454	0.190436	0.669773	0.776721	4930452G13Rik	-0.135679	-0.288454	0.146978	0.707688	0.833781	-0.354233	-1.05543	-0.562874	-0.181277	0.116836	-0.241141	-0.00856115	-0.36218	-0.626228	0.369293	-1.49657	-0.349126	-0.325224	0.0510856
4930453N24Rik	-0.143738	4.78575	4.40659	0.0560693	0.101213	4930453N24Rik	-0.0271238	4.78576	0.0942107	0.763414	0.814207	4930453N24Rik	0.277068	4.78575	16.5399	0.00135539	0.0153485	4930453N24Rik	0.150259	4.78576	2.94412	0.108251	0.364101	4930453N24Rik	-0.177392	4.78575	5.90345	0.0304885	0.132582	4930453N24Rik	0.243413	4.78575	14.7478	0.00207462	0.0277906	4.94903	4.82582	4.8934	4.82507	4.59717	4.77813	4.80854	4.71977	4.68885	4.55083	4.55821	4.90576	4.93168	4.8858
4930455G09Rik	-0.214786	-1.04265	0.355129	0.561542	0.642383	4930455G09Rik	-0.266779	-1.04242	0.732235	0.406583	0.491543	4930455G09Rik	-0.686213	-1.04265	3.34105	0.0907987	0.201516	4930455G09Rik	-0.636634	-1.04242	3.71719	0.0744119	0.324534	4930455G09Rik	0.3703	-1.04265	0.844419	0.375009	0.528902	4930455G09Rik	-0.101127	-1.04265	0.0942186	0.763783	0.868682	-1.24228	-1.26243	-0.956186	-0.423806	-0.874692	-1.22892	-1.30588	-0.700126	-0.86142	-0.706612	-1.14725	-1.67011	-0.799715	-2.18413
4930469K13Rik	-0.927781	-1.45891	2.72847	0.122708	0.189637	4930469K13Rik	-0.601732	-1.45855	1.25342	0.281761	0.364854	4930469K13Rik	0.420181	-1.45891	0.551352	0.47108	0.62448	4930469K13Rik	0.00190227	-1.45855	1.40619e-05	0.997061	0.998975	4930469K13Rik	-0.603825	-1.45891	0.981452	0.340071	0.495699	4930469K13Rik	0.744137	-1.45891	2.09139	0.172003	0.358852	-0.941278	-1.05543	-1.14943	-1.18966	-1.78557	-2.11468	-1.68326	-2.3726	-1.4921	-0.784816	-3.38858	-2.184	-0.96989	-1.18529
4930473A02Rik	0.139805	-1.93433	0.0811267	0.7803	0.830097	4930473A02Rik	-0.562321	-1.93424	1.27833	0.277229	0.360102	4930473A02Rik	-0.50409	-1.93433	1.46658	0.24762	0.400387	4930473A02Rik	-0.0370029	-1.93424	0.00616772	0.938515	0.97276	4930473A02Rik	-0.525047	-1.93433	1.17349	0.29853	0.45413	4930473A02Rik	-1.16894	-1.93433	7.87302	0.0149617	0.0826955	-1.94754	-2.64755	-2.3782	-2.59535	-1.78557	-2.5148	-2.67837	-1.36564	-1.95435	-1.3717	-1.25456	-1.53275	-2.65292	-1.67025
4930474G06Rik	2.1885	-1.89613	8.50935	0.0120974	0.0322527	4930474G06Rik	1.9628	-1.89735	10.8243	0.00537476	0.0149468	4930474G06Rik	0.906182	-1.89613	1.32486	0.270624	0.425233	4930474G06Rik	1.10001	-1.89735	2.66558	0.124846	0.380523	4930474G06Rik	0.863176	-1.89613	1.52559	0.238813	0.391172	4930474G06Rik	-0.419139	-1.89613	0.2329	0.637473	0.787649	-3.38367	-1.79478	-2.64348	-3.98573	-0.731912	-0.969949	-1.5462	-2.3726	-3.38673	-1.95954	-2.3765	-2.66853	-2.65292	-0.822975
4930479D17Rik	0.168643	-1.72823	0.0538032	0.820214	0.862668	4930479D17Rik	0.122345	-1.72838	0.0399629	0.844431	0.880455	4930479D17Rik	0.518753	-1.72823	0.555461	0.469465	0.622749	4930479D17Rik	0.562084	-1.72838	0.911536	0.355921	0.610866	4930479D17Rik	-0.439306	-1.72823	0.362199	0.557724	0.689742	4930479D17Rik	-0.0891963	-1.72823	0.0165333	0.899673	0.945585	-2.96016	-1.37825	-2.64348	-1.30654	-1.11946	-2.11468	-2.41696	-2.96455	-1.78328	-1.95954	-1.14725	-1.67011	-2.65292	-0.600711
4930481A15Rik	0.146779	1.2138	0.183139	0.675751	0.742962	4930481A15Rik	-0.42122	1.21401	1.17667	0.296382	0.380103	4930481A15Rik	-0.578667	1.2138	2.97003	0.108702	0.227869	4930481A15Rik	-0.173001	1.21401	0.204527	0.658028	0.82302	4930481A15Rik	-0.248502	1.2138	0.471252	0.504572	0.645419	4930481A15Rik	-0.973948	1.2138	9.61091	0.00851798	0.0595988	0.27172	0.397493	1.09137	1.14566	1.13139	0.402112	1.11989	1.82374	1.3028	1.44058	2.17929	1.029	0.490972	1.7068
4930502E18Rik	0.232984	-0.420933	0.806544	0.38561	0.476499	4930502E18Rik	0.357526	-0.421163	2.37248	0.145809	0.211393	4930502E18Rik	0.249455	-0.420933	0.85709	0.371561	0.531442	4930502E18Rik	0.113534	-0.421163	0.224142	0.643208	0.814752	4930502E18Rik	0.244234	-0.420933	0.772839	0.395431	0.547695	4930502E18Rik	0.260706	-0.420933	1.07782	0.318267	0.523643	-0.692363	-0.962099	-0.0473469	-0.126519	-0.042629	-0.194231	-0.364275	-0.778371	-0.86142	-0.494613	-0.49331	-0.469365	-0.161572	-0.671062
4930503L19Rik	-0.281115	4.24709	7.79086	0.0153866	0.0380418	4930503L19Rik	-0.108482	4.24712	0.694459	0.418658	0.503844	4930503L19Rik	0.20488	4.24709	4.18079	0.0618625	0.15461	4930503L19Rik	0.0089039	4.24712	0.00473272	0.946127	0.976419	4930503L19Rik	-0.117414	4.24709	1.19893	0.293572	0.449041	4930503L19Rik	0.368581	4.24709	15.6811	0.00165611	0.0250108	4.5263	4.31961	4.40763	4.49698	4.12301	4.03011	4.31191	4.03914	4.12727	4.19107	3.91764	4.1987	4.46485	4.14578
4930506C21Rik	1.21259	0.953964	6.97657	0.0206146	0.0470196	4930506C21Rik	1.39605	0.95286	13.0431	0.00284815	0.0094721	4930506C21Rik	1.0724	0.953964	5.09302	0.0422447	0.11891	4930506C21Rik	0.862609	0.95286	4.63003	0.0494242	0.298652	4930506C21Rik	0.533669	0.953964	1.21428	0.290847	0.446227	4930506C21Rik	0.393483	0.953964	0.741835	0.404975	0.606936	-0.354233	0.654864	1.42222	-0.423806	1.85163	1.98183	1.1804	0.223936	0.301722	-0.253123	0.296559	0.0943131	1.14036	1.83923
4930509G22Rik	-0.863914	-0.545105	6.35372	0.0257028	0.0555746	4930509G22Rik	-1.247	-0.544286	12.1549	0.00363765	0.0112372	4930509G22Rik	-1.04377	-0.545105	10.6249	0.00627394	0.0350246	4930509G22Rik	-0.741966	-0.544286	4.71935	0.0475109	0.296771	4930509G22Rik	-0.506143	-0.545105	1.8621	0.195728	0.34395	4930509G22Rik	-0.686001	-0.545105	5.74928	0.0323635	0.128976	-0.941278	-1.05543	-0.25414	-0.238195	-1.52784	-1.94976	-0.759584	-0.19187	0.301722	0.134524	-0.0449814	-0.905222	-0.882295	-0.905384
4930511A08Rik	0.540946	7.03633	26.2441	0.000200962	0.00573548	4930511A08Rik	0.65853	7.03632	36.5525	3.02301e-05	0.00118427	4930511A08Rik	0.45617	7.03633	18.6036	0.000858286	0.0122008	4930511A08Rik	0.328158	7.03632	8.79969	0.0102188	0.289361	4930511A08Rik	0.330378	7.03633	8.45041	0.012334	0.111459	4930511A08Rik	0.245602	7.03633	6.21011	0.0271261	0.116236	6.90059	7.00485	7.08655	6.63583	7.57124	7.55072	7.22473	6.65527	6.73013	6.71262	6.58236	7.02876	7.20415	7.1432
4930512J16Rik	-3.05173	0.135717	8.77724	0.011867	0.031857	4930512J16Rik	-3.22812	0.137382	11.4612	0.00477072	0.0137119	4930512J16Rik	-2.08216	0.135717	5.33477	0.0395051	0.11365	4930512J16Rik	-1.923	0.137382	5.36849	0.0371483	0.289505	4930512J16Rik	-1.30824	0.135717	1.2308	0.288999	0.444285	4930512J16Rik	-0.338671	0.135717	0.216053	0.650389	0.795205	0.420082	-0.791802	0.538357	1.3717	-3.98573	-3.98573	-0.759584	1.05502	0.912522	0.720162	0.88215	-0.744855	-0.325224	-3.98573
4930513N10Rik	-0.488025	-0.170953	4.0835	0.0645778	0.112841	4930513N10Rik	-0.553323	-0.170672	6.64431	0.0219243	0.04451	4930513N10Rik	-0.0936165	-0.170953	0.161273	0.694565	0.801086	4930513N10Rik	-0.0318308	-0.170672	0.0238617	0.879445	0.945717	4930513N10Rik	-0.521095	-0.170953	4.15559	0.0625526	0.175288	4930513N10Rik	-0.126687	-0.170953	0.341823	0.56887	0.739731	-0.131246	-0.437519	0.0459016	-0.0228706	-0.482823	-0.391781	-0.919745	-0.139293	0.411505	-0.309812	-0.0939734	0.0943131	-0.161572	-0.238312
4930515G01Rik	-0.482831	-0.839293	1.09857	0.313834	0.404472	4930515G01Rik	-0.742986	-0.838788	3.20521	0.0950707	0.148686	4930515G01Rik	-0.181291	-0.839293	0.185918	0.673458	0.785803	4930515G01Rik	0.0383697	-0.838788	0.00996549	0.921898	0.965191	4930515G01Rik	-0.782481	-0.839293	2.68419	0.125512	0.257546	4930515G01Rik	-0.480941	-0.839293	1.45169	0.249909	0.451855	-0.480142	-1.26243	-1.49865	-0.798687	-1.78557	-1.66756	-0.837443	-0.488025	-0.626228	-0.0463184	-1.14725	-0.0389084	-1.38568	-0.992788
4930519F16Rik	0.476698	-1.60592	1.94641	0.186545	0.266336	4930519F16Rik	0.693297	-1.60623	4.93327	0.0433697	0.0771792	4930519F16Rik	0.248692	-1.60592	0.410831	0.555576	0.695011	4930519F16Rik	-0.00391476	-1.60623	0.000128774	0.991106	0.996247	4930519F16Rik	0.69722	-1.60592	3.46814	0.0855055	0.206502	4930519F16Rik	0.469213	-1.60592	1.7529	0.215504	0.412558	-1.77622	-1.79478	-1.37262	-1.43373	-1.03317	-1.43163	-1.09993	-1.783	-2.63864	-1.95954	-1.63473	-1.99164	-1.26997	-2.18413
4930519K11Rik	0.539942	-1.17471	4.21492	0.0661952	0.115137	4930519K11Rik	0.63294	-1.17509	7.64639	0.0151973	0.0333387	4930519K11Rik	0.255362	-1.17471	0.825037	0.445501	0.599855	4930519K11Rik	0.156771	-1.17509	0.411301	0.590901	0.781953	4930519K11Rik	0.476066	-1.17471	2.87791	0.124093	0.25586	4930519K11Rik	0.191485	-1.17471	0.526323	0.54301	0.720371	-0.853447	-1.26243	-1.49865	-1.57323	-1.03317	-0.684145	-0.685713	-1.24963	-1.36594	-1.78865	-1.3705	-1.08567	-1.16286	-1.40749
4930520O04Rik	0.214815	0.619884	0.917057	0.355864	0.447119	4930520O04Rik	0.415382	0.619628	3.54802	0.0805807	0.129538	4930520O04Rik	0.426788	0.619884	3.42251	0.0873617	0.196314	4930520O04Rik	0.194393	0.619628	0.742999	0.403241	0.647442	4930520O04Rik	0.221056	0.619884	0.846057	0.374561	0.528595	4930520O04Rik	0.433029	0.619884	4.04275	0.0657575	0.197936	0.586356	0.795142	0.601156	0.707074	0.698964	1.07341	0.848732	-0.139293	0.668991	-0.253123	0.540778	0.707129	0.78658	0.498414
4930523C07Rik	-1.14307	3.20687	18.1276	0.00097164	0.00744936	4930523C07Rik	-1.19495	3.2071	24.7903	0.000202934	0.00185325	4930523C07Rik	-0.302109	3.20687	1.3621	0.264514	0.418746	4930523C07Rik	-0.251783	3.2071	1.2508	0.282244	0.544757	4930523C07Rik	-0.943565	3.20687	11.2057	0.00536771	0.111459	4930523C07Rik	-0.102608	3.20687	0.185913	0.673532	0.811093	3.30781	3.47154	3.00191	3.71852	1.68344	2.02211	2.84187	3.47814	3.50694	3.20872	3.75425	3.49427	2.80038	3.22057
4930525G20Rik	0.194949	-0.135345	1.1594	0.319296	0.410089	4930525G20Rik	0.374405	-0.13564	4.13838	0.061343	0.103007	4930525G20Rik	0.444264	-0.135345	5.63879	0.0454885	0.12509	4930525G20Rik	0.239916	-0.13564	1.63226	0.222193	0.487823	4930525G20Rik	0.13472	-0.135345	0.486682	0.504611	0.645419	4930525G20Rik	0.384036	-0.135345	4.79519	0.0668434	0.200123	-0.238435	-0.102618	0.0903589	-0.181277	0.154093	0.170826	-0.101568	-0.303147	-0.424057	-0.63243	-0.49331	-0.238142	0.160613	-0.0863689
4930539E08Rik	-0.184963	0.855556	0.904215	0.359142	0.450289	4930539E08Rik	-0.137037	0.855612	0.633285	0.439453	0.524187	4930539E08Rik	0.152085	0.855556	0.618083	0.445971	0.600101	4930539E08Rik	0.102449	0.855612	0.363476	0.556234	0.758199	4930539E08Rik	-0.239396	0.855556	1.34022	0.267994	0.422531	4930539E08Rik	0.0976517	0.855556	0.293618	0.597153	0.759769	0.945915	1.10654	0.538357	0.980871	0.865453	0.728568	0.57589	1.09945	0.754817	0.748202	0.603581	1.25452	0.78658	0.787855
4930539J05Rik	0.0538726	0.654576	0.0844974	0.775916	0.826381	4930539J05Rik	-0.0260483	0.65461	0.0244074	0.878086	0.907198	4930539J05Rik	-0.169082	0.654576	0.825134	0.380351	0.539578	4930539J05Rik	-0.0937403	0.65461	0.309137	0.586997	0.779318	4930539J05Rik	0.0676813	0.654576	0.116716	0.738129	0.827929	4930539J05Rik	-0.155274	0.654576	0.812468	0.383922	0.589886	0.791001	0.397493	0.294158	0.850458	0.819812	0.519332	0.605616	0.727114	0.545985	0.90588	0.804077	0.621418	0.389033	0.734427
4930550C14Rik	-0.0793364	0.0136295	0.0982192	0.75899	0.812394	4930550C14Rik	-0.357662	0.0138087	1.94165	0.185242	0.25801	4930550C14Rik	-0.648493	0.0136295	6.64053	0.0231148	0.0788758	4930550C14Rik	-0.415974	0.0138087	2.55452	0.132323	0.390285	4930550C14Rik	0.0584222	0.0136295	0.0461534	0.833258	0.893613	4930550C14Rik	-0.510735	0.0136295	4.93936	0.0447782	0.156823	-0.853447	0.169	0.0459016	0.0262888	0.154093	-0.445705	-0.307767	0.223936	0.339252	0.47375	0.475115	-0.185695	-0.161572	-0.349295
4930553P18Rik	0.79231	-0.389951	5.47039	0.0361135	0.0720931	4930553P18Rik	0.914046	-0.3908	9.88498	0.00718463	0.0185967	4930553P18Rik	0.731937	-0.389951	4.29881	0.0587498	0.149126	4930553P18Rik	0.599143	-0.3908	3.94762	0.0668919	0.313847	4930553P18Rik	0.315369	-0.389951	0.792937	0.38953	0.541576	4930553P18Rik	0.254995	-0.389951	0.559122	0.468036	0.659435	-0.354233	-0.791802	-0.431353	-1.08155	0.225839	0.371256	-0.423087	-0.303147	-1.24994	-0.784816	-1.3705	-0.744855	-0.214087	0.216092
4930555F03Rik	0.294824	-1.21161	0.73312	0.407507	0.498323	4930555F03Rik	0.586737	-1.21198	3.07714	0.101277	0.156575	4930555F03Rik	0.709542	-1.21161	3.58106	0.0811126	0.186256	4930555F03Rik	0.345484	-1.21198	0.98463	0.337919	0.59526	4930555F03Rik	0.241492	-1.21161	0.433548	0.521839	0.659825	4930555F03Rik	0.65621	-1.21161	3.44671	0.0863711	0.234235	-0.941278	-1.15522	-1.37262	-1.18966	-0.541181	-1.13733	-1.09993	-1.24963	-2.37284	-1.25578	-2.3765	-1.08567	-0.96989	-1.29211
4930556M19Rik	-0.770752	0.946429	9.96087	0.0076514	0.0237505	4930556M19Rik	-0.968014	0.947034	16.3155	0.00122127	0.00528467	4930556M19Rik	-0.917487	0.946429	14.4594	0.00222793	0.0196686	4930556M19Rik	-0.74414	0.947034	9.91709	0.00711217	0.289361	4930556M19Rik	-0.224266	0.946429	0.729561	0.408617	0.560356	4930556M19Rik	-0.371002	0.946429	2.95523	0.109502	0.271448	0.970191	0.740657	0.929499	1.48154	0.294185	-0.104753	0.663292	1.49831	1.05467	1.44058	1.61962	0.216266	0.704078	0.621241
4930568G15Rik	0.787226	-1.42259	6.40543	0.025212	0.0547686	4930568G15Rik	0.770705	-1.4231	8.6943	0.0105855	0.0251902	4930568G15Rik	0.460208	-1.42259	2.04575	0.195638	0.341779	4930568G15Rik	0.476778	-1.4231	3.02528	0.128866	0.386306	4930568G15Rik	0.293798	-1.42259	0.847912	0.374054	0.528214	4930568G15Rik	-0.0332189	-1.42259	0.0110435	0.934298	0.964737	-1.77622	-1.37825	-1.49865	-2.3249	-1.03317	-1.05122	-1.00703	-1.95408	-1.95435	-1.49775	-1.3705	-1.18513	-1.64931	-1.08583
4930570G19Rik	0.190928	2.97883	1.57004	0.232452	0.318562	4930570G19Rik	0.285587	2.97873	4.14302	0.0612149	0.102854	4930570G19Rik	0.227968	2.97883	2.21105	0.16107	0.299527	4930570G19Rik	0.126701	2.97873	0.796934	0.387116	0.634493	4930570G19Rik	0.158966	2.97883	0.948373	0.348053	0.503092	4930570G19Rik	0.196005	2.97883	1.88877	0.192762	0.384743	3.14141	3.07446	2.92422	2.74758	3.29178	3.27951	2.903	2.82412	2.64799	2.80365	2.85755	3.24006	3.10369	2.62099
4930577N17Rik	-0.517656	-0.315395	3.27111	0.0938817	0.151948	4930577N17Rik	-0.622409	-0.314918	5.925	0.0289299	0.0556187	4930577N17Rik	-0.392743	-0.315395	1.98563	0.182461	0.325812	4930577N17Rik	-0.29538	-0.314918	1.39957	0.256519	0.520929	4930577N17Rik	-0.327377	-0.315395	1.13982	0.305275	0.461115	4930577N17Rik	-0.202463	-0.315395	0.631974	0.441023	0.637673	-0.6181	-0.376021	-0.25414	0.164451	-0.874692	-0.819981	-0.484399	-0.0395595	-0.778689	0.176402	0.218451	-0.533464	-0.445644	-0.292737
4930578M01Rik	0.138832	2.38129	0.312404	0.585787	0.664746	4930578M01Rik	0.340508	2.38113	2.05469	0.173717	0.24484	4930578M01Rik	0.487988	2.38129	3.79649	0.073464	0.174126	4930578M01Rik	0.25365	2.38113	1.12219	0.307402	0.566663	4930578M01Rik	0.086989	2.38129	0.107157	0.748659	0.83477	4930578M01Rik	0.436146	2.38129	3.47413	0.0852651	0.232527	2.29312	2.61839	2.71299	2.06738	2.58302	2.83545	2.27562	2.14317	2.11062	1.74886	2.02723	1.69304	2.73262	2.82005
4930579G24Rik	-0.263125	1.69651	1.66837	0.219155	0.303831	4930579G24Rik	-0.233878	1.69659	1.71528	0.211411	0.288096	4930579G24Rik	0.0636612	1.69651	0.0991243	0.757921	0.847984	4930579G24Rik	0.0338479	1.69659	0.0370463	0.850138	0.93065	4930579G24Rik	-0.26772	1.69651	1.52583	0.238777	0.391172	4930579G24Rik	0.0590658	1.69651	0.0990559	0.758001	0.865999	2.04145	1.72723	1.64721	1.59992	1.23933	1.72543	1.514	1.22509	2.03259	1.93115	1.49264	1.87688	1.66135	1.76124
4930579K19Rik	-0.142968	-0.971173	0.155319	0.699944	0.762484	4930579K19Rik	-0.157974	-0.971004	0.255477	0.621118	0.690209	4930579K19Rik	-0.504058	-0.971173	1.78603	0.204521	0.351705	4930579K19Rik	-0.488804	-0.971004	2.21261	0.159086	0.420006	4930579K19Rik	0.330388	-0.971173	0.676805	0.425645	0.575858	4930579K19Rik	-0.0307027	-0.971173	0.0083803	0.928468	0.961689	-0.770658	-0.639502	-1.25671	-0.886952	-0.801536	-1.54478	-0.759584	-1.49181	-0.949186	-0.63243	-0.49331	-1.99164	-1.26997	-0.822975
4930581F22Rik	-0.0220657	3.67274	0.0342424	0.856072	0.891765	4930581F22Rik	0.0230099	3.67274	0.0460802	0.833129	0.87107	4930581F22Rik	-0.0737851	3.67274	0.37935	0.548672	0.689836	4930581F22Rik	-0.120318	3.67274	1.23436	0.285299	0.545985	4930581F22Rik	0.143368	3.67274	1.26164	0.281823	0.437114	4930581F22Rik	0.0916483	3.67274	0.685948	0.422615	0.620924	3.84609	3.69575	3.62901	3.76994	3.94579	3.60868	3.55989	3.75308	3.5274	3.46251	3.8119	3.40731	3.69405	3.60243
4930590J08Rik	0.453894	2.10925	14.1	0.00243774	0.0116517	4930590J08Rik	0.439525	2.10905	17.1131	0.00100945	0.00462701	4930590J08Rik	0.166374	2.10925	1.85983	0.195984	0.342167	4930590J08Rik	0.180614	2.10905	2.78281	0.117508	0.374677	4930590J08Rik	0.258933	2.10925	4.00403	0.0669026	0.181143	4930590J08Rik	-0.0285867	2.10925	0.0630711	0.805665	0.892375	1.89698	2.09613	2.0587	1.7243	2.27169	2.55566	2.35652	1.82374	2.00949	2.01432	2.06119	2.16637	2.10891	2.15606
4930593A02Rik	1.00945	-1.76235	5.62279	0.0340042	0.0688283	4930593A02Rik	0.642153	-1.76267	2.94494	0.108207	0.165435	4930593A02Rik	0.15889	-1.76235	0.149787	0.705052	0.809269	4930593A02Rik	0.449712	-1.76267	1.33464	0.26734	0.530915	4930593A02Rik	0.192059	-1.76235	0.210183	0.654257	0.765431	4930593A02Rik	-0.658499	-1.76235	2.46495	0.140622	0.315997	-2.14198	-2.64755	-1.78951	-2.59535	-1.52784	-1.54478	-1.30588	-1.36564	-2.14847	-1.78865	-1.78753	-1.99164	-2.16543	-0.992788
4930594M22Rik	-0.795456	1.04153	14.3155	0.0023093	0.0113445	4930594M22Rik	-0.698036	1.04194	12.911	0.00294276	0.00966627	4930594M22Rik	0.0837043	1.04153	0.168212	0.68844	0.796349	4930594M22Rik	-0.0201858	1.04194	0.0119224	0.914603	0.96259	4930594M22Rik	-0.678255	1.04153	9.28708	0.00942337	0.111459	4930594M22Rik	0.200905	1.04153	1.13084	0.307111	0.511841	1.27307	1.32596	1.06933	1.3717	0.260417	0.307491	0.848732	0.727114	1.4473	1.09244	0.907262	1.29199	0.938649	1.19625
4930599N23Rik	-1.05955	0.550024	5.36219	0.0377052	0.0743816	4930599N23Rik	-1.09522	0.550805	7.26009	0.0174588	0.0371388	4930599N23Rik	-0.21962	0.550024	0.25858	0.619687	0.746663	4930599N23Rik	-0.183368	0.550805	0.23732	0.633696	0.808604	4930599N23Rik	-0.913692	0.550024	3.5685	0.0815877	0.201386	4930599N23Rik	-0.0737642	0.550024	0.0344755	0.855589	0.920932	0.791001	0.654864	0.4727	0.955714	-1.93404	-0.819981	0.745701	0.698513	0.985348	0.662391	0.830574	0.814022	0.201284	0.678944
4931403E22Rik	0.117314	-1.14156	0.0511182	0.824674	0.866323	4931403E22Rik	-0.228276	-1.14152	0.243548	0.629316	0.697382	4931403E22Rik	-0.341758	-1.14156	0.478681	0.501292	0.64968	4931403E22Rik	-0.0649358	-1.14152	0.0199089	0.889804	0.950585	4931403E22Rik	-0.162895	-1.14156	0.0908382	0.767921	0.848816	4931403E22Rik	-0.621968	-1.14156	1.75517	0.208232	0.404431	-2.36677	-2.38273	-0.495615	-1.18966	-0.874692	-1.43163	-1.68326	-0.36218	-0.778689	-1.63588	-0.866238	-0.992626	-1.16286	-1.29211
4931406B18Rik	-1.37422	-1.57849	2.56441	0.133502	0.202775	4931406B18Rik	-0.685165	-1.57791	0.529157	0.479172	0.562051	4931406B18Rik	1.80665	-1.57849	3.81149	0.0729646	0.173238	4931406B18Rik	0.465133	-1.57791	0.320032	0.580709	0.774365	4931406B18Rik	-1.15362	-1.57849	1.58043	0.230998	0.383237	4931406B18Rik	2.02726	-1.57849	5.53877	0.0351484	0.135123	-1.3584	-0.053647	-1.96037	-1.30654	-3.98573	-3.45666	-0.837443	-2.96455	-2.14847	-2.15342	-3.38858	-1.08567	-1.80172	-0.822975
4931406C07Rik	-0.206241	5.40699	3.73017	0.0757223	0.12808	4931406C07Rik	-0.265021	5.40701	7.14455	0.0182095	0.0383983	4931406C07Rik	-0.195342	5.40699	3.35162	0.0903436	0.20104	4931406C07Rik	-0.138865	5.40701	1.98808	0.180395	0.442653	4931406C07Rik	-0.12618	5.40699	1.22998	0.287672	0.443167	4931406C07Rik	-0.115281	5.40699	1.37133	0.262774	0.466382	5.42902	5.31849	5.40659	5.55901	5.23676	4.97825	5.42561	5.54611	5.44499	5.51154	5.67161	5.52505	5.31426	5.19357
4931406P16Rik	-0.0823526	6.3157	1.58899	0.229809	0.315848	4931406P16Rik	-0.0931866	6.31571	2.37367	0.145716	0.211331	4931406P16Rik	-0.0667665	6.3157	1.04474	0.325519	0.484832	4931406P16Rik	-0.0560122	6.31571	0.860515	0.369329	0.621742	4931406P16Rik	-0.0371784	6.3157	0.284148	0.603064	0.725413	4931406P16Rik	-0.0215923	6.3157	0.127757	0.726553	0.846218	6.29914	6.27783	6.32408	6.43885	6.24906	6.16453	6.34307	6.38327	6.38572	6.4279	6.22666	6.24061	6.34352	6.28756
4931414P19Rik	-0.140833	1.80636	0.711367	0.414366	0.50501	4931414P19Rik	-0.223955	1.80653	2.14731	0.164941	0.234289	4931414P19Rik	-0.237157	1.80636	2.02106	0.178869	0.32153	4931414P19Rik	-0.158518	1.80653	1.07927	0.316492	0.576046	4931414P19Rik	-0.0656897	1.80636	0.135795	0.718479	0.812014	4931414P19Rik	-0.162013	1.80636	1.10944	0.311545	0.516295	1.77826	1.57983	1.81556	2.00743	1.59137	1.27022	2.03467	1.88848	2.03259	1.99104	1.93255	1.78789	1.69021	1.7068
4931428F04Rik	0.222655	4.27792	5.66461	0.033451	0.0679475	4931428F04Rik	0.202707	4.27789	5.92508	0.028929	0.0556187	4931428F04Rik	0.0577975	4.27792	0.378863	0.548925	0.69005	4931428F04Rik	0.077468	4.27789	0.851378	0.371809	0.62384	4931428F04Rik	0.125253	4.27792	1.5615	0.233657	0.385877	4931428F04Rik	-0.0396044	4.27792	0.206619	0.65699	0.800078	4.15754	4.1909	4.36529	4.05099	4.61398	4.29139	4.32537	4.28018	4.21569	4.3181	4.11916	4.2895	4.33608	4.25178
4931440F15Rik	-0.0737233	-1.03035	0.0367939	0.850874	0.88787	4931440F15Rik	-0.119462	-1.03023	0.1314	0.722405	0.780083	4931440F15Rik	-0.0129428	-1.03035	0.00115757	0.97338	0.984639	4931440F15Rik	0.0310697	-1.03023	0.00897335	0.925875	0.966918	4931440F15Rik	-0.15072	-1.03035	0.137289	0.717008	0.810845	4931440F15Rik	-0.0899394	-1.03035	0.0638083	0.804558	0.89197	-0.941278	-1.26243	-1.14943	-0.886952	-1.30924	-1.05122	-1.00703	-0.861105	-0.626228	-1.78865	-0.866238	-1.82193	-1.16286	-0.349295
4931440P22Rik	-0.525787	0.890714	3.98164	0.0675755	0.116953	4931440P22Rik	-0.640172	0.891161	7.16815	0.0180531	0.0380927	4931440P22Rik	-0.429306	0.890714	2.74555	0.121648	0.246318	4931440P22Rik	-0.323421	0.891161	1.9093	0.188717	0.451597	4931440P22Rik	-0.317192	0.890714	1.27385	0.279612	0.434979	4931440P22Rik	-0.22071	0.890714	0.867177	0.368849	0.576105	0.818003	0.922982	0.631559	1.3717	0.698964	-0.3398	0.772157	1.12117	1.24466	1.27699	1.0494	0.864639	0.490972	0.889118
4932435O22Rik	0.895938	-0.4133	5.71959	0.0327401	0.0667959	4932435O22Rik	0.784236	-0.413956	6.18064	0.0261766	0.0513359	4932435O22Rik	-0.169643	-0.4133	0.184681	0.674477	0.786443	4932435O22Rik	-0.0671696	-0.413956	0.0379154	0.848414	0.929848	4932435O22Rik	0.851875	-0.4133	4.46947	0.0545729	0.164299	4932435O22Rik	-0.213706	-0.4133	0.338136	0.570935	0.741492	-0.941278	-1.50419	-0.562874	-0.126519	-0.221936	0.62774	-0.200987	-0.555319	-0.0888966	-0.95522	-0.560579	-1.29196	-0.325224	-0.533632
4932438A13Rik	0.0930454	7.1434	0.887398	0.363502	0.454936	4932438A13Rik	0.199078	7.1434	3.75101	0.0732475	0.119548	4932438A13Rik	0.207104	7.1434	4.40459	0.0561176	0.144258	4932438A13Rik	0.0926665	7.1434	0.803545	0.385207	0.632781	4932438A13Rik	0.106415	7.1434	1.01253	0.332811	0.488704	4932438A13Rik	0.220474	7.1434	5.78257	0.0319473	0.127782	7.1764	7.36175	7.14699	7.03383	7.30546	7.33407	7.18928	6.93127	6.9481	7.12254	6.84044	7.22918	7.31138	6.94872
4932438H23Rik	0.616763	1.08135	4.83114	0.0468347	0.0879263	4932438H23Rik	0.287388	1.08114	1.05488	0.321824	0.406429	4932438H23Rik	-0.912844	1.08135	9.76506	0.00812289	0.0410519	4932438H23Rik	-0.645309	1.08114	4.55567	0.0509967	0.300064	4932438H23Rik	0.932885	1.08135	9.23533	0.00957824	0.111459	4932438H23Rik	-0.596721	1.08135	5.12544	0.041487	0.14956	0.647847	0.625094	1.02421	0.877501	1.73353	1.16621	1.23848	1.32202	1.5469	0.720162	1.75027	0.216266	1.0318	0.0510856
4932441J04Rik	0.606281	1.68737	12.4452	0.00375546	0.0149309	4932441J04Rik	0.500107	1.68706	10.3511	0.00621103	0.0166602	4932441J04Rik	0.0401032	1.68737	0.0532599	0.821107	0.890292	4932441J04Rik	0.138776	1.68706	0.755311	0.399471	0.643802	4932441J04Rik	0.361454	1.68737	3.86575	0.0711918	0.187213	4932441J04Rik	-0.204723	1.68737	1.5909	0.229544	0.428388	1.57166	1.41564	1.49016	1.23201	1.91811	2.34154	1.75854	1.79701	1.72758	1.4233	1.55752	1.43283	1.6467	1.90115
4933404O12Rik	0.272297	2.85576	5.11158	0.0417221	0.08037	4933404O12Rik	0.269163	2.85567	6.51196	0.0230501	0.046403	4933404O12Rik	0.0346733	2.85576	0.0815862	0.779697	0.861898	4933404O12Rik	0.037773	2.85567	0.124164	0.729815	0.864301	4933404O12Rik	0.231453	2.85576	3.21181	0.0965958	0.220958	4933404O12Rik	-0.00617074	2.85576	0.00300213	0.957144	0.978071	2.64941	2.72749	2.98435	2.74758	3.15144	3.10764	2.88493	2.70695	2.84349	2.93754	2.65006	2.6718	3.00376	2.77446
4933406C10Rik	0.493531	0.793751	6.6029	0.0234363	0.051821	4933406C10Rik	0.414606	0.793387	6.0058	0.0280246	0.0542028	4933406C10Rik	0.00047687	0.793751	5.9718e-06	0.998088	0.999045	4933406C10Rik	0.0750892	0.793387	0.185226	0.673479	0.831666	4933406C10Rik	0.339723	0.793751	2.74009	0.121985	0.252757	4933406C10Rik	-0.153332	0.793751	0.709186	0.415064	0.614939	0.677637	0.563645	0.801638	0.330221	1.16827	1.23638	0.798136	0.75516	0.754817	0.60221	0.88215	0.983916	0.864617	0.328534
4933406I18Rik	0.0632618	0.150997	0.057424	0.814383	0.858102	4933406I18Rik	0.168281	0.15091	0.51627	0.484271	0.567088	4933406I18Rik	0.243522	0.150997	0.824413	0.380553	0.539728	4933406I18Rik	0.13059	0.15091	0.304569	0.589744	0.781165	4933406I18Rik	0.0376867	0.150997	0.0179019	0.895629	0.933831	4933406I18Rik	0.217947	0.150997	0.758652	0.39968	0.602348	0.0159409	0.499461	-0.25414	0.368849	0.260417	0.240776	0.239124	0.30206	-0.626228	0.369293	-0.367507	0.13612	0.160613	0.328534
4933407K13Rik	-0.0221503	2.75699	0.0338892	0.856807	0.892167	4933407K13Rik	0.0686219	2.75698	0.347305	0.565043	0.639902	4933407K13Rik	0.0839813	2.75699	0.483031	0.499388	0.648245	4933407K13Rik	-0.0127928	2.75698	0.0118952	0.914701	0.96259	4933407K13Rik	0.0814258	2.75699	0.400093	0.538099	0.673501	4933407K13Rik	0.187557	2.75699	2.80574	0.117998	0.284569	2.61902	3.05785	2.67701	2.93944	2.81007	2.82411	2.8039	2.73539	2.59468	2.5801	2.67951	2.53003	2.8331	2.81363
4933407L21Rik	0.174992	0.590801	0.292023	0.598139	0.675825	4933407L21Rik	-0.0948384	0.59094	0.0966082	0.760523	0.811798	4933407L21Rik	-0.772633	0.590801	5.46006	0.0362618	0.107011	4933407L21Rik	-0.546323	0.59094	2.93224	0.108902	0.3643	4933407L21Rik	0.4516	0.590801	1.65385	0.221054	0.373182	4933407L21Rik	-0.496025	0.590801	2.74357	0.12177	0.289854	0.106334	-0.376021	0.570098	1.10047	0.748525	0.519332	0.57589	0.836167	0.809324	1.13554	0.907262	0.292193	0.586182	-0.533632
4933411K16Rik	-0.526936	-1.06749	1.66529	0.219556	0.304209	4933411K16Rik	-0.699141	-1.06703	3.73081	0.0739403	0.120385	4933411K16Rik	-0.43206	-1.06749	1.24198	0.285435	0.440661	4933411K16Rik	-0.279725	-1.06703	0.64156	0.436545	0.674061	4933411K16Rik	-0.419256	-1.06749	0.923229	0.354305	0.509284	4933411K16Rik	-0.32438	-1.06749	0.831226	0.378652	0.585287	-1.24228	-1.79478	-1.04957	-0.423806	-1.78557	-1.22892	-1.5462	-0.423731	-0.778689	-0.706612	-1.25456	-0.744855	-1.06315	-1.82208
4933412E12Rik	-1.28342	2.85578	6.982	0.0216826	0.0488487	4933412E12Rik	-1.30154	2.8561	9.30974	0.00912823	0.0224087	4933412E12Rik	-0.105061	2.85578	0.0518004	0.823841	0.892301	4933412E12Rik	-0.0862586	2.8561	0.0484326	0.829176	0.920004	4933412E12Rik	-1.21632	2.85578	5.70528	0.0344717	0.138004	4933412E12Rik	-0.0379581	2.85578	0.00791641	0.930589	0.963149	3.12528	3.02972	2.88058	3.16472	0.510724	0.799818	2.8543	2.90771	3.32248	2.76986	3.28868	3.50228	2.33591	2.88891
4933412O06Rik	-0.777644	-1.0089	1.98915	0.1821	0.261531	4933412O06Rik	-0.452605	-1.00863	0.753685	0.399966	0.485158	4933412O06Rik	0.501574	-1.0089	0.81265	0.383871	0.542866	4933412O06Rik	0.0848843	-1.00863	0.0292769	0.866592	0.939129	4933412O06Rik	-0.538497	-1.0089	0.825643	0.380209	0.533263	4933412O06Rik	0.740721	-1.0089	2.09548	0.171614	0.358354	-0.0314722	-0.053647	-1.63677	-1.90066	-1.78557	-1.54478	-0.837443	-1.04233	-1.4921	-1.78865	-1.04737	-1.29196	-1.38568	-0.238312
4933421O10Rik	0.173371	3.51953	3.19292	0.0974804	0.156831	4933421O10Rik	0.159882	3.51949	3.42076	0.0856274	0.136499	4933421O10Rik	0.0413638	3.51953	0.180313	0.678105	0.788841	4933421O10Rik	0.0546836	3.51949	0.393943	0.540349	0.747325	4933421O10Rik	0.10524	3.51953	1.02648	0.329626	0.48573	4933421O10Rik	-0.026767	3.51953	0.0877096	0.771826	0.873289	3.52	3.51277	3.41847	3.37858	3.70971	3.70772	3.46172	3.62974	3.44803	3.3753	3.47657	3.37712	3.50799	3.67867
4933424G06Rik	0.321018	-1.71887	0.366024	0.55568	0.637204	4933424G06Rik	0.429844	-1.71917	0.893072	0.36069	0.44663	4933424G06Rik	0.190743	-1.71887	0.111584	0.743719	0.837659	4933424G06Rik	0.0729751	-1.71917	0.0226527	0.882513	0.946854	4933424G06Rik	0.357929	-1.71887	0.394818	0.54075	0.675453	4933424G06Rik	0.227654	-1.71887	0.183734	0.675259	0.812421	-1.77622	-2.38273	-1.37262	-1.57323	-1.11946	-1.32672	-2.19574	-1.24963	-1.78328	-2.96822	-2.15239	-1.82193	-1.16286	-2.66864
4933424M12Rik	-1.77211	0.172344	15.5118	0.00172416	0.00968347	4933424M12Rik	-1.90688	0.173454	21.4511	0.000389595	0.0025895	4933424M12Rik	-0.833814	0.172344	4.19799	0.0613967	0.15375	4933424M12Rik	-0.709831	0.173454	3.74137	0.0735772	0.323486	4933424M12Rik	-1.19884	0.172344	6.1971	0.0272596	0.12873	4933424M12Rik	-0.260539	0.172344	0.516404	0.485201	0.673329	0.844509	-0.102618	-0.147041	0.822899	-1.65095	-2.11468	-0.364275	0.698513	0.577733	0.775708	0.663764	0.399079	-0.509845	-0.408162
4933427D14Rik	0.372144	2.4995	4.56729	0.0523387	0.0959341	4933427D14Rik	0.409597	2.4993	7.43257	0.016404	0.0354503	4933427D14Rik	0.172619	2.4995	0.96346	0.344379	0.50493	4933427D14Rik	0.134099	2.4993	0.766594	0.396063	0.641217	4933427D14Rik	0.275629	2.4995	2.17843	0.163961	0.305925	4933427D14Rik	0.0761034	2.4995	0.216176	0.649725	0.794914	2.58798	2.67033	2.14553	2.15839	2.9596	2.97025	2.31214	2.27493	2.47333	2.31543	2.2692	2.57632	2.42446	2.51408
4933428G20Rik	0.160912	-1.60362	0.0819405	0.779233	0.82912	4933428G20Rik	-0.365173	-1.60366	0.500756	0.490794	0.573148	4933428G20Rik	-0.497429	-1.60362	0.94159	0.349724	0.510303	4933428G20Rik	-0.116117	-1.60366	0.0521132	0.82273	0.916443	4933428G20Rik	-0.247858	-1.60362	0.185625	0.673699	0.779333	4933428G20Rik	-0.906199	-1.60362	3.33978	0.0908537	0.241404	-2.36677	-1.64218	-2.3782	-1.57323	-1.78557	-1.22892	-2.99786	-1.49181	-1.4921	-0.867503	-1.04737	-0.905222	-2.16543	-2.18413
4933430I17Rik	-0.334701	0.71146	1.12985	0.307313	0.397695	4933430I17Rik	-0.670732	0.711914	4.4097	0.0543621	0.0931293	4933430I17Rik	-1.18249	0.71146	13.7166	0.00268733	0.0217053	4933430I17Rik	-0.91102	0.711914	7.69484	0.0149384	0.289361	4933430I17Rik	0.240498	0.71146	0.491176	0.495859	0.637789	4933430I17Rik	-0.607291	0.71146	4.60413	0.0515258	0.171066	0.488908	-0.00628371	0.631559	1.27332	0.67353	0.0973104	0.200685	1.30315	1.2643	1.15661	1.2975	0.13612	0.586182	-0.600711
4933431E20Rik	0.839338	6.37363	36.448	4.33606e-05	0.00573548	4933431E20Rik	0.846309	6.37361	52.6246	4.22345e-06	0.00118427	4933431E20Rik	0.267298	6.37363	3.66198	0.0781319	0.181748	4933431E20Rik	0.260293	6.37361	4.71437	0.0476128	0.296771	4933431E20Rik	0.586026	6.37363	15.2511	0.00183542	0.111459	4933431E20Rik	0.0139863	6.37363	0.0115917	0.915919	0.955148	5.99195	6.14647	6.3665	5.85016	7.24145	6.91955	6.58611	6.12707	6.02098	6.15365	6.04483	6.22737	6.44597	6.38233
4933432I03Rik	-2.72047	-2.04613	7.74633	0.0156228	0.0384256	4933432I03Rik	-2.34869	-2.04544	6.21054	0.0258749	0.0508458	4933432I03Rik	-0.947778	-2.04613	0.990486	0.337938	0.498284	4933432I03Rik	-1.44419	-2.04544	2.95442	0.107691	0.36391	4933432I03Rik	-0.905716	-2.04613	0.524563	0.481839	0.625944	4933432I03Rik	0.866975	-2.04613	1.45758	0.249	0.450943	-1.13482	-0.376021	-2.64348	-2.09724	-3.98573	-3.45666	-2.41696	-2.3726	-2.37284	-3.38907	-0.953965	-2.40602	-2.65292	-2.98976
4933432I09Rik	0.201507	-1.29452	0.18733	0.672301	0.739996	4933432I09Rik	-0.00080269	-1.29466	4.1398e-06	0.998405	0.998872	4933432I09Rik	0.0989525	-1.29452	0.0495941	0.827261	0.894178	4933432I09Rik	0.276074	-1.29466	0.487601	0.496448	0.716549	4933432I09Rik	-0.276898	-1.29452	0.337733	0.571162	0.700603	4933432I09Rik	-0.379452	-1.29452	0.77048	0.396133	0.599276	-1.62311	-1.15522	-1.04957	-2.92846	-1.21123	-1.43163	-1.42104	-0.948874	-1.24994	-1.3717	-1.25456	-1.67011	-1.51148	-0.469533
4933433G15Rik	0.265617	-0.577328	0.576502	0.461345	0.549241	4933433G15Rik	0.204368	-0.577613	0.468221	0.504989	0.585874	4933433G15Rik	-0.2146	-0.577328	0.354301	0.561992	0.700568	4933433G15Rik	-0.156748	-0.577613	0.250283	0.624657	0.802797	4933433G15Rik	0.36188	-0.577328	0.921148	0.354829	0.509562	4933433G15Rik	-0.118336	-0.577328	0.12702	0.727308	0.846625	-0.853447	-0.376021	-1.04957	-0.423806	-0.541181	0.0973104	-1.00703	-0.625906	-0.424057	-0.198577	-1.04737	-0.533464	-0.445644	-1.40749
4933434E20Rik	-0.180776	4.25746	4.07935	0.0646969	0.11299	4933434E20Rik	-0.176059	4.25749	4.77464	0.0463976	0.0816137	4933434E20Rik	-0.0845232	4.25746	0.894397	0.361678	0.522587	4933434E20Rik	-0.0892268	4.25749	1.23635	0.284926	0.545771	4933434E20Rik	-0.0868596	4.25746	0.828378	0.379445	0.532549	4933434E20Rik	0.00939289	4.25746	0.0129296	0.911221	0.952363	4.38899	4.22851	4.33559	4.31113	4.17605	3.9773	4.24501	4.27534	4.27499	4.21136	4.45768	4.08056	4.22459	4.35274
4933439C10Rik	0.0704042	3.89388	0.57972	0.460124	0.547982	4933439C10Rik	-0.0305045	3.89388	0.0995279	0.757056	0.808614	4933439C10Rik	-0.273189	3.89388	8.61112	0.0117013	0.0511642	4933439C10Rik	-0.17892	3.89388	3.35358	0.088444	0.34078	4933439C10Rik	0.148419	3.89388	2.24636	0.158012	0.298865	4933439C10Rik	-0.195175	3.89388	5.17769	0.0406152	0.147927	3.90079	3.96298	3.74479	3.72225	4.02335	3.80905	3.87875	4.05897	3.99831	3.98852	4.07552	3.57248	3.77374	3.91012
4933439K11Rik	-1.60835	-0.304097	19.9891	0.000642767	0.00640052	4933439K11Rik	-1.67414	-0.303042	26.9463	0.000137324	0.00154148	4933439K11Rik	-0.955123	-0.304097	8.06909	0.014002	0.0572773	4933439K11Rik	-0.892355	-0.303042	8.8946	0.00990104	0.289361	4933439K11Rik	-0.782041	-0.304097	3.92283	0.0693824	0.184996	4933439K11Rik	-0.128811	-0.304097	0.193411	0.667375	0.807239	-0.415814	-0.260372	-0.0963332	0.645477	-1.52784	-1.54478	-1.19923	-0.303147	0.446318	-0.0953072	0.406321	-0.670896	-0.384178	-1.29211
5031425E22Rik	-0.265868	4.03422	8.35531	0.0127272	0.0333985	5031425E22Rik	-0.266972	4.03426	10.3602	0.00619358	0.0166214	5031425E22Rik	-0.130788	4.03422	2.03328	0.177651	0.319891	5031425E22Rik	-0.129715	4.03426	2.48059	0.137605	0.396075	5031425E22Rik	-0.137249	4.03422	1.96324	0.184778	0.330694	5031425E22Rik	-0.00216945	4.03422	0.000656417	0.979952	0.990208	4.02476	4.01268	4.00785	4.37657	3.79769	3.90911	3.83863	4.16207	4.13796	4.12042	4.0419	3.91931	4.06296	3.97202
5031439G07Rik	0.274973	8.13503	6.89863	0.0210443	0.0477715	5031439G07Rik	0.191462	8.13503	3.65907	0.0764656	0.123904	5031439G07Rik	-0.0863706	8.13503	0.673358	0.426797	0.582274	5031439G07Rik	-0.00743497	8.13503	0.00540436	0.942438	0.97495	5031439G07Rik	0.198899	8.13503	3.13245	0.100379	0.22587	5031439G07Rik	-0.162444	8.13503	2.7852	0.119228	0.2863	7.94969	7.84254	8.21414	8.00732	8.33969	8.37459	8.12786	8.24505	8.17051	8.10419	8.16588	7.83967	8.18242	8.20725
5033403F01Rik	0.202651	-1.04308	0.207111	0.656611	0.726384	5033403F01Rik	-0.274082	-1.04291	0.412402	0.53114	0.609986	5033403F01Rik	-0.30479	-1.04308	0.549282	0.471897	0.625215	5033403F01Rik	0.0509773	-1.04291	0.0150003	0.904265	0.957642	5033403F01Rik	-0.325672	-1.04308	0.513871	0.486253	0.629782	5033403F01Rik	-0.833113	-1.04308	4.35323	0.0573775	0.18234	-2.36677	-1.15522	-1.49865	-0.980971	-1.11946	-1.66756	-1.00703	-1.04233	-0.86142	-0.146018	-0.866238	-0.533464	-1.80172	-0.822975
5033404E19Rik	1.11971	-0.907574	6.8758	0.0212184	0.0480687	5033404E19Rik	0.955734	-0.908463	7.12751	0.0183233	0.0385897	5033404E19Rik	-0.328168	-0.907574	0.503475	0.490612	0.641363	5033404E19Rik	-0.181768	-0.908463	0.19774	0.663356	0.825971	5033404E19Rik	1.13812	-0.907574	6.05612	0.0287566	0.130953	5033404E19Rik	-0.309759	-0.907574	0.523692	0.482196	0.670898	-1.48469	-1.79478	-0.633422	-1.43373	0.116836	-0.289628	-0.759584	-0.700126	-1.78328	-1.49775	-0.429038	-1.82193	-0.799715	-1.40749
5033406O09Rik	-0.190778	-0.575349	0.244789	0.629093	0.702859	5033406O09Rik	-0.332154	-0.57506	0.963965	0.342872	0.428924	5033406O09Rik	-0.27526	-0.575349	0.531875	0.478861	0.631763	5033406O09Rik	-0.146618	-0.57506	0.19152	0.668338	0.828846	5033406O09Rik	-0.186304	-0.575349	0.206168	0.657338	0.767579	5033406O09Rik	-0.270786	-0.575349	0.600008	0.452548	0.646957	0.0159409	-0.962099	-0.956186	-0.798687	-0.601998	-1.54478	-0.423087	-0.0885645	-0.626228	-0.309812	-0.49331	-0.822811	-1.16286	-0.0863689
5033417F24Rik	0.304636	0.362223	1.19939	0.293483	0.383481	5033417F24Rik	0.34333	0.361805	2.08206	0.171063	0.241671	5033417F24Rik	0.252767	0.362223	0.801314	0.387109	0.545206	5033417F24Rik	0.212589	0.361805	0.770615	0.394859	0.639827	5033417F24Rik	0.131283	0.362223	0.196903	0.664589	0.773105	5033417F24Rik	0.0794134	0.362223	0.0897419	0.769281	0.871789	0.232117	0.0840187	0.538357	0.207713	1.07422	0.601392	-0.307767	0.223936	-0.1922	0.369293	0.334082	0.56131	0.423819	0.328534
5330413P13Rik	-0.131892	0.0338475	0.176721	0.681129	0.747349	5330413P13Rik	-0.0766305	0.0338845	0.0790105	0.782759	0.830069	5330413P13Rik	-0.112177	0.0338475	0.123631	0.73081	0.827958	5330413P13Rik	-0.169905	0.0338845	0.375633	0.549788	0.754321	5330413P13Rik	0.0936763	0.0338475	0.0767806	0.786102	0.861227	5330413P13Rik	0.113391	0.0338475	0.150326	0.70455	0.831844	-0.354233	0.287765	3.05967e-05	0.478892	0.260417	0.0590985	-0.364275	0.446658	0.0533885	-0.430346	-0.0939734	-0.822811	0.160613	0.216092
5330417C22Rik	0.610942	4.24676	32.4684	7.55467e-05	0.00573548	5330417C22Rik	0.647817	4.24667	47.4186	7.53362e-06	0.00118427	5330417C22Rik	0.322319	4.24676	8.92428	0.0105742	0.0480081	5330417C22Rik	0.284492	4.24667	8.79106	0.0102483	0.289361	5330417C22Rik	0.363351	4.24676	9.94091	0.00769797	0.111459	5330417C22Rik	0.0747282	4.24676	0.551862	0.470879	0.661043	4.13624	4.1985	4.07853	3.79143	4.75251	4.75442	4.48182	4.05051	3.95967	4.0988	3.81522	4.23282	4.2707	4.40924
5330429C05Rik	-1.52595	-1.88168	2.12245	0.169077	0.245936	5330429C05Rik	-1.27538	-1.88114	1.80106	0.20097	0.276325	5330429C05Rik	0.759648	-1.88168	0.706908	0.415795	0.572729	5330429C05Rik	0.462155	-1.88114	0.372639	0.551362	0.755302	5330429C05Rik	-1.74043	-1.88168	2.61411	0.130112	0.263458	5330429C05Rik	0.545169	-1.88168	0.395749	0.54028	0.71861	-0.853447	-1.26243	-2.96877	-2.3249	-3.98573	-3.98573	-1.5462	-2.14822	-2.14847	-1.3717	-2.96749	-1.29196	-2.97666	-0.822975
5330434G04Rik	0.352157	3.48875	6.95155	0.0206471	0.0470683	5330434G04Rik	0.526352	3.48864	12.8206	0.0030172	0.00982433	5330434G04Rik	0.521574	3.48875	15.0478	0.00192796	0.0182204	5330434G04Rik	0.323563	3.48864	4.72427	0.0474108	0.296771	5330434G04Rik	0.202834	3.48875	2.00598	0.180387	0.325543	5330434G04Rik	0.372251	3.48875	8.7725	0.0111039	0.0703033	3.59607	3.54094	3.5947	3.05054	3.9695	3.82622	3.62302	3.00435	3.25044	3.14687	2.95108	3.61376	3.6869	3.52981
5430402O13Rik	0.203297	-0.928212	0.225868	0.642556	0.714459	5430402O13Rik	-0.0654449	-0.928135	0.029381	0.866358	0.898248	5430402O13Rik	-1.27009	-0.928212	7.57044	0.0165983	0.0630812	5430402O13Rik	-1.04515	-0.928135	5.80901	0.0302898	0.289505	5430402O13Rik	0.980091	-0.928212	3.98721	0.0674072	0.181802	5430402O13Rik	-0.493292	-0.928212	1.564	0.233303	0.432984	-1.24228	-1.50419	-1.04957	-0.423806	-0.426735	-1.13733	-1.00703	-0.700126	-1.4921	-0.309812	-0.0939734	-1.99164	-1.06315	-2.18413
5430405H02Rik	-0.371957	2.89507	8.65278	0.0115436	0.0313007	5430405H02Rik	-0.420197	2.89517	13.1779	0.0027349	0.00919543	5430405H02Rik	-0.279161	2.89507	4.91533	0.0452254	0.124601	5430405H02Rik	-0.232556	2.89517	4.12041	0.0618416	0.308106	5430405H02Rik	-0.187638	2.89507	1.94358	0.186844	0.333176	5430405H02Rik	-0.0948423	2.89507	0.670829	0.427645	0.625258	3.08695	2.83542	2.86787	3.0973	2.80422	2.42654	2.56759	3.13282	2.98636	2.84968	3.2791	2.78124	2.76011	2.83916
5430416N02Rik	-0.269992	2.48996	3.04039	0.104997	0.167057	5430416N02Rik	-0.137075	2.49004	0.796525	0.387235	0.472495	5430416N02Rik	0.164576	2.48996	1.13664	0.305923	0.463794	5430416N02Rik	0.0184277	2.49004	0.0146221	0.905473	0.958193	5430416N02Rik	-0.15561	2.48996	0.889494	0.362954	0.51736	5430416N02Rik	0.278959	2.48996	3.79374	0.073556	0.211686	2.90373	2.65568	2.28595	2.67236	2.17531	2.33356	2.59749	2.32256	2.27458	2.25807	2.59703	2.63582	2.40718	2.54545
5430427O19Rik	-1.624	1.92952	17.7939	0.00103553	0.00760417	5430427O19Rik	-1.70109	1.93015	23.6667	0.000251013	0.00203576	5430427O19Rik	-0.700474	1.92952	3.71815	0.0762719	0.178672	5430427O19Rik	-0.626414	1.93015	3.7929	0.0718349	0.320432	5430427O19Rik	-1.07589	1.92952	7.10635	0.0196156	0.117319	5430427O19Rik	-0.152367	1.92952	0.215377	0.650369	0.795205	2.29312	1.89877	1.9663	2.60114	-0.541181	0.0590985	1.56028	2.35041	2.18465	2.44099	2.47636	1.81388	1.55553	1.65022
5430431A17Rik	0.091274	-1.05141	0.0669884	0.79986	0.846591	5430431A17Rik	0.0484492	-1.05138	0.0257237	0.874871	0.904715	5430431A17Rik	-0.640343	-1.05141	2.88294	0.113513	0.234713	5430431A17Rik	-0.599273	-1.05138	3.29406	0.0910335	0.344771	5430431A17Rik	0.647961	-1.05141	2.68585	0.125405	0.257448	5430431A17Rik	-0.0836562	-1.05141	0.0636055	0.804862	0.891997	-1.48469	-0.791802	-1.49865	-0.491391	-0.801536	-0.969949	-1.00703	-1.14226	-0.48835	-1.3717	-0.866238	-1.99164	-1.06315	-1.5329
5430437J10Rik	-1.42639	-0.509834	9.02121	0.0102514	0.0290023	5430437J10Rik	-1.53216	-0.508828	13.0542	0.00282903	0.0094299	5430437J10Rik	-0.741326	-0.509834	2.87851	0.113765	0.235088	5430437J10Rik	-0.642781	-0.508828	2.74327	0.119923	0.376346	5430437J10Rik	-0.890017	-0.509834	2.98453	0.107926	0.235906	5430437J10Rik	-0.20495	-0.509834	0.278896	0.606397	0.766277	-0.480142	-1.05543	-0.147041	0.29053	-1.78557	-1.80177	-1.09993	0.411844	-0.362507	-0.368821	-0.144688	-0.469365	-0.325224	-1.99178
5530601H04Rik	0.157846	3.92698	1.2751	0.279386	0.368522	5530601H04Rik	0.353931	3.92694	4.89892	0.0440052	0.0780618	5530601H04Rik	0.272699	3.92698	3.75504	0.0748658	0.176423	5530601H04Rik	0.0458606	3.92694	0.0792308	0.782465	0.89462	5530601H04Rik	0.308113	3.92698	4.21498	0.0609409	0.172972	5530601H04Rik	0.422966	3.92698	10.4473	0.0066117	0.051994	3.97465	3.88662	4.11395	4.12902	4.2074	4.24746	4.10113	3.62215	3.55558	3.63011	3.62398	3.60262	4.29439	3.63195
5730403I07Rik	0.734875	-1.5033	3.43032	0.0870404	0.14315	5730403I07Rik	0.717587	-1.50384	4.69033	0.0481081	0.0841061	5730403I07Rik	0.510589	-1.5033	1.57307	0.232027	0.38328	5730403I07Rik	0.526645	-1.50384	2.34235	0.148203	0.407383	5730403I07Rik	0.191595	-1.5033	0.224723	0.643393	0.756483	5730403I07Rik	-0.0326908	-1.5033	0.00660475	0.936476	0.966149	-1.62311	-2.38273	-1.49865	-1.72767	-0.731912	-1.13733	-1.83472	-1.49181	-1.63035	-2.37746	-1.63473	-1.53275	-1.64931	-0.905384
5730405O15Rik	0.439317	0.531217	4.88447	0.0458076	0.0864548	5730405O15Rik	0.349151	0.530979	3.92261	0.0676629	0.111821	5730405O15Rik	-0.277328	0.531217	1.84037	0.19819	0.344802	5730405O15Rik	-0.192708	0.530979	1.08178	0.31595	0.575748	5730405O15Rik	0.541925	0.531217	6.37579	0.025492	0.126373	5730405O15Rik	-0.17472	0.531217	0.862507	0.370101	0.577145	0.384397	0.361836	0.331678	0.513783	0.819812	0.845435	0.798136	0.411844	0.0978606	0.978695	0.633986	0.176749	0.523412	0.176576
5730409E04Rik	0.334219	6.32725	17.4026	0.00111522	0.00781353	5730409E04Rik	0.31657	6.32724	19.5953	0.000576102	0.00323342	5730409E04Rik	0.0844458	6.32725	1.10272	0.312958	0.471526	5730409E04Rik	0.101878	6.32724	1.98381	0.180833	0.443144	5730409E04Rik	0.214697	6.32725	6.22741	0.0269498	0.128261	5730409E04Rik	-0.0350762	6.32725	0.221175	0.646003	0.792522	6.19613	6.33699	6.26045	6.04835	6.68782	6.54625	6.39613	6.27424	6.27024	6.2652	6.18619	6.24241	6.32696	6.42617
5730455P16Rik	0.393901	6.22381	20.872	0.000538182	0.00617072	5730455P16Rik	0.449727	6.2238	31.0894	6.86277e-05	0.00122992	5730455P16Rik	0.229933	6.22381	7.07063	0.0197852	0.0709167	5730455P16Rik	0.171865	6.2238	4.41291	0.0542854	0.301961	5730455P16Rik	0.27787	6.22381	8.99151	0.0103491	0.111459	5730455P16Rik	0.113902	6.22381	2.0087	0.180113	0.369812	6.09005	6.10529	6.27618	6.05799	6.63073	6.61289	6.3214	6.01338	5.9477	6.13453	5.98196	6.21585	6.36829	6.16039
5730480H06Rik	-0.107412	3.24538	1.48864	0.244277	0.331289	5730480H06Rik	-0.0951054	3.24541	1.40212	0.256106	0.337175	5730480H06Rik	-0.0712112	3.24538	0.653017	0.433695	0.588704	5730480H06Rik	-0.0836039	3.24541	1.08117	0.316081	0.5758	5730480H06Rik	-0.0115281	3.24538	0.0150344	0.904303	0.940099	5730480H06Rik	0.0246725	3.24538	0.0917438	0.766804	0.870636	3.27895	3.32184	3.1352	3.42972	3.16975	3.12624	3.26619	3.20577	3.26513	3.24852	3.35863	3.28721	3.20716	3.09902
5730507C01Rik	0.195173	-0.474194	0.226884	0.641816	0.713874	5730507C01Rik	0.60701	-0.474816	2.0848	0.170801	0.241361	5730507C01Rik	0.916078	-0.474194	4.19846	0.061384	0.15375	5730507C01Rik	0.3391	-0.474816	0.605984	0.449276	0.6842	5730507C01Rik	0.268891	-0.474194	0.372531	0.552236	0.685392	5730507C01Rik	0.989796	-0.474194	5.59709	0.0343494	0.133397	-0.415814	-0.376021	0.133487	-0.715513	0.116836	0.206225	-1.00703	-0.778371	-1.24994	-1.3717	-1.49657	-1.29196	0.353387	-0.671062
5730596B20Rik	-0.205806	-1.30897	0.204664	0.658501	0.72807	5730596B20Rik	0.0223431	-1.30893	0.00292468	0.957636	0.968432	5730596B20Rik	0.200639	-1.30897	0.172851	0.684427	0.793612	5730596B20Rik	-0.0688828	-1.30893	0.0263623	0.873341	0.942714	5730596B20Rik	0.0915199	-1.30897	0.034	0.856576	0.908752	5730596B20Rik	0.497965	-1.30897	1.28808	0.277065	0.481061	-1.24228	-1.26243	-1.04957	-0.886952	-0.541181	-2.30091	-1.5462	-1.14226	-1.63035	-1.25578	-2.3765	-1.82193	-0.96989	-1.40749
5830408C22Rik	-1.49652	0.86373	14.6407	0.00213006	0.0108076	5830408C22Rik	-1.46935	0.864598	17.6606	0.000888393	0.00425913	5830408C22Rik	-0.325857	0.86373	0.797441	0.388225	0.546158	5830408C22Rik	-0.352383	0.864598	1.22537	0.286988	0.547649	5830408C22Rik	-1.11831	0.86373	7.33951	0.0179895	0.11623	5830408C22Rik	0.0523475	0.86373	0.0247592	0.877406	0.933757	1.01755	0.821633	0.929499	1.75379	-0.951756	-0.819981	0.545538	0.698513	1.12082	1.33361	1.27838	1.23541	0.490972	0.591501
5830411N06Rik	-2.60792	-0.421712	15.8715	0.00158326	0.00927899	5830411N06Rik	-2.90419	-0.42059	22.1004	0.000341497	0.00241083	5830411N06Rik	-0.655944	-0.421712	1.71664	0.212991	0.36136	5830411N06Rik	-0.409586	-0.42059	0.76871	0.395429	0.640687	5830411N06Rik	-2.49704	-0.421712	13.2927	0.00299859	0.111459	5830411N06Rik	-0.545059	-0.421712	1.41673	0.2554	0.457769	-0.6181	0.0840187	-0.562874	-0.297451	-3.45026	-3.45666	-1.42104	0.513862	-0.139624	-0.494613	0.603581	0.00687937	-1.38568	-0.238312
5830416I19Rik	-2.72952	-0.0495862	11.7994	0.00457817	0.0169743	5830416I19Rik	-3.21315	-0.0479737	16.9033	0.0011039	0.00491562	5830416I19Rik	-2.28165	-0.0495862	11.1259	0.00553067	0.0323909	5830416I19Rik	-1.92029	-0.0479737	7.99129	0.0136781	0.289361	5830416I19Rik	-1.29573	-0.0495862	2.03288	0.178058	0.322676	5830416I19Rik	-0.847856	-0.0495862	2.31595	0.152571	0.332168	-0.480142	-0.791802	-0.310826	1.12324	-3.98573	-3.45666	-1.00703	0.836167	0.809324	1.29611	0.572521	-0.992626	-1.06315	-1.67025
5830428M24Rik	-2.80063	-0.00777257	33.4838	6.52647e-05	0.00573548	5830428M24Rik	-2.69191	-0.00657115	35.7283	3.40043e-05	0.00118427	5830428M24Rik	-0.251096	-0.00777257	0.40156	0.537366	0.680178	5830428M24Rik	-0.367085	-0.00657115	1.07586	0.31723	0.576696	5830428M24Rik	-2.32618	-0.00777257	20.7028	0.000556593	0.111459	5830428M24Rik	0.223361	-0.00777257	0.387669	0.544384	0.721431	0.586356	0.432289	-0.0963332	0.794802	-3.45026	-1.94976	-1.30588	0.546325	-0.1922	0.0469346	0.475115	0.0512585	-0.509845	0.364148
5830432E09Rik	-2.194	0.886284	15.5407	0.00175093	0.00975417	5830432E09Rik	-2.41902	0.887354	20.9925	0.000435861	0.00274828	5830432E09Rik	-0.975416	0.886284	3.93363	0.069316	0.167587	5830432E09Rik	-0.780119	0.887354	2.94431	0.108396	0.364101	5830432E09Rik	-1.64072	0.886284	7.82178	0.0153742	0.113392	5830432E09Rik	-0.422137	0.886284	0.922425	0.354719	0.561545	1.19282	0.361836	0.97763	1.61607	-3.45026	-1.05122	-0.00856115	1.35905	1.60967	1.47455	1.60434	0.913539	0.389033	0.328534
5830444B04Rik	-0.280746	0.669174	0.29282	0.597736	0.675416	5830444B04Rik	-0.890453	0.669754	2.81286	0.116145	0.175151	5830444B04Rik	-0.896734	0.669174	3.23121	0.0959312	0.209266	5830444B04Rik	-0.471249	0.669754	0.837956	0.375797	0.626429	5830444B04Rik	-0.419483	0.669174	0.585886	0.457934	0.604941	5830444B04Rik	-1.03547	0.669174	5.04817	0.0430094	0.152679	-0.354233	-0.874439	0.255637	1.33315	0.116836	-0.148799	0.200685	1.12117	1.91323	0.217099	1.55752	0.679121	-0.214087	0.734427
5830454E08Rik	-0.0374294	-0.721452	0.0172946	0.897403	0.922673	5830454E08Rik	-0.218054	-0.721433	0.705283	0.415142	0.500116	5830454E08Rik	-0.58335	-0.721452	4.12836	0.0633084	0.157007	5830454E08Rik	-0.423723	-0.721433	2.48608	0.137205	0.395733	5830454E08Rik	0.206206	-0.721452	0.445501	0.51625	0.654883	5830454E08Rik	-0.339714	-0.721452	1.70584	0.214351	0.411434	-0.770658	-0.501755	-0.956186	-0.886952	-0.665493	-0.62074	-1.19923	-0.555319	-0.1922	-0.309812	-0.866238	-1.53275	-0.799715	-0.74502
5930430L01Rik	0.191873	1.47933	1.02896	0.329063	0.419665	5930430L01Rik	0.196338	1.47921	1.44232	0.249712	0.330316	5930430L01Rik	-0.000218525	1.47933	1.30924e-06	0.999105	0.999583	5930430L01Rik	-0.00481556	1.47921	0.000836923	0.97733	0.990614	5930430L01Rik	0.20131	1.47933	0.986478	0.338882	0.494526	5930430L01Rik	0.0092178	1.47933	0.0027022	0.959339	0.978854	1.4388	0.994579	1.71976	1.51636	1.85163	1.62438	1.36554	1.5632	1.28368	1.49124	1.37155	1.15635	1.66135	1.43265
6030407O03Rik	1.02674	0.587477	5.36943	0.037596	0.0742161	6030407O03Rik	0.927174	0.586623	6.30606	0.0249382	0.0493623	6030407O03Rik	-0.0573316	0.587477	0.0155349	0.902732	0.94269	6030407O03Rik	0.0354322	0.586623	0.0079619	0.930165	0.969398	6030407O03Rik	0.892188	0.587477	3.50369	0.0840919	0.204549	6030407O03Rik	-0.19188	0.587477	0.199657	0.662412	0.80397	-0.238435	-0.376021	1.00111	0.119851	1.6447	1.27022	0.545538	0.809667	0.608798	-0.63243	0.50832	-0.600544	0.864617	0.466
6030443J06Rik	0.0122422	0.339621	0.00283436	0.958358	0.970325	6030443J06Rik	0.11629	0.339527	0.316977	0.582345	0.655276	6030443J06Rik	0.0459452	0.339621	0.0381075	0.84827	0.908702	6030443J06Rik	-0.0661218	0.339527	0.0979823	0.758884	0.880498	6030443J06Rik	0.182719	0.339621	0.54479	0.473677	0.618726	6030443J06Rik	0.216422	0.339621	0.994532	0.336988	0.543575	0.310265	0.466266	0.255637	0.645477	0.260417	0.776456	0.200685	-0.0395595	0.301722	0.571152	-0.0449814	0.216266	0.555138	-0.0390806
6030458C11Rik	-0.00414914	5.01599	0.00570057	0.940974	0.957367	6030458C11Rik	0.05965	5.01599	0.938592	0.349099	0.435149	6030458C11Rik	0.116958	5.01599	4.53326	0.0531035	0.138954	6030458C11Rik	0.050225	5.01599	0.663644	0.428932	0.66895	6030458C11Rik	0.00943045	5.01599	0.0257767	0.874935	0.92086	6030458C11Rik	0.130537	5.01599	6.55925	0.0238157	0.107512	5.02341	5.02846	5.02949	5.13904	5.05788	5.07477	5.022	4.97061	4.9216	4.94837	4.8594	4.97651	5.11314	5.03412
6230400D17Rik	0.0923198	0.59492	0.203423	0.659465	0.728701	6230400D17Rik	0.0999512	0.594804	0.316261	0.582767	0.655662	6230400D17Rik	-0.0788454	0.59492	0.143991	0.710522	0.813347	6230400D17Rik	-0.0865524	0.594804	0.227378	0.640841	0.813309	6230400D17Rik	0.18663	0.59492	0.721557	0.411131	0.562372	6230400D17Rik	0.0154649	0.59492	0.00649673	0.936996	0.966388	0.735432	0.795142	0.368247	0.443136	0.909694	0.601392	0.514534	0.782671	0.182892	0.47375	0.804077	0.679121	0.555138	0.254554
6330403K07Rik	0.18673	6.85234	5.82172	0.0314659	0.0647978	6330403K07Rik	0.180728	6.85233	6.81235	0.0205859	0.0423201	6330403K07Rik	0.0860881	6.85234	1.23319	0.287071	0.442238	6330403K07Rik	0.0920638	6.85233	1.75071	0.207016	0.47328	6330403K07Rik	0.0886679	6.85234	1.14267	0.304697	0.460492	6330403K07Rik	-0.011974	6.85234	0.0277433	0.870298	0.928974	6.72671	6.86937	6.88402	6.6506	7.05552	7.0018	6.85294	6.85436	6.7226	6.82385	6.78774	6.75668	6.88566	6.9995
6330409D20Rik	0.393637	2.49282	8.01921	0.0142391	0.0360958	6330409D20Rik	0.377038	2.49264	9.76151	0.00747131	0.0191383	6330409D20Rik	0.176482	2.49282	1.59094	0.229539	0.380624	6330409D20Rik	0.192769	2.49264	2.48293	0.137434	0.395855	6330409D20Rik	0.184379	2.49282	1.53633	0.237255	0.389472	6330409D20Rik	-0.0327747	2.49282	0.0630759	0.805657	0.892375	2.39526	2.43324	2.30494	2.24401	2.90601	2.88545	2.34776	2.28458	2.40418	2.54855	2.25949	2.56871	2.42446	2.65733
6330410L21Rik	0.364673	-0.0848894	1.68122	0.217491	0.302109	6330410L21Rik	0.432783	-0.0853218	3.18393	0.0960694	0.149967	6330410L21Rik	-0.104761	-0.0848894	0.125113	0.729271	0.826897	6330410L21Rik	-0.175947	-0.0853218	0.46368	0.507029	0.723785	6330410L21Rik	0.609157	-0.0848894	3.95718	0.06832	0.183186	6330410L21Rik	0.139724	-0.0848894	0.266119	0.61468	0.771896	0.106334	-0.00628371	3.05967e-05	-0.562299	0.190412	0.519332	-0.00856115	-0.36218	-0.362507	0.134524	-0.367507	-0.670896	0.240839	-0.74502
6330415B21Rik	-0.13761	-0.158278	0.254622	0.622354	0.697148	6330415B21Rik	-0.067232	-0.158149	0.0791348	0.782593	0.830044	6330415B21Rik	0.184333	-0.158278	0.456718	0.511103	0.658513	6330415B21Rik	0.111078	-0.158149	0.219778	0.646434	0.816731	6330415B21Rik	-0.178812	-0.158278	0.380622	0.548012	0.681566	6330415B21Rik	0.143131	-0.158278	0.316094	0.583608	0.75106	0.149492	0.0840187	-0.495615	-0.238195	-0.601998	-0.289628	0.12059	-0.0885645	-0.139624	-0.430346	-0.308494	-0.407993	-0.325224	0.398904
6330415G19Rik	0.204689	-0.401623	0.690131	0.421239	0.511111	6330415G19Rik	0.0521087	-0.401697	0.0542654	0.819176	0.859712	6330415G19Rik	-0.177349	-0.401623	0.518697	0.484252	0.636552	6330415G19Rik	-0.0396767	-0.401697	0.0303552	0.864184	0.937912	6330415G19Rik	0.0916468	-0.401623	0.122704	0.731777	0.82338	6330415G19Rik	-0.290391	-0.401623	1.59362	0.229169	0.427994	-0.770658	-0.053647	-0.785796	-0.715513	-0.221936	-0.560005	-0.307767	-0.0885645	-0.555642	-0.146018	-0.367507	-0.238142	-0.647512	-0.469533
6330418K02Rik	-0.373908	1.96504	7.02706	0.0200956	0.0462018	6330418K02Rik	-0.417334	1.96519	10.6106	0.00573514	0.0156937	6330418K02Rik	-0.231795	1.96504	2.73703	0.122175	0.247236	6330418K02Rik	-0.189799	1.96519	2.25162	0.155712	0.416004	6330418K02Rik	-0.227437	1.96504	2.29247	0.154129	0.294218	6330418K02Rik	-0.0853236	1.96504	0.437611	0.519927	0.701795	2.09762	1.74117	2.12431	2.16938	1.67064	1.8084	1.52959	2.11097	2.22531	2.11466	2.04996	1.6504	2.02076	1.99501
6330420H09Rik	-0.286362	-1.50695	0.484217	0.498872	0.585528	6330420H09Rik	0.0527277	-1.50686	0.0167132	0.898977	0.923243	6330420H09Rik	0.145025	-1.50695	0.0986511	0.758479	0.848381	6330420H09Rik	-0.295514	-1.50686	0.465016	0.506427	0.723412	6330420H09Rik	0.348532	-1.50695	0.564403	0.465986	0.611707	6330420H09Rik	0.779919	-1.50695	3.69498	0.0769545	0.217981	-1.77622	-1.05543	-1.63677	-0.562299	-1.21123	-1.54478	-1.5462	-1.783	-2.63864	-1.3717	-1.78753	-1.99164	-1.26997	-1.99178
6330549D23Rik	0.349722	-0.158562	3.05923	0.104031	0.165663	6330549D23Rik	0.30561	-0.158722	3.08203	0.101032	0.156248	6330549D23Rik	-0.0713356	-0.158562	0.121421	0.744843	0.838406	6330549D23Rik	-0.0283575	-0.158722	0.0245925	0.881675	0.946421	6330549D23Rik	0.333692	-0.158562	2.42792	0.143393	0.28108	6330549D23Rik	-0.0873655	-0.158562	0.210961	0.674625	0.81191	-0.131246	-0.205848	-0.310826	-0.423806	0.116836	-0.241141	0.276566	-0.555319	-0.0398924	-0.0953072	-0.0939734	-0.135089	-0.268586	-0.349295
6430503K07Rik	-0.249575	-0.299058	0.771696	0.395771	0.486751	6430503K07Rik	-0.301956	-0.298886	1.48658	0.242915	0.32312	6430503K07Rik	0.01336	-0.299058	0.00231961	0.962325	0.978077	6430503K07Rik	0.0633176	-0.298886	0.0688521	0.796841	0.903327	6430503K07Rik	-0.365091	-0.299058	1.47966	0.245631	0.398482	6430503K07Rik	-0.102156	-0.299058	0.154856	0.700368	0.829363	-0.480142	-0.713643	-0.0473469	-0.0737643	-0.221936	-0.684145	-0.759584	-0.139293	-0.0398924	-0.561876	-0.144688	-0.600544	-0.384178	0.254554
6430548M08Rik	0.459923	7.45154	21.905	0.000439892	0.00592634	6430548M08Rik	0.421371	7.45153	23.2552	0.000271799	0.00213444	6430548M08Rik	0.141146	7.45154	2.04806	0.176193	0.31826	6430548M08Rik	0.178692	7.45153	4.08253	0.062909	0.309367	6430548M08Rik	0.242682	7.45154	5.27486	0.0390507	0.14469	6430548M08Rik	-0.0760942	7.45154	0.690982	0.42096	0.619443	7.21881	7.40427	7.40827	7.03308	7.81662	7.81267	7.55787	7.29052	7.41597	7.44434	7.24063	7.43684	7.4531	7.58009
6430550D23Rik	0.366637	0.89443	2.64394	0.128129	0.196271	6430550D23Rik	0.202296	0.894319	0.941505	0.348376	0.434502	6430550D23Rik	-0.341617	0.89443	2.22102	0.160199	0.298306	6430550D23Rik	-0.194406	0.894319	0.809707	0.383441	0.631843	6430550D23Rik	0.396742	0.89443	2.67985	0.12579	0.257678	6430550D23Rik	-0.311511	0.89443	2.17147	0.164586	0.349046	0.347807	0.499461	1.04694	0.904046	0.931316	1.18407	1.11989	0.836167	0.782328	1.13554	1.2975	0.761565	0.985974	0.254554
6430553K19Rik	-0.805143	-1.53115	3.8441	0.0718926	0.122796	6430553K19Rik	-0.566731	-1.53063	2.13643	0.165942	0.235531	6430553K19Rik	0.276751	-1.53115	0.461389	0.508988	0.656927	6430553K19Rik	-0.00508278	-1.53063	0.000191474	0.989155	0.995413	6430553K19Rik	-0.563052	-1.53115	1.61406	0.226371	0.378676	6430553K19Rik	0.518843	-1.53115	1.9405	0.18717	0.378304	-1.0348	-1.50419	-1.63677	-0.886952	-2.50151	-2.30091	-1.19923	-1.783	-1.78328	-1.49775	-1.63473	-1.08567	-1.51148	-1.82208
6430571L13Rik	0.740609	2.41701	16.8058	0.00127549	0.00831295	6430571L13Rik	0.67141	2.41671	18.4278	0.000745717	0.00381609	6430571L13Rik	0.250912	2.41701	1.89706	0.191851	0.336889	6430571L13Rik	0.316875	2.41671	3.92078	0.0677195	0.314987	6430571L13Rik	0.354618	2.41701	3.36724	0.0896763	0.211533	6430571L13Rik	-0.135079	2.41701	0.626049	0.443123	0.63953	1.90959	2.26005	2.44847	1.70933	3.06116	2.90173	2.51373	2.23565	2.20513	2.28703	2.2497	2.3374	2.37199	2.7342
6430584L05Rik	-0.238678	-0.677818	0.434692	0.5213	0.605382	6430584L05Rik	-0.209326	-0.677673	0.448407	0.513998	0.594427	6430584L05Rik	0.0302816	-0.677818	0.00706409	0.934309	0.961479	6430584L05Rik	-0.000215267	-0.677673	4.78232e-07	0.999458	0.999587	6430584L05Rik	-0.208485	-0.677818	0.292121	0.598079	0.721162	6430584L05Rik	0.0604749	-0.677818	0.0326891	0.859335	0.9224	-1.0348	-1.05543	-0.369831	-0.181277	-0.874692	-0.501723	-1.19923	-0.139293	-0.555642	-1.04862	-1.14725	-0.905222	-0.214087	-0.905384
6430628N08Rik	0.419993	-0.155477	1.57013	0.232439	0.318562	6430628N08Rik	0.0550094	-0.155675	0.0284575	0.868453	0.899974	6430628N08Rik	-0.352222	-0.155477	1.13546	0.306164	0.46401	6430628N08Rik	-0.0623133	-0.155675	0.0351014	0.854075	0.932149	6430628N08Rik	0.117607	-0.155477	0.111106	0.744247	0.831908	6430628N08Rik	-0.654608	-0.155477	4.41175	0.0559446	0.179597	-0.415814	-0.376021	-0.562874	-0.636873	0.154093	-0.062013	-0.484399	0.37617	-0.139624	0.295202	-0.144688	-0.992626	-0.577037	0.498414
6530402F18Rik	-0.404947	4.00003	9.57925	0.0086019	0.0256963	6530402F18Rik	-0.433099	4.0001	13.7478	0.002345	0.00825643	6530402F18Rik	-0.233791	4.00003	3.22668	0.0959064	0.209265	6530402F18Rik	-0.206105	4.0001	3.19529	0.0955347	0.349515	6530402F18Rik	-0.22708	4.00003	2.66759	0.126583	0.258886	6530402F18Rik	-0.0559243	4.00003	0.217679	0.6486	0.793878	3.95654	4.17301	4.09498	4.15963	3.52297	3.53403	3.98152	3.97798	4.41997	4.08787	4.09204	3.96642	4.0067	3.78102
6530411M01Rik	-1.10211	-1.57984	7.2117	0.0188181	0.0441178	6530411M01Rik	-1.09462	-1.5794	9.28219	0.00871663	0.0216722	6530411M01Rik	-0.512826	-1.57984	1.73091	0.211212	0.359804	6530411M01Rik	-0.520728	-1.5794	2.36249	0.146598	0.406176	6530411M01Rik	-0.57322	-1.57984	1.58439	0.230446	0.382694	6530411M01Rik	0.0160617	-1.57984	0.00219624	0.96334	0.980727	-1.13482	-1.50419	-1.25671	-1.43373	-1.78557	-2.30091	-2.67837	-1.49181	-0.778689	-1.3717	-1.95846	-2.184	-1.38568	-1.82208
6720468P15Rik	0.50646	0.128257	4.43687	0.0553428	0.10027	6720468P15Rik	0.626653	0.127831	8.58591	0.0109787	0.025919	6720468P15Rik	0.303294	0.128257	1.46677	0.24759	0.400377	6720468P15Rik	0.172775	0.127831	0.597264	0.452489	0.68552	6720468P15Rik	0.453883	0.128257	3.10099	0.101929	0.227975	6720468P15Rik	0.250717	0.128257	1.14659	0.303903	0.508677	-0.238435	0.209685	0.216058	-0.0228706	0.772681	0.240776	0.545538	-0.423731	0.263189	-0.0953072	-0.631139	-0.135089	0.316838	0.0941399
6720483E21Rik	-0.135915	0.36485	0.546469	0.47301	0.560293	6720483E21Rik	-0.180708	0.364883	1.22245	0.28754	0.370985	6720483E21Rik	-0.0497575	0.36485	0.0742876	0.78951	0.868492	6720483E21Rik	-0.00652938	0.364883	0.0016218	0.968446	0.986519	6720483E21Rik	-0.173951	0.36485	0.790894	0.390123	0.542206	6720483E21Rik	-0.0877938	0.36485	0.267858	0.613538	0.771229	0.149492	0.499461	0.538357	0.207713	0.390992	0.274519	-0.00856115	0.578074	0.446318	0.539409	0.177752	0.216266	0.457786	0.498414
6720489N17Rik	0.181297	2.26701	0.865396	0.369326	0.460913	6720489N17Rik	0.415956	2.26685	3.9356	0.0672611	0.111263	6720489N17Rik	0.551602	2.26701	7.82908	0.0151872	0.0600266	6720489N17Rik	0.271515	2.26685	1.63865	0.221339	0.487165	6720489N17Rik	0.144575	2.26701	0.48004	0.500696	0.641983	6720489N17Rik	0.51488	2.26701	7.79999	0.0153387	0.0837096	2.23419	2.02951	2.6326	2.40135	2.66274	2.62923	2.22863	1.93826	1.76942	1.91886	1.69366	2.36403	2.73954	1.91323
6820408C15Rik	0.420048	0.946343	4.23559	0.0603932	0.107261	6820408C15Rik	0.296625	0.946021	2.57862	0.130654	0.193178	6820408C15Rik	0.0259036	0.946343	0.015943	0.90147	0.941909	6820408C15Rik	0.139257	0.946021	0.549687	0.470714	0.698741	6820408C15Rik	0.157596	0.946343	0.526971	0.480855	0.624988	6820408C15Rik	-0.236548	0.946343	1.51363	0.240564	0.440972	0.921224	0.847645	0.747143	0.330221	1.29042	1.31954	0.718751	1.07741	0.754817	1.07039	0.907262	0.864639	0.78658	1.25434
6820431F20Rik	0.0674804	2.99167	0.432324	0.522418	0.606347	6820431F20Rik	0.248528	2.99161	3.47577	0.0834005	0.133497	6820431F20Rik	0.549974	2.99167	28.6593	0.000135031	0.0058058	6820431F20Rik	0.343099	2.99161	6.67173	0.0216991	0.289361	6820431F20Rik	-0.0945569	2.99167	0.744862	0.403879	0.555682	6820431F20Rik	0.387936	2.99167	16.2912	0.00143542	0.0230565	2.84587	3.06341	3.1975	3.02053	3.22332	3.03074	3.05078	2.71412	2.72089	2.6998	2.45949	3.22076	3.21711	3.15601
8030462N17Rik	0.286676	5.50982	12.8697	0.00335164	0.0140131	8030462N17Rik	0.430725	5.5098	17.3059	0.00096477	0.00450883	8030462N17Rik	0.370413	5.50982	21.4104	0.000484091	0.0093154	8030462N17Rik	0.210416	5.5098	4.03374	0.0643158	0.311041	8030462N17Rik	0.220316	5.50982	6.5982	0.0234768	0.123644	8030462N17Rik	0.304054	5.50982	16.6247	0.0013293	0.0224729	5.54063	5.58134	5.56167	5.32365	5.88291	5.78601	5.70074	5.17388	5.15523	5.3379	5.13127	5.48213	5.68339	5.54246
8430426J06Rik	1.15027	-1.95243	5.21027	0.0400824	0.0780572	8430426J06Rik	1.48885	-1.95303	10.6343	0.00569388	0.0156063	8430426J06Rik	1.27261	-1.95243	4.55414	0.0526327	0.138162	8430426J06Rik	0.834251	-1.95303	2.74305	0.119936	0.376346	8430426J06Rik	0.654142	-1.95243	1.61824	0.225805	0.377956	8430426J06Rik	0.776483	-1.95243	1.70057	0.215017	0.41224	-2.14198	-1.64218	-2.64348	-2.59535	-1.30924	-1.54478	-1.00703	-2.14822	-2.37284	-3.38907	-3.38858	-1.29196	-1.80172	-2.66864
8430429K09Rik	0.0990488	2.1953	0.642431	0.437356	0.526802	8430429K09Rik	0.191523	2.1952	2.57861	0.130655	0.193178	8430429K09Rik	0.294842	2.1953	5.65214	0.0336148	0.10203	8430429K09Rik	0.196119	2.1952	2.69036	0.123249	0.378831	8430429K09Rik	-0.00453256	2.1953	0.00117938	0.97313	0.984744	8430429K09Rik	0.191261	2.1953	2.73441	0.122338	0.290629	2.31223	2.2307	2.29547	1.93205	2.43952	2.31746	2.11954	1.95044	1.90073	2.05978	2.1268	2.28261	2.25129	2.37262
9030025P20Rik	-0.148641	1.04287	0.673245	0.426834	0.516325	9030025P20Rik	-0.171658	1.04293	1.15795	0.300107	0.384084	9030025P20Rik	-0.16355	1.04287	0.811958	0.384067	0.54296	9030025P20Rik	-0.140995	1.04293	0.777089	0.392933	0.638281	9030025P20Rik	-0.0305461	1.04287	0.0248476	0.87719	0.922496	9030025P20Rik	-0.0454549	1.04287	0.0738264	0.790147	0.884632	0.896103	1.10654	1.2369	1.07733	1.07422	0.932558	0.798136	1.16364	0.961479	0.775708	1.50913	0.937382	1.09791	0.864461
9030612E09Rik	0.514963	0.137526	6.08516	0.0284405	0.0598952	9030612E09Rik	0.460432	0.137133	6.48842	0.0232573	0.0467188	9030612E09Rik	0.0271087	0.137526	0.016121	0.900924	0.941863	9030612E09Rik	0.0792253	0.137133	0.177584	0.679863	0.835269	9030612E09Rik	0.381364	0.137526	2.93146	0.110802	0.238988	9030612E09Rik	-0.106491	0.137526	0.28405	0.603126	0.763993	0.106334	0.127135	-0.495615	0.0262888	0.510724	0.574554	0.239124	0.223936	0.0978606	0.0913939	-0.19725	0.364323	-0.0619502	-0.0863689
9030624G23Rik	0.798501	-0.0132456	7.14646	0.0192583	0.0448114	9030624G23Rik	0.784	-0.0140315	9.8033	0.00737282	0.0189488	9030624G23Rik	0.169209	-0.0132456	0.297331	0.594869	0.727866	9030624G23Rik	0.183072	-0.0140315	0.475503	0.501749	0.72032	9030624G23Rik	0.601414	-0.0132456	3.56687	0.0816493	0.201386	9030624G23Rik	-0.0278777	-0.0132456	0.00910081	0.925465	0.960485	-0.692363	-0.437519	0.133487	-0.181277	0.887743	0.574554	-0.200987	-0.778371	-0.246766	-0.253123	0.177752	-0.185695	-0.0146058	-0.0390806
9130008F23Rik	-0.547428	-0.719143	2.83851	0.116069	0.181085	9130008F23Rik	-0.501981	-0.718918	3.11225	0.0995285	0.154357	9130008F23Rik	-0.176966	-0.719143	0.302386	0.59179	0.725587	9130008F23Rik	-0.22401	-0.718918	0.642788	0.436116	0.673778	9130008F23Rik	-0.277599	-0.719143	0.626542	0.442947	0.59108	9130008F23Rik	0.0928633	-0.719143	0.100488	0.75632	0.864965	-1.0348	-0.102618	-0.633422	-0.562299	-0.482823	-1.43163	-1.42104	-0.36218	-1.04264	-0.706612	-0.49331	-0.822811	-0.799715	-0.74502
9130019O22Rik	-0.339644	2.09153	7.28726	0.018323	0.0432333	9130019O22Rik	-0.403881	2.09169	11.709	0.00413557	0.0123417	9130019O22Rik	-0.140038	2.09153	1.26527	0.281164	0.436147	9130019O22Rik	-0.078564	2.09169	0.460918	0.508276	0.724628	9130019O22Rik	-0.325419	2.09153	5.91989	0.0302961	0.132518	9130019O22Rik	-0.125813	2.09153	1.19437	0.294452	0.499363	2.07542	2.07426	2.10277	2.23358	1.59137	1.79683	1.95608	2.03294	2.28423	2.38851	2.25949	2.20617	1.98626	2.12526
9130023H24Rik	-0.356272	2.79942	10.356	0.00679377	0.0218686	9130023H24Rik	-0.403636	2.79953	15.3498	0.0015495	0.00620654	9130023H24Rik	-0.204034	2.79942	3.44037	0.0866292	0.19517	9130023H24Rik	-0.158177	2.79953	2.42493	0.141756	0.400568	9130023H24Rik	-0.245529	2.79942	4.34589	0.0575605	0.168171	9130023H24Rik	-0.0932912	2.79942	0.846168	0.374531	0.581447	2.85893	2.6776	2.90568	2.99606	2.58984	2.26807	2.64836	3.02177	2.8948	2.94361	2.96311	2.82024	2.76011	2.67871
9130024F11Rik	0.55442	-1.56761	2.03481	0.1775	0.256226	9130024F11Rik	0.720374	-1.56799	4.47501	0.0528249	0.0909237	9130024F11Rik	0.135899	-1.56761	0.0956759	0.762024	0.850353	9130024F11Rik	-0.0495228	-1.56799	0.016996	0.898132	0.954041	9130024F11Rik	0.769826	-1.56761	3.26232	0.0942783	0.217543	9130024F11Rik	0.351305	-1.56761	0.768557	0.396706	0.599872	-2.14198	-1.15522	-1.25671	-2.09724	-1.30924	-1.13733	-0.919745	-1.95408	-2.14847	-1.63588	-1.78753	-1.99164	-1.16286	-2.40614
9130213A22Rik	-0.00986967	-0.563914	0.00151583	0.98033	0.985984	9130213A22Rik	-0.183616	-0.563883	0.61698	0.445277	0.530036	9130213A22Rik	-0.342325	-0.563914	1.85677	0.196329	0.342519	9130213A22Rik	-0.188095	-0.563883	0.633202	0.439482	0.676622	9130213A22Rik	0.00467978	-0.563914	0.000300735	0.98643	0.992012	9130213A22Rik	-0.327775	-0.563914	1.99079	0.181932	0.371766	-0.295172	-0.713643	-0.868477	-0.798687	-0.731912	-0.445705	-0.837443	-0.555319	-0.48835	-0.494613	0.0482774	-0.407993	-0.882295	-0.74502
9130221H12Rik	-0.161944	2.66228	2.16091	0.16554	0.241571	9130221H12Rik	-0.186158	2.66232	3.48042	0.0832154	0.133275	9130221H12Rik	-0.154442	2.66228	1.96444	0.184654	0.328323	9130221H12Rik	-0.130715	2.66232	1.7201	0.210805	0.476933	9130221H12Rik	-0.055374	2.66228	0.221731	0.645592	0.758642	9130221H12Rik	-0.0478722	2.66228	0.221663	0.645643	0.792255	2.61902	2.59555	2.75503	2.83295	2.58984	2.62923	2.39958	2.77702	2.64799	2.763	2.81174	2.62852	2.74643	2.39861
9130230L23Rik	-1.61298	-1.20117	3.87374	0.0710493	0.121629	9130230L23Rik	-1.11726	-1.20046	1.85289	0.195186	0.269772	9130230L23Rik	0.91575	-1.20117	1.33158	0.269575	0.424143	9130230L23Rik	0.165488	-1.20046	0.0544517	0.818904	0.914682	9130230L23Rik	-1.28568	-1.20117	2.14039	0.167536	0.310446	9130230L23Rik	1.24305	-1.20117	2.90896	0.112171	0.275356	0.106334	-0.260372	-1.96037	-1.30654	-3.98573	-2.76602	-0.837443	-1.49181	-1.95435	-2.37746	-1.25456	-0.744855	-1.97214	-0.469533
9130401M01Rik	-0.227528	2.97851	7.16567	0.0191274	0.0446084	9130401M01Rik	-0.198304	2.97857	6.17629	0.0262208	0.0514165	9130401M01Rik	-0.0661486	2.97851	0.607926	0.449648	0.603589	9130401M01Rik	-0.0959239	2.97857	1.45834	0.247223	0.512075	9130401M01Rik	-0.102399	2.97851	1.27658	0.279121	0.434612	9130401M01Rik	0.05898	2.97851	0.566048	0.46535	0.657536	3.16263	2.98354	3.05895	3.06238	2.82747	2.79534	2.903	3.01018	2.93213	2.96169	3.12707	2.85194	3.0095	2.96627
9230112J17Rik	0.442706	0.139992	3.21745	0.0963338	0.15533	9230112J17Rik	0.506476	0.139565	5.6571	0.0321855	0.0605672	9230112J17Rik	0.362947	0.139992	2.06794	0.174255	0.315921	9230112J17Rik	0.296327	0.139565	1.84368	0.196027	0.459514	9230112J17Rik	0.210425	0.139992	0.645393	0.436327	0.584815	9230112J17Rik	0.130666	0.139992	0.300915	0.592683	0.756804	-0.0804966	-0.260372	0.4727	-0.181277	0.64764	0.461912	0.161193	0.30206	-0.1922	-0.368821	-0.2518	0.216266	0.490972	-0.0390806
9230114K14Rik	-0.00381305	1.59414	0.000515303	0.982237	0.987153	9230114K14Rik	0.110138	1.59416	0.483948	0.498039	0.579594	9230114K14Rik	0.227523	1.59414	1.81346	0.201293	0.348161	9230114K14Rik	0.104078	1.59416	0.42881	0.523199	0.734639	9230114K14Rik	0.0060058	1.59414	0.00111976	0.973818	0.985	9230114K14Rik	0.237342	1.59414	2.28018	0.155152	0.335949	1.52326	1.61054	1.61714	1.86607	1.56395	1.61123	1.78476	1.6253	1.3028	1.5719	1.158	1.78789	1.81339	1.29181
9230116N13Rik	-0.111577	0.0631049	0.264757	0.615578	0.691552	9230116N13Rik	-0.292225	0.0634116	1.95416	0.18392	0.256514	9230116N13Rik	-0.767606	0.0631049	12.0819	0.00414651	0.0272583	9230116N13Rik	-0.60745	0.0634116	7.83351	0.0142251	0.289361	9230116N13Rik	0.314965	0.0631049	1.77055	0.206371	0.356416	9230116N13Rik	-0.341065	0.0631049	2.96828	0.108797	0.270462	0.0618452	0.0395739	-0.310826	0.368849	-0.0854101	-0.289628	0.200685	0.578074	0.141003	0.369293	0.406321	-0.407993	-0.110901	-0.533632
9330102E08Rik	0.556293	3.9397	26.9407	0.000178729	0.00573548	9330102E08Rik	0.528063	3.93962	31.6773	6.2532e-05	0.0012224	9330102E08Rik	0.162095	3.9397	2.25531	0.157249	0.295149	9330102E08Rik	0.189787	3.93962	3.93515	0.0672748	0.31433	9330102E08Rik	0.338289	3.9397	8.63438	0.0116129	0.111459	9330102E08Rik	-0.0559088	3.9397	0.309756	0.587361	0.753452	3.73714	3.94502	3.78254	3.46134	4.35069	4.3159	4.2188	3.89848	3.79723	3.8138	3.67239	3.8266	3.91798	4.11737
9330104G04Rik	0.516072	1.96704	11.0358	0.00556624	0.0192491	9330104G04Rik	0.438972	1.96681	9.97909	0.00697462	0.0181885	9330104G04Rik	-0.036405	1.96704	0.0534788	0.820747	0.890039	9330104G04Rik	0.0366604	1.96681	0.0656977	0.801439	0.905468	9330104G04Rik	0.402396	1.96704	5.8246	0.031431	0.133613	9330104G04Rik	-0.150081	1.96704	1.05275	0.323742	0.529956	1.40358	1.94769	1.95432	1.73912	2.52732	2.22557	2.06708	1.98637	1.84963	2.00273	1.85723	1.73445	1.98626	1.93707
9330111N05Rik	0.738795	0.0379186	9.19323	0.00970642	0.0279336	9330111N05Rik	0.45708	0.037572	3.60868	0.0783006	0.126338	9330111N05Rik	-0.224059	0.0379186	0.829619	0.379099	0.538203	9330111N05Rik	0.0107756	0.037572	0.00182928	0.966489	0.985333	9330111N05Rik	0.446309	0.0379186	2.99314	0.107468	0.235569	9330111N05Rik	-0.516545	0.0379186	4.96251	0.0443522	0.155764	-0.853447	-0.437519	0.0459016	-0.238195	0.225839	0.461912	0.383391	0.513862	0.0978606	-0.253123	0.135872	-0.292567	-0.0146058	0.0941399
9330117O12Rik	1.37975	2.61306	12.6245	0.0038306	0.0151045	9330117O12Rik	1.43755	2.61248	21.0108	0.0004531	0.00281458	9330117O12Rik	0.558821	2.61306	2.00349	0.181751	0.324961	9330117O12Rik	0.498714	2.61248	2.29552	0.152554	0.41203	9330117O12Rik	0.938992	2.61306	5.06354	0.0434691	0.14984	9330117O12Rik	0.118062	2.61306	0.100985	0.755979	0.864868	1.4213	1.87367	3.00772	1.64783	3.74982	3.70153	2.897	2.13252	2.14282	2.24829	1.38948	1.90134	3.04345	2.53767
9330136K24Rik	0.348509	-0.240654	2.00645	0.18034	0.259566	9330136K24Rik	0.519244	-0.241109	5.16844	0.0392977	0.0711841	9330136K24Rik	0.541559	-0.240654	4.50818	0.0536755	0.140085	9330136K24Rik	0.348188	-0.241109	2.21577	0.158809	0.41958	9330136K24Rik	0.171443	-0.240654	0.431175	0.522962	0.66067	9330136K24Rik	0.364494	-0.240654	2.28649	0.154626	0.335244	-0.238435	-0.501755	-0.147041	-0.238195	0.4521	-0.0205025	-0.423087	-0.36218	-0.700445	-0.784816	-0.631139	-0.469365	-0.110901	0.176576
9330151L19Rik	-5.44221e-05	3.76963	5.60288e-07	0.999414	0.999534	9330151L19Rik	-0.0470318	3.76963	0.436919	0.519356	0.599461	9330151L19Rik	-0.124158	3.76963	2.90168	0.112456	0.233134	9330151L19Rik	-0.0786933	3.76963	1.21492	0.28897	0.550172	9330151L19Rik	0.0316737	3.76963	0.166126	0.690266	0.792079	9330151L19Rik	-0.0924301	3.76963	1.88268	0.193435	0.385415	3.79605	3.75879	3.74479	3.69591	3.81524	3.72917	3.70083	3.8795	3.67414	3.85629	3.94215	3.72752	3.73618	3.68923
9330158H04Rik	0.571866	1.18533	8.91885	0.0105927	0.0296116	9330158H04Rik	0.654387	1.18486	15.1033	0.00164879	0.00650287	9330158H04Rik	0.566263	1.18533	8.5111	0.0120905	0.0523449	9330158H04Rik	0.478722	1.18486	7.8301	0.0142422	0.289361	9330158H04Rik	0.175852	1.18533	0.747055	0.403206	0.555123	9330158H04Rik	0.170248	1.18533	0.860595	0.370616	0.577462	0.896103	1.08483	1.06933	0.930111	1.55004	1.85375	1.1804	1.05502	0.446318	1.00217	0.749579	1.29199	1.24133	1.59133
9330159F19Rik	0.536679	5.98625	18.5949	0.000859892	0.00713179	9330159F19Rik	0.646351	5.98622	29.0828	9.51994e-05	0.00134866	9330159F19Rik	0.482735	5.98625	14.9819	0.00195911	0.0184044	9330159F19Rik	0.364057	5.98622	8.97704	0.0096343	0.289361	9330159F19Rik	0.282302	5.98625	4.44816	0.0550747	0.164677	9330159F19Rik	0.228357	5.98625	3.85592	0.0715089	0.208241	5.82812	5.87252	6.07379	5.6022	6.35335	6.58753	6.20303	5.69741	5.5102	5.72852	5.55529	5.85658	6.16805	6.2683
9330159M07Rik	-0.0467188	2.29191	0.186228	0.673204	0.740599	9330159M07Rik	-0.119617	2.29194	1.31569	0.270613	0.352909	9330159M07Rik	-0.188202	2.29191	3.00983	0.106587	0.225012	9330159M07Rik	-0.118927	2.29194	1.29354	0.27451	0.537657	9330159M07Rik	-0.000674815	2.29191	3.4022e-05	0.995435	0.997585	9330159M07Rik	-0.142158	2.29191	2.01437	0.179541	0.369001	2.34973	2.26005	2.14553	2.31497	2.42435	2.07094	2.15012	2.41336	2.36832	2.43238	2.42512	2.31027	2.16138	2.19614
9330179D12Rik	0.711951	0.218512	9.01336	0.0102771	0.0290308	9330179D12Rik	0.762096	0.217833	14.1865	0.00208814	0.00759872	9330179D12Rik	0.140276	0.218512	0.319855	0.581405	0.716853	9330179D12Rik	0.0883725	0.217833	0.168649	0.687538	0.839655	9330179D12Rik	0.674031	0.218512	6.97805	0.0204516	0.118325	9330179D12Rik	0.102356	0.218512	0.195965	0.665334	0.805938	0.0618452	-0.00628371	0.255637	-0.126519	0.748525	0.974223	0.417311	-0.0885645	-0.1922	-0.494613	0.441128	-0.135089	0.353387	0.00670678
9330182L06Rik	0.605031	5.55518	17.5743	0.00107351	0.00772165	9330182L06Rik	0.824697	5.55513	23.7413	0.00025549	0.0020566	9330182L06Rik	0.679728	5.55518	22.0181	0.000430452	0.00882666	9330182L06Rik	0.42057	5.55513	5.94267	0.0289023	0.289505	9330182L06Rik	0.404145	5.55518	6.7645	0.0220917	0.121421	9330182L06Rik	0.478842	5.55518	12.4957	0.00370454	0.037661	5.22978	5.60345	5.68366	5.29886	6.29043	6.12924	5.7398	4.99287	5.07686	5.07831	4.78852	5.51815	5.87233	5.58741
9330188P03Rik	-0.255612	2.49667	1.97831	0.183215	0.262749	9330188P03Rik	-0.189482	2.49675	1.36229	0.262658	0.344196	9330188P03Rik	-0.0561886	2.49667	0.0956858	0.762012	0.850353	9330188P03Rik	-0.125302	2.49675	0.598016	0.452211	0.685353	9330188P03Rik	-0.0643004	2.49667	0.109927	0.745556	0.832759	9330188P03Rik	0.135122	2.49667	0.649414	0.434936	0.631661	3.01876	2.6483	2.25699	2.47402	2.46197	2.02211	2.58262	2.44814	2.42178	2.41499	2.6722	2.60638	2.30825	2.38134
9330199G10Rik	0.579776	-0.12344	1.83966	0.19827	0.280013	9330199G10Rik	0.734325	-0.124161	3.98446	0.0657752	0.109209	9330199G10Rik	0.855428	-0.12344	3.79552	0.0734964	0.174179	9330199G10Rik	0.682541	-0.124161	3.35706	0.0882956	0.340753	9330199G10Rik	0.0523157	-0.12344	0.0137217	0.908555	0.943311	9330199G10Rik	0.327968	-0.12344	0.599003	0.452919	0.647198	-0.131246	-1.15522	0.4727	-1.08155	-0.320705	0.911265	-0.25339	-0.700126	-0.139624	-0.867503	-0.866238	0.0512585	0.279339	0.216092
9430015G10Rik	0.0722535	4.06411	0.309501	0.587514	0.666298	9430015G10Rik	-0.170209	4.06413	1.09467	0.313187	0.397651	9430015G10Rik	-0.374605	4.06411	8.23105	0.0132632	0.0553145	9430015G10Rik	-0.16718	4.06413	1.05377	0.322071	0.580819	9430015G10Rik	-0.0030495	4.06411	0.000482369	0.982814	0.989747	9430015G10Rik	-0.449908	4.06411	13.9657	0.002522	0.0305475	3.95349	3.87718	3.90893	3.82654	4.01071	3.86826	4.00959	4.32297	4.49671	4.34589	4.17967	3.67531	3.81691	4.3259
9430037G07Rik	0.135668	1.56916	0.59835	0.45316	0.541852	9430037G07Rik	0.15267	1.56906	1.00169	0.333907	0.419374	9430037G07Rik	0.00999123	1.56916	0.00318403	0.955867	0.97424	9430037G07Rik	-0.00710298	1.56906	0.0021054	0.964051	0.984175	9430037G07Rik	0.159834	1.56916	0.723775	0.410432	0.561858	9430037G07Rik	0.034157	1.56916	0.0433332	0.838352	0.912653	1.49007	1.59527	1.81556	1.25281	1.84024	1.58458	1.61976	1.69934	1.3587	1.67775	1.2975	1.36413	1.80021	1.38144
9430038I01Rik	-0.48577	2.01054	9.23899	0.0095672	0.027652	9430038I01Rik	-0.60599	2.01078	15.2246	0.00159904	0.0063562	9430038I01Rik	-0.385165	2.01054	5.94326	0.0300252	0.0946426	9430038I01Rik	-0.274342	2.01078	3.25361	0.0928456	0.346615	9430038I01Rik	-0.331746	2.01054	3.81307	0.0729122	0.189742	9430038I01Rik	-0.231141	2.01054	2.53972	0.135227	0.309072	2.21401	2.02951	1.69118	2.24401	1.52181	1.51571	1.70462	2.35957	2.20513	2.10385	2.45949	2.09396	1.69021	1.91323
9430041J12Rik	0.176752	2.0457	1.06111	0.321902	0.412896	9430041J12Rik	-0.238416	2.04575	0.970571	0.341277	0.427217	9430041J12Rik	-0.683113	2.0457	15.6403	0.00167223	0.017111	9430041J12Rik	-0.361543	2.04575	2.17934	0.162035	0.422953	9430041J12Rik	0.123192	2.0457	0.450587	0.513905	0.653096	9430041J12Rik	-0.736674	2.0457	21.5241	0.000473494	0.0141481	1.95894	1.45001	1.78883	1.78269	1.90724	2.07094	1.7977	2.52345	2.35006	2.39739	2.6426	2.14605	1.74626	1.44933
9430060I03Rik	-0.117319	-1.20812	0.112467	0.742747	0.798488	9430060I03Rik	-0.22893	-1.20812	0.564605	0.464869	0.548665	9430060I03Rik	-0.563875	-1.20812	2.4956	0.138378	0.269984	9430060I03Rik	-0.46111	-1.20812	2.1022	0.169143	0.431153	9430060I03Rik	0.232771	-1.20812	0.366824	0.555254	0.688166	9430060I03Rik	-0.213785	-1.20812	0.447102	0.515509	0.698172	-0.941278	-0.874439	-1.63677	-1.43373	-1.30924	-0.969949	-1.68326	-0.861105	-1.36594	-0.867503	-0.953965	-2.184	-1.38568	-1.08583
9430065F17Rik	0.694623	0.21346	9.33281	0.00928893	0.0270918	9430065F17Rik	0.672168	0.212985	12.0777	0.00371875	0.0114286	9430065F17Rik	-0.00251433	0.21346	0.000113298	0.99167	0.995175	9430065F17Rik	0.0195932	0.212985	0.0090979	0.925364	0.966687	9430065F17Rik	0.652559	0.21346	7.1246	0.0194085	0.116822	9430065F17Rik	-0.0445786	0.21346	0.0410986	0.842512	0.914325	0.106334	0.249253	-0.310826	-0.0228706	0.723957	0.601392	0.718751	-0.0395595	0.513522	0.0913939	-0.49331	0.13612	0.160613	-0.13526
9530026P05Rik	0.523034	1.74595	5.74929	0.0323634	0.0661808	9530026P05Rik	0.387779	1.74572	3.89143	0.0686386	0.113165	9530026P05Rik	-0.184347	1.74595	0.692989	0.420304	0.576808	9530026P05Rik	-0.0607934	1.74572	0.0894927	0.769223	0.886699	9530026P05Rik	0.448643	1.74595	3.66528	0.078013	0.19645	9530026P05Rik	-0.258737	1.74595	1.59008	0.229657	0.428483	1.0858	1.76866	1.81556	1.33315	2.23738	1.97158	1.90917	1.98637	1.28368	1.9554	1.81804	1.29199	1.77349	1.7068
9530036O11Rik	0.709314	-0.282816	7.31782	0.0181271	0.0429165	9530036O11Rik	0.554744	-0.283236	5.71349	0.0314661	0.0595084	9530036O11Rik	-0.0383875	-0.282816	0.0205891	0.888122	0.934916	9530036O11Rik	0.10036	-0.283236	0.169304	0.686968	0.839459	9530036O11Rik	0.454448	-0.282816	2.68002	0.12578	0.257678	9530036O11Rik	-0.293253	-0.282816	1.3466	0.266912	0.470874	-1.13482	-0.568985	-0.495615	-0.238195	0.154093	0.0973104	-0.00856115	-0.303147	-0.1922	-0.561876	-0.19725	-0.822811	-0.445644	0.0941399
9530051G07Rik	-0.0224683	-0.423175	0.00499271	0.944753	0.960334	9530051G07Rik	0.0280889	-0.423234	0.0104366	0.92008	0.9396	9530051G07Rik	0.0365463	-0.423175	0.0128088	0.911635	0.947603	9530051G07Rik	-0.0160387	-0.423234	0.00330378	0.954977	0.980008	9530051G07Rik	0.0444275	-0.423175	0.0170473	0.898135	0.935725	9530051G07Rik	0.103442	-0.423175	0.119639	0.735006	0.851728	-0.0314722	-0.568985	-0.633422	-0.359246	-0.601998	-0.062013	-0.61544	-0.19187	-0.424057	-1.3717	-0.19725	-0.822811	-0.445644	-0.13526
9530052E02Rik	0.154082	0.0589113	0.240714	0.631936	0.705233	9530052E02Rik	0.0185656	0.0587151	0.00451216	0.947395	0.961207	9530052E02Rik	-0.278715	0.0589113	0.774287	0.395001	0.552618	9530052E02Rik	-0.155291	0.0587151	0.30072	0.592079	0.782753	9530052E02Rik	0.174302	0.0589113	0.268603	0.61305	0.733204	9530052E02Rik	-0.258496	0.0589113	0.779983	0.393318	0.597312	0.384397	0.209685	-0.310826	-0.715513	0.225839	0.339726	-0.364275	0.223936	0.608798	0.217099	-0.429038	0.0943131	-0.0146058	-0.292737
9530059O14Rik	0.234636	1.14201	0.394762	0.540778	0.623972	9530059O14Rik	0.0730932	1.14189	0.0500325	0.826241	0.865628	9530059O14Rik	-0.241603	1.14201	0.413249	0.531592	0.675532	9530059O14Rik	-0.0969152	1.14189	0.0849265	0.775007	0.890054	9530059O14Rik	0.170222	1.14201	0.181778	0.676883	0.781879	9530059O14Rik	-0.306017	1.14201	0.77209	0.395654	0.598822	1.10785	1.14899	0.4727	1.12324	0.842813	1.72543	0.897613	0.727114	2.18465	0.539409	1.07178	1.15635	0.839071	1.13572
9530062K07Rik	0.429042	0.110313	4.45171	0.0549907	0.0997946	9530062K07Rik	0.141858	0.110279	0.42191	0.526511	0.605691	9530062K07Rik	-0.448507	0.110313	4.78819	0.047682	0.128884	9530062K07Rik	-0.209776	0.110279	0.854938	0.37084	0.622777	9530062K07Rik	0.351351	0.110313	2.61536	0.130028	0.263352	9530062K07Rik	-0.526198	0.110313	7.66054	0.01609	0.0858906	-0.0804966	-0.437519	-0.0963332	-0.0228706	0.225839	0.0198469	0.482849	0.546325	0.0978606	0.256679	0.441128	-0.292567	-0.161572	0.176576
9530068E07Rik	-0.30748	6.84438	18.1752	0.000941154	0.00736649	9530068E07Rik	-0.315319	6.84438	22.5969	0.000309284	0.00229955	9530068E07Rik	-0.0938	6.84438	1.70684	0.214224	0.362826	9530068E07Rik	-0.0859965	6.84438	1.72383	0.210339	0.476378	9530068E07Rik	-0.229331	6.84438	8.94153	0.0105159	0.111459	9530068E07Rik	-0.0156517	6.84438	0.0556271	0.817252	0.900207	6.87108	6.84496	6.94127	7.00653	6.57129	6.45309	6.78596	6.90257	6.94049	6.96905	6.91893	6.88099	6.83849	6.79696
9530077C05Rik	0.102939	3.45681	0.282535	0.604083	0.681043	9530077C05Rik	0.0826542	3.45678	0.245672	0.627838	0.696148	9530077C05Rik	0.16548	3.45681	0.731864	0.407898	0.564842	9530077C05Rik	0.18551	3.45678	1.2486	0.282651	0.54488	9530077C05Rik	-0.102872	3.45681	0.247441	0.627259	0.74413	9530077C05Rik	-0.0403315	3.45681	0.0501612	0.826293	0.905868	3.63455	3.52894	3.28617	2.97117	3.41967	3.52003	3.49783	3.14877	3.32248	3.88814	3.17954	3.79106	3.31301	3.60243
9530080O11Rik	0.372924	-0.962954	1.07498	0.31888	0.409681	9530080O11Rik	0.207207	-0.96322	0.441806	0.517064	0.597393	9530080O11Rik	0.00914216	-0.962954	0.000657392	0.979937	0.988476	9530080O11Rik	0.156031	-0.96322	0.24144	0.63079	0.80656	9530080O11Rik	0.0517653	-0.962954	0.0190577	0.892334	0.931803	9530080O11Rik	-0.312016	-0.962954	0.837318	0.376963	0.583758	-1.0348	-1.26243	-1.63677	-0.886952	-0.372746	-0.893017	-1.5462	-0.861105	-0.778689	-1.04862	-0.953965	-0.349126	-1.38568	-1.18529
9530082P21Rik	-0.727259	3.27303	5.04374	0.0437353	0.083344	9530082P21Rik	-0.88754	3.27322	9.03203	0.00967494	0.0234919	9530082P21Rik	-0.321316	3.27303	1.02899	0.329853	0.489301	9530082P21Rik	-0.176976	3.27322	0.394061	0.540531	0.747515	9530082P21Rik	-0.710959	3.27303	4.31669	0.0592179	0.170743	9530082P21Rik	-0.305016	3.27303	1.09157	0.316138	0.521011	3.6459	3.04666	2.80923	3.54806	2.00224	2.24272	3.20924	3.39145	3.68875	3.57246	3.74731	3.80084	2.6688	3.16613
9630001P10Rik	0.412709	-0.0479879	1.32608	0.270413	0.359144	9630001P10Rik	0.72054	-0.0486825	4.32726	0.0563787	0.0959052	9630001P10Rik	0.785181	-0.0479879	4.25614	0.059853	0.151264	9630001P10Rik	0.39444	-0.0486825	1.2083	0.290233	0.551663	9630001P10Rik	0.32662	-0.0479879	0.726973	0.409428	0.56096	9630001P10Rik	0.699092	-0.0479879	3.80049	0.0733303	0.211179	-0.295172	0.127135	0.438715	-0.562299	0.567059	0.574554	-0.150421	-0.555319	-1.14257	-0.146018	-1.04737	-0.744855	0.490972	0.176576
9630013A20Rik	0.282571	2.19088	0.740657	0.405237	0.496164	9630013A20Rik	-0.228215	2.19094	0.388867	0.54315	0.620451	9630013A20Rik	-1.45377	2.19088	17.892	0.00101	0.0133899	9630013A20Rik	-1.0776	2.19094	7.59601	0.0157222	0.289361	9630013A20Rik	0.849564	2.19088	5.59443	0.0344594	0.138004	9630013A20Rik	-0.886774	2.19088	8.46063	0.012338	0.0744517	2.17276	1.46689	1.98996	1.91909	2.43952	2.0613	2.0237	3.17496	2.08875	2.53252	3.08916	0.734604	2.05445	0.889118
9630028I04Rik	-1.45755	-0.858546	8.68867	0.0114097	0.0310586	9630028I04Rik	-1.6401	-0.857618	13.4605	0.00253291	0.00871057	9630028I04Rik	-0.920944	-0.858546	4.2278	0.0605995	0.152543	9630028I04Rik	-0.75946	-0.857618	3.47595	0.0833935	0.335159	9630028I04Rik	-0.881048	-0.858546	2.63987	0.128397	0.261301	9630028I04Rik	-0.344439	-0.858546	0.765622	0.397584	0.600655	-1.48469	-1.26243	-0.199597	-0.181277	-1.52784	-2.76602	-1.68326	0.0981956	-0.48835	-0.706612	-0.429038	-0.992626	-0.882295	-1.82208
9830107B12Rik	-2.76661	-1.99282	8.63271	0.0116193	0.0314141	9830107B12Rik	-3.04278	-1.99209	13.2408	0.00268835	0.00909529	9830107B12Rik	-1.08195	-1.99282	2.56582	0.133405	0.263152	9830107B12Rik	-0.851135	-1.99209	1.90516	0.189169	0.452156	9830107B12Rik	-2.19231	-1.99282	4.37121	0.0569327	0.167471	9830107B12Rik	-0.507647	-1.99282	0.7562	0.400422	0.602762	-2.14198	-1.26243	-2.15421	-1.90066	-3.98573	-3.45666	-2.99786	-0.488025	-2.96473	-2.15342	-1.14725	-2.40602	-2.65292	-1.82208
9930012K11Rik	0.0446573	1.71086	0.0841588	0.776352	0.82674	9930012K11Rik	-0.00595111	1.7109	0.00187208	0.9661	0.974972	9930012K11Rik	-0.112503	1.71086	0.529844	0.479685	0.632374	9930012K11Rik	-0.0637446	1.7109	0.211639	0.652557	0.819462	9930012K11Rik	0.0577393	1.71086	0.123071	0.731393	0.823101	9930012K11Rik	-0.0994215	1.71086	0.483188	0.49932	0.685148	1.90959	1.39815	1.43951	1.87951	1.82877	1.54365	1.77171	1.86293	1.71336	1.78991	1.72224	1.69304	1.52381	1.76124
9930021J03Rik	0.220637	5.97509	7.06973	0.0197915	0.0457103	9930021J03Rik	0.329483	5.97507	12.6212	0.00318927	0.0102031	9930021J03Rik	0.337799	5.97509	16.5711	0.00134572	0.0153013	9930021J03Rik	0.220089	5.97507	5.56475	0.0334057	0.289505	9930021J03Rik	0.1094	5.97509	1.51215	0.240782	0.392906	9930021J03Rik	0.226562	5.97509	8.60264	0.0117338	0.0723268	5.93912	6.0384	6.08893	5.7467	6.24799	6.21808	6.06607	5.78504	5.68617	5.81143	5.64199	6.04531	6.15776	6.00339
9930104L06Rik	-0.0881088	4.3947	1.21675	0.290165	0.380068	9930104L06Rik	-0.0927661	4.39471	1.63798	0.221429	0.299016	9930104L06Rik	-0.088936	4.3947	1.23786	0.286201	0.441368	9930104L06Rik	-0.0842865	4.39471	1.35069	0.264608	0.52811	9930104L06Rik	-0.00849598	4.3947	0.00992158	0.922189	0.951938	9930104L06Rik	-0.00932317	4.3947	0.0159225	0.901533	0.946505	4.49318	4.51284	4.21529	4.46836	4.32437	4.27897	4.41204	4.47405	4.39345	4.35276	4.52006	4.41792	4.31307	4.31001
9930111J21Rik1	-1.84744	3.0403	14.0032	0.00290522	0.0128694	9930111J21Rik1	-1.94877	3.04065	19.1101	0.000738741	0.00379546	9930111J21Rik1	-0.627935	3.0403	1.85146	0.199109	0.345924	9930111J21Rik1	-0.532377	3.04065	1.75654	0.207649	0.474156	9930111J21Rik1	-1.4176	3.0403	7.6501	0.0173671	0.11557	9930111J21Rik1	-0.198091	3.0403	0.22259	0.645702	0.79227	3.51176	3.15999	2.94252	3.52686	-0.0854101	0.799818	2.52155	3.1167	3.48617	3.42392	3.88008	3.2779	2.35406	2.85802
9930111J21Rik2	-1.69739	4.67916	13.8783	0.00320586	0.0136357	9930111J21Rik2	-1.65142	4.67928	16.8271	0.00132419	0.00558534	9930111J21Rik2	-0.281821	4.67916	0.426851	0.526617	0.671559	9930111J21Rik2	-0.328792	4.67928	0.79543	0.389148	0.635816	9930111J21Rik2	-1.32313	4.67916	7.85835	0.0167884	0.114925	9930111J21Rik2	0.0924381	4.67916	0.0543348	0.819856	0.902052	5.00297	4.85657	4.77753	5.3944	2.14787	2.63573	4.30286	4.77389	4.85353	4.72143	5.31373	5.15995	4.28496	4.34385
A030001D20Rik	0.395607	2.35755	8.13779	0.0136828	0.0351661	A030001D20Rik	0.435227	2.35739	12.774	0.00305651	0.00989779	A030001D20Rik	0.332871	2.35755	5.68905	0.0331328	0.10089	A030001D20Rik	0.292194	2.35739	5.63197	0.0325123	0.289505	A030001D20Rik	0.143039	2.35755	0.930858	0.352391	0.507412	A030001D20Rik	0.0803022	2.35755	0.378442	0.549144	0.724457	2.26396	2.24055	2.35134	2.0437	2.70101	2.58956	2.56759	2.07805	2.00949	2.41499	2.06119	2.31027	2.34501	2.74099
A130010J15Rik	-0.0320635	2.60712	0.0699639	0.795571	0.84296	A130010J15Rik	-0.104586	2.60716	0.845066	0.373537	0.459372	A130010J15Rik	-0.265503	2.60712	4.74615	0.048529	0.130465	A130010J15Rik	-0.196573	2.60716	2.93514	0.108742	0.364227	A130010J15Rik	0.0920012	2.60712	0.502927	0.490844	0.633997	A130010J15Rik	-0.141438	2.60712	1.58895	0.229814	0.428653	2.83269	2.35379	2.42262	2.72542	2.61678	2.54878	2.52933	2.79064	2.72089	2.59561	2.83155	2.45769	2.49976	2.46572
A130077B15Rik	-1.29585	1.25117	11.369	0.0050602	0.018111	A130077B15Rik	-1.63326	1.25197	17.8324	0.000853903	0.00416066	A130077B15Rik	-1.30352	1.25117	12.3268	0.00387801	0.0263204	A130077B15Rik	-1.03073	1.25197	7.81482	0.0143189	0.289361	A130077B15Rik	-0.60294	1.25117	2.15738	0.165861	0.308517	A130077B15Rik	-0.610606	1.25117	3.46471	0.0856433	0.233333	1.0634	0.625094	1.15554	2.10219	-0.482823	0.134536	0.482849	1.68483	1.56285	2.11466	2.27886	0.960837	0.864617	0.00670678
A230001M10Rik	1.49281	2.33016	24.187	0.000287872	0.00573548	A230001M10Rik	1.58878	2.32944	40.1318	1.85379e-05	0.00118427	A230001M10Rik	0.7871	2.33016	6.48553	0.0244733	0.0821167	A230001M10Rik	0.684441	2.32944	6.79827	0.0206943	0.289361	A230001M10Rik	0.904449	2.33016	7.76714	0.0155119	0.113392	A230001M10Rik	0.198739	2.33016	0.461211	0.509068	0.692988	1.88426	1.74117	2.23735	1.02991	3.38091	3.53403	2.76492	1.83692	1.87541	1.15661	1.37155	1.72078	2.44154	2.75447
A230009B12Rik	0.170453	0.377173	0.203131	0.659692	0.728856	A230009B12Rik	0.0569259	0.377056	0.0303081	0.864288	0.896881	A230009B12Rik	-0.171073	0.377173	0.202127	0.660476	0.776609	A230009B12Rik	-0.0666707	0.377056	0.0401144	0.844141	0.927994	A230009B12Rik	0.124146	0.377173	0.0945349	0.7634	0.845674	A230009B12Rik	-0.21738	0.377173	0.378687	0.549017	0.724377	-0.295172	-0.501755	0.801638	0.645477	0.698964	0.62774	-0.200987	0.37617	0.809324	0.748202	-0.2518	-0.0389084	0.646334	0.254554
A230028O05Rik	-1.54577	-1.18646	13.2121	0.00306234	0.0132685	A230028O05Rik	-1.38644	-1.18577	12.5262	0.00327525	0.0104084	A230028O05Rik	0.146533	-1.18646	0.148259	0.706483	0.810412	A230028O05Rik	-0.0302792	-1.18577	0.00814255	0.929379	0.968882	A230028O05Rik	-1.35743	-1.18646	9.00123	0.010317	0.111459	A230028O05Rik	0.334872	-1.18646	0.917482	0.355757	0.562815	-0.941278	-0.501755	-1.14943	-0.886952	-2.28659	-2.76602	-1.5462	-0.861105	-1.36594	-1.49775	-0.953965	-1.29196	-1.51148	-0.469533
A230051N06Rik	0.326978	-1.40236	0.711613	0.414288	0.504951	A230051N06Rik	0.107732	-1.40254	0.100482	0.755935	0.80783	A230051N06Rik	-0.094926	-1.40236	0.0626365	0.80632	0.88026	A230051N06Rik	0.0947836	-1.40254	0.0753085	0.787771	0.897665	A230051N06Rik	0.0129745	-1.40236	0.00104005	0.974767	0.985161	A230051N06Rik	-0.408929	-1.40236	1.26561	0.281102	0.485539	-2.14198	-0.962099	-1.49865	-2.3249	-1.30924	-1.32672	-1.42104	-0.861105	-1.63035	-1.25578	-1.49657	-1.40733	-1.64931	-1.08583
A230056J06Rik	0.457442	7.25758	23.7104	0.000313806	0.00573548	A230056J06Rik	0.581424	7.25757	31.413	6.51924e-05	0.0012224	A230056J06Rik	0.437303	7.25758	21.6263	0.000464198	0.00918254	A230056J06Rik	0.301668	7.25757	8.23413	0.012376	0.289361	A230056J06Rik	0.27976	7.25758	7.66711	0.0160536	0.113476	A230056J06Rik	0.259621	7.25758	8.78118	0.0110728	0.0701891	7.15207	7.24121	7.30271	6.97127	7.73022	7.67851	7.46615	6.89195	6.94582	7.05048	6.74572	7.3056	7.44148	7.29766
A230057D06Rik	0.1968	5.01582	4.83378	0.0467834	0.0878793	A230057D06Rik	0.292005	5.0158	9.87923	0.00719769	0.0186277	A230057D06Rik	0.229364	5.01582	6.53646	0.0240167	0.0810734	A230057D06Rik	0.127459	5.0158	1.84642	0.195715	0.459188	A230057D06Rik	0.164559	5.01582	2.94109	0.110273	0.23837	A230057D06Rik	0.197124	5.01582	5.58633	0.0344953	0.133776	5.14302	5.12866	4.86809	4.90281	5.31697	5.22471	5.08666	4.94953	4.68885	4.78879	4.83834	4.9635	5.04913	5.12775
A230072E10Rik	-0.109442	0.400346	0.165813	0.690541	0.754603	A230072E10Rik	0.00649422	0.400268	0.000729874	0.978829	0.984556	A230072E10Rik	0.211609	0.400346	0.609647	0.449021	0.603088	A230072E10Rik	0.0856351	0.400268	0.126731	0.727159	0.86293	A230072E10Rik	-0.0789528	0.400346	0.0757487	0.787505	0.862085	A230072E10Rik	0.242098	0.400346	0.922846	0.354401	0.561256	0.791001	0.768157	3.05967e-05	0.249715	0.594423	0.402112	0.12059	0.63955	0.223599	-0.368821	0.370653	0.679121	0.279339	0.398904
A230077H06Rik	0.542888	1.50237	11.0864	0.00548576	0.0190588	A230077H06Rik	0.557902	1.50209	15.7672	0.00139655	0.00579543	A230077H06Rik	0.233732	1.50237	1.99683	0.181315	0.324527	A230077H06Rik	0.218603	1.50209	2.29917	0.151719	0.410922	A230077H06Rik	0.339308	1.50237	3.78392	0.0738857	0.191098	A230077H06Rik	0.0301523	1.50237	0.0379621	0.848556	0.917009	1.38564	1.28847	1.40472	1.25281	1.8172	1.9085	1.87296	1.64041	1.32168	0.802699	1.335	1.51435	1.60183	1.48212
A230083G16Rik	0.465262	-0.0706435	3.13984	0.100019	0.16015	A230083G16Rik	0.374429	-0.071038	2.71929	0.121416	0.181742	A230083G16Rik	0.169826	-0.0706435	0.414044	0.531204	0.675295	A230083G16Rik	0.254898	-0.071038	1.21439	0.289071	0.550239	A230083G16Rik	0.119826	-0.0706435	0.187837	0.671887	0.778134	A230083G16Rik	-0.17561	-0.0706435	0.491384	0.495769	0.682111	-0.295172	-0.501755	0.133487	-0.636873	-0.174977	0.574554	-0.101568	0.0537229	-0.424057	-0.253123	0.0482774	-0.185695	0.0312341	0.216092
A230103J11Rik	0.26375	1.1356	1.79227	0.20378	0.286117	A230103J11Rik	0.304873	1.13534	3.17959	0.0962749	0.150204	A230103J11Rik	0.100386	1.1356	0.251684	0.624349	0.749605	A230103J11Rik	0.0580384	1.13534	0.110177	0.744865	0.871635	A230103J11Rik	0.247004	1.1356	1.36874	0.263204	0.417303	A230103J11Rik	0.0836404	1.1356	0.202259	0.660372	0.802546	1.2335	1.46689	0.747143	0.794802	1.3235	1.59797	1.07809	1.18441	0.937208	1.02527	0.88215	0.983916	1.09791	1.23524
A230107N01Rik	0.471888	0.213634	3.86158	0.0713262	0.121968	A230107N01Rik	0.508892	0.213176	6.13011	0.0266956	0.0521407	A230107N01Rik	-0.00260401	0.213634	0.00010877	0.991838	0.995175	A230107N01Rik	-0.0407749	0.213176	0.0353876	0.853488	0.932057	A230107N01Rik	0.549959	0.213634	4.50486	0.0537519	0.163025	A230107N01Rik	0.075467	0.213634	0.106745	0.749124	0.861691	0.677637	-0.15331	-0.199597	0.0262888	0.842813	0.62774	0.200685	0.141338	0.182892	-0.0953072	0.00240139	-0.135089	0.118763	0.176576
A2m	-0.96433	9.20517	5.78897	0.033982	0.0688085	A2m	-1.08024	9.20518	9.21789	0.00966875	0.0234824	A2m	-0.542566	9.20517	1.8803	0.196486	0.342721	A2m	-0.435275	9.20518	1.61816	0.225903	0.491069	A2m	-0.644973	9.20517	2.35881	0.151643	0.291041	A2m	-0.223209	9.20517	0.379738	0.549757	0.724611	9.25115	9.19914	9.31022	9.62397	6.70518	8.40287	9.14164	9.52792	9.64162	9.48781	9.65205	8.68795	9.05888	9.29852
A2ml1	0.291703	2.28886	3.55354	0.0821575	0.136749	A2ml1	0.419329	2.28871	7.91281	0.013835	0.0310266	A2ml1	0.323905	2.28886	4.28667	0.0590611	0.149628	A2ml1	0.184064	2.28871	1.47361	0.244881	0.510452	A2ml1	0.235305	2.28886	2.01229	0.17975	0.324615	A2ml1	0.267506	2.28886	3.36366	0.0898285	0.239592	2.18319	1.99501	2.58679	2.27485	2.55544	2.62923	2.50587	1.88848	1.90073	1.89398	2.31684	2.22566	2.50789	2.24471
A330008L17Rik	0.443086	1.61868	5.98377	0.0295624	0.0617921	A330008L17Rik	0.622874	1.61836	11.839	0.00398271	0.0120214	A330008L17Rik	0.541839	1.61868	8.62157	0.0116615	0.0510837	A330008L17Rik	0.336722	1.61836	3.314	0.0901562	0.343729	A330008L17Rik	0.286279	1.61868	2.17913	0.163898	0.305876	A330008L17Rik	0.385032	1.61868	4.95154	0.0445536	0.156307	1.58744	1.23034	1.8929	1.48154	1.97126	2.19946	1.81052	1.32202	1.2643	1.15661	1.00356	1.54571	2.02076	1.54553
A330009N23Rik	0.186099	0.663149	0.497424	0.493181	0.580032	A330009N23Rik	0.186125	0.662984	0.677234	0.424352	0.509156	A330009N23Rik	0.111752	0.663149	0.176517	0.681302	0.791088	A330009N23Rik	0.11159	0.662984	0.237901	0.633284	0.808377	A330009N23Rik	0.0746619	0.663149	0.0704818	0.794835	0.866588	A330009N23Rik	0.000314841	0.663149	1.60966e-06	0.999007	0.999426	0.554599	0.625094	0.631559	0.581132	0.994303	0.728568	0.57589	0.141338	1.03193	0.855212	0.135872	0.216266	0.646334	1.11496
A330015K06Rik	0.509433	2.81563	7.92193	0.0147153	0.0368831	A330015K06Rik	0.277284	2.81552	2.15546	0.164195	0.233389	A330015K06Rik	-0.489846	2.81563	7.05356	0.0199061	0.0711979	A330015K06Rik	-0.290229	2.81552	2.18827	0.161237	0.422242	A330015K06Rik	0.567628	2.81563	8.45344	0.0123217	0.111459	A330015K06Rik	-0.431652	2.81563	6.49196	0.0244151	0.108947	2.50733	2.35379	2.60988	2.79799	3.50145	2.95992	2.64836	3.16454	2.77667	3.0375	3.01023	2.38152	2.68323	2.4739
A330023F24Rik	0.234655	6.11044	7.28009	0.0183693	0.0433106	A330023F24Rik	0.273496	6.11042	11.9465	0.00386125	0.0117455	A330023F24Rik	0.0805593	6.11044	0.852637	0.372768	0.532575	A330023F24Rik	0.0406507	6.11042	0.25737	0.619839	0.79972	A330023F24Rik	0.232849	6.11044	6.22546	0.0269696	0.128261	A330023F24Rik	0.0787534	6.11044	0.947819	0.348189	0.554467	6.17082	6.20676	5.98312	5.93063	6.43319	6.27232	6.22234	5.96391	5.9718	6.14511	5.90379	5.95986	6.1251	6.1464
A330033J07Rik	0.989094	0.285063	7.27938	0.0183739	0.0433106	A330033J07Rik	0.904845	0.284158	8.67472	0.0106553	0.0253238	A330033J07Rik	0.106884	0.285063	0.0795285	0.782414	0.863775	A330033J07Rik	0.186403	0.284158	0.324569	0.577913	0.77291	A330033J07Rik	0.718752	0.285063	3.3834	0.0889918	0.21082	A330033J07Rik	-0.163458	0.285063	0.209115	0.655073	0.798605	0.149492	-0.205848	0.4727	-1.18966	1.22189	0.889654	0.383391	0.30206	-0.555642	-0.309812	0.603581	0.13612	0.240839	0.176576
A330040F15Rik	0.151921	-0.18077	0.423366	0.526689	0.610245	A330040F15Rik	0.241013	-0.180954	1.35371	0.2641	0.345629	A330040F15Rik	0.308691	-0.18077	1.69111	0.216223	0.365026	A330040F15Rik	0.214223	-0.180954	1.04708	0.323557	0.582234	A330040F15Rik	0.0267979	-0.18077	0.0116801	0.915601	0.948068	A330040F15Rik	0.183568	-0.18077	0.678049	0.425231	0.623445	-0.238435	0.0395739	-0.199597	-0.423806	-0.00107994	-0.104753	-0.0543153	-0.0885645	-0.700445	0.00106143	-0.866238	-0.0861971	-0.0146058	-0.13526
A330041J22Rik	0.421855	1.06184	3.90243	0.0700224	0.120204	A330041J22Rik	0.551815	1.0615	8.07672	0.0130672	0.0296269	A330041J22Rik	0.389456	1.06184	3.18402	0.0979006	0.212196	A330041J22Rik	0.247022	1.0615	1.53809	0.23531	0.500813	A330041J22Rik	0.304726	1.06184	1.77797	0.205482	0.355333	A330041J22Rik	0.272327	1.06184	1.77619	0.205694	0.401216	1.17204	1.34435	0.690508	0.676604	1.55004	1.21915	1.44989	0.609139	0.961479	0.332723	0.956213	1.25452	0.889719	1.17635
A330048O09Rik	0.170167	0.594145	0.182714	0.676104	0.743203	A330048O09Rik	-0.106355	0.594234	0.0854569	0.774327	0.823279	A330048O09Rik	-0.834357	0.594145	4.18423	0.0617689	0.154404	A330048O09Rik	-0.603398	0.594234	2.49388	0.136637	0.394788	A330048O09Rik	0.497392	0.594145	1.32039	0.271395	0.426444	A330048O09Rik	-0.507132	0.594145	1.89844	0.191701	0.38307	-0.0804966	-0.437519	0.774648	1.07733	0.865453	0.62774	0.31306	1.39514	0.577733	0.369293	1.19925	-0.533464	0.646334	0.0941399
A330049N07Rik	0.62496	3.22019	19.6219	0.000693077	0.00657617	A330049N07Rik	0.619345	3.22003	26.4037	0.000151193	0.00161848	A330049N07Rik	0.266996	3.22019	3.52457	0.0832753	0.18958	A330049N07Rik	0.272604	3.22003	4.90709	0.043853	0.293541	A330049N07Rik	0.346768	3.22019	5.24787	0.0394779	0.14514	A330049N07Rik	-0.0111959	3.22019	0.00711111	0.934092	0.964737	3.25938	3.05785	3.07564	2.50903	3.69715	3.68594	3.47386	3.03327	3.04432	2.92531	3.04459	3.28721	3.15635	3.38129
A330074K22Rik	0.639263	4.37252	16.9687	0.00122923	0.00815571	A330074K22Rik	0.631311	4.37243	23.1204	0.000279027	0.00215837	A330074K22Rik	0.152224	4.37252	0.946497	0.348514	0.508992	A330074K22Rik	0.160152	4.37243	1.41371	0.25424	0.518507	A330074K22Rik	0.471186	4.37252	7.95277	0.0145623	0.113299	A330074K22Rik	-0.015853	4.37252	0.0118778	0.914892	0.954613	4.15754	4.37878	4.34938	3.70726	4.85788	4.91547	4.64102	3.92342	4.47369	4.20378	4.09477	4.30791	4.43957	4.26597
A330076C08Rik	1.95188	-0.59459	14.5614	0.00217227	0.01095	A330076C08Rik	1.45022	-0.595957	10.6329	0.00569638	0.0156106	A330076C08Rik	-0.164177	-0.59459	0.0977918	0.759497	0.848992	A330076C08Rik	0.205338	-0.595957	0.165752	0.690078	0.841714	A330076C08Rik	1.24535	-0.59459	5.63164	0.0338863	0.137313	A330076C08Rik	-0.87071	-0.59459	2.82021	0.117142	0.283526	-2.14198	-1.96545	-0.868477	-1.30654	0.42187	0.519332	-0.200987	-0.0395595	-0.555642	-1.78865	-1.04737	-2.184	-0.647512	-0.349295
A330076H08Rik	0.30151	3.09353	7.38838	0.017684	0.0420944	A330076H08Rik	0.481227	3.09342	12.5406	0.00326206	0.0103823	A330076H08Rik	0.384914	3.09353	11.8055	0.00447584	0.028415	A330076H08Rik	0.179778	3.09342	1.6847	0.215303	0.481032	A330076H08Rik	0.301482	3.09353	6.40696	0.0251976	0.126204	A330076H08Rik	0.384886	3.09353	13.5828	0.00278133	0.0321019	3.35926	3.08544	3.09213	2.89381	3.48326	3.42932	3.33435	2.79064	2.65545	2.76986	2.72259	3.01207	3.28963	3.03417
A330102I10Rik	0.300758	3.09513	4.38913	0.0564934	0.101748	A330102I10Rik	0.339868	3.09503	7.34198	0.0169485	0.0363356	A330102I10Rik	0.115919	3.09513	0.641376	0.437724	0.592728	A330102I10Rik	0.0757512	3.09503	0.352178	0.562359	0.761876	A330102I10Rik	0.264183	3.09513	2.94121	0.110266	0.23837	A330102I10Rik	0.0793447	3.09513	0.348425	0.56521	0.736385	3.11443	3.18571	3.1192	2.68006	3.45369	3.40668	3.12963	3.07836	3.05564	2.90677	2.7781	2.82024	3.24656	3.1252
A3galt2	-0.0698659	-0.584419	0.0310784	0.862805	0.896476	A3galt2	0.241275	-0.584492	0.396323	0.539144	0.617353	A3galt2	0.896475	-0.584419	4.7988	0.0474711	0.128552	A3galt2	0.501788	-0.584492	1.7698	0.204695	0.470345	A3galt2	-0.260817	-0.584419	0.389891	0.54325	0.67744	A3galt2	0.705524	-0.584419	3.28845	0.0931057	0.245252	-0.692363	-0.713643	0.0459016	-0.636873	-1.21123	-0.289628	-0.25339	-1.63007	-0.555642	-1.63588	-0.866238	-0.992626	-0.268586	0.176576
A430005L14Rik	-0.0989565	3.43334	1.16896	0.299425	0.389448	A430005L14Rik	-0.23046	3.43337	4.75947	0.0467001	0.0820568	A430005L14Rik	-0.256036	3.43334	7.82027	0.015233	0.0601504	A430005L14Rik	-0.135609	3.43337	1.66203	0.218247	0.484553	A430005L14Rik	-0.0948517	3.43334	0.943369	0.349285	0.504273	A430005L14Rik	-0.251931	3.43334	8.89312	0.0106805	0.068638	3.45268	3.42479	3.26693	3.35952	3.09029	3.42932	3.2984	3.60299	3.72109	3.6673	3.51384	3.38147	3.32226	3.41564
A430033K04Rik	0.0973362	3.44589	1.35123	0.26613	0.354564	A430033K04Rik	0.161388	3.44585	3.82012	0.0709346	0.116387	A430033K04Rik	0.134637	3.44589	2.56745	0.133292	0.263071	A430033K04Rik	0.0676434	3.44585	0.661474	0.429671	0.669477	A430033K04Rik	0.0937874	3.44589	1.09516	0.314556	0.470433	A430033K04Rik	0.131088	3.44589	2.82322	0.116964	0.283261	3.44404	3.52491	3.52353	3.33534	3.60261	3.6349	3.4205	3.32751	3.26513	3.33888	3.38121	3.43688	3.57529	3.36819
A430035B10Rik	0.410539	1.49747	3.90464	0.0699528	0.120134	A430035B10Rik	0.603967	1.4971	8.75754	0.0103637	0.0248143	A430035B10Rik	0.465808	1.49747	4.8024	0.0473998	0.128507	A430035B10Rik	0.242675	1.4971	1.33881	0.266627	0.53005	A430035B10Rik	0.361452	1.49747	2.62749	0.129218	0.262347	A430035B10Rik	0.416721	1.49747	4.39812	0.0562745	0.180344	1.45609	1.51638	1.52297	1.44585	2.09137	1.97158	1.54502	0.698513	1.03193	1.52405	0.931945	1.13589	1.66135	1.73427
A430078I02Rik	0.985877	-1.71047	3.32147	0.0916495	0.149101	A430078I02Rik	0.962873	-1.71104	4.62376	0.0495111	0.0861441	A430078I02Rik	0.24675	-1.71047	0.177951	0.68009	0.790284	A430078I02Rik	0.269145	-1.71104	0.294321	0.596006	0.785287	A430078I02Rik	0.693966	-1.71047	1.511	0.240951	0.393105	A430078I02Rik	-0.0451613	-1.71047	0.00640207	0.937456	0.966682	-1.62311	-2.15905	-1.96037	-2.3249	-0.665493	-1.66756	-1.42104	-1.14226	-2.14847	-2.37746	-2.64194	-2.98967	-1.64931	-1.18529
A430088P11Rik	-2.25689	-1.86646	9.48114	0.00886805	0.0262629	A430088P11Rik	-2.59843	-1.86551	15.1157	0.00164362	0.00648863	A430088P11Rik	-1.68486	-1.86646	7.86701	0.0149923	0.0595947	A430088P11Rik	-1.41109	-1.86551	6.06276	0.0274063	0.289361	A430088P11Rik	-1.18804	-1.86646	1.88022	0.193707	0.341188	A430088P11Rik	-0.616013	-1.86646	1.59305	0.229247	0.428025	-1.62311	-2.15905	-2.64348	-0.886952	-3.45026	-3.45666	-2.67837	-0.625906	-1.24994	-1.63588	-1.3705	-1.99164	-2.38868	-3.40345
A430093F15Rik	-3.01734	-0.519991	22.2028	0.00041553	0.00590411	A430093F15Rik	-3.07675	-0.51865	28.1002	0.000112401	0.0014301	A430093F15Rik	-1.27256	-0.519991	5.87369	0.0308402	0.096465	A430093F15Rik	-1.21481	-0.51865	6.70476	0.0214315	0.289361	A430093F15Rik	-1.86292	-0.519991	6.72689	0.0223964	0.121972	A430093F15Rik	-0.118149	-0.519991	0.071075	0.793995	0.886385	-0.6181	-0.205848	0.133487	0.29053	-2.50151	-3.45666	-2.00397	-0.139293	-0.246766	-0.784816	0.856592	-0.600544	-0.882295	-2.40614
A430108G06Rik	0.43496	-0.495785	2.80653	0.117951	0.183525	A430108G06Rik	0.475377	-0.495938	4.56301	0.0508339	0.0880422	A430108G06Rik	-0.0369825	-0.495785	0.018325	0.89441	0.938462	A430108G06Rik	-0.0783801	-0.495938	0.109369	0.745766	0.872318	A430108G06Rik	0.553516	-0.495785	3.88669	0.0705215	0.186536	A430108G06Rik	0.0815738	-0.495785	0.104783	0.751355	0.862594	-0.770658	-0.962099	-0.707599	0.0262888	-0.320705	-0.241141	0.0788114	-0.778371	-0.700445	-0.430346	-0.631139	-0.905222	-0.509845	-0.600711
A4galt	-0.464234	2.67182	4.38671	0.0565525	0.10181	A4galt	-0.450121	2.67196	5.38889	0.0358824	0.0662077	A4galt	0.0634745	2.67182	0.0846416	0.775731	0.859525	A4galt	0.0494067	2.67196	0.0690684	0.79653	0.903327	A4galt	-0.499734	2.67182	4.51913	0.0534248	0.1627	A4galt	0.027974	2.67182	0.0190851	0.892257	0.941107	2.83269	2.92976	2.43129	2.79799	1.85163	2.25967	2.67664	2.79064	2.71376	3.0375	2.28845	2.69995	2.53201	3.09372
A530010L16Rik	-2.08399	-0.167376	8.02473	0.0143749	0.0363025	A530010L16Rik	-2.33199	-0.165995	11.7815	0.00409606	0.0122581	A530010L16Rik	-1.2118	-0.167376	3.55281	0.0825005	0.188329	A530010L16Rik	-0.999611	-0.165995	2.86245	0.113017	0.369272	A530010L16Rik	-1.33517	-0.167376	2.78815	0.119379	0.249529	A530010L16Rik	-0.462984	-0.167376	0.681612	0.42425	0.622495	-0.131246	-0.874439	-0.147041	0.850458	-3.98573	-2.5148	-0.61544	0.0981956	0.577733	0.176402	0.956213	-0.0861971	-0.882295	-1.18529
A530013C23Rik	-1.05954	-1.53201	5.57624	0.0346326	0.0698522	A530013C23Rik	-0.919655	-1.53159	5.1999	0.0387876	0.0705049	A530013C23Rik	-0.18578	-1.53201	0.181972	0.676721	0.787801	A530013C23Rik	-0.339251	-1.53159	0.797807	0.386863	0.634378	A530013C23Rik	-0.580668	-1.53201	1.37898	0.261511	0.415617	A530013C23Rik	0.293092	-1.53201	0.57375	0.462394	0.655371	-1.0348	-0.639502	-1.96037	-1.57323	-2.75415	-1.80177	-1.83472	-0.948874	-1.95435	-1.49775	-1.63473	-1.67011	-1.51148	-1.67025
A530032D15Rik	-2.02445	-0.536409	9.72315	0.00822815	0.0249564	A530032D15Rik	-1.75683	-0.535256	8.07579	0.0130714	0.0296325	A530032D15Rik	-0.242072	-0.536409	0.164304	0.691871	0.798902	A530032D15Rik	-0.565286	-0.535256	1.07665	0.317058	0.576635	A530032D15Rik	-1.19432	-0.536409	2.83413	0.116324	0.245752	A530032D15Rik	0.588063	-0.536409	1.24652	0.284597	0.489451	-0.354233	0.325276	-0.0963332	0.249715	-3.98573	-2.5148	-0.548432	-0.948874	-0.48835	-0.561876	-0.0939734	-0.469365	-0.577037	-1.18529
A530040E14Rik	-1.46878	-1.26932	3.96835	0.0679789	0.117481	A530040E14Rik	-1.51071	-1.26847	5.36033	0.0363047	0.0668279	A530040E14Rik	-0.718653	-1.26932	1.13798	0.305651	0.463569	A530040E14Rik	-0.67572	-1.26847	1.297	0.273896	0.537337	A530040E14Rik	-0.837447	-1.26932	1.04813	0.324765	0.480107	A530040E14Rik	-0.0873186	-1.26932	0.022049	0.884254	0.93727	-0.480142	-1.26243	-0.956186	-1.43373	-3.98573	-2.76602	-1.09993	-0.778371	-1.24994	-1.95954	-0.19725	-1.99164	-1.64931	-1.08583
A530058N18Rik	0.496617	2.60472	7.94155	0.0146178	0.0367324	A530058N18Rik	0.685593	2.60446	14.591	0.00187955	0.00710787	A530058N18Rik	0.584676	2.60472	10.7221	0.00609746	0.0343378	A530058N18Rik	0.367359	2.60446	4.02371	0.0646099	0.311289	A530058N18Rik	0.318314	2.60472	2.83551	0.116244	0.245712	A530058N18Rik	0.406373	2.60472	5.90257	0.0304988	0.12437	2.81939	2.65568	2.51521	2.05559	3.12354	3.18951	2.73833	1.88848	2.25507	2.33405	2.02723	2.60638	2.69752	2.83282
A530064D06Rik	-1.81156	-0.427907	7.52733	0.0168896	0.0406495	A530064D06Rik	-1.45372	-0.426921	5.07169	0.0410097	0.0737335	A530064D06Rik	0.0778186	-0.427907	0.0154969	0.902856	0.942702	A530064D06Rik	-0.393474	-0.426921	0.460077	0.508715	0.72464	A530064D06Rik	-1.06241	-0.427907	2.20057	0.162068	0.30375	A530064D06Rik	0.826966	-0.427907	2.19114	0.162903	0.347092	0.586356	0.625094	-0.956186	0.0262888	-3.98573	-1.66756	-0.423087	-0.139293	-0.626228	-0.63243	-1.04737	-0.600544	-0.577037	-0.349295
A530072M11Rik	-0.221716	-0.324309	0.615467	0.446914	0.535842	A530072M11Rik	-0.366643	-0.324214	2.06105	0.173095	0.244087	A530072M11Rik	-0.410621	-0.324309	2.15231	0.166324	0.306161	A530072M11Rik	-0.279794	-0.324214	1.19603	0.292597	0.554343	A530072M11Rik	-0.08613	-0.324309	0.080653	0.780924	0.857636	A530072M11Rik	-0.275035	-0.324309	1.15031	0.303151	0.508029	-0.480142	-0.639502	0.0903589	-0.423806	-0.174977	-0.445705	-1.19923	-0.0395595	-0.1922	0.00106143	-0.0939734	-0.822811	-0.214087	-0.408162
A530076I17Rik	-0.363105	0.24195	1.48266	0.245178	0.332376	A530076I17Rik	-0.354409	0.242224	1.86724	0.193362	0.267654	A530076I17Rik	-0.159873	0.24195	0.290787	0.598906	0.730948	A530076I17Rik	-0.168386	0.242224	0.429732	0.522759	0.734246	A530076I17Rik	-0.186271	0.24195	0.340556	0.569578	0.699101	A530076I17Rik	0.01696	0.24195	0.00387685	0.951307	0.975366	0.818003	0.287765	-0.0963332	0.249715	-0.042629	-0.148799	0.200685	0.578074	0.141003	0.00106143	0.540778	0.679121	0.118763	-0.469533
A530088E08Rik	-1.64787	0.0212767	10.7054	0.00612729	0.0205065	A530088E08Rik	-2.23032	0.0224346	16.8474	0.00107495	0.00482009	A530088E08Rik	-1.23266	0.0212767	8.02814	0.0141963	0.0577499	A530088E08Rik	-0.820109	0.0224346	3.02541	0.103923	0.359136	A530088E08Rik	-1.41177	0.0212767	6.99675	0.0203149	0.118269	A530088E08Rik	-0.99656	0.0212767	6.47	0.0246144	0.10966	-0.415814	-0.791802	-0.369831	0.707074	-2.28659	-1.94976	-0.837443	0.88775	0.411505	0.748202	1.21945	0.176749	-0.96989	-0.408162
A630001G21Rik	-1.84602	3.61692	12.4864	0.00444731	0.0166618	A630001G21Rik	-2.14895	3.61721	18.2155	0.000976082	0.00453659	A630001G21Rik	-1.13432	3.61692	5.21745	0.042453	0.119282	A630001G21Rik	-0.883694	3.61721	3.70535	0.0770604	0.326865	A630001G21Rik	-1.26629	3.61692	5.47301	0.0384724	0.143737	A630001G21Rik	-0.554589	3.61692	1.54873	0.238321	0.438686	3.76516	3.10713	3.34239	4.44143	0.327181	1.38279	2.92674	4.26806	4.15647	4.13642	4.62028	3.54946	2.81355	3.07772
A630023P12Rik	-1.13466	-0.716754	5.27307	0.0390787	0.076495	A630023P12Rik	-1.37069	-0.715827	9.21137	0.00892026	0.0220484	A630023P12Rik	-1.11844	-0.716754	5.74532	0.0324135	0.0995175	A630023P12Rik	-0.915446	-0.715827	4.47495	0.0528262	0.3018	A630023P12Rik	-0.457073	-0.716754	0.69835	0.418558	0.570148	A630023P12Rik	-0.440846	-0.716754	1.17872	0.297501	0.501986	-0.295172	-0.791802	-0.956186	-0.359246	-1.78557	-2.76602	-0.759584	-0.19187	-0.303476	-0.95522	0.441128	-0.905222	-1.51148	-1.18529
A630072M18Rik	-0.414891	2.93733	20.4977	0.000579905	0.00626563	A630072M18Rik	-0.413383	2.93742	24.0253	0.000234377	0.00198388	A630072M18Rik	-0.0728171	2.93733	0.643897	0.436847	0.591828	A630072M18Rik	-0.0743554	2.93742	0.809095	0.383616	0.631843	A630072M18Rik	-0.339013	2.93733	12.1265	0.00409599	0.111459	A630072M18Rik	0.0030605	2.93733	0.00133066	0.97146	0.985083	2.97744	3.07446	2.97252	3.10876	2.682	2.60953	2.57512	3.1167	3.00399	3.06563	2.93286	2.83934	2.91485	3.10955
A630089N07Rik	0.0869735	1.6877	0.262647	0.616975	0.692888	A630089N07Rik	0.335986	1.68755	2.81077	0.115836	0.174843	A630089N07Rik	0.719519	1.6877	17.6448	0.00105691	0.0136279	A630089N07Rik	0.418895	1.68755	4.3862	0.0549281	0.302417	A630089N07Rik	-0.082853	1.6877	0.209816	0.654537	0.765651	A630089N07Rik	0.549693	1.6877	11.6672	0.00465203	0.0425662	1.52326	1.82212	2.03615	1.59992	1.68344	2.03201	1.7977	1.44765	0.961479	1.31498	1.11554	1.87688	2.11956	1.76124
A730008H23Rik	0.0383827	7.154	0.302808	0.591535	0.669904	A730008H23Rik	-0.0056652	7.154	0.007073	0.934168	0.951079	A730008H23Rik	-0.107478	7.154	2.36191	0.148504	0.283319	A730008H23Rik	-0.0647379	7.154	0.917377	0.354432	0.609312	A730008H23Rik	0.0590733	7.154	0.626809	0.442852	0.591067	A730008H23Rik	-0.086787	7.154	1.80301	0.202514	0.397107	7.13136	7.15335	7.13278	7.08076	7.18294	7.15628	7.1501	7.15301	7.3474	7.16671	7.17009	6.93713	7.1376	7.22295
A730020M07Rik	-0.120472	2.63097	0.306401	0.589369	0.667903	A730020M07Rik	-0.083614	2.63104	0.195604	0.665056	0.730242	A730020M07Rik	0.185729	2.63097	0.736109	0.406579	0.563856	A730020M07Rik	0.147968	2.63104	0.628091	0.441295	0.6781	A730020M07Rik	-0.231694	2.63097	0.999447	0.33584	0.491638	A730020M07Rik	0.074507	2.63097	0.136686	0.7176	0.840597	2.76492	2.22079	2.53143	2.98367	1.88525	2.74206	2.8039	2.47368	2.74206	2.5565	2.52585	2.76801	2.57132	2.92513
A730046J19Rik	0.75363	1.68508	10.9792	0.0056581	0.0194379	A730046J19Rik	0.955346	1.68455	19.2923	0.000615438	0.00336597	A730046J19Rik	0.744779	1.68508	10.227	0.00706081	0.0376795	A730046J19Rik	0.510573	1.68455	5.19644	0.0388434	0.289505	A730046J19Rik	0.444909	1.68508	3.34136	0.0907857	0.213037	A730046J19Rik	0.436059	1.68508	3.94439	0.0687132	0.203709	1.25342	1.80894	1.66202	1.25281	2.34602	2.43402	1.9445	1.26465	0.809324	1.49124	0.633986	1.8645	2.02076	1.52994
A730056A06Rik	0.0184979	0.950447	0.0031979	0.955771	0.968462	A730056A06Rik	-0.172871	0.950462	0.339501	0.569394	0.643651	A730056A06Rik	-0.574	0.950447	3.00875	0.106644	0.225051	A730056A06Rik	-0.405193	0.950462	1.77756	0.203762	0.469181	A730056A06Rik	0.232527	0.950447	0.435525	0.520907	0.658953	A730056A06Rik	-0.359971	0.950447	1.42354	0.254318	0.456546	0.617429	0.795142	1.43951	0.443136	1.05465	0.889654	0.718751	1.32202	1.12082	0.829194	1.54157	-0.349126	1.09791	0.889118
A730063M14Rik	-0.285169	0.807375	2.00156	0.180835	0.260079	A730063M14Rik	-0.497092	0.807668	5.81699	0.0301939	0.0575652	A730063M14Rik	-0.476439	0.807375	5.73771	0.0325096	0.0997077	A730063M14Rik	-0.291932	0.807668	2.05351	0.173832	0.435245	A730063M14Rik	-0.205369	0.807375	0.912918	0.356916	0.511459	A730063M14Rik	-0.396639	0.807375	4.71413	0.0491862	0.166212	0.420082	0.625094	1.04694	0.850458	0.539167	0.206225	0.663292	0.985693	0.961479	1.04801	1.49264	0.679121	0.646334	0.706952
A730081D07Rik	0.552748	1.08006	9.20754	0.00966263	0.0278603	A730081D07Rik	0.623677	1.07959	15.2102	0.00160484	0.00637204	A730081D07Rik	0.298658	1.08006	2.57116	0.133035	0.262783	A730081D07Rik	0.224179	1.07959	1.84263	0.196146	0.45956	A730081D07Rik	0.399663	1.08006	4.19956	0.0613545	0.173666	A730081D07Rik	0.145574	1.08006	0.697	0.418997	0.617646	0.870537	1.04041	1.19679	0.613663	1.6447	1.57106	1.20002	0.727114	0.726772	0.855212	0.907262	0.761565	1.20178	1.2732
A730098A19Rik	0.878872	-1.70807	2.31095	0.152606	0.225934	A730098A19Rik	0.507071	-1.70836	1.05398	0.322023	0.406619	A730098A19Rik	-0.383546	-1.70807	0.429775	0.523627	0.669122	A730098A19Rik	-0.0902327	-1.70836	0.0277355	0.870116	0.94117	A730098A19Rik	0.596976	-1.70807	0.982406	0.339845	0.495585	A730098A19Rik	-0.665442	-1.70807	1.40956	0.256545	0.458984	-2.36677	-1.37825	-3.38944	-1.90066	-1.30924	-1.54478	-1.30588	-1.63007	-2.14847	-0.867503	-1.95846	-2.184	-2.65292	-1.18529
A830005F24Rik	0.376448	0.0934706	1.96209	0.184898	0.264394	A830005F24Rik	0.566601	0.0931322	5.14746	0.0396421	0.071707	A830005F24Rik	0.580905	0.0934706	4.36038	0.0572001	0.146132	A830005F24Rik	0.362327	0.0931322	2.00632	0.178535	0.440749	A830005F24Rik	0.204468	0.0934706	0.511978	0.487042	0.630283	A830005F24Rik	0.408924	0.0934706	2.4245	0.143652	0.3203	-0.354233	-0.260372	-0.0473469	0.676604	0.510724	0.519332	0.200685	-0.246436	-0.246766	-0.0953072	-0.783541	-0.0389084	0.240839	0.432842
A830010M20Rik	0.668686	4.87247	21.1495	0.00050947	0.00611471	A830010M20Rik	0.811444	4.87239	32.3536	5.62705e-05	0.00120234	A830010M20Rik	0.546289	4.87247	13.9592	0.00252611	0.021118	A830010M20Rik	0.387887	4.87239	7.08744	0.0185944	0.289361	A830010M20Rik	0.423595	4.87247	7.32665	0.0180709	0.11623	A830010M20Rik	0.301197	4.87247	4.86285	0.0462208	0.159873	4.66289	4.7691	4.96081	4.43234	5.61713	5.48913	4.97579	4.35996	4.40013	4.57451	4.32652	4.95331	5.08489	4.84227
A830011K09Rik	0.583964	0.153478	7.46723	0.0172039	0.0412691	A830011K09Rik	0.523354	0.152983	8.04698	0.0132028	0.0298816	A830011K09Rik	-0.0725642	0.153478	0.108317	0.747354	0.8401	A830011K09Rik	-0.0147606	0.152983	0.00576166	0.940569	0.97376	A830011K09Rik	0.538402	0.153478	5.51019	0.0355479	0.139281	A830011K09Rik	-0.118126	0.153478	0.331753	0.574547	0.744331	-0.295172	0.127135	0.0459016	-0.0228706	0.842813	0.490908	0.161193	-0.246436	0.00750183	0.332723	0.177752	0.0943131	0.118763	-0.185866
A830018L16Rik	0.748051	4.76442	23.9749	0.000299093	0.00573548	A830018L16Rik	0.887329	4.76433	36.6744	2.97134e-05	0.00118427	A830018L16Rik	0.60736	4.76442	15.6255	0.00167811	0.0171225	A830018L16Rik	0.453244	4.76433	9.17166	0.00903686	0.289361	A830018L16Rik	0.434121	4.76442	6.97315	0.0204876	0.118373	A830018L16Rik	0.29343	4.76442	4.17196	0.0621033	0.191953	4.3663	4.60151	4.91674	4.30864	5.46237	5.45367	4.97864	4.30884	4.28944	4.40873	4.07828	4.74955	5.03232	4.85014
A830019P07Rik	0.404007	-0.278973	1.27958	0.278581	0.367576	A830019P07Rik	0.233559	-0.279092	0.559627	0.466806	0.550251	A830019P07Rik	-0.412279	-0.278973	1.26342	0.2815	0.436451	A830019P07Rik	-0.260381	-0.279092	0.622099	0.443435	0.679825	A830019P07Rik	0.493979	-0.278973	1.64303	0.222484	0.374688	A830019P07Rik	-0.322308	-0.278973	0.91445	0.356526	0.563712	-1.0348	-0.962099	0.0903589	-0.181277	-0.372746	0.0973104	0.0357865	0.00783553	-0.626228	-0.561876	0.370653	-0.822811	-0.110901	-0.74502
A830035O19Rik	0.275733	-0.277268	1.32519	0.270566	0.359219	A830035O19Rik	-0.0279723	-0.277258	0.0126642	0.911998	0.933344	A830035O19Rik	-0.903007	-0.277268	13.3307	0.00296896	0.0227696	A830035O19Rik	-0.652864	-0.277258	5.98092	0.0282999	0.289505	A830035O19Rik	0.624923	-0.277268	5.65428	0.0335867	0.136862	A830035O19Rik	-0.553816	-0.277268	6.24353	0.0267867	0.115374	-0.692363	-0.317038	-0.369831	-0.423806	-0.00107994	-0.445705	-0.150421	0.0537229	-0.1922	0.217099	0.177752	-1.29196	-0.384178	-0.74502
A830036E02Rik	0.264825	-0.524205	0.364693	0.556389	0.637887	A830036E02Rik	-0.109729	-0.524418	0.0727912	0.791256	0.83706	A830036E02Rik	-0.482731	-0.524205	1.25851	0.282395	0.437433	A830036E02Rik	-0.187504	-0.524418	0.204454	0.658084	0.82302	A830036E02Rik	0.0789509	-0.524205	0.0290906	0.867218	0.915853	A830036E02Rik	-0.668605	-0.524205	2.75175	0.121265	0.289076	-1.77622	-0.639502	-0.495615	-0.636873	-0.174977	-0.194231	-2.00397	0.0537229	-0.48835	-0.0463184	-0.367507	-0.992626	-0.647512	-0.349295
A830082N09Rik	0.705697	4.27439	19.634	0.000691344	0.00657123	A830082N09Rik	0.870318	4.27426	30.1556	7.97646e-05	0.00127276	A830082N09Rik	0.586711	4.27439	13.3604	0.00294612	0.0226769	A830082N09Rik	0.40094	4.27426	6.10182	0.0269915	0.289361	A830082N09Rik	0.469428	4.27439	7.49893	0.0170152	0.115316	A830082N09Rik	0.350441	4.27439	5.45066	0.0363976	0.138202	4.21199	4.28671	4.23522	3.66907	4.95212	4.99605	4.46975	3.93266	3.71753	3.75628	3.66872	4.11494	4.46693	4.46155
A930001C03Rik	-0.539605	-0.677797	1.3131	0.27266	0.361247	A930001C03Rik	-0.959641	-0.677182	4.49433	0.0523799	0.0902799	A930001C03Rik	-1.31919	-0.677797	8.18383	0.0134737	0.0558857	A930001C03Rik	-0.996344	-0.677182	4.68402	0.0482391	0.29809	A930001C03Rik	0.0369767	-0.677797	0.00502013	0.944602	0.965587	A930001C03Rik	-0.742607	-0.677797	3.39931	0.0883244	0.23723	-0.770658	-1.96545	-0.707599	-0.0737643	-0.874692	-1.43163	-1.42104	-0.0885645	-1.14257	0.176402	0.406321	-1.29196	-1.06315	-1.40749
A930003A15Rik	-0.524418	-1.26957	1.50275	0.242171	0.329155	A930003A15Rik	-0.074791	-1.26958	0.0259071	0.87443	0.904371	A930003A15Rik	0.820068	-1.26957	3.15681	0.0991991	0.214405	A930003A15Rik	0.167163	-1.26958	0.133237	0.720561	0.859121	A930003A15Rik	-0.241737	-1.26957	0.271701	0.61103	0.73191	A930003A15Rik	1.10275	-1.26957	6.77158	0.0220349	0.102842	-0.238435	-0.568985	-1.78951	-1.57323	-1.93404	-0.893017	-1.42104	-1.63007	-1.63035	-1.95954	-2.15239	-0.992626	-1.16286	-1.29211
A930003O13Rik	-0.684262	1.43941	12.5212	0.00367911	0.0147438	A930003O13Rik	-0.493771	1.43966	5.9701	0.0284205	0.054854	A930003O13Rik	0.235242	1.43941	1.5288	0.238346	0.390151	A930003O13Rik	0.0160331	1.43966	0.00673499	0.935757	0.97193	A930003O13Rik	-0.509745	1.43941	6.17703	0.0274669	0.129075	A930003O13Rik	0.40976	1.43941	5.39452	0.037221	0.140191	1.983	1.43293	1.52297	1.8525	1.14995	1.01472	0.967964	1.41286	1.22474	1.60294	0.931945	1.69304	1.61695	1.29181
A930004D18Rik	0.257567	2.23376	2.24218	0.15837	0.232817	A930004D18Rik	0.218401	2.23364	2.12399	0.167097	0.236989	A930004D18Rik	-0.127555	2.23376	0.53699	0.476796	0.629809	A930004D18Rik	-0.0894093	2.23364	0.340124	0.569044	0.766326	A930004D18Rik	0.307855	2.23376	2.7768	0.119736	0.249989	A930004D18Rik	-0.0772674	2.23376	0.230763	0.639007	0.788399	2.09762	2.38965	2.26671	1.83881	2.46938	2.44888	2.33006	1.96251	2.18465	2.44099	2.32618	1.72078	2.23179	2.31919
A930005H10Rik	0.153142	2.82402	1.63328	0.223782	0.308938	A930005H10Rik	0.0510028	2.824	0.189654	0.669851	0.734396	A930005H10Rik	-0.164361	2.82402	1.86084	0.19587	0.34204	A930005H10Rik	-0.0691347	2.824	0.341736	0.568141	0.765596	A930005H10Rik	0.120176	2.82402	0.877805	0.366025	0.520537	A930005H10Rik	-0.197328	2.82402	3.13525	0.100242	0.257511	2.67916	2.58012	2.74115	2.88718	3.01128	2.85789	2.75168	3.13282	2.86937	2.65606	2.98686	2.72756	2.7669	2.78106
A930006I01Rik	1.53042	0.270809	23.1228	0.000349584	0.00573548	A930006I01Rik	1.93393	0.269023	33.7032	4.58024e-05	0.00118723	A930006I01Rik	1.51318	0.270809	18.4259	0.000891585	0.0124359	A930006I01Rik	0.95302	0.269023	7.09727	0.0185274	0.289361	A930006I01Rik	0.981281	0.270809	8.53299	0.012004	0.111459	A930006I01Rik	0.964037	0.270809	7.92098	0.01472	0.0820113	0.0159409	0.0840187	-0.199597	-0.715513	1.25657	1.79683	0.57589	-0.778371	-1.4921	-1.04862	-0.953965	-0.185695	0.316838	0.761388
A930006K02Rik	-0.204291	0.348878	1.15983	0.301242	0.391172	A930006K02Rik	-0.186135	0.349023	1.238	0.284618	0.367813	A930006K02Rik	5.94327e-05	0.348878	9.71675e-08	0.999756	0.999835	A930006K02Rik	-0.0181905	0.349023	0.0120079	0.914299	0.962576	A930006K02Rik	-0.168007	0.348878	0.690205	0.421215	0.572288	A930006K02Rik	0.0363429	0.348878	0.0430338	0.838903	0.913025	0.27172	0.325276	0.538357	0.478892	-0.042629	0.339726	0.31306	0.411844	0.00750183	0.439764	0.572521	0.13612	0.457786	0.498414
A930007I19Rik	-1.85887	2.69345	11.3984	0.00565981	0.0194379	A930007I19Rik	-1.84206	2.69389	14.2209	0.0022958	0.00812949	A930007I19Rik	-0.406316	2.69345	0.629276	0.44334	0.597746	A930007I19Rik	-0.422178	2.69389	0.922225	0.354251	0.609306	A930007I19Rik	-1.42113	2.69345	6.17384	0.0290774	0.131194	A930007I19Rik	0.0314275	2.69345	0.00450745	0.947601	0.973418	3.32673	2.72749	2.4139	3.47025	0.0785919	0.307491	2.23815	2.86973	3.1694	2.99132	3.01601	3.40731	2.14062	1.73427
A930009A15Rik	-0.0441222	-0.168757	0.00697321	0.934732	0.952292	A930009A15Rik	-0.645099	-0.168303	1.51251	0.239047	0.318964	A930009A15Rik	-1.39209	-0.168757	6.96006	0.0205841	0.0728116	A930009A15Rik	-0.97116	-0.168303	3.14449	0.0979543	0.352502	A930009A15Rik	0.32626	-0.168757	0.319226	0.581772	0.708726	A930009A15Rik	-1.02171	-0.168757	4.7442	0.0485687	0.164845	-1.62311	-1.96545	0.0903589	0.368849	-0.270476	-0.62074	-0.61544	0.480651	-0.139624	1.07039	0.370653	-1.18513	-0.509845	-0.74502
A930011G23Rik	0.178515	4.85791	3.17589	0.0982862	0.157899	A930011G23Rik	0.108201	4.8579	1.30773	0.272005	0.354391	A930011G23Rik	-0.147336	4.85791	2.1369	0.167737	0.307757	A930011G23Rik	-0.0803158	4.8579	0.704036	0.415544	0.658149	A930011G23Rik	0.188538	4.85791	3.08243	0.102857	0.229188	A930011G23Rik	-0.137312	4.85791	2.17442	0.164321	0.348705	4.70146	4.72593	4.98897	4.68284	5.11332	4.93274	4.81333	4.96912	4.84866	4.96937	4.87857	4.70858	4.95565	4.62644
A930012L18Rik	0.634555	0.942904	8.72952	0.0112595	0.0307801	A930012L18Rik	0.603916	0.94258	10.891	0.00526766	0.0147158	A930012L18Rik	0.11581	0.942904	0.279343	0.606112	0.736658	A930012L18Rik	0.145756	0.94258	0.589026	0.45556	0.687932	A930012L18Rik	0.45804	0.942904	3.97436	0.0677959	0.182411	A930012L18Rik	-0.0607046	0.942904	0.0876835	0.771859	0.873289	0.586356	0.947245	0.438715	0.904046	1.23933	1.30329	1.49824	0.862189	0.513522	0.60221	1.11554	1.29199	0.732106	0.591501
A930016O22Rik	0.294393	-0.640895	1.41856	0.255109	0.343248	A930016O22Rik	0.238503	-0.641122	1.24952	0.28248	0.365644	A930016O22Rik	0.053809	-0.640895	0.0463138	0.832974	0.897391	A930016O22Rik	0.106689	-0.641122	0.238295	0.634029	0.808905	A930016O22Rik	0.132154	-0.640895	0.255357	0.621857	0.740309	A930016O22Rik	-0.10843	-0.640895	0.212144	0.652766	0.796955	-0.547472	-1.05543	-1.04957	-0.491391	-0.426735	-0.289628	-0.837443	-0.700126	-0.700445	-0.494613	-0.783541	-0.670896	-0.882295	-0.349295
A930017K11Rik	0.654126	0.0068379	2.61859	0.129812	0.19834	A930017K11Rik	0.102644	0.00677699	0.0626146	0.806049	0.849321	A930017K11Rik	-0.927527	0.0068379	5.13184	0.0413791	0.117243	A930017K11Rik	-0.531166	0.00677699	1.4666	0.245953	0.511155	A930017K11Rik	0.633929	0.0068379	2.13016	0.16836	0.311594	A930017K11Rik	-0.947724	0.0068379	6.33807	0.0258535	0.112927	-0.692363	-1.37825	-0.147041	0.0738281	0.621277	-0.289628	0.0357865	0.961824	0.698171	-0.494613	0.258033	-0.407993	-0.214087	-0.671062
A930017M01Rik	0.511336	4.57267	22.8282	0.000369284	0.00573548	A930017M01Rik	0.553582	4.57261	34.2311	4.23283e-05	0.00118427	A930017M01Rik	0.150651	4.57267	1.95073	0.186089	0.3301	A930017M01Rik	0.107147	4.57261	1.22112	0.287792	0.548658	A930017M01Rik	0.44646	4.57267	15.0148	0.00194351	0.111459	A930017M01Rik	0.0857757	4.57267	0.733026	0.407537	0.608971	4.37769	4.545	4.53372	4.35508	5.14258	4.94458	4.78762	4.38037	4.12189	4.51455	4.43411	4.43686	4.66167	4.45124
A930024E05Rik	-0.0674819	1.48058	0.121252	0.733301	0.790674	A930024E05Rik	-0.0672573	1.4807	0.158803	0.696279	0.757306	A930024E05Rik	-0.12152	1.48058	0.389183	0.543611	0.686322	A930024E05Rik	-0.121714	1.4807	0.512221	0.485959	0.709748	A930024E05Rik	0.0542889	1.48058	0.0684936	0.797678	0.868384	A930024E05Rik	0.000250896	1.48058	1.93358e-06	0.998912	0.999426	1.58744	1.30734	1.27592	1.83881	1.50749	1.14812	1.66281	1.48162	1.60967	1.19786	1.73632	1.27338	1.27981	1.62108
A930033H14Rik	-0.153502	1.73824	1.67538	0.218245	0.302921	A930033H14Rik	-0.199513	1.7383	3.3154	0.090095	0.142142	A930033H14Rik	-0.0973052	1.73824	0.677987	0.425251	0.581068	A930033H14Rik	-0.0528646	1.7383	0.235942	0.634675	0.809358	A930033H14Rik	-0.146573	1.73824	1.34448	0.267271	0.421694	A930033H14Rik	-0.0903759	1.73824	0.682625	0.423712	0.622013	1.69331	1.80894	1.70554	1.76831	1.73353	1.59797	1.43341	1.91358	1.71336	1.82982	1.87006	1.6504	1.67585	1.8767
A930037H05Rik	0.587569	0.945713	4.02062	0.0664091	0.115413	A930037H05Rik	0.542604	0.945294	4.77423	0.0464058	0.081617	A930037H05Rik	-0.0726593	0.945713	0.0583562	0.812913	0.884624	A930037H05Rik	-0.0292259	0.945294	0.0126131	0.912175	0.961668	A930037H05Rik	0.572051	0.945713	3.28865	0.0930967	0.216031	A930037H05Rik	-0.0881772	0.945713	0.0999177	0.756988	0.865391	0.149492	0.922982	1.06933	0.794802	1.6447	1.30329	1.01303	1.09945	0.809324	0.404959	1.02666	0.00687937	1.07621	1.05084
AA386476	-0.136049	-0.385832	0.205165	0.658113	0.727784	AA386476	-0.391553	-0.385661	1.86508	0.193604	0.267918	AA386476	-0.508045	-0.385832	2.98023	0.108156	0.227179	AA386476	-0.292009	-0.385661	1.03722	0.325767	0.584456	AA386476	-0.0992947	-0.385832	0.0959106	0.761742	0.844734	AA386476	-0.471291	-0.385832	3.02365	0.105865	0.266368	-0.770658	-0.376021	-0.431353	-0.423806	-0.482823	-0.560005	-0.837443	0.00783553	-0.139624	0.0469346	-0.144688	-1.40733	-0.577037	0.0510856
AA387883	0.428015	-1.31143	1.6315	0.224021	0.309165	AA387883	0.41581	-1.31167	2.14585	0.165075	0.234439	AA387883	0.214173	-1.31143	0.38853	0.543944	0.686427	AA387883	0.227026	-1.31167	0.596617	0.452729	0.68552	AA387883	0.188384	-1.31143	0.287607	0.60089	0.723644	AA387883	-0.0254583	-1.31143	0.00602147	0.948248	0.97377	-1.77622	-0.962099	-1.25671	-2.09724	-1.21123	-1.22892	-0.837443	-1.63007	-1.63035	-1.04862	-1.49657	-0.992626	-1.26997	-1.5329
AA413626	-0.19682	-0.411668	0.530954	0.479235	0.56622	AA413626	-0.212586	-0.411503	0.821887	0.379985	0.465865	AA413626	0.102854	-0.411668	0.150612	0.704284	0.80861	AA413626	0.118339	-0.411503	0.26676	0.613584	0.795644	AA413626	-0.331076	-0.411668	1.34844	0.266602	0.421342	AA413626	-0.0314021	-0.411668	0.0159485	0.901453	0.946505	-0.354233	-0.568985	-0.495615	-0.238195	-0.874692	-0.445705	-0.484399	-0.303147	-1.04264	-0.309812	-0.0449814	0.0512585	-0.509845	-0.469533
AA465934	0.160783	0.911672	0.8336	0.377992	0.468995	AA465934	0.058613	0.911631	0.131722	0.72208	0.779833	AA465934	-0.109034	0.911672	0.380925	0.547855	0.689631	AA465934	-0.0138527	0.911631	0.00720526	0.933557	0.970918	AA465934	0.0724088	0.911672	0.148567	0.706193	0.803347	AA465934	-0.197409	0.911672	1.44526	0.250907	0.453022	1.01755	0.768157	0.601156	0.794802	0.772681	1.07341	1.01303	0.937553	0.861846	1.00217	1.158	0.707129	0.675495	1.21587
AA467197	-1.98135	5.43614	3.41938	0.0907645	0.14795	AA467197	-1.58408	5.43621	2.64083	0.128843	0.190938	AA467197	0.597686	5.43614	0.360586	0.560039	0.69897	AA467197	0.0487514	5.43621	0.00307603	0.956639	0.981033	AA467197	-1.63335	5.43614	2.19067	0.166199	0.308782	AA467197	0.945677	5.43614	1.02466	0.332614	0.538898	6.64424	6.3592	4.56556	5.85356	-1.78557	2.22557	5.50465	4.796	5.4874	4.64519	5.2972	6.22314	4.28733	5.93399
AA986860	0.423477	1.93835	4.54475	0.0528437	0.0966544	AA986860	0.283271	1.93817	2.39902	0.14374	0.209046	AA986860	-0.169665	1.93835	0.713544	0.413672	0.570378	AA986860	-0.041952	1.93817	0.0500977	0.82613	0.918526	AA986860	0.325284	1.93835	2.33186	0.150906	0.290436	AA986860	-0.267858	1.93835	2.06945	0.174108	0.362014	1.52326	2.09613	1.8929	1.33315	2.47675	1.95086	1.99029	2.26521	1.96216	2.00273	1.75027	1.73445	1.9147	1.86432
Aaas	-0.308798	4.09819	8.82587	0.0109142	0.030136	Aaas	-0.316046	4.09823	11.5518	0.00432947	0.0127562	Aaas	-0.250854	4.09819	5.83465	0.0313089	0.0974021	Aaas	-0.243648	4.09823	6.9095	0.0198555	0.289361	Aaas	-0.0724008	4.09819	0.427815	0.52456	0.661576	Aaas	-0.0144569	4.09819	0.0228862	0.882095	0.936539	4.37542	4.18836	3.96074	4.26066	4.05816	3.71695	3.89389	4.16991	4.34123	4.19871	4.15629	3.98941	4.02097	3.89193
Aacs	-0.0313646	5.5558	0.0300195	0.865193	0.898323	Aacs	0.0658559	5.55579	0.164467	0.691234	0.752948	Aacs	0.230903	5.5558	1.63604	0.223882	0.374252	Aacs	0.126709	5.55579	0.61222	0.447043	0.68285	Aacs	-0.0608766	5.5558	0.0990962	0.758059	0.841544	Aacs	0.201391	5.5558	1.44041	0.252112	0.454165	5.8978	5.88121	5.29229	5.23626	5.34845	5.50964	5.83699	5.25592	5.54374	5.56671	5.23904	5.63848	5.44807	5.81115
Aadat	0.385536	-1.45318	1.10503	0.312471	0.403073	Aadat	-0.0904966	-1.45318	0.0612923	0.808063	0.850853	Aadat	-0.426355	-1.45318	1.52546	0.238832	0.390792	Aadat	-0.0711705	-1.45318	0.0369578	0.850315	0.930721	Aadat	-0.0193817	-1.45318	0.00264978	0.959735	0.975801	Aadat	-0.831273	-1.45318	6.21875	0.0270379	0.116073	-1.94754	-2.15905	-1.49865	-1.72767	-1.30924	-1.66756	-1.5462	-1.04233	-1.24994	-1.63588	-0.705329	-0.992626	-1.80172	-1.82208
Aagab	-0.217218	5.47284	8.98759	0.0103621	0.029201	Aagab	-0.322262	5.47285	14.4061	0.00197177	0.00734088	Aagab	-0.266703	5.47284	13.5483	0.0028062	0.0221407	Aagab	-0.168814	5.47285	4.01978	0.0647253	0.311289	Aagab	-0.153458	5.47284	3.95334	0.0684379	0.183365	Aagab	-0.202942	5.47284	9.23672	0.00957406	0.0641201	5.5016	5.2915	5.50839	5.55378	5.2583	5.15055	5.33646	5.74714	5.59409	5.59593	5.73522	5.41685	5.39098	5.40282
Aak1	0.407713	8.3799	18.2761	0.000920837	0.00733464	Aak1	0.447661	8.3799	27.6825	0.00012077	0.00145543	Aak1	0.215957	8.3799	5.10472	0.041839	0.118067	Aak1	0.174873	8.3799	4.11341	0.0620374	0.308212	Aak1	0.27279	8.3799	7.07701	0.0197402	0.117402	Aak1	0.0810341	8.3799	0.833045	0.378146	0.584885	8.24019	8.36612	8.39961	8.07167	8.78633	8.73155	8.51628	8.15104	8.23834	8.31996	8.05315	8.38455	8.50021	8.34034
Aamdc	0.141466	4.16983	2.16113	0.165521	0.241563	Aamdc	0.104621	4.16981	1.43939	0.250171	0.330847	Aamdc	-0.00706714	4.16983	0.00535946	0.942764	0.966552	Aamdc	0.0288354	4.16981	0.108133	0.747152	0.872827	Aamdc	0.0758092	4.16983	0.541609	0.474945	0.619593	Aamdc	-0.0727243	4.16983	0.660758	0.431049	0.628043	3.9866	4.09643	4.2791	4.03607	4.31412	4.27481	4.13974	4.27776	4.18767	4.14699	4.08655	3.95186	4.25147	4.28235
Aamp	-0.155242	6.72883	6.38578	0.0253972	0.0550778	Aamp	-0.214403	6.72883	10.9298	0.00520652	0.0146036	Aamp	-0.149224	6.72883	5.90429	0.0304786	0.0957105	Aamp	-0.0923977	6.72883	2.05657	0.173533	0.434929	Aamp	-0.122008	6.72883	3.46948	0.0854515	0.206495	Aamp	-0.115991	6.72883	4.18245	0.0618173	0.191378	6.70337	6.78438	6.70394	6.7385	6.56482	6.53586	6.63107	6.8116	6.95454	6.79516	6.82857	6.61418	6.65714	6.81959
Aanat	0.413698	0.141089	3.2122	0.0965775	0.155678	Aanat	0.281877	0.140734	1.85392	0.194863	0.26937	Aanat	-0.282567	0.141089	1.42983	0.253324	0.406658	Aanat	-0.162208	0.140734	0.559669	0.46679	0.695594	Aanat	0.444391	0.141089	3.20493	0.0969167	0.22134	Aanat	-0.251875	0.141089	1.33198	0.2694	0.473208	0.232117	-0.053647	0.0903589	-0.423806	0.67353	0.371256	-0.00856115	-0.0395595	0.00750183	0.47375	0.370653	-0.238142	-0.0146058	0.0941399
Aar2	0.0300967	4.88643	0.235246	0.635798	0.708746	Aar2	-0.103513	4.88644	1.39742	0.256868	0.338018	Aar2	-0.227024	4.88643	13.2851	0.00300452	0.0229048	Aar2	-0.104784	4.88644	1.42926	0.251766	0.516496	Aar2	0.00125893	4.88643	0.000360095	0.985151	0.991144	Aar2	-0.255862	4.88643	19.8035	0.000667652	0.0160689	4.7355	4.84047	4.79442	4.81461	4.84655	4.74241	4.8878	4.97807	5.07686	5.10295	5.04763	4.80568	4.73795	4.92657
Aard	0.423746	3.23851	11.7088	0.00459818	0.0170183	Aard	0.391754	3.2384	13.0404	0.00283978	0.00945441	Aard	0.0488285	3.23851	0.152815	0.702243	0.807266	Aard	0.0800783	3.2384	0.523612	0.481235	0.706085	Aard	0.311729	3.23851	5.49863	0.0357112	0.139415	Aard	-0.0631879	3.23851	0.296698	0.595257	0.75852	2.86541	3.23089	3.23758	3.02053	3.69715	3.53054	3.2984	3.18014	3.00982	3.1935	3.24503	3.02325	3.25624	3.32818
Aars	0.051706	7.68083	0.539471	0.4758	0.563119	Aars	0.115494	7.68083	2.58793	0.130016	0.192421	Aars	0.217188	7.68083	9.5582	0.00865821	0.042923	Aars	0.150454	7.68083	4.40649	0.0544391	0.301961	Aars	-0.0349612	7.68083	0.215493	0.650237	0.761955	Aars	0.13052	7.68083	3.99976	0.0670302	0.200528	7.72516	7.75312	7.65715	7.60409	7.71023	7.73489	7.76758	7.48701	7.63738	7.67364	7.40805	7.84638	7.73149	7.73731
Aars2	0.317318	4.32557	11.3673	0.00506257	0.018111	Aars2	0.211874	4.32554	4.69976	0.047913	0.0838001	Aars2	-0.0687201	4.32557	0.526878	0.480893	0.633317	Aars2	0.0294945	4.32554	0.08903	0.769802	0.887003	Aars2	0.182393	4.32557	3.26555	0.0941323	0.217468	Aars2	-0.203645	4.32557	5.38891	0.0373044	0.1404	4.17331	4.31028	4.159	4.00575	4.50465	4.54745	4.39086	4.46346	4.38226	4.33669	4.2888	4.1434	4.23442	4.50008
Aarsd1	-0.393783	0.361041	2.98208	0.108057	0.171045	Aarsd1	-0.408562	0.361299	4.15704	0.0608301	0.102352	Aarsd1	-0.349094	0.361041	2.3423	0.150066	0.285192	Aarsd1	-0.334112	0.361299	2.77904	0.117736	0.374809	Aarsd1	-0.0745912	0.361041	0.0923179	0.766099	0.847828	Aarsd1	-0.0299031	0.361041	0.0207518	0.887685	0.938715	0.488908	0.795142	0.438715	0.164451	-0.174977	0.170826	0.31306	0.782671	0.301722	0.217099	0.69294	-0.0389084	0.457786	0.0941399
Aasdh	0.0619027	4.05896	0.327296	0.577096	0.656624	Aasdh	-0.0255678	4.05896	0.0593518	0.811061	0.852827	Aasdh	-0.178012	4.05896	2.68371	0.125542	0.252005	Aasdh	-0.0955953	4.05896	0.820671	0.380328	0.629596	Aasdh	0.0700521	4.05896	0.366178	0.555598	0.688479	Aasdh	-0.169862	4.05896	2.86449	0.114566	0.279059	3.84609	3.89288	4.21278	4.00881	4.19181	4.01272	3.96155	4.19572	4.08371	4.2969	4.07828	3.78778	4.11178	4.04789
Aasdhppt	0.175376	4.3694	4.33802	0.0577572	0.103422	Aasdhppt	0.433784	4.36936	7.27587	0.017359	0.0369926	Aasdhppt	0.597672	4.3694	50.0975	8.7084e-06	0.00335254	Aasdhppt	0.282834	4.36936	3.03808	0.103267	0.358513	Aasdhppt	0.150965	4.3694	2.79929	0.118383	0.248222	Aasdhppt	0.573261	4.3694	52.7057	6.67573e-06	0.00412981	4.51397	4.56865	4.40103	4.35267	4.69995	4.63934	4.5674	3.84729	3.8855	4.0433	3.77145	4.42847	4.62103	4.39854
Aass	0.033413	1.90817	0.0127739	0.911755	0.933889	Aass	-0.384968	1.90829	1.43684	0.250571	0.331298	Aass	-0.783249	1.90817	6.93675	0.0207573	0.0731299	Aass	-0.459883	1.90829	2.0137	0.177788	0.439671	Aass	0.0750601	1.90817	0.0563203	0.816139	0.881301	Aass	-0.741602	1.90817	7.42613	0.0174522	0.0894646	1.50676	0.53191	2.17679	1.94489	1.68344	1.89772	1.46619	2.4567	1.99781	2.46654	2.58151	1.53012	1.75994	1.56096
Aatf	-0.323184	3.89591	16.2661	0.00144382	0.00885984	Aatf	-0.205003	3.89595	4.45787	0.0532233	0.0915068	Aatf	0.195752	3.89591	6.06299	0.0286815	0.091802	Aatf	0.0671454	3.89595	0.492811	0.494195	0.71518	Aatf	-0.272191	3.89591	10.2016	0.00711475	0.111459	Aatf	0.246745	3.89591	11.1617	0.00536839	0.0462342	4.10917	4.00692	3.98449	4.05692	3.63592	3.64461	3.86345	3.85054	3.84041	3.68191	3.79854	4.08323	3.98939	3.88888
Aatk	0.501568	8.36899	14.0897	0.00244409	0.0116605	Aatk	0.40863	8.36898	11.0826	0.00497343	0.0141566	Aatk	-0.0201829	8.36899	0.0225303	0.883008	0.932289	Aatk	0.0671262	8.36898	0.289067	0.599271	0.786995	Aatk	0.341506	8.36899	5.63763	0.0338067	0.137257	Aatk	-0.180245	8.36899	2.09591	0.171573	0.358313	8.07092	8.35043	8.29249	7.90014	8.8009	8.71791	8.45739	8.36607	8.37492	8.33173	8.30524	8.01236	8.32381	8.58174
AB124611	-2.13342	4.82165	6.44845	0.0270275	0.0576773	AB124611	-2.29486	4.82178	8.94611	0.010714	0.0254336	AB124611	-0.717798	4.82165	0.839401	0.378718	0.537856	AB124611	-0.571931	4.82178	0.705434	0.416589	0.658865	AB124611	-1.72393	4.82165	3.98097	0.0707134	0.186739	AB124611	-0.308317	4.82165	0.186994	0.673572	0.811093	5.06627	4.46323	4.85688	5.60322	-1.4144	1.70082	4.27769	5.24977	5.4874	5.12984	5.55031	5.24719	4.00095	4.4071
Abat	0.436263	8.90558	17.2028	0.00116612	0.00797633	Abat	0.408842	8.90557	19.8945	0.000540064	0.00311595	Abat	0.0969735	8.90558	0.843319	0.375311	0.534837	Abat	0.123882	8.90557	1.77607	0.203941	0.469411	Abat	0.284962	8.90558	6.34473	0.0257893	0.12662	Abat	-0.0543272	8.90558	0.307795	0.588533	0.754237	8.72584	8.88271	8.89719	8.47353	9.26121	9.2957	8.99746	8.87968	8.70734	8.80157	8.84147	8.8004	8.94749	8.96421
Abca1	-1.71945	7.80243	13.5299	0.00348393	0.0142967	Abca1	-1.88971	7.80244	19.4319	0.000757344	0.00385081	Abca1	-1.29097	7.80243	7.9106	0.0165083	0.0629098	Abca1	-1.13867	7.80244	7.78056	0.0157034	0.289361	Abca1	-0.751089	7.80243	2.47781	0.143044	0.280629	Abca1	-0.322605	7.80243	0.618802	0.447686	0.642801	7.47274	7.25646	7.95637	9.0036	5.96971	5.62367	7.09746	8.24968	8.24763	8.45489	8.66729	7.26554	7.43456	6.52141
Abca13	-1.67899	-0.00878967	9.61498	0.00850727	0.0255066	Abca13	-1.87596	-0.007895	14.3635	0.00199375	0.00739348	Abca13	-0.374157	-0.00878967	0.635557	0.439761	0.594523	Abca13	-0.201429	-0.007895	0.229211	0.639509	0.812545	Abca13	-1.67474	-0.00878967	8.73743	0.0112306	0.111459	Abca13	-0.369903	-0.00878967	0.728	0.409106	0.610399	-0.770658	-0.791802	0.801638	0.443136	-2.75415	-0.893017	-1.19923	0.836167	-0.303476	0.332723	0.663764	0.254729	-0.0146058	0.00670678
Abca17	0.483518	-0.238577	2.88319	0.113499	0.177873	Abca17	0.317568	-0.23888	1.57061	0.230668	0.30954	Abca17	-0.24181	-0.238577	0.693501	0.420137	0.576674	Abca17	-0.0932113	-0.23888	0.123267	0.730752	0.864552	Abca17	0.410841	-0.238577	1.82149	0.20036	0.34915	Abca17	-0.314487	-0.238577	1.35489	0.265516	0.469153	-0.547472	-0.102618	-0.369831	-0.886952	0.190412	-0.148799	-0.0543153	0.183228	-0.48835	-0.561876	0.0927394	-0.0861971	-0.268586	-0.905384
Abca2	0.512164	9.15463	27.4945	0.000163068	0.00573548	Abca2	0.407839	9.15463	17.151	0.00100047	0.00460354	Abca2	0.0153092	9.15463	0.0242892	0.878565	0.929609	Abca2	0.112594	9.15463	1.26977	0.278775	0.541575	Abca2	0.295246	9.15463	7.88895	0.0148809	0.113392	Abca2	-0.201609	9.15463	4.90708	0.0453802	0.15798	8.83448	8.9642	9.1053	8.79283	9.48119	9.52413	9.31057	9.11692	9.13252	9.27218	8.98844	9.01245	9.13794	9.2765
Abca3	-0.0499376	6.95143	0.381125	0.547751	0.63019	Abca3	-0.192597	6.95143	3.59742	0.078718	0.126938	Abca3	-0.336567	6.95143	17.1223	0.00118737	0.0143819	Abca3	-0.20677	6.95143	4.13779	0.0613591	0.307319	Abca3	0.0141721	6.95143	0.0269013	0.872262	0.919089	Abca3	-0.272457	6.95143	13.2449	0.00303622	0.0334979	6.78817	6.72817	6.91331	7.10528	6.86609	6.78628	6.8695	7.04711	7.22712	7.21586	7.15641	6.80648	6.84693	6.82718
Abca4	0.361185	0.845902	3.01062	0.106546	0.169086	Abca4	0.0771723	0.845756	0.121031	0.7331	0.789879	Abca4	-0.372626	0.845902	3.18111	0.0980383	0.212419	Abca4	-0.135983	0.845756	0.359586	0.558328	0.759127	Abca4	0.213313	0.845902	0.922943	0.354377	0.509284	Abca4	-0.520499	0.845902	7.19269	0.0189451	0.0935661	0.420082	0.795142	0.570098	0.513783	1.18637	0.889654	0.663292	1.00917	1.03193	1.47455	0.721537	0.960837	0.646334	0.530115
Abca5	0.698411	6.10354	25.5603	0.00022596	0.00573548	Abca5	0.855642	6.1035	36.3565	3.1082e-05	0.00118427	Abca5	0.48923	6.10354	12.452	0.00374852	0.0259477	Abca5	0.312779	6.1035	4.61981	0.049596	0.298652	Abca5	0.542871	6.10354	13.2688	0.00301734	0.111459	Abca5	0.33369	6.10354	6.65879	0.0229606	0.105158	5.94984	6.10394	6.08619	5.69348	6.83165	6.695	6.44268	5.46246	5.67337	5.9171	5.42984	6.0239	6.30963	6.01534
Abca6	1.03395	2.2044	8.95258	0.010591	0.0296116	Abca6	0.85233	2.20403	8.24045	0.0123758	0.028379	Abca6	-0.190912	2.2044	0.292831	0.597741	0.730357	Abca6	-0.0297669	2.20403	0.00898918	0.925813	0.966918	Abca6	0.882148	2.2044	5.5921	0.0346162	0.138004	Abca6	-0.342711	2.2044	1.09528	0.314743	0.519789	0.896103	1.46689	2.56332	1.76831	3.26649	2.37303	2.68363	1.82374	1.81009	2.61096	2.15852	1.6504	2.21202	1.93707
Abca7	-0.19911	6.06196	4.53908	0.0529718	0.0968462	Abca7	-0.360559	6.06197	9.65779	0.00772236	0.0196926	Abca7	-0.461035	6.06196	24.0819	0.000293374	0.00770476	Abca7	-0.315873	6.06197	7.44495	0.0163311	0.289361	Abca7	-0.0446936	6.06196	0.201415	0.661032	0.770281	Abca7	-0.306619	6.06196	12.6485	0.00355539	0.0369084	6.06491	5.84292	6.00505	6.20734	5.82272	5.70712	5.96935	6.24239	6.47904	6.33446	6.30256	5.7571	5.91575	5.96404
Abca8a	0.747784	4.11198	8.97734	0.0107948	0.0299446	Abca8a	0.746258	4.11186	13.1702	0.00278742	0.00932285	Abca8a	0.148773	4.11198	0.348095	0.565792	0.70366	Abca8a	0.150308	4.11186	0.500955	0.490842	0.712482	Abca8a	0.596016	4.11198	4.90527	0.0461971	0.153589	Abca8a	-0.00299465	4.11198	0.000163156	0.990012	0.994597	3.54042	3.57638	4.56162	3.57722	4.75857	4.784	4.30059	3.87311	3.71753	3.89129	4.05319	3.6859	4.40517	3.9251
Abca8b	0.438628	4.68017	11.0895	0.00548093	0.0190527	Abca8b	0.465008	4.68012	16.8425	0.00107618	0.00482302	Abca8b	0.169214	4.68017	1.63101	0.224087	0.374314	Abca8b	0.142332	4.68012	1.52211	0.237635	0.503548	Abca8b	0.322717	4.68017	5.19692	0.0402998	0.146015	Abca8b	0.0533026	4.68017	0.187403	0.672241	0.810192	4.42456	4.56473	4.78937	4.44821	5.24325	5.04575	4.6553	4.4334	4.38001	4.66738	4.54627	4.67352	4.80546	4.54925
Abca9	-0.0675035	4.07988	0.0324016	0.86025	0.894636	Abca9	-0.467864	4.07994	1.52557	0.239039	0.318964	Abca9	-1.13064	4.07988	8.62687	0.0128216	0.0543067	Abca9	-0.817864	4.07994	4.43783	0.0555363	0.302417	Abca9	0.350105	4.07988	0.756209	0.402124	0.5542	Abca9	-0.713027	4.07988	4.22859	0.0629242	0.193132	3.14674	3.09633	4.25244	4.58779	4.30172	3.6349	3.47788	4.66908	4.1591	4.8945	4.69789	3.1511	3.93616	3.29627
Abcb10	0.179176	5.24302	3.41267	0.0877686	0.144086	Abcb10	0.210754	5.24301	5.95541	0.0285853	0.0550831	Abcb10	0.111676	5.24302	1.31939	0.271568	0.426316	Abcb10	0.0794068	5.24301	0.832346	0.377055	0.627349	Abcb10	0.131352	5.24302	1.5971	0.228689	0.380609	Abcb10	0.0638515	5.24302	0.500919	0.491695	0.678606	5.26823	5.39876	5.16167	4.97814	5.43803	5.39544	5.3309	5.09103	5.11116	5.32632	5.03913	5.14851	5.25391	5.36267
Abcb1a	-0.0443311	5.9329	0.209999	0.654397	0.724539	Abcb1a	-0.205217	5.93291	3.07853	0.101208	0.156496	Abcb1a	-0.370507	5.9329	14.4905	0.00221078	0.0195689	Abcb1a	-0.225814	5.93291	3.7152	0.0744812	0.324534	Abcb1a	0.020603	5.9329	0.0397397	0.8451	0.901501	Abcb1a	-0.305573	5.9329	11.6477	0.00467753	0.0425838	5.78086	5.7101	5.88558	6.04388	5.91243	5.82851	5.69988	6.24919	5.93013	6.27366	6.18555	5.70423	5.83808	5.84068
Abcb1b	-0.792015	3.55193	17.69	0.00104644	0.00761517	Abcb1b	-0.792747	3.55207	22.5967	0.000309294	0.00229955	Abcb1b	-0.215313	3.55193	1.35993	0.264671	0.418905	Abcb1b	-0.214358	3.55207	1.77847	0.203653	0.469181	Abcb1b	-0.578638	3.55193	8.47208	0.0122463	0.111459	Abcb1b	-0.00193607	3.55193	0.000129685	0.991088	0.99521	3.87852	3.81591	3.44439	3.76632	2.54846	2.68675	3.44537	3.79421	3.67046	3.7284	3.75425	3.73434	3.3721	3.4367
Abcb4	0.403946	2.49685	15.8803	0.00157999	0.00927068	Abcb4	0.250839	2.49676	4.6458	0.0490414	0.0854612	Abcb4	-0.266943	2.49685	6.76165	0.0221147	0.0765111	Abcb4	-0.128634	2.49676	1.15854	0.299987	0.560793	Abcb4	0.379472	2.49685	12.1375	0.00408367	0.111459	Abcb4	-0.291417	2.49685	9.44753	0.00896143	0.0614209	2.37722	2.31702	2.37849	2.16938	2.84466	2.5625	2.71806	2.64834	2.64799	2.59561	2.50954	2.31027	2.43302	2.26369
Abcb6	-0.19425	0.926198	0.497257	0.493253	0.580075	Abcb6	-0.186221	0.926268	0.609058	0.448152	0.532869	Abcb6	0.132587	0.926198	0.23667	0.634788	0.75744	Abcb6	0.12443	0.926268	0.282412	0.603464	0.78988	Abcb6	-0.310678	0.926198	1.1298	0.307324	0.463253	Abcb6	0.0161578	0.926198	0.00403679	0.950314	0.97494	1.0634	1.38043	0.133487	0.930111	0.723957	0.822807	0.718751	1.16364	1.00883	0.775708	0.721537	1.09408	0.523412	1.41578
Abcb7	0.337375	5.71724	9.64893	0.00841849	0.0253163	Abcb7	0.526449	5.71722	14.6631	0.0018449	0.00703066	Abcb7	0.537734	5.71724	24.4644	0.000273925	0.00761	Abcb7	0.320141	5.71722	5.30888	0.0370801	0.289505	Abcb7	0.206319	5.71724	3.13039	0.10048	0.225974	Abcb7	0.406678	5.71724	16.0558	0.00151628	0.0238254	5.57961	5.64298	5.86013	5.73196	6.09534	6.15833	5.86337	5.37027	5.242	5.46478	5.10302	5.74702	6.03234	5.71443
Abcb8	0.182014	5.08145	3.16065	0.0990144	0.158794	Abcb8	0.0225574	5.08145	0.0361266	0.851986	0.887036	Abcb8	-0.288457	5.08145	7.81308	0.0152703	0.0602469	Abcb8	-0.144932	5.08145	1.46071	0.246857	0.511979	Abcb8	0.167501	5.08145	2.32977	0.151075	0.29057	Abcb8	-0.30297	5.08145	10.139	0.00725006	0.0547158	5.00297	5.03413	4.91055	4.832	5.2583	5.11258	5.00397	5.30655	5.26656	5.20131	5.22163	4.70337	4.92714	5.20956
Abcb9	0.4511	5.01526	16.5849	0.00134147	0.00851119	Abcb9	0.386951	5.01523	14.793	0.00178439	0.00686268	Abcb9	0.0572385	5.01526	0.263963	0.616103	0.743714	Abcb9	0.118634	5.01523	1.34938	0.264831	0.528282	Abcb9	0.268331	5.01526	5.08496	0.0421779	0.14819	Abcb9	-0.125531	5.01526	1.47378	0.246522	0.44835	4.74959	4.82418	5.05355	4.68284	5.39394	5.30343	5.14603	5.02057	4.96126	5.0003	4.85134	4.7546	5.04495	5.21445
Abcc1	-0.515228	5.39227	20.3247	0.000600457	0.00631834	Abcc1	-0.4748	5.3923	20.994	0.000428122	0.00271898	Abcc1	-0.158715	5.39227	1.96118	0.184993	0.328809	Abcc1	-0.200265	5.3923	3.85468	0.0698106	0.317435	Abcc1	-0.27457	5.39227	5.14311	0.0411898	0.146882	Abcc1	0.0819428	5.39227	0.614206	0.447369	0.642549	5.54063	5.56084	5.35285	5.77574	4.94815	4.82015	5.33424	5.45927	5.55774	5.45418	5.45985	5.33507	5.34861	5.29046
Abcc10	0.0620872	4.0571	0.659366	0.431523	0.520978	Abcc10	-0.156372	4.05712	1.53141	0.236278	0.315908	Abcc10	-0.521705	4.0571	45.5658	1.42113e-05	0.00362826	Abcc10	-0.332106	4.05712	6.74161	0.0211374	0.289361	Abcc10	0.17573	4.0571	4.60305	0.0515494	0.16021	Abcc10	-0.408062	4.0571	33.1581	6.83755e-05	0.00688536	3.97164	4.00403	3.81602	3.95269	3.99025	3.98241	4.02617	4.3871	4.23821	4.38883	4.35874	3.6682	3.86517	3.92808
Abcc12	1.55687	0.725356	16.8589	0.00126018	0.00828049	Abcc12	1.50639	0.724029	24.0849	0.000231737	0.00197186	Abcc12	0.1999	0.725356	0.254079	0.622721	0.748727	Abcc12	0.248083	0.724029	0.545564	0.472352	0.699441	Abcc12	1.25853	0.725356	9.57472	0.00861397	0.111459	Abcc12	-0.0984429	0.725356	0.0690828	0.796831	0.887754	0.677637	-0.317038	-0.147041	0.249715	2.52021	1.05411	0.798136	0.263527	0.411505	0.134524	0.218451	0.707129	0.160613	0.432842
Abcc2	-0.0876199	-0.622878	0.0640698	0.804167	0.849858	Abcc2	0.26607	-0.622852	0.546893	0.471823	0.555068	Abcc2	0.168812	-0.622878	0.194804	0.66626	0.780567	Abcc2	-0.297145	-0.622852	0.59593	0.452984	0.685694	Abcc2	0.56279	-0.622878	2.12866	0.1685	0.311625	Abcc2	0.819221	-0.622878	5.76587	0.0321553	0.12849	0.27172	-0.568985	-0.707599	-0.423806	-0.129499	-1.22892	-0.0543153	-1.14226	-1.36594	-0.867503	-0.866238	-1.18513	-0.509845	-1.08583
Abcc3	-1.91174	4.41403	8.49528	0.013724	0.0352231	Abcc3	-2.27405	4.41422	13.1439	0.00321916	0.0102653	Abcc3	-1.32968	4.41403	4.45845	0.0577873	0.147272	Abcc3	-1.04009	4.41422	3.27661	0.0941323	0.347775	Abcc3	-1.23477	4.41403	3.3378	0.0942315	0.217543	Abcc3	-0.652716	4.41403	1.34836	0.269522	0.473219	4.19149	3.61096	4.12468	5.46742	1.38748	1.77342	3.64824	5.12367	4.75976	5.20384	5.52011	4.63394	3.61346	2.63564
Abcc4	-0.46092	5.12792	12.2741	0.00393401	0.0153707	Abcc4	-0.503552	5.12795	18.0906	0.000804925	0.00400167	Abcc4	-0.217609	5.12792	2.7746	0.119869	0.243781	Abcc4	-0.17619	5.12795	2.30058	0.151603	0.410865	Abcc4	-0.327405	5.12792	5.50417	0.0356329	0.139385	Abcc4	-0.0840935	5.12792	0.487537	0.49743	0.683536	5.11744	5.05661	5.17205	5.48621	4.48285	4.69803	5.03844	5.42367	5.18774	5.1873	5.39142	5.00499	5.06987	5.17363
Abcc5	0.212263	7.78702	5.7946	0.0317986	0.0652833	Abcc5	0.141556	7.78702	2.7415	0.120032	0.180053	Abcc5	-0.120264	7.78702	1.84048	0.198177	0.344802	Abcc5	-0.0528653	7.78702	0.374537	0.550363	0.754652	Abcc5	0.194423	7.78702	4.22511	0.0606708	0.172638	Abcc5	-0.138103	7.78702	2.84202	0.115864	0.281364	7.64944	7.60824	7.85674	7.65528	8.00572	7.89514	7.81666	7.74739	7.92361	7.85179	7.80664	7.50424	7.80961	7.80609
Abcc6	0.338255	1.43622	0.931638	0.352196	0.443477	Abcc6	-0.000867288	1.4362	6.60006e-06	0.997986	0.99861	Abcc6	-1.02342	1.43622	7.94759	0.0145879	0.0586994	Abcc6	-0.749618	1.4362	4.36973	0.055329	0.302417	Abcc6	0.74901	1.43622	3.8369	0.072128	0.188628	Abcc6	-0.612668	1.43622	3.53077	0.0830345	0.228639	0.896103	0.397493	1.63225	1.64783	2.05243	1.23638	1.23848	1.78345	1.59423	2.08198	1.83122	0.328709	1.4582	0.432842
Abcc8	0.575603	4.45223	22.7256	0.000376449	0.00573548	Abcc8	0.515061	4.45216	22.8978	0.00029146	0.0022144	Abcc8	0.0707045	4.45223	0.337733	0.571162	0.707881	Abcc8	0.128768	4.45216	1.37087	0.261228	0.52437	Abcc8	0.386331	4.45223	8.85139	0.0108248	0.111459	Abcc8	-0.118567	4.45223	1.10093	0.313336	0.518234	4.25462	4.38768	4.30291	3.9779	4.95608	4.94065	4.49578	4.2261	4.39345	4.43915	4.36102	4.33059	4.38324	4.55889
Abcc9	0.391635	4.5567	7.35027	0.0179218	0.042534	Abcc9	0.442513	4.55665	12.365	0.00342721	0.0107603	Abcc9	0.183133	4.5567	1.58859	0.229864	0.381046	Abcc9	0.130376	4.55665	1.03606	0.326028	0.584788	Abcc9	0.312188	4.5567	4.04567	0.0656723	0.179588	Abcc9	0.103685	4.5567	0.589609	0.456405	0.650283	4.22718	4.45902	4.65523	4.52076	5.05542	4.98972	4.48182	4.32531	4.44385	4.21889	4.47877	4.2895	4.68874	4.64827
Abcd1	-0.876654	5.26213	23.0072	0.000372512	0.00573548	Abcd1	-1.06653	5.26218	31.3891	6.82013e-05	0.00122755	Abcd1	-0.606886	5.26213	11.3018	0.00525801	0.0314767	Abcd1	-0.439143	5.26218	5.75866	0.0310794	0.289505	Abcd1	-0.627455	5.26213	10.6464	0.00634696	0.111459	Abcd1	-0.357687	5.26213	4.69892	0.0498101	0.167501	5.21462	5.05242	5.23032	5.75402	4.28922	4.22391	4.80534	5.65989	5.62005	5.6983	5.79699	5.36834	4.96749	4.88427
Abcd2	0.227624	6.05206	5.61997	0.0340419	0.0688714	Abcd2	0.171768	6.05206	3.74396	0.0734882	0.119812	Abcd2	-0.0834434	6.05206	0.747435	0.40309	0.560352	Abcd2	-0.0296824	6.05206	0.109323	0.745818	0.872318	Abcd2	0.201457	6.05206	3.8253	0.0725085	0.189236	Abcd2	-0.109611	6.05206	1.50786	0.241414	0.442167	5.87226	5.79443	6.163	5.99841	6.24259	6.22349	6.10367	6.13643	5.96431	6.13983	6.04554	5.95986	6.16548	5.82399
Abcd3	0.122942	6.46352	2.19689	0.162316	0.2377	Abcd3	0.130577	6.46352	3.12987	0.0986645	0.153256	Abcd3	-0.0108439	6.46352	0.0170013	0.898271	0.940443	Abcd3	-0.0185203	6.46352	0.0619292	0.80709	0.908585	Abcd3	0.149102	6.46352	2.81567	0.11741	0.247075	Abcd3	0.0153161	6.46352	0.039577	0.845413	0.915517	6.38064	6.31967	6.59919	6.46917	6.65489	6.55142	6.49573	6.4286	6.34017	6.51412	6.43473	6.31757	6.58789	6.33824
Abcd4	-0.0923832	4.61898	1.04762	0.32488	0.415758	Abcd4	-0.221862	4.619	4.59529	0.0501261	0.0870328	Abcd4	-0.333004	4.61898	13.5067	0.00283651	0.0222176	Abcd4	-0.214237	4.619	4.28032	0.0575665	0.302635	Abcd4	-0.00764166	4.61898	0.00628689	0.93802	0.961683	Abcd4	-0.248262	4.61898	8.8629	0.0107848	0.069098	4.61172	4.48825	4.55569	4.65576	4.50104	4.38511	4.56928	4.84249	4.81409	4.77181	4.87699	4.26615	4.48352	4.70145
Abce1	-0.0424032	6.64041	0.434889	0.521207	0.605324	Abce1	0.171882	6.64041	1.7032	0.212937	0.289704	Abce1	0.514353	6.64041	64.7054	2.22534e-06	0.00333842	Abce1	0.262633	6.64041	4.01126	0.0649769	0.311783	Abce1	-0.0907535	6.64041	1.74578	0.20938	0.359727	Abce1	0.466003	6.64041	60.9556	3.07557e-06	0.00359667	6.75929	6.83646	6.78352	6.64225	6.67386	6.68915	6.77904	6.35148	6.3268	6.32052	6.15901	6.76378	6.87862	6.77108
Abcf1	-0.219281	6.57468	14.4618	0.00222661	0.0111084	Abcf1	-0.197535	6.57469	12.6404	0.00317227	0.0101657	Abcf1	0.0228265	6.57468	0.158125	0.697395	0.803462	Abcf1	0.000756201	6.57469	0.000189236	0.989219	0.995417	Abcf1	-0.198296	6.57468	10.4245	0.00665659	0.111459	Abcf1	0.0438107	6.57468	0.678924	0.42494	0.623212	6.64754	6.64532	6.63199	6.6204	6.31686	6.39148	6.53488	6.62757	6.65445	6.52783	6.5568	6.58098	6.60268	6.66129
Abcf2	0.0461018	6.29655	0.704579	0.416544	0.507035	Abcf2	0.0705852	6.29655	1.75578	0.206396	0.282483	Abcf2	0.10934	6.29655	3.9679	0.0679926	0.16519	Abcf2	0.0844398	6.29655	2.51463	0.135141	0.393807	Abcf2	-0.0138551	6.29655	0.055625	0.817255	0.881936	Abcf2	0.0493833	6.29655	0.940533	0.349985	0.556372	6.23045	6.3524	6.33567	6.22587	6.34079	6.32057	6.33865	6.14175	6.3233	6.25973	6.22104	6.33619	6.32467	6.38016
Abcf3	0.0758028	6.09529	2.13713	0.167717	0.244298	Abcf3	0.0678098	6.09529	1.86419	0.193704	0.268012	Abcf3	0.00150031	6.09529	0.000834555	0.977396	0.986909	Abcf3	0.0094472	6.09529	0.0359277	0.852389	0.931682	Abcf3	0.0583636	6.09529	1.10614	0.312237	0.468026	Abcf3	-0.0159389	6.09529	0.109836	0.745656	0.859241	6.08659	6.09853	6.03735	6.05873	6.19255	6.12577	6.11921	6.0661	6.02818	6.19371	6.05189	6.0542	6.08287	6.1258
Abcg1	-0.348018	6.48505	6.72839	0.0223842	0.0500379	Abcg1	-0.527122	6.48506	12.572	0.0032335	0.0103051	Abcg1	-0.575092	6.48505	18.1924	0.000937645	0.012873	Abcg1	-0.415812	6.48506	7.922	0.0137906	0.289361	Abcg1	-0.111313	6.48505	0.609811	0.448962	0.596627	Abcg1	-0.338386	6.48505	7.52254	0.0168762	0.0878169	6.34917	6.1432	6.56021	6.81743	6.18469	6.02096	6.21151	6.77225	6.64042	6.91982	6.95551	6.2201	6.36997	6.15976
Abcg2	-0.163477	5.26794	2.65275	0.12755	0.195528	Abcg2	-0.336499	5.26796	7.39974	0.0165989	0.0357928	Abcg2	-0.411918	5.26794	16.7094	0.00130382	0.0150711	Abcg2	-0.257503	5.26796	4.36778	0.0553767	0.302417	Abcg2	-0.0790004	5.26794	0.544862	0.473649	0.618726	Abcg2	-0.327442	5.26794	12.4994	0.00370084	0.0376483	5.15233	5.00119	5.17721	5.48511	4.92812	5.12071	5.09847	5.6431	5.43528	5.49715	5.58282	5.05352	5.14085	5.19357
Abcg3	-1.48948	1.17436	24.4185	0.000276179	0.00573548	Abcg3	-1.59894	1.17513	33.069	5.04162e-05	0.00118741	Abcg3	-0.732702	1.17436	6.6488	0.0230448	0.0787314	Abcg3	-0.630612	1.17513	6.02566	0.0278072	0.289505	Abcg3	-0.968994	1.17436	9.23703	0.00957311	0.111459	Abcg3	-0.212212	1.17436	0.687648	0.422055	0.620452	1.27307	0.821633	1.64721	1.76831	-0.541181	-0.194231	0.514534	1.48162	1.76942	1.5719	1.67915	1.07271	1.16113	0.398904
Abcg4	0.451469	5.58399	20.3275	0.000600111	0.00631834	Abcg4	0.39591	5.58397	18.9238	0.000667496	0.00354618	Abcg4	0.0917709	5.58399	0.831782	0.378497	0.537771	Abcg4	0.145253	5.58397	2.47949	0.137686	0.396087	Abcg4	0.250669	5.58399	5.4274	0.0367361	0.141411	Abcg4	-0.109029	5.58399	1.36257	0.26423	0.467971	5.3618	5.54006	5.48881	5.20056	5.92259	5.97231	5.64815	5.51978	5.54675	5.53587	5.446	5.45864	5.55491	5.78017
Abhd1	-0.113657	1.50477	0.296388	0.595448	0.673239	Abhd1	-0.264079	1.50492	1.80287	0.200756	0.276109	Abhd1	-0.316715	1.50477	2.31432	0.152331	0.288413	Abhd1	-0.180843	1.50492	0.849289	0.37238	0.624171	Abhd1	-0.0832812	1.50477	0.139784	0.714573	0.809461	Abhd1	-0.286339	1.50477	2.22432	0.159912	0.342833	1.47318	1.16976	1.33253	1.75379	1.41843	1.21915	1.36554	2.03294	1.48127	1.23797	2.00413	1.39889	1.27981	1.56096
Abhd10	0.25584	4.49089	7.05836	0.019872	0.045871	Abhd10	0.30427	4.49085	11.9639	0.00384203	0.0116961	Abhd10	0.213264	4.49089	4.87532	0.045982	0.125908	Abhd10	0.16316	4.49085	3.38094	0.0872838	0.339342	Abhd10	0.14114	4.49089	1.86957	0.194892	0.342769	Abhd10	0.0985644	4.49089	1.20424	0.29255	0.497148	4.34557	4.40311	4.65338	4.30616	4.83082	4.72115	4.4938	4.38262	4.28223	4.27297	4.39913	4.46993	4.6229	4.54732
Abhd11	-0.314076	4.43269	5.46983	0.0361214	0.0720979	Abhd11	-0.336349	4.43272	8.0177	0.0133378	0.0301341	Abhd11	-0.120211	4.43269	0.809528	0.384758	0.543387	Abhd11	-0.0982372	4.43272	0.702454	0.416056	0.658398	Abhd11	-0.238165	4.43269	2.78013	0.119534	0.24976	Abhd11	-0.0443005	4.43269	0.12882	0.725469	0.845663	4.60592	4.7742	4.15115	4.38366	4.08493	4.05944	4.38658	4.6031	4.58332	4.50226	4.47458	4.50625	4.23931	4.50408
Abhd11os	-0.469805	1.75205	2.89644	0.112751	0.176966	Abhd11os	-0.893344	1.75237	7.93817	0.0137129	0.0308355	Abhd11os	-0.834912	1.75205	9.41325	0.00905787	0.044069	Abhd11os	-0.508378	1.75237	2.70651	0.122222	0.378261	Abhd11os	-0.384893	1.75205	1.72163	0.212367	0.363337	Abhd11os	-0.750001	1.75205	9.11305	0.00995615	0.0657563	1.12956	0.847645	2.19726	1.79693	1.22189	1.1298	1.03504	2.46522	2.35922	1.91886	2.50132	1.39889	1.58656	1.52994
Abhd12	0.0265309	7.77724	0.200321	0.66189	0.730559	Abhd12	-0.114438	7.77724	1.65928	0.218608	0.296042	Abhd12	-0.279141	7.77724	21.9256	0.000438153	0.00891409	Abhd12	-0.150736	7.77724	2.86664	0.112582	0.369217	Abhd12	0.0362984	7.77724	0.327823	0.576793	0.70525	Abhd12	-0.269373	7.77724	24.0394	0.000295627	0.0114834	7.6248	7.59846	7.77185	7.76276	7.74154	7.71199	7.7005	7.9968	7.88725	7.95578	8.00088	7.62981	7.70831	7.70599
Abhd13	0.0112999	5.13899	0.027134	0.871716	0.903467	Abhd13	0.0902947	5.13899	1.45811	0.247259	0.327723	Abhd13	0.113387	5.13899	2.73095	0.122554	0.247882	Abhd13	0.0298479	5.13899	0.158029	0.696979	0.845804	Abhd13	0.060445	5.13899	0.678942	0.424934	0.575222	Abhd13	0.162532	5.13899	6.51989	0.0241641	0.108348	5.16159	5.10863	5.1964	5.29385	5.29316	5.08313	5.22476	5.03637	4.97325	5.02343	5.08249	5.14978	5.232	5.03964
Abhd14a	0.180037	4.00075	3.325	0.0914955	0.148894	Abhd14a	0.138778	4.00072	2.39698	0.143899	0.20924	Abhd14a	-0.0238822	4.00075	0.0580022	0.81347	0.884999	Abhd14a	0.0161954	4.00072	0.0321005	0.860377	0.935983	Abhd14a	0.122607	4.00075	1.34419	0.26732	0.421694	Abhd14a	-0.0813119	4.00075	0.78317	0.39238	0.596355	3.81962	4.12861	3.87756	3.85403	4.14168	4.17784	3.98718	4.12762	3.96268	3.94679	3.98111	3.81055	3.9748	4.14322
Abhd14b	0.131581	3.98028	0.717074	0.41255	0.503303	Abhd14b	-0.106563	3.98029	0.364132	0.555882	0.631712	Abhd14b	-0.602638	3.98028	14.6103	0.00214614	0.0192519	Abhd14b	-0.398436	3.98029	4.89561	0.044067	0.293634	Abhd14b	0.291896	3.98028	3.06289	0.103845	0.23044	Abhd14b	-0.442322	3.98028	9.40432	0.0090832	0.0620011	3.82628	3.71354	3.78592	4.02704	4.21843	3.80039	3.86653	4.51563	4.05015	4.09061	4.4211	3.34628	3.78047	3.87042
Abhd15	-1.0059	2.54933	5.21198	0.0411361	0.0794975	Abhd15	-1.5905	2.54975	10.3491	0.00666943	0.0175987	Abhd15	-1.30277	2.54933	9.1012	0.010558	0.047982	Abhd15	-0.88808	2.54975	3.57914	0.0807763	0.333228	Abhd15	-0.703213	2.54933	2.28519	0.156095	0.296548	Abhd15	-1.00008	2.54933	6.62859	0.0240823	0.108189	2.38627	1.78221	2.14553	2.92006	0.154093	1.1298	2.18006	3.25079	2.98043	3.44549	3.67239	2.65752	1.78691	1.49823
Abhd16a	-0.0805806	5.90496	1.31977	0.271503	0.360114	Abhd16a	-0.187324	5.90497	5.02321	0.0417563	0.0748745	Abhd16a	-0.183751	5.90496	6.84413	0.0214628	0.07492	Abhd16a	-0.084378	5.90497	1.03018	0.327356	0.586679	Abhd16a	-0.102953	5.90496	1.89053	0.192568	0.339935	Abhd16a	-0.206124	5.90496	10.1009	0.00733379	0.0549804	5.78856	5.90772	5.86093	5.85866	5.75689	5.6869	5.87257	6.00974	6.14006	5.98936	6.09761	5.83612	5.76874	6.01464
Abhd17a	0.0196313	5.61996	0.0349858	0.854537	0.890858	Abhd17a	-0.278886	5.61997	2.69804	0.12288	0.183539	Abhd17a	-0.444151	5.61996	17.6435	0.00105722	0.0136279	Abhd17a	-0.196984	5.61997	1.35736	0.263589	0.5271	Abhd17a	-0.0819035	5.61996	0.533047	0.478387	0.622718	Abhd17a	-0.545686	5.61996	31.4173	8.82184e-05	0.00783783	5.41582	5.59196	5.36421	5.28504	5.4465	5.44906	5.41935	5.97737	6.03606	5.98716	5.84814	5.42425	5.2956	5.7933
Abhd17b	0.26698	5.06489	7.02316	0.0201236	0.0462599	Abhd17b	0.369391	5.06487	13.0241	0.00285249	0.00947784	Abhd17b	0.169031	5.06489	2.78952	0.118968	0.242618	Abhd17b	0.0588362	5.06487	0.31915	0.581069	0.774774	Abhd17b	0.310564	5.06489	8.2385	0.0132303	0.111778	Abhd17b	0.212614	5.06489	5.11833	0.0416074	0.149661	5.05639	4.88354	5.18107	5.13204	5.4333	5.26513	5.29828	4.82606	4.85191	4.92706	4.81365	4.90425	5.28026	4.84857
Abhd17c	-0.317349	4.34587	9.69208	0.0083072	0.025105	Abhd17c	-0.40022	4.34591	15.7698	0.00139566	0.00579316	Abhd17c	-0.374566	4.34587	13.4966	0.00284392	0.0222283	Abhd17c	-0.296222	4.34591	8.7312	0.0104554	0.289361	Abhd17c	-0.10401	4.34587	0.918986	0.355376	0.509952	Abhd17c	-0.161227	4.34587	2.96562	0.10894	0.270697	4.24718	4.35177	4.42726	4.56302	4.01071	4.06908	4.17238	4.61271	4.48838	4.51251	4.63162	3.93123	4.34745	4.25653
Abhd18	0.0731847	4.10783	0.541062	0.475163	0.562564	Abhd18	0.159617	4.1078	2.61982	0.127862	0.189736	Abhd18	0.192309	4.10783	3.72501	0.0759015	0.178009	Abhd18	0.100377	4.1078	1.02652	0.328187	0.587068	Abhd18	0.0592811	4.10783	0.310155	0.587124	0.713113	Abhd18	0.178405	4.10783	3.71252	0.0763372	0.216958	4.17331	4.04114	4.17715	4.15135	4.39416	4.20871	3.99843	4.11686	3.81399	3.8723	4.01327	4.04533	4.22212	4.17866
Abhd2	-0.235408	7.29587	7.0489	0.0199393	0.0459754	Abhd2	-0.23525	7.29588	8.76483	0.0103385	0.0247752	Abhd2	-0.162082	7.29587	3.35107	0.0903675	0.201067	Abhd2	-0.162238	7.29588	4.2012	0.0596363	0.305448	Abhd2	-0.073015	7.29587	0.598324	0.453169	0.600689	Abhd2	0.000311383	7.29587	1.45174e-05	0.997018	0.998517	7.31198	7.22549	7.33597	7.60813	7.1648	7.01434	7.23903	7.36691	7.3474	7.39586	7.39868	7.21554	7.31949	7.10292
Abhd3	0.590852	5.25082	12.126	0.0041603	0.0159636	Abhd3	0.518767	5.25078	12.4552	0.00334119	0.0105525	Abhd3	-0.015836	5.25082	0.00856407	0.927706	0.958161	Abhd3	0.0528006	5.25078	0.122754	0.731288	0.864992	Abhd3	0.465995	5.25082	6.50013	0.0245135	0.125064	Abhd3	-0.140693	5.25082	0.787214	0.391375	0.595564	4.98967	4.966	5.43595	4.66161	5.80819	5.74447	5.28341	5.21485	5.13803	5.09341	5.27083	4.8921	5.36884	5.1948
Abhd4	-0.292538	6.96994	11.2172	0.00528382	0.0185931	Abhd4	-0.516848	6.96994	14.4858	0.00193138	0.00723314	Abhd4	-0.60524	6.96994	47.3401	1.16793e-05	0.00350591	Abhd4	-0.411175	6.96994	9.27837	0.00872747	0.289361	Abhd4	-0.105677	6.96994	1.29422	0.275974	0.431085	Abhd4	-0.418378	6.96994	27.0209	0.000176357	0.0098518	6.82065	6.7516	7.01483	7.09163	6.62949	6.55056	6.71699	7.32074	7.23274	7.34971	7.46519	6.65789	6.82432	6.73157
Abhd5	0.0768813	4.99951	0.928769	0.352913	0.444079	Abhd5	0.127322	4.9995	2.81973	0.115307	0.174233	Abhd5	0.134219	4.99951	2.82692	0.116746	0.239618	Abhd5	0.0819633	4.9995	1.16081	0.299534	0.560238	Abhd5	0.0453693	4.99951	0.282524	0.60409	0.726064	Abhd5	0.102707	4.99951	1.92105	0.189248	0.380616	4.88343	5.0113	5.09095	5.02273	5.11214	5.12303	5.00397	4.9736	4.85028	4.93471	4.84323	4.82977	5.12111	5.1355
Abhd6	0.446374	5.07547	16.994	0.00122221	0.00813297	Abhd6	0.431894	5.07544	21.2741	0.000404018	0.00263499	Abhd6	0.146705	5.07547	1.81757	0.200815	0.347551	Abhd6	0.161037	5.07544	2.87089	0.112339	0.368934	Abhd6	0.270869	5.07547	5.42156	0.0368216	0.141461	Abhd6	-0.0288003	5.07547	0.0811444	0.780277	0.87841	5.0176	4.76228	5.16687	4.69619	5.47806	5.38099	5.23787	4.878	5.01588	5.05183	4.85295	4.98368	5.13954	5.16609
Abhd8	0.326226	6.32832	7.42222	0.0174761	0.0417124	Abhd8	0.0985115	6.32831	0.431573	0.521883	0.60163	Abhd8	-0.288558	6.32832	5.69783	0.0330193	0.100661	Abhd8	-0.0919541	6.32831	0.368092	0.553769	0.756864	Abhd8	0.190467	6.32832	2.1951	0.162475	0.304206	Abhd8	-0.424317	6.32832	14.4675	0.00222342	0.0285021	6.131	6.3121	6.12009	5.77844	6.51557	6.40058	6.35077	6.51623	6.59363	6.47375	6.5017	6.07584	6.08695	6.49706
Abi1	-0.30331	6.70854	17.1043	0.00119219	0.0080456	Abi1	-0.200593	6.70854	5.36466	0.0362402	0.0667339	Abi1	0.115698	6.70854	2.5257	0.136219	0.266924	Abi1	0.00512079	6.70854	0.00357428	0.953173	0.979262	Abi1	-0.205717	6.70854	6.958	0.0205993	0.1184	Abi1	0.21329	6.70854	9.97132	0.00762714	0.0561523	6.85079	6.70878	6.84157	6.98843	6.5236	6.49126	6.62473	6.61375	6.60572	6.72855	6.59835	6.79184	6.83203	6.6278
Abi2	0.392701	6.63525	13.4241	0.00289782	0.0128559	Abi2	0.563572	6.63524	19.0674	0.000646627	0.00347734	Abi2	0.458647	6.63525	18.2748	0.000921093	0.0127323	Abi2	0.264809	6.63524	4.08869	0.0627338	0.30928	Abi2	0.29877	6.63525	6.72326	0.0224261	0.12202	Abi2	0.364716	6.63525	13.2916	0.0029994	0.0332442	6.50424	6.72422	6.70662	6.48794	7.18576	7.01621	6.77619	6.27666	6.21516	6.37493	6.10169	6.58051	6.87862	6.63465
Abi3	-1.54817	4.79442	10.8133	0.00698915	0.0222871	Abi3	-1.76583	4.79454	16.2631	0.00150493	0.00607904	Abi3	-0.76904	4.79442	2.88136	0.116966	0.239827	Abi3	-0.579717	4.79454	2.05744	0.175772	0.437479	Abi3	-1.18657	4.79442	5.88361	0.0331443	0.135827	Abi3	-0.407435	4.79442	0.977766	0.343465	0.55009	5.12961	4.6614	4.66261	5.21256	1.60489	3.08404	4.33205	5.34857	5.32852	5.25238	5.44707	5.01343	4.29439	4.30314
Abi3bp	0.363418	2.93431	2.13433	0.167974	0.24461	Abi3bp	0.187037	2.93427	0.672631	0.425895	0.510713	Abi3bp	-0.0892288	2.93431	0.127602	0.726711	0.825227	Abi3bp	0.0676913	2.93427	0.0864948	0.773002	0.88872	Abi3bp	0.119329	2.93431	0.201158	0.661234	0.770349	Abi3bp	-0.333317	2.93431	2.05999	0.175026	0.363013	2.28346	2.31702	2.96657	3.06826	3.16975	2.93376	3.07755	2.73539	2.80377	3.58418	2.83155	3.26853	2.8331	2.66449
Abitram	-0.0899641	4.59136	1.5793	0.231156	0.317244	Abitram	-0.058098	4.59137	0.739825	0.404223	0.489256	Abitram	0.0622605	4.59136	0.759205	0.399513	0.556971	Abitram	0.029698	4.59137	0.194895	0.665623	0.826897	Abitram	-0.0878046	4.59136	1.32072	0.271338	0.426396	Abitram	0.06442	4.59136	0.94556	0.348745	0.554928	4.50361	4.64295	4.67726	4.68476	4.41732	4.58659	4.60652	4.55206	4.63328	4.49607	4.57398	4.52604	4.66531	4.68394
Abl1	-0.0629671	6.55108	0.742938	0.40447	0.495406	Abl1	-0.24907	6.55109	4.86619	0.0446209	0.0789957	Abl1	-0.396717	6.55108	29.1166	0.000125577	0.0058058	Abl1	-0.231925	6.55109	4.22492	0.0590068	0.305108	Abl1	-0.017146	6.55108	0.0483014	0.829488	0.890534	Abl1	-0.350896	6.55108	26.9351	0.000178895	0.00994016	6.35379	6.37717	6.47685	6.62888	6.45994	6.31196	6.42507	6.77354	6.74724	6.89417	6.83636	6.49824	6.39921	6.35106
Abl2	0.142038	6.13602	4.85952	0.0462849	0.0872176	Abl2	0.156695	6.13601	6.94706	0.0195812	0.0407153	Abl2	0.0577302	6.13602	0.799762	0.387556	0.545445	Abl2	0.0429296	6.13601	0.514793	0.484885	0.708739	Abl2	0.113764	6.13602	2.71627	0.123472	0.254927	Abl2	0.0294557	6.13602	0.242342	0.630797	0.783244	6.13571	6.22919	6.03947	6.01144	6.27096	6.20392	6.26953	6.0661	6.17681	6.09003	5.96785	6.0912	6.14478	6.16734
Ablim1	0.111958	7.11058	2.49723	0.138261	0.208803	Ablim1	0.113694	7.11058	3.14174	0.0980876	0.152505	Ablim1	0.00825937	7.11058	0.0135391	0.909162	0.946223	Ablim1	0.00651926	7.11058	0.0102094	0.920952	0.964975	Ablim1	0.107178	7.11058	1.99538	0.181464	0.326862	Ablim1	0.0034797	7.11058	0.00280235	0.958593	0.978527	7.00928	7.00882	7.2069	7.10885	7.24793	7.22908	7.11242	7.01738	7.17001	7.09926	7.03776	7.00286	7.21039	7.05026
Ablim2	0.427342	6.71583	22.0269	0.000429723	0.00592365	Ablim2	0.397942	6.71581	24.2245	0.000225684	0.00194672	Ablim2	0.0844409	6.71583	0.852299	0.372859	0.532625	Ablim2	0.113249	6.71581	1.90558	0.189123	0.452115	Ablim2	0.284697	6.71583	8.45698	0.0123073	0.111459	Ablim2	-0.0582034	6.71583	0.470763	0.50479	0.689806	6.63383	6.70745	6.57054	6.33354	7.11371	7.03878	6.81647	6.70195	6.61148	6.59016	6.59835	6.62386	6.6843	6.81678
Ablim3	0.339896	4.39689	8.86098	0.0107914	0.0299418	Ablim3	0.387627	4.39683	14.5377	0.00190557	0.00717027	Ablim3	0.247181	4.39689	4.64967	0.0505415	0.134319	Ablim3	0.197823	4.39683	3.70225	0.0749335	0.324534	Ablim3	0.189838	4.39689	2.40206	0.145368	0.283324	Ablim3	0.0971226	4.39689	0.828892	0.379301	0.585883	4.35251	4.44205	4.36529	4.05099	4.83942	4.67294	4.40149	4.38037	4.20047	4.12577	4.13253	4.36835	4.46485	4.5415
Abr	-0.0707517	8.44654	1.82041	0.200485	0.282424	Abr	-0.0846123	8.44654	2.82232	0.115154	0.174065	Abr	-0.0467133	8.44654	0.794191	0.389166	0.547112	Abr	-0.0329851	8.44654	0.431236	0.522044	0.733796	Abr	-0.051627	8.44654	0.850145	0.373445	0.52791	Abr	-0.0275885	8.44654	0.323675	0.579184	0.748272	8.41727	8.42021	8.49971	8.49074	8.40719	8.37896	8.37388	8.46782	8.53788	8.49384	8.43893	8.42292	8.48447	8.40655
Abracl	-1.1448	4.07257	24.0594	0.000311347	0.00573548	Abracl	-1.07156	4.07271	26.1786	0.0001579	0.0016525	Abracl	-0.0843391	4.07257	0.139896	0.714579	0.816172	Abracl	-0.161215	4.07271	0.666192	0.428081	0.668469	Abracl	-0.910604	4.07257	13.8523	0.00267704	0.111459	Abracl	0.149858	4.07257	0.517942	0.484808	0.673329	4.26936	3.93595	4.35849	4.74106	2.83322	2.83545	3.76809	4.2286	4.19024	4.0988	4.29595	4.35514	4.0067	3.96913
Abraxas1	-0.22789	2.67577	4.51613	0.0534934	0.0975756	Abraxas1	-0.104129	2.67582	0.791823	0.388602	0.473747	Abraxas1	0.150445	2.67577	1.97619	0.183434	0.32699	Abraxas1	0.0152282	2.67582	0.0171176	0.89777	0.954041	Abraxas1	-0.119363	2.67577	1.08993	0.315668	0.471555	Abraxas1	0.258972	2.67577	6.80451	0.021773	0.102013	2.72981	2.82891	2.78238	2.92006	2.5693	2.56932	2.63401	2.61812	2.49011	2.72823	2.38099	2.59143	2.86509	2.65733
Abraxas2	-0.16918	5.16022	5.37433	0.0375224	0.0740912	Abraxas2	-0.116342	5.16023	2.62198	0.127718	0.189557	Abraxas2	0.00954024	5.16022	0.0171716	0.897766	0.940183	Abraxas2	-0.0452857	5.16023	0.399912	0.537338	0.745716	Abraxas2	-0.0710629	5.16022	0.83407	0.377862	0.531041	Abraxas2	0.107657	5.16022	2.55066	0.13446	0.307921	5.17731	5.14972	5.20906	5.43365	5.08948	4.99732	5.1435	5.11152	5.16048	5.08931	5.19384	5.15106	5.21472	5.07768
Abt1	0.0376201	3.57772	0.146672	0.707976	0.769578	Abt1	-0.00568449	3.57772	0.00396183	0.950703	0.963619	Abt1	0.0453094	3.57772	0.213121	0.652025	0.770592	Abt1	0.087334	3.57772	0.942684	0.348084	0.603808	Abt1	-0.0930431	3.57772	0.786874	0.391295	0.543473	Abt1	-0.0853538	3.57772	0.877188	0.366188	0.573405	3.46555	3.69932	3.40973	3.47469	3.55466	3.50944	3.59736	3.58747	3.68511	3.49183	3.63529	3.74789	3.42457	3.74433
Abtb1	-0.0343351	4.54378	0.136749	0.717539	0.777795	Abtb1	-0.346331	4.54381	4.15506	0.0608842	0.102412	Abtb1	-0.639823	4.54378	46.4941	1.28151e-05	0.00358471	Abtb1	-0.383558	4.54381	5.06191	0.041084	0.289505	Abtb1	0.0372334	4.54378	0.140775	0.713612	0.808922	Abtb1	-0.568254	4.54378	43.7342	1.75156e-05	0.00471876	4.32219	4.29146	4.44449	4.44596	4.51005	4.22391	4.28	5.01333	4.75976	4.87873	5.10302	4.2638	4.27785	4.37473
Abtb2	0.0342936	4.5002	0.0967086	0.760787	0.8139	Abtb2	-0.0399605	4.50021	0.147905	0.706331	0.766193	Abtb2	-0.0118028	4.5002	0.0114605	0.916394	0.950716	Abtb2	0.058817	4.50021	0.323444	0.578565	0.773317	Abtb2	-0.0988062	4.5002	0.703267	0.416967	0.568446	Abtb2	-0.144903	4.5002	2.00957	0.180024	0.369676	4.44419	4.5169	4.46363	4.24777	4.43635	4.34795	4.57493	4.60503	4.6961	4.50637	4.44487	4.41368	4.39425	4.81518
Acaa1a	-0.0456137	5.92791	0.255434	0.621804	0.696813	Acaa1a	-0.182438	5.92792	2.99896	0.105308	0.161817	Acaa1a	-0.305961	5.92791	11.3856	0.00503641	0.0305902	Acaa1a	-0.181018	5.92792	2.95027	0.107916	0.363934	Acaa1a	-0.00142187	5.92791	0.000217495	0.988459	0.993635	Acaa1a	-0.261769	5.92791	9.82374	0.00797812	0.0576965	5.80384	5.93452	5.83013	5.89303	5.9022	5.71866	5.83542	6.1862	6.15	6.12921	6.042	5.58571	5.80052	6.04376
Acaa1b	0.697226	-0.436802	5.5325	0.0352357	0.0707669	Acaa1b	0.428792	-0.437267	2.40838	0.14302	0.208234	Acaa1b	-0.529206	-0.436802	2.96915	0.10875	0.227882	Acaa1b	-0.303604	-0.437267	1.02573	0.328367	0.587165	Acaa1b	0.73276	-0.436802	5.24318	0.0395527	0.145149	Acaa1b	-0.493672	-0.436802	3.04722	0.104646	0.264273	-0.941278	-0.437519	-0.562874	-1.08155	0.0785919	-0.0205025	-0.364275	-0.139293	-0.246766	-0.309812	-0.429038	-1.67011	-0.445644	-0.469533
Acaa2	-0.175027	4.21582	2.75289	0.121195	0.187715	Acaa2	-0.418609	4.21586	7.63746	0.0152456	0.0334138	Acaa2	-0.597461	4.21582	31.645	8.52769e-05	0.00523669	Acaa2	-0.389241	4.21586	6.61117	0.0222001	0.289361	Acaa2	-0.02936	4.21582	0.0680525	0.798314	0.868528	Acaa2	-0.451793	4.21582	21.6026	0.000466331	0.0140964	3.92893	3.942	4.25976	4.35026	4.02837	3.90104	3.94129	4.6031	4.53966	4.51455	4.66881	3.97796	4.10107	3.87351
Acaca	0.268659	7.3185	4.81914	0.0470697	0.0882331	Acaca	0.355991	7.31849	9.67655	0.00767622	0.0195869	Acaca	0.320026	7.3185	6.83873	0.0215047	0.0749882	Acaca	0.227076	7.31849	3.88621	0.0688037	0.316051	Acaca	0.128914	7.3185	0.963782	0.344302	0.499844	Acaca	0.180281	7.3185	2.50752	0.137518	0.311888	7.3399	7.47586	7.19167	7.04878	7.42554	7.6116	7.5805	6.91427	7.06856	7.41129	6.91778	7.44648	7.35174	7.4377
Acacb	0.0244071	4.16101	0.0185317	0.89382	0.919928	Acacb	-0.311365	4.16104	1.93601	0.186218	0.259156	Acacb	-0.806541	4.16101	19.5633	0.000701517	0.0110991	Acacb	-0.534547	4.16104	5.53184	0.0341415	0.289505	Acacb	0.22322	4.16101	1.34959	0.266407	0.421182	Acacb	-0.607727	4.16101	13.3877	0.00292532	0.0328813	3.77553	3.57248	4.10856	4.37657	4.19405	3.96185	3.86959	4.69646	4.35961	4.4153	4.85779	3.67531	3.96006	3.72734
Acad10	-0.166433	2.35634	0.699736	0.418109	0.508566	Acad10	-0.451969	2.3565	4.13349	0.0614782	0.103193	Acad10	-0.803305	2.35634	15.9772	0.00154443	0.0163477	Acad10	-0.56537	2.3565	6.32822	0.0247265	0.289361	Acad10	0.113385	2.35634	0.282783	0.603926	0.725972	Acad10	-0.523487	2.35634	8.22666	0.0132826	0.0772489	1.94676	2.07426	2.2472	2.69534	1.91811	2.19065	2.18991	2.69976	2.756	2.6781	2.99274	1.53012	2.16138	2.19614
Acad11	0.209675	4.79655	3.33774	0.0909419	0.148195	Acad11	0.108434	4.79653	0.942263	0.348188	0.434338	Acad11	-0.155038	4.79655	1.80241	0.202585	0.349598	Acad11	-0.0604946	4.79653	0.287183	0.600452	0.787498	Acad11	0.16895	4.79655	1.88574	0.193096	0.340543	Acad11	-0.195763	4.79655	3.36389	0.0898187	0.239592	4.50153	4.50469	4.8981	4.78991	4.89687	5.00362	4.76968	4.92813	4.85677	4.85314	4.87857	4.45556	4.8493	4.83594
Acad12	-0.0344763	2.61708	0.0260415	0.874301	0.905584	Acad12	-0.389983	2.61718	2.42208	0.141973	0.20694	Acad12	-0.807145	2.61708	13.9506	0.00253168	0.0211539	Acad12	-0.522406	2.61718	4.24541	0.0584692	0.304122	Acad12	0.132434	2.61708	0.33478	0.572828	0.701839	Acad12	-0.640235	2.61708	10.5751	0.00636661	0.0508325	2.07542	2.11766	2.79587	2.64114	2.29689	2.47088	2.44961	3.10585	3.02141	2.92531	3.23515	1.69304	2.52401	2.4739
Acad8	-0.0498432	4.23513	0.317494	0.582786	0.661925	Acad8	-0.176948	4.23515	3.03123	0.103621	0.159695	Acad8	-0.368615	4.23513	17.1595	0.00117751	0.0143695	Acad8	-0.251879	4.23515	6.07145	0.0273134	0.289361	Acad8	0.0749432	4.23513	0.628007	0.442427	0.5908	Acad8	-0.243828	4.23513	8.88448	0.0107102	0.0687255	4.14693	4.02982	4.26704	4.32347	4.22938	4.10234	4.10373	4.41813	4.41778	4.36865	4.54627	3.90728	4.18204	4.11214
Acad9	0.22567	5.07168	5.3535	0.0378365	0.0746055	Acad9	0.260366	5.07166	8.95737	0.00969719	0.0235391	Acad9	0.0899879	5.07168	0.84472	0.374927	0.534609	Acad9	0.0544536	5.07166	0.382559	0.54618	0.752026	Acad9	0.205921	5.07168	3.87452	0.0709101	0.186934	Acad9	0.0702392	5.07168	0.598165	0.453228	0.647474	5.06908	5.16532	5.02949	4.85938	5.32312	5.26513	5.18962	4.86519	5.05306	5.12584	4.79021	4.88138	5.13823	5.13034
Acadl	-0.268468	6.12257	14.1608	0.00240066	0.0115754	Acadl	-0.222906	6.12258	10.2639	0.00638094	0.0169877	Acadl	0.00561791	6.12257	0.00626412	0.938132	0.963762	Acadl	-0.0414182	6.12258	0.36137	0.557366	0.758735	Acadl	-0.181491	6.12257	5.71491	0.0327999	0.135441	Acadl	0.0925954	6.12257	1.98492	0.182534	0.372491	6.25474	6.13133	6.25253	6.24611	5.96841	5.87393	6.01576	6.17457	6.06994	6.10569	6.16553	6.231	6.20914	5.94872
Acadm	-0.147621	5.25839	1.67828	0.21787	0.302549	Acadm	-0.278778	5.2584	5.39575	0.0357819	0.0660695	Acadm	-0.427177	5.25839	13.8988	0.00256518	0.021232	Acadm	-0.30699	5.2584	6.51144	0.0230547	0.289361	Acadm	0.028209	5.25839	0.0538196	0.820187	0.883959	Acadm	-0.251347	5.25839	5.71065	0.0328545	0.129917	5.04786	5.05382	5.40439	5.43023	5.19826	4.94065	5.1435	5.54911	5.42876	5.469	5.5363	4.93566	5.27073	4.98063
Acads	-0.846894	3.71392	17.9337	0.00099194	0.007514	Acads	-1.15089	3.71409	23.7631	0.00025026	0.00203303	Acads	-0.932528	3.71392	22.0705	0.000426155	0.00880948	Acads	-0.681625	3.71409	8.87046	0.0100302	0.289361	Acads	-0.469499	3.71392	4.94731	0.0446314	0.151243	Acads	-0.555133	3.71392	9.54667	0.00868922	0.0603226	3.66089	3.51277	3.54366	4.11772	2.75657	2.47088	3.31199	4.29458	4.26771	4.06018	4.47877	3.54946	3.27541	3.21571
Acadsb	0.115737	6.16291	1.80426	0.202367	0.284644	Acadsb	0.137368	6.16291	3.1711	0.0966777	0.150748	Acadsb	0.0032288	6.16291	0.00139718	0.970755	0.982924	Acadsb	-0.018728	6.16291	0.0579186	0.813309	0.911422	Acadsb	0.1561	6.16291	2.86026	0.114809	0.243914	Acadsb	0.0435914	6.16291	0.297038	0.595049	0.75852	6.02636	6.11268	6.27557	6.20467	6.34834	6.24492	6.22414	6.08418	5.9977	6.19052	6.17654	6.1064	6.28855	5.93621
Acadvl	-0.105089	5.97869	3.69504	0.0769522	0.12974	Acadvl	-0.226512	5.9787	8.02805	0.0132899	0.0300503	Acadvl	-0.277793	5.97869	25.6685	0.000221775	0.00708281	Acadvl	-0.165817	5.9787	4.32832	0.0563523	0.302635	Acadvl	-0.0607019	5.97869	1.08252	0.317255	0.472924	Acadvl	-0.233406	5.97869	21.3397	0.000490827	0.0143188	5.89304	5.92539	5.93821	5.99378	5.78537	5.76391	5.9434	6.21867	6.14073	6.1272	6.19642	5.89818	5.88799	5.89495
Acan	0.85089	4.44032	28.8973	0.000130013	0.00573548	Acan	0.865619	4.44021	42.559	1.35552e-05	0.00118427	Acan	0.263211	4.44032	2.71886	0.12331	0.248779	Acan	0.24832	4.44021	3.28865	0.0912736	0.345211	Acan	0.617342	4.44032	13.0831	0.0031678	0.111459	Acan	0.0296629	4.44032	0.0397977	0.844989	0.915438	3.95957	4.12861	4.46995	4.08038	5.20826	5.11374	4.6904	3.93266	4.41558	4.19871	3.97221	4.21343	4.57534	4.40497
Acap1	-1.95698	3.22603	12.2533	0.00468106	0.0172371	Acap1	-2.1349	3.22638	17.1806	0.0011964	0.00520154	Acap1	-0.966717	3.22603	3.38714	0.0917409	0.202718	Acap1	-0.807465	3.22638	2.99429	0.107647	0.36391	Acap1	-1.32882	3.22603	5.2707	0.0414647	0.147202	Acap1	-0.338563	3.22603	0.513354	0.488041	0.675597	3.51176	3.32184	3.07564	3.87766	-0.426735	0.704014	2.68363	3.66343	3.78369	3.53271	4.18738	3.22561	2.50789	2.72738
Acap2	0.100419	6.91642	2.20085	0.161967	0.2374	Acap2	0.188719	6.91641	6.03182	0.0277402	0.053771	Acap2	0.129863	6.91642	3.67839	0.0775436	0.18087	Acap2	0.0358147	6.91641	0.213701	0.650992	0.818543	Acap2	0.152907	6.91642	4.44884	0.0550586	0.164677	Acap2	0.182352	6.91642	8.42257	0.0124476	0.0747615	6.99234	6.91005	6.95411	6.96064	7.05521	7.08824	7.02058	6.83149	6.70519	6.80479	6.74442	6.77994	7.07811	6.83037
Acap3	-0.0368481	5.53207	0.251032	0.624795	0.699062	Acap3	-0.160252	5.53208	3.12338	0.0989815	0.153623	Acap3	-0.23764	5.53207	10.3752	0.00675487	0.0367154	Acap3	-0.123986	5.53208	1.8752	0.192472	0.455686	Acap3	-0.0362716	5.53207	0.213147	0.652006	0.763492	Acap3	-0.237063	5.53207	12.1328	0.00408891	0.0397223	5.52637	5.52804	5.43488	5.37674	5.43235	5.38293	5.47677	5.72426	5.74503	5.59882	5.7457	5.36175	5.38437	5.63921
Acat1	0.168842	6.31124	7.48338	0.0171075	0.0410555	Acat1	0.229512	6.31123	12.5699	0.00323539	0.0103092	Acat1	0.251932	6.31124	16.6733	0.00131461	0.0151434	Acat1	0.188608	6.31123	8.44734	0.0115061	0.289361	Acat1	0.0409057	6.31124	0.382699	0.546938	0.680738	Acat1	0.123996	6.31124	4.67333	0.0500389	0.167923	6.27559	6.29507	6.36084	6.17637	6.49303	6.45539	6.39133	6.1444	6.20821	6.23703	6.01915	6.39441	6.40412	6.42036
Acat2	0.225612	5.45041	2.23559	0.158937	0.233485	Acat2	0.392842	5.45039	6.32104	0.024795	0.0491748	Acat2	0.44931	5.45041	8.85945	0.0107968	0.0486126	Acat2	0.260186	5.45039	2.73238	0.120598	0.376795	Acat2	0.132653	5.45041	0.672392	0.42712	0.576972	Acat2	0.356351	5.45041	6.40745	0.025193	0.111234	5.61372	5.80443	5.17075	5.1749	5.63536	5.72249	5.71955	4.92196	5.30025	5.26699	4.91153	5.56194	5.44384	5.6671
Acat3	-0.62512	2.27067	1.58426	0.232058	0.31818	Acat3	-0.253592	2.27078	0.275566	0.608364	0.6787	Acat3	0.921586	2.27067	3.53439	0.0845696	0.191768	Acat3	0.421112	2.27078	0.82539	0.379966	0.629387	Acat3	-0.675094	2.27067	1.65032	0.223133	0.375364	Acat3	0.871612	2.27067	3.57719	0.0829283	0.228497	2.78559	3.25538	1.77528	2.0437	1.14995	1.8759	2.55241	1.76977	2.17431	1.50774	1.2975	1.6359	2.09818	3.49006
Acbd3	-0.132236	5.79321	8.04596	0.0141113	0.0358645	Acbd3	-0.0210124	5.79322	0.0788321	0.782998	0.830264	Acbd3	0.243428	5.79321	27.542	0.000161802	0.00625422	Acbd3	0.122939	5.79322	2.73838	0.120225	0.376694	Acbd3	-0.143955	5.79321	8.38112	0.012619	0.111459	Acbd3	0.231709	5.79321	28.8712	0.000130552	0.00893041	5.89225	5.82503	5.90515	5.90211	5.73324	5.70712	5.80611	5.64216	5.6521	5.61414	5.69072	5.89209	5.88799	5.89951
Acbd4	-0.0123866	4.16757	0.017286	0.897428	0.922673	Acbd4	-0.14989	4.16758	1.91709	0.187873	0.26109	Acbd4	-0.243748	4.16757	6.65657	0.0229793	0.0786202	Acbd4	-0.118312	4.16758	1.19591	0.29262	0.554343	Acbd4	-0.0315457	4.16757	0.0982309	0.758976	0.842231	Acbd4	-0.262908	4.16757	9.0909	0.0100264	0.0660898	3.98362	4.09371	4.15377	4.10919	4.18282	4.12101	3.90289	4.2311	4.33195	4.36639	4.45555	3.97508	4.03229	4.28932
Acbd5	0.270795	6.56078	10.1616	0.00720093	0.0227625	Acbd5	0.408751	6.56077	15.4159	0.00152401	0.00613974	Acbd5	0.356298	6.56078	17.5786	0.00107249	0.0137241	Acbd5	0.203763	6.56077	3.75153	0.0732298	0.322903	Acbd5	0.204993	6.56078	5.05505	0.0426971	0.148639	Acbd5	0.290495	6.56078	13.4778	0.0028578	0.0325828	6.49955	6.45802	6.71463	6.54492	6.89492	6.87728	6.70502	6.26999	6.23022	6.35455	6.21036	6.53826	6.80466	6.50854
Acbd6	0.0704751	5.19009	1.38924	0.259831	0.348087	Acbd6	-0.0180656	5.19009	0.0647727	0.80281	0.846642	Acbd6	-0.10012	5.19009	2.78976	0.118954	0.242618	Acbd6	-0.0167268	5.19009	0.0554534	0.817246	0.913628	Acbd6	-0.0013341	5.19009	0.000435119	0.983677	0.990318	Acbd6	-0.171929	5.19009	9.6121	0.00851486	0.0595988	5.03928	5.13659	5.22036	5.03178	5.25616	5.16074	5.11794	5.251	5.27506	5.27544	5.32075	5.17632	5.1343	5.23022
Acbd7	0.0239405	-1.63341	0.00390872	0.951108	0.965073	Acbd7	0.136925	-1.63344	0.168009	0.688097	0.750299	Acbd7	-0.203243	-1.63341	0.239353	0.632892	0.755631	Acbd7	-0.324305	-1.63344	0.810939	0.383089	0.6316	Acbd7	0.460967	-1.63341	1.17052	0.299118	0.45461	Acbd7	0.233784	-1.63341	0.400918	0.537687	0.716724	-1.94754	-1.37825	-1.14943	-1.72767	-1.30924	-1.94976	-1.30588	-1.95408	-1.63035	-1.95954	-1.3705	-2.66853	-1.51148	-1.67025
Accs	-0.508188	3.64186	10.4094	0.00668658	0.0216362	Accs	-0.719562	3.64198	16.7923	0.00108913	0.00486908	Accs	-0.691525	3.64186	19.2921	0.000742189	0.0114577	Accs	-0.50732	3.64198	8.55969	0.0110763	0.289361	Accs	-0.212291	3.64186	1.61038	0.226872	0.379285	Accs	-0.395628	3.64186	7.60873	0.01638	0.0867182	3.45268	3.4334	3.62524	4.04802	3.19231	2.97025	3.28927	4.15156	3.9323	3.92546	4.1925	3.48216	3.48347	3.10429
Accsl	-0.714062	-1.55323	2.58002	0.132426	0.201467	Accsl	-0.434247	-1.55307	1.04412	0.324219	0.409064	Accsl	0.468666	-1.55323	1.09963	0.313609	0.472294	Accsl	0.123525	-1.55307	0.0943878	0.763199	0.883234	Accsl	-0.557839	-1.55323	1.36877	0.263199	0.417303	Accsl	0.624889	-1.55323	2.29525	0.153899	0.334268	-0.941278	-1.26243	-1.25671	-1.72767	-1.21123	-2.76602	-2.00397	-2.3726	-1.63035	-1.3717	-1.95846	-1.29196	-1.80172	-1.18529
Acd	-0.300474	4.32414	16.9286	0.00124042	0.00820871	Acd	-0.425369	4.32418	21.1139	0.000417604	0.00267771	Acd	-0.296873	4.32414	16.6221	0.0013301	0.0152438	Acd	-0.181966	4.32418	3.97259	0.0661324	0.313536	Acd	-0.243441	4.32414	9.81809	0.00799193	0.111459	Acd	-0.23984	4.32414	12.7837	0.00342917	0.0360236	4.31273	4.36534	4.2228	4.37419	3.9695	3.93044	4.15238	4.58758	4.53158	4.6055	4.50985	4.34403	4.16672	4.27301
Ace	-0.00359956	5.30508	0.000548652	0.981671	0.98693	Ace	0.0324616	5.30508	0.058899	0.811768	0.853355	Ace	0.232536	5.30508	2.30442	0.153142	0.289391	Ace	0.19557	5.30508	2.17322	0.162586	0.423574	Ace	-0.163121	5.30508	0.987253	0.338699	0.494346	Ace	0.0730146	5.30508	0.262754	0.616904	0.773273	5.5325	5.37436	5.03518	5.16808	5.17918	5.30036	5.37364	5.09516	5.16832	5.56868	4.96333	5.58477	5.16418	5.56176
Ace2	-0.538804	2.16968	5.50413	0.0356334	0.0713737	Ace2	-0.799435	2.16998	11.0102	0.0050824	0.0143567	Ace2	-0.794771	2.16968	12.0874	0.00414015	0.027247	Ace2	-0.57453	2.16998	5.84248	0.0298899	0.289505	Ace2	-0.224926	2.16968	0.845543	0.374702	0.528691	Ace2	-0.480892	2.16968	5.37421	0.0375243	0.140783	2.15169	1.64061	1.86757	2.75489	1.44873	1.74963	1.69082	2.56365	2.47333	2.87533	2.61999	2.02887	1.86493	1.65022
Acer2	-0.447031	5.04028	2.61569	0.132046	0.200999	Acer2	-0.519914	5.04031	4.69851	0.0487973	0.0851061	Acer2	0.0120074	5.04028	0.0019361	0.965635	0.980223	Acer2	0.0814175	5.04031	0.123528	0.730719	0.864552	Acer2	-0.601402	5.04028	4.19806	0.063233	0.176002	Acer2	-0.142364	5.04028	0.316553	0.584151	0.751486	5.1877	5.315	4.70968	4.88959	3.73145	4.80002	4.98147	5.12098	5.18646	5.10701	5.32425	5.19499	4.66712	5.59023
Acer3	-0.313152	5.25666	13.0721	0.00317701	0.0135544	Acer3	-0.225767	5.25667	6.21785	0.0258018	0.0507319	Acer3	0.087764	5.25666	1.04116	0.32632	0.485646	Acer3	-0.00520409	5.25667	0.00338389	0.954435	0.979716	Acer3	-0.220583	5.25666	5.73484	0.032546	0.13497	Acer3	0.180333	5.25666	5.11284	0.0417006	0.149757	5.56075	5.29505	5.32638	5.36485	4.92274	5.03718	5.25439	5.18165	5.15655	5.23018	5.27083	5.38035	5.3131	5.1948
Ache	0.405118	6.88629	14.0518	0.00246759	0.0117358	Ache	0.373932	6.88628	15.5914	0.00145877	0.00595375	Ache	0.140928	6.88629	1.68918	0.216469	0.365368	Ache	0.171452	6.88628	3.21078	0.0948113	0.348434	Ache	0.202483	6.88629	3.04052	0.10499	0.232149	Ache	-0.0617077	6.88629	0.375858	0.550492	0.725147	6.73249	6.91813	6.77631	6.45577	7.18547	7.20713	7.00428	6.72739	6.81374	6.93591	6.67712	6.82497	6.84131	7.11342
Acin1	-0.261696	7.64449	21.1947	0.000504972	0.00611471	Acin1	-0.244107	7.64449	19.9807	0.000530162	0.00308011	Acin1	-0.046152	7.64449	0.664752	0.429694	0.584937	Acin1	-0.063956	7.64449	1.39868	0.256663	0.52098	Acin1	-0.180153	7.64449	8.86954	0.0107618	0.111459	Acin1	0.0353917	7.64449	0.456783	0.511074	0.694587	7.75865	7.63556	7.71642	7.7848	7.39426	7.44981	7.5421	7.70803	7.70722	7.64083	7.70111	7.58759	7.67801	7.66308
Ackr1	-0.607001	5.99063	7.04331	0.0208408	0.0474063	Ackr1	-0.523477	5.99065	6.75779	0.0213427	0.043575	Ackr1	0.1187	5.99063	0.278039	0.607485	0.737629	Ackr1	0.0300831	5.99065	0.0237677	0.879735	0.945717	Ackr1	-0.553586	5.99063	5.23198	0.0408819	0.146624	Ackr1	0.172115	5.99063	0.679118	0.425776	0.623499	6.11748	6.3894	5.87846	6.22521	5.03809	5.59308	5.91251	6.05979	6.35571	5.8263	5.62412	5.83612	5.96677	6.45432
Ackr3	-0.519911	3.72122	4.75534	0.048647	0.0904871	Ackr3	-0.512434	3.72129	6.13631	0.0266314	0.0520689	Ackr3	0.0880289	3.72122	0.14101	0.713476	0.815329	Ackr3	0.0806466	3.72129	0.163213	0.692326	0.842988	Ackr3	-0.593216	3.72122	5.50979	0.035827	0.139565	Ackr3	0.0147239	3.72122	0.00457794	0.94711	0.972973	3.79265	4.18581	3.49488	3.65351	2.76261	3.35241	3.62302	3.4907	3.91997	4.14699	3.49325	4.05898	3.51204	4.00341
Ackr4	-1.09674	-0.170373	11.4868	0.00489417	0.0177223	Ackr4	-0.607537	-0.169774	1.98083	0.181141	0.253273	Ackr4	0.826557	-0.170373	6.4072	0.0251954	0.0838034	Ackr4	0.0865446	-0.169774	0.0452386	0.834635	0.922811	Ackr4	-0.694993	-0.170373	4.03052	0.0661167	0.180302	Ackr4	1.2283	-0.170373	16.5991	0.00133711	0.0224966	0.191396	0.563645	0.175363	0.547851	-1.30924	-0.819981	-0.0543153	-1.49181	-0.626228	-0.368821	-0.783541	-0.185695	0.118763	0.0510856
Acly	0.284838	8.44384	6.28494	0.0263732	0.0566429	Acly	0.391467	8.44383	12.1427	0.00365037	0.0112702	Acly	0.346149	8.44384	9.28885	0.00941813	0.0448819	Acly	0.231011	8.44383	4.16268	0.0606759	0.307019	Acly	0.160456	8.44384	1.73095	0.211208	0.362086	Acly	0.221768	8.44384	4.40281	0.0561607	0.180083	8.41063	8.50093	8.42519	8.28584	8.75721	8.64833	8.66961	8.02046	8.36173	8.42018	7.86869	8.52209	8.56532	8.50816
Aco1	-0.245231	5.68095	11.3522	0.00508432	0.0181654	Aco1	-0.231892	5.68097	12.0499	0.00374839	0.011488	Aco1	-0.0841527	5.68095	1.34508	0.26717	0.421711	Aco1	-0.0976037	5.68097	2.1655	0.163283	0.424306	Aco1	-0.134299	5.68095	3.00357	0.106916	0.234886	Aco1	0.0267794	5.68095	0.159425	0.696222	0.826393	5.77485	5.76146	5.66541	5.84074	5.45118	5.43421	5.65527	5.65152	5.78468	5.85237	5.64106	5.65385	5.68249	5.61631
Aco2	0.283232	8.59245	14.4208	0.00224941	0.0111489	Aco2	0.24755	8.59245	12.9374	0.00292137	0.009625	Aco2	0.0481223	8.59245	0.413633	0.531405	0.675396	Aco2	0.0829422	8.59245	1.42819	0.251935	0.516496	Aco2	0.164609	8.59245	4.22737	0.0606109	0.172573	Aco2	-0.0705011	8.59245	1.03389	0.327951	0.534417	8.48122	8.59583	8.52599	8.31225	8.82394	8.80067	8.66774	8.5459	8.53308	8.61549	8.51569	8.53289	8.57127	8.69434
Acod1	-2.44037	6.57883	4.22502	0.0637105	0.111664	Acod1	-2.05707	6.57886	3.62962	0.0797923	0.128423	Acod1	0.266493	6.57883	0.0605631	0.810024	0.882466	Acod1	-0.256347	6.57886	0.071011	0.794174	0.901773	Acod1	-1.80106	6.57883	2.24282	0.161656	0.303216	Acod1	0.905804	6.57883	0.79919	0.38999	0.594832	7.55755	7.95637	5.88951	6.96931	-2.28659	2.68675	6.31354	5.8409	6.89553	5.9879	6.52217	6.86204	5.34748	7.15182
Acot1	-0.639358	3.44194	15.1947	0.00186057	0.0100834	Acot1	-0.748405	3.44208	22.8905	0.000291879	0.0022144	Acot1	-0.635238	3.44194	15.1093	0.0018994	0.018129	Acot1	-0.533888	3.44208	11.9507	0.00385661	0.289361	Acot1	-0.214587	3.44194	1.52139	0.239426	0.391764	Acot1	-0.210468	3.44194	2.0032	0.180668	0.370543	3.51176	3.42479	3.42716	3.87766	2.99083	2.68047	3.10902	3.72854	3.51105	3.86592	3.98111	3.2591	3.31301	2.83282
Acot10	-0.09296	-1.59157	0.0279145	0.869902	0.902203	Acot10	-0.409341	-1.59136	0.702536	0.41603	0.500969	Acot10	-0.552196	-1.59157	1.08728	0.316234	0.475305	Acot10	-0.294726	-1.59136	0.363335	0.55631	0.758199	Acot10	-0.114911	-1.59157	0.037881	0.848716	0.903742	Acot10	-0.574147	-1.59157	1.36406	0.263982	0.46773	-2.14198	-1.26243	-2.64348	-1.30654	-1.93404	-1.80177	-1.68326	-0.948874	-2.37284	-0.561876	-1.78753	-1.29196	-2.16543	-1.82208
Acot11	0.536152	6.49818	25.4054	0.000232109	0.00573548	Acot11	0.274462	6.49817	3.22874	0.0939808	0.147257	Acot11	-0.322049	6.49818	8.94575	0.0105017	0.0478536	Acot11	-0.100648	6.49817	0.417044	0.528871	0.738915	Acot11	0.375116	6.49818	10.7318	0.00608011	0.111459	Acot11	-0.483085	6.49818	23.6456	0.000317536	0.0118808	6.18515	6.00628	6.44242	6.10236	6.71066	6.88992	6.56876	6.77011	6.54678	6.59837	6.77501	6.24061	6.39812	6.41772
Acot12	-0.00440116	-0.870388	0.000129364	0.991099	0.993508	Acot12	0.0256134	-0.870595	0.00596613	0.939526	0.955312	Acot12	0.26758	-0.870388	0.483009	0.499398	0.648245	Acot12	0.236918	-0.870595	0.520412	0.482554	0.70715	Acot12	-0.210816	-0.870388	0.269297	0.612597	0.733071	Acot12	0.0611657	-0.870388	0.028153	0.869353	0.928203	-0.692363	-0.568985	-0.785796	-1.90066	-0.801536	-0.684145	-1.30588	-0.700126	-1.24994	-1.3717	-0.631139	-0.238142	-0.799715	-1.29211
Acot13	0.27855	4.70047	10.534	0.00644418	0.0211095	Acot13	0.199472	4.70045	5.44194	0.0351133	0.0650523	Acot13	-0.0164308	4.70047	0.0363166	0.851831	0.911009	Acot13	0.0584794	4.70045	0.459609	0.50887	0.72464	Acot13	0.141016	4.70047	2.349	0.14953	0.288573	Acot13	-0.153965	4.70047	3.71035	0.0764131	0.217099	4.38899	4.5169	4.68815	4.644	4.91326	4.9301	4.66768	4.65426	4.79057	4.77352	4.64661	4.65206	4.69052	4.75944
Acot2	-0.07409	2.65371	0.250663	0.625047	0.69918	Acot2	-0.144467	2.65377	1.14914	0.301882	0.385794	Acot2	-0.317649	2.65371	4.55226	0.0526748	0.138251	Acot2	-0.250627	2.65377	3.39418	0.0867288	0.339132	Acot2	0.106156	2.65371	0.449048	0.514612	0.653433	Acot2	-0.137403	2.65371	1.00885	0.333659	0.539768	2.58012	2.50855	2.65497	2.88718	2.78654	2.34948	2.60486	2.99849	2.48175	2.82356	2.85109	2.38152	2.6395	2.42415
Acot3	0.774457	-0.637446	3.70358	0.0766509	0.12931	Acot3	0.896905	-0.638262	6.8712	0.0201397	0.0416329	Acot3	0.821566	-0.637446	3.85463	0.0715508	0.17088	Acot3	0.687686	-0.638262	3.80579	0.071407	0.320032	Acot3	0.209848	-0.637446	0.253713	0.62297	0.740971	Acot3	0.256957	-0.637446	0.395532	0.54039	0.718699	-1.3584	-1.15522	-0.369831	-0.886952	0.42187	-0.3398	-1.00703	-0.778371	-0.949186	-1.14848	-1.78753	-0.905222	-0.445644	0.0510856
Acot4	-0.174138	0.625064	0.646847	0.435823	0.52541	Acot4	-0.0674711	0.625189	0.116975	0.737424	0.792978	Acot4	0.0887903	0.625064	0.16568	0.690657	0.798008	Acot4	-0.0257714	0.625189	0.0169939	0.898138	0.954041	Acot4	-0.0419535	0.625064	0.0327843	0.859133	0.910654	Acot4	0.220975	0.625064	1.20013	0.293341	0.498136	0.617429	0.795142	0.774648	0.794802	0.64764	0.206225	0.823656	0.63955	-0.0888966	0.748202	0.69294	0.466176	0.675495	0.706952
Acot5	0.18207	-1.03121	0.169824	0.687039	0.751661	Acot5	0.0188085	-1.03118	0.00242263	0.96144	0.971385	Acot5	-0.255178	-1.03121	0.333928	0.573311	0.709807	Acot5	-0.108787	-1.03118	0.0770582	0.785386	0.896549	Acot5	0.127277	-1.03121	0.0733687	0.790782	0.86403	Acot5	-0.30997	-1.03121	0.567344	0.46485	0.657201	-1.48469	-1.50419	-0.562874	-1.30654	-1.21123	-1.05122	-0.759584	-0.625906	-0.86142	-1.49775	-0.705329	-2.40602	-0.96989	-0.533632
Acot6	0.313852	2.9989	3.07307	0.103329	0.164638	Acot6	0.355351	2.99881	5.29318	0.0373205	0.0683739	Acot6	0.0890479	2.9989	0.242704	0.630544	0.754527	Acot6	0.0463674	2.99881	0.0865285	0.772959	0.88872	Acot6	0.309031	2.9989	2.58385	0.132163	0.266127	Acot6	0.0842272	2.9989	0.252149	0.624033	0.77791	2.74396	2.69919	3.33317	2.92006	3.47593	3.12161	3.14995	3.0728	2.66287	2.83668	2.85109	2.74117	3.27541	2.77446
Acot7	0.221753	7.63462	7.88749	0.0148883	0.0372059	Acot7	0.250341	7.63461	12.201	0.00359031	0.0111363	Acot7	0.251434	7.63462	10.1436	0.00724001	0.0381717	Acot7	0.222269	7.63461	9.58853	0.00789541	0.289361	Acot7	0.0280739	7.63462	0.10996	0.745518	0.832759	Acot7	0.057755	7.63462	0.619668	0.445402	0.641175	7.46289	7.6488	7.67505	7.42493	7.79835	7.84092	7.69317	7.47758	7.54353	7.54892	7.42391	7.67948	7.67688	7.88579
Acot8	-0.482169	3.17837	24.5741	0.000268626	0.00573548	Acot8	-0.564814	3.17848	32.6986	5.33554e-05	0.00119868	Acot8	-0.26369	3.17837	7.50331	0.0169893	0.064057	Acot8	-0.18556	3.17848	3.69662	0.075131	0.32477	Acot8	-0.379314	3.17837	13.5021	0.00283986	0.111459	Acot8	-0.160835	3.17837	3.28962	0.0930537	0.245154	3.20927	3.27469	3.12989	3.34021	2.72597	2.67416	2.87885	3.40921	3.41765	3.29203	3.47657	3.08859	3.00376	3.30546
Acot9	-0.694947	4.70543	20.7034	0.000556532	0.00618823	Acot9	-0.670912	4.70549	24.4608	0.000215842	0.0019136	Acot9	-0.207706	4.70543	1.90079	0.191444	0.336492	Acot9	-0.232045	4.70549	3.08534	0.100866	0.355359	Acot9	-0.438966	4.70543	7.40419	0.0175865	0.115776	Acot9	0.0482755	4.70543	0.120984	0.733583	0.850728	4.9867	4.75026	4.79442	5.04675	3.99025	3.91715	4.61019	4.81111	4.82239	4.88664	4.88491	4.82339	4.66894	4.41137
Acox1	-0.0599572	7.51461	1.27033	0.280247	0.369352	Acox1	-0.105792	7.51461	3.58486	0.0791866	0.127568	Acox1	-0.158444	7.51461	8.83828	0.0108706	0.0488107	Acox1	-0.114024	7.51461	4.15942	0.0607651	0.30715	Acox1	0.00823183	7.51461	0.0209936	0.887037	0.92874	Acox1	-0.0902549	7.51461	3.36443	0.0897959	0.239592	7.4586	7.50015	7.5115	7.58627	7.45989	7.43706	7.46767	7.65272	7.55529	7.57141	7.63852	7.41233	7.51969	7.40521
Acox2	-0.377179	-1.03825	0.861358	0.37041	0.461783	Acox2	0.1308	-1.03826	0.0767876	0.785753	0.832452	Acox2	0.899968	-1.03825	3.95831	0.0682854	0.165732	Acox2	0.11501	-1.03826	0.0577808	0.813527	0.911422	Acox2	0.0154835	-1.03825	0.00121333	0.972747	0.984582	Acox2	1.29263	-1.03825	9.78966	0.00806183	0.057821	0.191396	-0.639502	-1.49865	-1.18966	-1.30924	-0.893017	-0.759584	-1.63007	-2.14847	-1.63588	-1.63473	-1.40733	-1.06315	-0.600711
Acox3	-0.523465	6.45246	12.1143	0.00410975	0.0158388	Acox3	-0.732444	6.45248	18.5413	0.000735331	0.00378614	Acox3	-0.617139	6.45246	16.7971	0.001278	0.0149172	Acox3	-0.43466	6.45248	6.76522	0.0210213	0.289361	Acox3	-0.297801	6.45246	3.49809	0.0843126	0.204899	Acox3	-0.391475	6.45246	8.08415	0.0139313	0.0792285	6.36241	6.1916	6.34717	6.85915	5.87317	5.72325	6.18468	6.84705	6.76113	6.82138	6.97828	6.4094	6.18399	6.10095
Acp1	0.0240477	5.57162	0.237511	0.634192	0.707325	Acp1	0.0813843	5.57162	2.11324	0.168102	0.238233	Acp1	0.105452	5.57162	4.56892	0.0523024	0.137511	Acp1	0.045758	5.57162	0.664696	0.428575	0.668643	Acp1	0.0356272	5.57162	0.455861	0.511493	0.65103	Acp1	0.117032	5.57162	6.53986	0.0239866	0.108021	5.68787	5.56771	5.55673	5.58897	5.65904	5.60141	5.61473	5.49088	5.44068	5.48575	5.51909	5.60259	5.61824	5.54731
Acp2	-0.488733	6.79941	11.7836	0.00450322	0.0168008	Acp2	-0.57423	6.79942	18.5216	0.000730164	0.00376417	Acp2	-0.422931	6.79941	8.86179	0.0107886	0.0486114	Acp2	-0.342228	6.79942	6.7578	0.0210097	0.289361	Acp2	-0.232007	6.79941	2.36693	0.148107	0.28673	Acp2	-0.166205	6.79941	1.6246	0.224946	0.423499	6.66205	6.5515	6.97055	7.26996	6.41508	6.26709	6.51544	7.01376	7.06086	7.0413	7.11153	6.61649	6.78974	6.48093
Acp5	-2.6644	4.90568	6.80755	0.0238388	0.0525163	Acp5	-3.30055	4.90584	10.4133	0.00684307	0.0179406	Acp5	-2.27201	4.90568	5.39331	0.0398456	0.114308	Acp5	-1.83156	4.90584	3.97248	0.068322	0.315797	Acp5	-1.47064	4.90568	2.0283	0.181434	0.326844	Acp5	-1.07825	4.90568	1.63784	0.226289	0.424629	4.50361	3.72059	4.35394	5.94828	-2.09958	0.0198469	3.70083	5.69379	5.91467	6.05046	6.13993	4.52801	3.3037	2.54545
Acp6	0.0128995	4.0931	0.0208149	0.887515	0.915411	Acp6	-0.128306	4.09312	1.45745	0.247361	0.327832	Acp6	-0.335824	4.0931	13.9401	0.00253844	0.0211868	Acp6	-0.207289	4.09312	3.75806	0.0730073	0.322482	Acp6	0.0789904	4.0931	0.682158	0.423866	0.574243	Acp6	-0.269733	4.0931	10.613	0.00629581	0.0505086	3.92273	3.92683	4.13533	4.08908	4.16696	3.93308	3.99281	4.13831	4.21821	4.36865	4.41891	3.9342	4.00095	3.93105
Acp7	0.675673	0.196573	8.41933	0.0124609	0.0328426	Acp7	0.682106	0.196083	11.9042	0.00390849	0.0118517	Acp7	0.323025	0.196573	1.83424	0.19889	0.345617	Acp7	0.316865	0.196083	2.39219	0.14427	0.403855	Acp7	0.365154	0.196573	2.18915	0.163004	0.30482	Acp7	0.0125056	0.196573	0.00306764	0.95668	0.977771	0.149492	0.0840187	0.0903589	-0.562299	0.260417	0.776456	0.745701	0.0537229	0.263189	-0.146018	-0.429038	0.0943131	0.279339	0.398904
Acpp	-1.03088	2.62786	2.48142	0.14247	0.213865	Acpp	-1.45	2.62829	5.41872	0.0372516	0.0682777	Acpp	-0.904159	2.62786	2.03418	0.180549	0.32347	Acpp	-0.579497	2.62829	0.983219	0.340033	0.597159	Acpp	-0.8719	2.62786	1.60069	0.231003	0.383237	Acpp	-0.745177	2.62786	1.66855	0.221976	0.419751	1.89698	1.94769	2.66236	3.23958	-0.482823	0.274519	2.76492	3.28004	3.18495	2.84319	3.6978	2.71382	1.80021	2.49814
Acr	0.0303426	0.781227	0.0127465	0.911849	0.933889	Acr	-0.0892237	0.781262	0.139035	0.714833	0.773808	Acr	-0.516152	0.781227	3.56056	0.0818896	0.187384	Acr	-0.405962	0.781262	2.70344	0.122416	0.378261	Acr	0.316745	0.781227	1.18888	0.295516	0.451149	Acr	-0.229749	0.781227	0.852221	0.372881	0.579262	1.0634	1.08483	3.05967e-05	0.645477	0.994303	0.601392	0.745701	1.30315	0.961479	0.571152	1.00356	0.761565	0.457786	0.176576
Acrbp	0.137344	2.46306	0.682978	0.423595	0.513522	Acrbp	-0.0864933	2.46309	0.230536	0.63855	0.706338	Acrbp	-0.343459	2.46306	4.2359	0.0603849	0.152224	Acrbp	-0.15	2.46309	0.684038	0.422089	0.663543	Acrbp	0.0635273	2.46306	0.127863	0.726445	0.818856	Acrbp	-0.417276	2.46306	7.3284	0.0180598	0.091244	2.06418	1.98332	2.52334	2.50903	2.43195	2.46358	2.38251	2.8633	2.55535	2.6998	2.67951	2.02887	2.38087	2.62099
Acsbg1	0.0406079	7.75331	0.326584	0.577505	0.657045	Acsbg1	-0.200305	7.75331	2.27999	0.153314	0.220493	Acsbg1	-0.478968	7.75331	44.4943	1.60469e-05	0.00377508	Acsbg1	-0.272598	7.75331	4.18755	0.0600023	0.305964	Acsbg1	0.0722936	7.75331	0.904422	0.359089	0.513585	Acsbg1	-0.447282	7.75331	46.0008	1.35363e-05	0.00459962	7.62886	7.54506	7.66337	7.59572	7.70729	7.62923	7.61013	8.04889	7.98835	7.95934	8.214	7.49322	7.5483	7.68348
Acsf2	-0.0318951	5.25898	0.0444696	0.836279	0.876309	Acsf2	-0.202757	5.25899	1.6861	0.215122	0.292084	Acsf2	-0.380794	5.25898	6.26111	0.0266103	0.0872197	Acsf2	-0.228101	5.25899	2.12435	0.167063	0.428363	Acsf2	0.0253605	5.25898	0.0246193	0.87775	0.922941	Acsf2	-0.323539	5.25898	5.34187	0.0380132	0.141916	4.86251	4.98517	5.45308	5.32611	5.28269	5.138	4.99978	5.66174	5.32385	5.25604	5.70332	5.06168	5.27073	5.01324
Acsf3	0.106556	4.23376	2.76842	0.120245	0.186522	Acsf3	0.0043251	4.23375	0.00305303	0.956718	0.967784	Acsf3	-0.163958	4.23376	6.49741	0.0243659	0.0818712	Acsf3	-0.0685469	4.23375	0.758553	0.398487	0.643023	Acsf3	0.0728815	4.23376	1.13076	0.307127	0.463182	Acsf3	-0.197632	4.23376	11.0514	0.00554128	0.0470544	4.21453	4.10454	4.1694	4.08908	4.2934	4.26225	4.197	4.33463	4.38001	4.32975	4.3242	4.0859	4.15641	4.287
Acsl1	-0.358011	6.368	5.06486	0.0426655	0.0818188	Acsl1	-0.363006	6.36801	6.85174	0.020286	0.0418576	Acsl1	-0.130711	6.368	0.682013	0.424022	0.57988	Acsl1	-0.125736	6.36801	0.844049	0.373817	0.625136	Acsl1	-0.237273	6.368	1.97127	0.184112	0.33003	Acsl1	-0.00997356	6.368	0.00465504	0.946659	0.97263	6.13571	6.08903	6.68731	6.79322	6.08693	6.04926	6.17046	6.34918	6.56323	6.40771	6.55133	6.40567	6.47788	6.11146
Acsl3	0.690244	7.48704	21.0424	0.000520337	0.00611471	Acsl3	0.575867	7.48703	17.2711	0.000972674	0.00453078	Acsl3	-0.121013	7.48704	0.634893	0.439995	0.594694	Acsl3	-0.0150515	7.48703	0.0111282	0.917485	0.963356	Acsl3	0.590925	7.48704	13.2281	0.00304955	0.111459	Acsl3	-0.220333	7.48704	2.46264	0.140792	0.31621	7.14476	7.0955	7.44404	7.21602	8.19399	7.92533	7.58003	7.53102	7.14473	7.66424	7.4171	7.23581	7.5297	7.20373
Acsl4	-0.229538	6.1014	4.90824	0.0453585	0.0857816	Acsl4	0.0268912	6.1014	0.0246457	0.877516	0.906884	Acsl4	0.472811	6.1014	21.1737	0.000507054	0.00950542	Acsl4	0.160815	6.1014	0.893389	0.360737	0.615566	Acsl4	-0.133934	6.1014	1.47369	0.246535	0.399561	Acsl4	0.568415	6.1014	35.0924	5.21079e-05	0.00635299	6.36984	6.45168	6.0855	6.33171	5.97947	5.97231	6.28569	5.68288	5.77444	5.8914	5.62979	6.28542	6.27433	6.09367
Acsl5	-0.682591	6.13564	19.2185	0.000758934	0.00680816	Acsl5	-0.635313	6.13567	20.7568	0.00044982	0.00280482	Acsl5	-0.0566529	6.13564	0.136516	0.717785	0.818609	Acsl5	-0.105498	6.13567	0.608705	0.448281	0.683736	Acsl5	-0.529846	6.13564	10.3851	0.0067582	0.111459	Acsl5	0.0960921	6.13564	0.459204	0.510011	0.693876	6.37837	6.21926	6.16755	6.49614	5.37236	5.41448	6.03295	6.0675	6.33554	6.17318	6.30846	6.39225	6.03304	6.05129
Acsl6	0.604565	8.11407	34.9293	5.32924e-05	0.00573548	Acsl6	0.581099	8.11406	42.9843	1.28498e-05	0.00118427	Acsl6	0.114594	8.11407	1.24267	0.285309	0.440613	Acsl6	0.137683	8.11406	2.31252	0.150621	0.409143	Acsl6	0.443419	8.11407	16.1743	0.00147493	0.111459	Acsl6	-0.0465526	8.11407	0.238328	0.633615	0.785031	7.87109	7.95581	8.10648	7.70637	8.68795	8.57438	8.27097	7.946	7.96734	7.97889	7.96246	8.02893	8.18131	8.01883
Acsm3	-0.200947	-0.715548	0.272908	0.610248	0.68658	Acsm3	-0.174233	-0.715489	0.275978	0.607579	0.678052	Acsm3	-0.0882476	-0.715548	0.0519167	0.823335	0.891839	Acsm3	-0.115009	-0.715489	0.119156	0.735089	0.866431	Acsm3	-0.0594466	-0.715548	0.0206834	0.887869	0.929144	Acsm3	0.0532533	-0.715548	0.022379	0.883398	0.936932	-0.238435	-0.102618	-1.37262	-1.30654	-0.541181	-1.22892	-0.759584	-0.36218	-0.778689	-0.784816	-0.866238	-0.292567	-1.06315	-1.08583
Acsm5	0.884657	1.32219	4.87636	0.0459931	0.0867264	Acsm5	0.27169	1.32187	0.410106	0.532463	0.611001	Acsm5	-0.802365	1.32219	3.89715	0.0702243	0.169084	Acsm5	-0.374236	1.32187	0.701113	0.416754	0.659022	Acsm5	0.646258	1.32219	2.27155	0.155913	0.296304	Acsm5	-1.04076	1.32219	7.62793	0.0162916	0.0865518	-0.0314722	0.249253	1.50666	0.707074	1.68344	1.95086	0.967964	2.16424	1.20455	1.07039	2.17929	0.530291	1.16113	1.11496
Acss1	-0.248477	4.95908	5.44205	0.0365225	0.0726492	Acss1	-0.442469	4.95911	10.7498	0.00549743	0.0152076	Acss1	-0.550544	4.95908	26.433	0.000194632	0.00667543	Acss1	-0.379625	4.95911	7.96028	0.0136074	0.289361	Acss1	-0.0628518	4.95908	0.306833	0.58911	0.714235	Acss1	-0.364918	4.95908	13.8525	0.0025956	0.0310783	4.88822	4.74681	4.9919	5.06304	4.67933	4.59996	4.75483	5.38493	5.12197	5.24378	5.39808	4.82018	4.88719	4.48802
Acss2	0.455567	6.23462	7.62469	0.0164444	0.039907	Acss2	0.542283	6.2346	13.8561	0.00227836	0.00808356	Acss2	0.314209	6.23462	3.60726	0.080411	0.185103	Acss2	0.221963	6.2346	2.24837	0.155989	0.416285	Acss2	0.320324	6.23462	3.25862	0.0947311	0.218052	Acss2	0.178966	6.23462	1.35165	0.266312	0.470113	6.31936	6.48365	5.95859	5.66272	6.71884	6.59422	6.46312	5.91891	6.01592	6.18925	5.67618	6.286	6.22894	6.31113
Acss3	-0.350937	3.5339	1.47437	0.247254	0.334702	Acss3	-0.782555	3.53403	5.60309	0.0337516	0.0630384	Acss3	-1.23059	3.5339	17.4203	0.00120219	0.0144768	Acss3	-0.899132	3.53403	7.24917	0.0181777	0.289361	Acss3	0.116652	3.5339	0.142574	0.712113	0.807654	Acss3	-0.763002	3.5339	8.31932	0.0133135	0.0773477	3.02456	2.84191	3.43149	4.03005	3.15604	3.0745	2.93262	4.22359	3.46511	4.494	4.2888	2.76801	3.28491	2.69977
Acta1	-0.56145	0.765896	0.537115	0.477692	0.564958	Acta1	-0.287484	0.76587	0.183866	0.674947	0.738771	Acta1	2.56665	0.765896	12.7717	0.00382138	0.0261057	Acta1	2.23047	0.76587	15.4785	0.00164721	0.289361	Acta1	-2.51881	0.765896	10.2641	0.00757231	0.111459	Acta1	0.609288	0.765896	0.72962	0.409722	0.61091	0.149492	1.12792	-0.707599	-0.238195	-0.665493	-0.560005	0.239124	-0.36218	0.00750183	-0.309812	-0.705329	3.30106	-0.647512	1.51417
Acta2	-0.116919	4.1263	0.473775	0.503454	0.589415	Acta2	0.188384	4.1263	0.676936	0.424771	0.509585	Acta2	0.486817	4.1263	8.20798	0.0133655	0.0555888	Acta2	0.0993683	4.1263	0.186031	0.672968	0.831281	Acta2	0.088993	4.1263	0.240439	0.632129	0.748031	Acta2	0.692729	4.1263	19.0549	0.000780002	0.0173073	4.47421	4.50877	3.88073	4.51216	4.27026	4.10703	4.36284	3.61452	3.85667	3.68191	3.53413	3.75797	4.22951	4.41985
Actb	-0.842687	11.0336	18.3395	0.00090833	0.00728365	Actb	-0.671927	11.0336	11.6329	0.00422815	0.0125482	Actb	0.108898	11.0336	0.320102	0.581261	0.716781	Actb	-0.0848187	11.0336	0.198177	0.66301	0.825698	Actb	-0.587109	11.0336	8.05816	0.0140535	0.112396	Actb	0.364475	11.0336	4.15845	0.0624737	0.192315	11.4991	11.3117	11.0102	11.5	10.0035	10.2953	11.0115	10.9077	11.1024	10.9054	10.9921	11.1623	10.9984	11.0988
Actg1	-0.520845	8.87666	22.5964	0.000385691	0.00577385	Actg1	-0.462468	8.87666	20.5393	0.000470834	0.00287755	Actg1	-0.0210243	8.87666	0.0376248	0.849221	0.909149	Actg1	-0.0818592	8.87666	0.671493	0.426278	0.66676	Actg1	-0.380612	8.87666	10.7639	0.00602342	0.111459	Actg1	0.119209	8.87666	1.41188	0.256174	0.458467	9.04848	9.0972	8.85805	9.14289	8.40187	8.37605	8.75063	8.81879	9.08602	8.98903	8.76926	8.8896	8.83911	8.96955
Actl6a	-0.495791	4.24201	34.6803	5.51607e-05	0.00573548	Actl6a	-0.462832	4.24207	34.3632	4.1507e-05	0.00118427	Actl6a	-0.052425	4.24201	0.396277	0.540015	0.682651	Actl6a	-0.0861028	4.24207	1.24281	0.283724	0.54488	Actl6a	-0.376772	4.24201	17.8094	0.00101932	0.111459	Actl6a	0.0665939	4.24201	0.747896	0.402949	0.605257	4.42236	4.3009	4.3425	4.45496	3.73452	3.85995	4.05069	4.30173	4.39345	4.16531	4.38803	4.28253	4.24662	4.25889
Actl6b	0.415119	4.59428	12.238	0.00397292	0.0154799	Actl6b	0.378518	4.59424	13.2799	0.00265994	0.00902662	Actl6b	0.106197	4.59428	0.79258	0.389633	0.547262	Actl6b	0.141869	4.59424	1.81515	0.199318	0.463548	Actl6b	0.236676	4.59428	3.45181	0.0861642	0.20746	Actl6b	-0.0722464	4.59428	0.42505	0.525881	0.70723	4.48267	4.58614	4.47834	4.17334	4.97572	4.93142	4.62478	4.54404	4.55768	4.437	4.49956	4.42847	4.5401	4.847
Actn1	-0.731068	6.28437	16.653	0.00137315	0.00863544	Actn1	-0.635474	6.28439	14.9045	0.0017363	0.00673198	Actn1	-0.035426	6.28437	0.0404358	0.84383	0.905409	Actn1	-0.137757	6.28439	0.742134	0.403518	0.647652	Actn1	-0.497749	6.28437	6.94485	0.020979	0.119269	Actn1	0.197893	6.28437	1.47384	0.246935	0.448731	6.5032	6.66739	6.23655	6.65354	5.36046	5.63914	6.24141	6.21046	6.58145	6.25912	6.22541	6.25787	6.23508	6.37907
Actn2	0.409242	2.04649	10.2784	0.00695286	0.0222308	Actn2	0.39289	2.04632	12.3045	0.00348637	0.0108989	Actn2	0.284167	2.04649	4.91321	0.0452653	0.12466	Actn2	0.300291	2.04632	7.06612	0.0187404	0.289361	Actn2	0.0926143	2.04649	0.462508	0.508483	0.648583	Actn2	-0.0324606	2.04649	0.073043	0.791235	0.885138	1.66385	1.89877	2.03615	1.86607	2.23738	2.35737	2.22863	2.14317	1.91323	1.77636	1.75027	2.1864	2.09818	2.26369
Actn3	0.237643	0.374556	0.425473	0.525679	0.609285	Actn3	0.306919	0.37426	0.974927	0.340232	0.426227	Actn3	0.886176	0.374556	6.07669	0.0285323	0.091561	Actn3	0.813491	0.37426	7.30822	0.0171567	0.289361	Actn3	-0.506509	0.374556	1.78684	0.204424	0.354127	Actn3	0.142025	0.374556	0.1671	0.689411	0.82193	-0.238435	0.712622	-0.0473469	0.0738281	0.35944	0.574554	0.239124	-0.303147	-0.246766	0.539409	0.00240139	1.57641	0.0312341	0.621241
Actn4	-0.535771	7.24386	26.8477	0.000181525	0.00573548	Actn4	-0.550356	7.24387	35.0185	3.76918e-05	0.00118427	Actn4	-0.157948	7.24386	2.37604	0.147391	0.28183	Actn4	-0.143503	7.24387	2.49404	0.136626	0.394788	Actn4	-0.406864	7.24386	13.8127	0.00262209	0.111459	Actn4	-0.0290412	7.24386	0.0942597	0.763733	0.868682	7.36358	7.31532	7.21602	7.5365	6.63609	6.73872	7.07007	7.37484	7.50638	7.33419	7.34426	7.33197	7.16453	7.19911
Actr10	0.277346	6.81421	12.8471	0.00337178	0.0140588	Actr10	0.385568	6.8142	18.8397	0.000680069	0.003589	Actr10	0.280809	6.81421	13.1453	0.00311648	0.0234586	Actr10	0.163819	6.8142	3.32487	0.089682	0.343018	Actr10	0.221753	6.81421	7.12698	0.0193921	0.116822	Actr10	0.225216	6.81421	9.77534	0.0080973	0.0579958	6.81899	6.85901	6.8529	6.64323	7.1821	7.07544	6.95353	6.56656	6.58829	6.61321	6.51453	6.69201	6.95642	6.89381
Actr1a	0.0895506	7.59777	2.15927	0.16569	0.241747	Actr1a	0.0901319	7.59777	2.55936	0.131985	0.194765	Actr1a	0.0444793	7.59777	0.531814	0.478886	0.631763	Actr1a	0.0438991	7.59777	0.604038	0.44999	0.684713	Actr1a	0.0462317	7.59777	0.502219	0.491144	0.634117	Actr1a	0.00116047	7.59777	0.000421644	0.983932	0.992009	7.56454	7.64648	7.53481	7.52773	7.6311	7.64221	7.70179	7.4995	7.62959	7.6298	7.50763	7.54118	7.58045	7.71032
Actr1b	0.139558	7.55699	4.18129	0.0618487	0.109122	Actr1b	0.0924159	7.55699	1.93385	0.186073	0.258998	Actr1b	-0.00793321	7.55699	0.0134491	0.909463	0.946288	Actr1b	0.0377138	7.55699	0.32012	0.580501	0.774326	Actr1b	0.0547037	7.55699	0.559879	0.467741	0.613095	Actr1b	-0.0927871	7.55699	2.14597	0.166903	0.352171	7.482	7.60133	7.50792	7.32072	7.65931	7.66247	7.53777	7.56211	7.60067	7.55637	7.57749	7.52061	7.51491	7.65882
Actr2	-0.396418	8.09282	14.3049	0.00231542	0.0113515	Actr2	-0.288947	8.09283	6.9771	0.019365	0.0403428	Actr2	0.0649212	8.09282	0.390609	0.542884	0.685689	Actr2	-0.0511947	8.09283	0.224796	0.642728	0.814386	Actr2	-0.237757	8.09282	4.56927	0.0522948	0.161375	Actr2	0.223582	8.09282	5.38916	0.0373007	0.1404	8.36101	8.20284	8.09681	8.39441	7.74078	7.69183	8.1414	8.0085	8.11309	8.031	8.026	8.16152	8.12214	8.04426
Actr3	-0.600821	8.09123	21.5658	0.000469671	0.00598848	Actr3	-0.462714	8.09124	11.4052	0.00451975	0.0131224	Actr3	0.117628	8.09123	0.851892	0.37297	0.532728	Actr3	-0.0350981	8.09124	0.0688277	0.796877	0.903327	Actr3	-0.427624	8.09123	9.77804	0.00809059	0.111459	Actr3	0.290825	8.09123	6.04425	0.028887	0.120565	8.40076	8.25844	8.12946	8.48457	7.47377	7.54792	8.07355	7.99184	8.09846	8.03563	8.00725	8.25045	8.12098	8.07733
Actr3b	0.548224	4.82246	29.0474	0.000126958	0.00573548	Actr3b	0.581411	4.82241	42.4941	1.36665e-05	0.00118427	Actr3b	0.239405	4.82246	5.474	0.0360617	0.10672	Actr3b	0.205454	4.82241	5.09722	0.0404815	0.289505	Actr3b	0.375969	4.82246	11.8076	0.00447329	0.111459	Actr3b	0.0671496	4.82246	0.49747	0.493162	0.679924	4.71947	4.65036	4.81775	4.45944	5.37335	5.16412	5.09192	4.58563	4.64457	4.65818	4.50985	4.63029	4.88251	4.9835
Actr5	-0.320115	3.13516	6.81251	0.0217099	0.0488905	Actr5	-0.423251	3.13524	12.1285	0.00366515	0.0113033	Actr5	-0.318595	3.13516	6.79733	0.0218298	0.0758847	Actr5	-0.222415	3.13524	3.42511	0.0854485	0.33741	Actr5	-0.200849	3.13516	2.36688	0.148111	0.28673	Actr5	-0.199329	3.13516	3.14349	0.099842	0.256874	3.35926	3.18061	2.96657	3.10876	2.82747	2.84109	2.86048	3.45695	3.33182	3.28726	3.35407	2.81381	2.95107	3.31459
Actr6	0.32845	3.42666	7.92406	0.0147047	0.0368732	Actr6	0.434676	3.42658	14.2318	0.0020635	0.00753941	Actr6	0.284781	3.42666	5.87022	0.0308815	0.0965581	Actr6	0.170216	3.42658	2.11143	0.168273	0.430159	Actr6	0.264476	3.42666	4.4615	0.05476	0.164531	Actr6	0.220808	3.42666	4.07003	0.0649649	0.196471	3.48674	3.27469	3.55163	3.22912	3.77694	3.70463	3.67302	3.16976	2.87577	3.29203	3.31238	3.31932	3.56754	3.46977
Actr8	0.118988	5.48036	2.83046	0.116539	0.181683	Actr8	0.144209	5.48035	4.9065	0.043864	0.077835	Actr8	0.067574	5.48036	0.909487	0.357791	0.518451	Actr8	0.0419092	5.48035	0.409301	0.532667	0.742541	Actr8	0.102309	5.48036	1.82474	0.199984	0.348859	Actr8	0.0508947	5.48036	0.600208	0.452475	0.646957	5.3958	5.46957	5.58224	5.40257	5.67835	5.58217	5.48279	5.43888	5.36082	5.48471	5.36674	5.38902	5.59648	5.45019
Actrt3	0.656178	0.0982819	12.1578	0.004061	0.0157234	Actrt3	0.836039	0.0976509	20.3443	0.000490635	0.00293266	Actrt3	0.648106	0.0982819	10.8699	0.00584021	0.0334131	Actrt3	0.44317	0.0976509	5.29519	0.0372897	0.289505	Actrt3	0.393024	0.0982819	3.86826	0.071111	0.187109	Actrt3	0.384952	0.0982819	4.25728	0.0621215	0.191973	-0.415814	0.0840187	-0.0963332	0.207713	0.67353	0.679034	0.383391	-0.488025	-0.424057	-0.198577	-0.49331	0.0943131	0.160613	0.364148
Acvr1	-0.111821	4.78969	2.24296	0.158303	0.232738	Acvr1	-0.0156492	4.78969	0.0341907	0.855957	0.890116	Acvr1	0.152886	4.78969	4.21464	0.0609499	0.153159	Acvr1	0.0498988	4.78969	0.34959	0.563781	0.762559	Acvr1	-0.065559	4.78969	0.677028	0.425571	0.575851	Acvr1	0.199149	4.78969	8.29773	0.0129723	0.0761858	4.93368	4.94958	4.72386	4.89456	4.69837	4.75292	4.84483	4.61271	4.71228	4.81388	4.56612	4.84718	4.84289	4.8055
Acvr1b	-0.108724	6.22214	1.39421	0.259023	0.34713	Acvr1b	-0.0333495	6.22214	0.135115	0.71869	0.776725	Acvr1b	0.106572	6.22214	1.34759	0.266746	0.421112	Acvr1b	0.0270564	6.22214	0.089453	0.769272	0.886699	Acvr1b	-0.0604067	6.22214	0.377947	0.549402	0.682686	Acvr1b	0.154889	6.22214	3.30834	0.0922253	0.243818	6.34917	6.4769	6.15124	6.19396	6.16487	6.20009	6.20485	6.03212	6.29433	6.13983	6.09624	6.10377	6.22648	6.40495
Acvr1c	1.30373	2.32716	27.0974	0.000174128	0.00573548	Acvr1c	1.29637	2.32656	39.7934	1.93871e-05	0.00118427	Acvr1c	0.339327	2.32716	1.76863	0.206602	0.354299	Acvr1c	0.346698	2.32656	2.55986	0.131951	0.389768	Acvr1c	0.949804	2.32716	12.4249	0.00377614	0.111459	Acvr1c	-0.0146028	2.32716	0.00371874	0.952309	0.976034	1.76444	1.75498	2.4139	1.31348	3.38483	3.30013	2.69058	2.03294	1.66983	2.09296	1.67915	1.88916	2.52401	2.16619
Acvr2a	0.18935	4.54574	5.37976	0.037441	0.0739741	Acvr2a	0.404383	4.5457	8.68042	0.0106349	0.0252789	Acvr2a	0.488715	4.54574	35.664	4.81919e-05	0.00491506	Acvr2a	0.23605	4.5457	2.89996	0.110694	0.366862	Acvr2a	0.168348	4.54574	3.70132	0.0767305	0.194925	Acvr2a	0.467713	4.54574	37.4818	3.78213e-05	0.00586241	4.57262	4.65589	4.56162	4.65966	4.90099	4.78107	4.71788	4.13565	4.05015	4.31576	4.06997	4.61188	4.76363	4.516
Acvr2b	0.595073	2.59624	13.4871	0.0028509	0.012739	Acvr2b	0.59164	2.59602	18.3707	0.000755392	0.00384791	Acvr2b	0.0926461	2.59624	0.317876	0.582562	0.717962	Acvr2b	0.0959596	2.59602	0.453588	0.511614	0.726658	Acvr2b	0.495799	2.59624	8.09065	0.0139009	0.112337	Acvr2b	-0.00662791	2.59624	0.0018819	0.966063	0.982234	2.26396	2.48388	2.4139	2.52622	3.27919	3.08879	2.59007	2.42213	2.44779	2.66344	2.14803	2.3728	2.66153	2.52199
Acvrl1	-0.730596	4.88908	31.7533	8.39175e-05	0.00573548	Acvrl1	-0.695907	4.88913	35.5022	3.51323e-05	0.00118427	Acvrl1	-0.128706	4.88908	1.01859	0.331423	0.491151	Acvrl1	-0.164167	4.88913	2.10646	0.168741	0.430698	Acvrl1	-0.531815	4.88908	15.1018	0.00190285	0.111459	Acvrl1	0.0700752	4.88908	0.354372	0.561954	0.73415	5.13901	5.16532	4.85043	5.15708	4.13471	4.16665	4.69387	5.13172	5.03887	4.93166	4.94374	4.85659	4.79885	4.99348
Acy1	-0.0944765	3.72882	0.617361	0.446231	0.53533	Acy1	-0.162395	3.72883	2.11901	0.167562	0.237568	Acy1	-0.189279	3.72882	2.47167	0.140126	0.272186	Acy1	-0.124432	3.72883	1.2461	0.283113	0.54488	Acy1	-0.0379518	3.72882	0.0873915	0.772228	0.851893	Acy1	-0.132755	3.72882	1.42747	0.253697	0.455988	3.71217	4.06628	3.5635	3.4658	3.71907	3.5887	3.56746	3.95399	3.82395	3.81048	3.81854	3.63578	3.61723	3.73756
Acy3	0.572032	2.49596	6.7955	0.0218443	0.049056	Acy3	0.305303	2.4958	1.8687	0.193199	0.26749	Acy3	-0.32725	2.49596	2.17118	0.164612	0.303982	Acy3	-0.102578	2.4958	0.199323	0.662103	0.824999	Acy3	0.408023	2.49596	3.00181	0.107009	0.234902	Acy3	-0.491259	2.49596	5.70418	0.0329375	0.130091	1.85848	1.79564	2.60222	2.31497	2.93306	2.91784	2.3031	2.81748	2.35006	2.5163	2.91439	2.1864	2.44154	2.39
Acyp1	0.323507	3.30257	7.12329	0.0194175	0.0450773	Acyp1	0.335279	3.30248	10.0935	0.00672871	0.0177131	Acyp1	0.137529	3.30257	1.27121	0.280087	0.435549	Acyp1	0.125649	3.30248	1.37866	0.259939	0.523201	Acyp1	0.209694	3.30257	2.60395	0.130796	0.264139	Acyp1	0.0237159	3.30257	0.0437267	0.837631	0.912414	3.16789	3.17034	3.4401	3.02658	3.57197	3.67966	3.31649	3.22093	3.1055	3.26317	3.14829	3.0992	3.44588	3.39857
Acyp2	0.353467	4.19379	7.06944	0.0197936	0.0457103	Acyp2	0.463878	4.19372	13.256	0.0026773	0.00907445	Acyp2	0.369157	4.19379	7.64259	0.0161898	0.0622371	Acyp2	0.249651	4.19372	3.74426	0.0734781	0.323486	Acyp2	0.214266	4.19379	2.25657	0.157142	0.297738	Acyp2	0.229957	4.19379	3.41249	0.0877759	0.236395	4.18113	4.10184	4.4359	3.75178	4.62065	4.55261	4.27538	3.92342	3.81066	3.95282	3.94518	4.18881	4.40734	4.2254
Ada	-0.508965	1.9549	2.32199	0.151706	0.22486	Ada	-0.588857	1.95514	3.99805	0.065369	0.10861	Ada	0.105461	1.9549	0.105701	0.750309	0.842043	Ada	0.181412	1.95514	0.420558	0.527165	0.737334	Ada	-0.770788	1.9549	4.76755	0.0480956	0.156041	Ada	-0.156363	1.9549	0.266607	0.614359	0.771773	1.97102	2.2307	1.42222	2.01962	0.621277	1.31954	2.04556	2.08911	2.044	1.97926	2.2497	2.32841	1.37176	2.62099
Adal	0.132737	4.22464	2.65755	0.127236	0.195154	Adal	0.224673	4.22462	6.63139	0.0220314	0.0446916	Adal	0.250186	4.22464	9.41056	0.00906549	0.044069	Adal	0.152031	4.22462	3.0051	0.104984	0.360591	Adal	0.0726643	4.22464	0.695058	0.419629	0.571224	Adal	0.190113	4.22464	6.27909	0.0264311	0.114551	4.15754	4.2579	4.324	4.18421	4.46443	4.36958	4.25208	4.08958	4.05015	4.09335	3.93301	4.12795	4.3766	4.35937
Adam10	-0.364298	7.32289	13.0619	0.00318552	0.0135718	Adam10	-0.218481	7.32289	3.33656	0.0891756	0.140984	Adam10	0.151425	7.32289	2.29884	0.153602	0.289965	Adam10	-0.0107851	7.32289	0.00831502	0.928638	0.968532	Adam10	-0.207701	7.32289	3.76497	0.0745269	0.191954	Adam10	0.308022	7.32289	11.0291	0.00557713	0.0471348	7.49566	7.43087	7.41211	7.70307	7.14383	6.95737	7.32809	7.24674	7.11933	7.29996	7.15575	7.42239	7.45099	7.18829
Adam11	0.515419	6.27702	18.3447	0.000907303	0.00728241	Adam11	0.383461	6.277	9.98881	0.00695334	0.0181642	Adam11	-0.0955083	6.27702	0.619948	0.445302	0.599684	Adam11	0.0253694	6.277	0.0421099	0.840367	0.926145	Adam11	0.358098	6.27702	7.64583	0.0161717	0.11373	Adam11	-0.252829	6.27702	5.07297	0.0423852	0.15123	6.07684	6.18588	6.1604	5.72732	6.74273	6.57235	6.34967	6.34284	6.28775	6.30586	6.26844	6.00357	6.18272	6.40388
Adam12	-1.2746	3.9303	10.0729	0.00832338	0.025122	Adam12	-0.913143	3.93044	4.68265	0.0501785	0.0871058	Adam12	0.437967	3.9303	1.28526	0.279796	0.435264	Adam12	-0.0444651	3.93044	0.0123983	0.913084	0.961968	Adam12	-0.869085	3.9303	4.29244	0.0612673	0.173537	Adam12	0.843484	3.9303	5.46575	0.0381926	0.142364	4.7722	4.81102	3.42716	4.42549	2.34602	2.73602	3.96155	3.44839	3.86635	3.76317	3.30295	4.25908	3.69048	4.13809
Adam15	-0.426093	7.18904	17.4703	0.00109854	0.00777823	Adam15	-0.562463	7.18905	24.0246	0.000234409	0.00198388	Adam15	-0.364761	7.18904	12.8568	0.00336309	0.0245086	Adam15	-0.240177	7.18905	4.5462	0.0512073	0.300064	Adam15	-0.322298	7.18904	8.87941	0.0107277	0.111459	Adam15	-0.260966	7.18904	7.7801	0.0154433	0.0839956	7.21564	7.20897	7.06791	7.32778	6.57859	6.66907	7.05365	7.44942	7.5238	7.46244	7.43825	7.15518	6.9829	7.16734
Adam17	-1.20366	6.45386	23.4717	0.000405414	0.00587305	Adam17	-1.24168	6.45389	32.345	6.41216e-05	0.0012224	Adam17	-0.564075	6.45386	5.38594	0.038776	0.112203	Adam17	-0.526994	6.45389	6.37178	0.0248064	0.289361	Adam17	-0.714742	6.45386	7.63035	0.017249	0.115383	Adam17	-0.0751556	6.45386	0.114485	0.740959	0.855836	6.54673	6.28678	6.62728	7.23673	5.23458	5.04575	6.05803	6.71539	6.83565	6.76717	6.8518	6.31074	6.29209	6.07499
Adam18	0.353674	-0.399709	0.914169	0.356598	0.447906	Adam18	0.227644	-0.399963	0.511422	0.486293	0.569045	Adam18	-0.244911	-0.399709	0.41984	0.528389	0.672894	Adam18	-0.129908	-0.399963	0.152251	0.702273	0.848326	Adam18	0.358209	-0.399709	0.81573	0.382998	0.535735	Adam18	-0.240376	-0.399709	0.471372	0.504519	0.689606	-1.0348	-0.874439	-0.147041	-0.297451	0.0785919	-0.104753	-0.759584	0.30206	-0.48835	-0.784816	-0.560579	-0.670896	-0.0619502	-1.08583
Adam19	-0.0108627	5.6715	0.0130044	0.910965	0.933202	Adam19	0.123981	5.6715	1.26274	0.280055	0.363321	Adam19	0.282032	5.6715	8.81161	0.0109645	0.049086	Adam19	0.133313	5.6715	1.45991	0.24698	0.511979	Adam19	-0.00933169	5.6715	0.00840199	0.928375	0.955558	Adam19	0.283563	5.6715	10.2923	0.00692416	0.0533707	5.6376	5.92157	5.80033	5.61732	5.83854	5.63427	5.73645	5.42476	5.66877	5.37096	5.38026	5.63028	5.82838	5.77852
Adam1a	0.598275	2.7995	12.7233	0.00348486	0.0142967	Adam1a	0.684564	2.79928	21.1804	0.000411907	0.00265743	Adam1a	0.326069	2.7995	3.68461	0.077322	0.180505	Adam1a	0.234352	2.79928	2.34951	0.147629	0.407236	Adam1a	0.450289	2.7995	6.23769	0.0268457	0.128152	Adam1a	0.178083	2.7995	1.2622	0.281722	0.486267	2.7369	2.62593	2.79587	2.46514	3.24074	3.46629	3.02351	2.69252	2.47333	2.32477	2.42512	2.32841	2.998	3.00062
Adam21	0.313164	0.162226	1.49563	0.243232	0.330193	Adam21	0.494148	0.161914	4.2918	0.0572734	0.0971305	Adam21	0.374981	0.162226	1.98428	0.182599	0.32592	Adam21	0.169037	0.161914	0.469736	0.504312	0.721749	Adam21	0.324892	0.162226	1.39859	0.258313	0.412368	Adam21	0.386709	0.162226	2.42526	0.143594	0.320255	0.706824	0.361836	-0.199597	-0.423806	0.294185	0.432322	0.691288	-0.0395595	-0.362507	-0.253123	-0.0939734	0.0512585	0.0756623	0.364148
Adam22	0.653146	7.47285	28.005	0.000150024	0.00573548	Adam22	0.75591	7.47283	41.8129	1.4902e-05	0.00118427	Adam22	0.414027	7.47285	11.2028	0.00530561	0.031616	Adam22	0.303386	7.47283	6.46253	0.0234877	0.289361	Adam22	0.452528	7.47285	11.5681	0.00478323	0.111459	Adam22	0.213409	7.47285	3.43173	0.0869826	0.235206	7.27774	7.4538	7.48469	6.99384	8.10493	8.04441	7.72758	7.12943	7.05029	7.24414	6.96973	7.38333	7.64775	7.5043
Adam23	0.646483	8.21814	22.7118	0.000377423	0.00573621	Adam23	0.771283	8.21813	34.6299	3.99028e-05	0.00118427	Adam23	0.504761	8.21814	13.8126	0.00262215	0.0214556	Adam23	0.36814	8.21813	7.61099	0.0153898	0.289361	Adam23	0.403146	8.21814	7.60546	0.0163985	0.114132	Adam23	0.261424	8.21814	4.265	0.0596219	0.186841	7.89863	8.1292	8.33915	7.83028	8.85979	8.76095	8.48276	7.66617	7.89712	7.99306	7.61822	8.27785	8.44161	8.18937
Adam3	-0.529908	-1.05985	0.776	0.394494	0.485466	Adam3	-0.572931	-1.05932	1.2081	0.290272	0.373616	Adam3	0.0911004	-1.05985	0.0261236	0.874104	0.92629	Adam3	0.134035	-1.05932	0.0762027	0.786548	0.89706	Adam3	-0.708772	-1.05985	1.27203	0.27994	0.435244	Adam3	-0.0877635	-1.05985	0.0271624	0.87165	0.929779	-1.24228	-0.962099	-1.14943	-0.798687	-3.45026	-1.54478	-0.61544	-1.04233	-0.949186	-1.78865	-0.367507	-0.292567	-1.26997	-1.29211
Adam32	-0.00625065	-0.289137	0.000242956	0.987802	0.991364	Adam32	-0.0891386	-0.289141	0.0661067	0.800837	0.844895	Adam32	0.097212	-0.289137	0.0606814	0.809301	0.882187	Adam32	0.17585	-0.289141	0.265864	0.614175	0.795854	Adam32	-0.265273	-0.289137	0.393424	0.541455	0.676006	Adam32	-0.16181	-0.289137	0.188484	0.671359	0.809713	0.232117	-0.501755	-0.25414	-1.57323	-0.665493	-0.3398	-0.200987	0.0981956	-0.48835	-0.561876	-0.0939734	0.433018	-0.445644	-0.671062
Adam33	0.218022	2.43511	1.94345	0.186858	0.266692	Adam33	-0.0159176	2.43507	0.00819122	0.929169	0.946914	Adam33	-0.366509	2.43511	5.41808	0.0368728	0.108469	Adam33	-0.165429	2.43507	0.863012	0.368656	0.621363	Adam33	0.149529	2.43511	0.797836	0.388111	0.540399	Adam33	-0.435002	2.43511	8.95471	0.0104716	0.0680754	2.28346	2.58012	2.04746	1.97023	2.57618	2.42654	2.35652	2.63331	2.80377	2.5163	2.7155	2.27327	2.08737	2.52985
Adam4	-0.261617	-0.645122	0.487298	0.497534	0.584287	Adam4	-0.452656	-0.64482	1.81978	0.198779	0.273786	Adam4	-0.556396	-0.645122	2.27012	0.155996	0.293292	Adam4	-0.389172	-0.64482	1.33247	0.267713	0.531354	Adam4	-0.0632001	-0.645122	0.0244683	0.878122	0.923109	Adam4	-0.357979	-0.645122	1.13416	0.306429	0.51121	-0.770658	-1.64218	-0.495615	-0.126519	-0.951756	-0.684145	-1.09993	-1.04233	-0.246766	-0.253123	0.00240139	-1.18513	-0.882295	-0.533632
Adam5	-0.225207	-1.30016	0.180887	0.677625	0.744385	Adam5	-0.138607	-1.30004	0.0914038	0.76685	0.817194	Adam5	-0.34191	-1.30016	0.373199	0.551885	0.692468	Adam5	-0.43422	-1.30004	0.809213	0.383582	0.631843	Adam5	0.296384	-1.30016	0.252358	0.62389	0.741644	Adam5	0.179682	-1.30016	0.131668	0.722588	0.843857	-1.77622	-2.38273	-0.633422	-0.491391	-0.801536	-1.54478	-1.83472	-1.36564	-1.63035	-0.95522	-1.25456	-2.40602	-0.96989	-1.67025
Adam8	-1.8975	5.15751	10.888	0.006848	0.0219966	Adam8	-1.70926	5.15761	10.8567	0.00601442	0.0162818	Adam8	-0.277809	5.15751	0.262905	0.618012	0.745447	Adam8	-0.493731	5.15761	1.06454	0.321546	0.580398	Adam8	-1.21596	5.15751	4.24936	0.0630594	0.17584	Adam8	0.403726	5.15751	0.65629	0.434612	0.631356	5.94984	5.73296	4.58705	6.06609	2.25464	2.82411	4.89985	5.24236	5.21828	5.39665	5.26962	5.48415	4.54208	4.8248
Adam9	-0.652135	7.14143	9.86398	0.00825076	0.0249969	Adam9	-0.604717	7.14144	11.1601	0.00491671	0.0140335	Adam9	-0.0537059	7.14143	0.0688218	0.797382	0.874044	Adam9	-0.102711	7.14144	0.341024	0.568628	0.76589	Adam9	-0.50203	7.14143	5.2389	0.0404321	0.146176	Adam9	0.0963989	7.14143	0.259168	0.619661	0.775005	7.28108	7.20677	7.06652	7.66308	6.34079	6.39962	7.12979	7.15926	7.14605	7.48709	7.07287	7.45657	7.04916	6.95967
Adamts1	-0.906444	6.0821	4.19911	0.0644125	0.112633	Adamts1	-0.520027	6.08212	1.32882	0.270379	0.352658	Adamts1	0.687644	6.0821	2.555	0.137529	0.268829	Adamts1	0.158444	6.08212	0.133128	0.721251	0.859256	Adamts1	-0.678524	6.0821	2.13081	0.171616	0.31524	Adamts1	0.915564	6.0821	5.13551	0.0440218	0.155126	6.6433	7.34273	5.50634	5.93386	4.85647	5.42579	6.24377	5.40055	6.05239	5.65452	5.19766	6.3836	5.87469	6.55599
Adamts10	-0.380614	5.61686	10.0848	0.0073694	0.0231635	Adamts10	-0.678193	5.61689	14.0821	0.00217949	0.00783264	Adamts10	-0.75711	5.61686	39.2918	2.99753e-05	0.00415878	Adamts10	-0.510596	5.61689	8.13977	0.0128852	0.289361	Adamts10	-0.167611	5.61686	1.73341	0.210903	0.361712	Adamts10	-0.544107	5.61686	24.4057	0.000276813	0.0110878	5.34449	5.29741	5.62159	5.84503	5.15756	5.01863	5.30283	6.10408	5.9598	6.13054	6.14917	5.22919	5.38878	5.37144
Adamts12	-1.05386	2.29494	9.83473	0.00801004	0.0245291	Adamts12	-0.776895	2.29534	5.28992	0.0375232	0.0686474	Adamts12	-0.130545	2.29494	0.155642	0.699694	0.805134	Adamts12	-0.472696	2.29534	2.03627	0.175726	0.437429	Adamts12	-0.304474	2.29494	0.733428	0.407517	0.559174	Adamts12	0.618842	2.29494	4.17283	0.0622278	0.191979	2.92251	2.35379	2.04746	3.47025	1.87413	1.03455	2.16017	2.26521	2.15339	2.44099	1.83122	2.07259	2.28951	1.77453
Adamts14	-0.589353	1.24468	3.20246	0.0970325	0.156246	Adamts14	-0.828957	1.24511	7.01814	0.0190741	0.0398342	Adamts14	-0.18875	1.24468	0.358967	0.559463	0.698619	Adamts14	0.0165647	1.24511	0.00317571	0.955857	0.980693	Adamts14	-0.846173	1.24468	5.95506	0.0298896	0.13207	Adamts14	-0.44557	1.24468	2.29865	0.153618	0.333881	1.31158	0.873197	0.97763	1.3717	0.294185	0.170826	1.09914	1.37721	1.86258	1.61822	1.42469	2.07259	0.732106	1.02882
Adamts15	-0.0329364	2.3717	0.0441157	0.836922	0.876708	Adamts15	-0.00259748	2.37172	0.00035491	0.985236	0.989469	Adamts15	-0.0375418	2.3717	0.0568143	0.815351	0.886352	Adamts15	-0.0685609	2.37172	0.243892	0.629075	0.805291	Adamts15	0.0659898	2.3717	0.15475	0.700465	0.799226	Adamts15	0.0613844	2.3717	0.177632	0.680359	0.815328	2.2541	2.44181	2.23735	2.68772	2.43195	2.39621	2.32113	2.00984	2.35006	2.70696	2.2692	2.27327	2.33591	2.34615
Adamts16	0.361951	3.2522	9.28065	0.00944245	0.0274196	Adamts16	0.290388	3.25212	7.04737	0.01887	0.0394722	Adamts16	-0.0261804	3.2522	0.047829	0.830309	0.896024	Adamts16	0.0419317	3.25212	0.142186	0.711778	0.853438	Adamts16	0.248499	3.2522	3.80282	0.0732526	0.190079	Adamts16	-0.139633	3.2522	1.58069	0.230962	0.430309	3.11443	3.19588	3.1405	2.95856	3.62269	3.46264	3.28927	3.4907	3.03291	3.10411	3.30295	3.13572	3.21711	3.29627
Adamts17	0.732972	1.90662	14.3163	0.00230883	0.0113445	Adamts17	0.620778	1.90623	12.9773	0.00288943	0.00956256	Adamts17	0.131946	1.90662	0.454846	0.511956	0.659153	Adamts17	0.235867	1.90623	1.7753	0.204034	0.469418	Adamts17	0.385076	1.90662	3.45902	0.0858726	0.207034	Adamts17	-0.215949	1.90662	1.38788	0.260053	0.463078	1.60305	1.61054	1.90539	1.14566	2.32983	2.64866	1.84831	1.72793	1.88813	1.80334	1.79131	1.8267	1.90242	2.06161
Adamts18	0.320807	0.488847	1.3698	0.263028	0.351328	Adamts18	0.302942	0.488518	1.67587	0.216443	0.293493	Adamts18	0.197448	0.488847	0.510499	0.487659	0.639104	Adamts18	0.215009	0.488518	0.822101	0.379925	0.629387	Adamts18	0.0881996	0.488847	0.0918515	0.766672	0.84814	Adamts18	-0.035159	0.488847	0.018321	0.894422	0.942544	0.0159409	0.625094	0.661335	-0.0228706	0.539167	0.994612	0.383391	0.862189	-0.1922	0.176402	0.50832	0.591677	0.675495	0.466
Adamts19	0.28025	0.883996	1.64427	0.222319	0.307375	Adamts19	0.473082	0.883719	4.91905	0.0436315	0.0775707	Adamts19	0.409953	0.883996	3.33482	0.0910686	0.201807	Adamts19	0.187945	0.883719	0.737845	0.404836	0.648518	Adamts19	0.285117	0.883996	1.47948	0.245657	0.398486	Adamts19	0.41482	0.883996	3.9206	0.069452	0.204758	1.0858	0.994579	0.801638	0.766148	1.44873	0.889654	1.1804	0.63955	-0.0398924	0.404959	0.907262	1.09408	0.914391	0.706952
Adamts2	0.543922	4.19119	6.03816	0.0293055	0.0614087	Adamts2	0.576471	4.19111	9.67928	0.007672	0.0195791	Adamts2	0.103459	4.19119	0.214201	0.651371	0.770091	Adamts2	0.0701269	4.19111	0.135333	0.718475	0.857744	Adamts2	0.506405	4.19119	4.50869	0.0541028	0.163591	Adamts2	0.065942	4.19119	0.101011	0.755816	0.864868	3.69407	3.8517	4.29105	4.32347	4.80908	4.66978	4.29604	3.88586	4.19024	4.25354	3.56996	3.65388	4.44593	4.10163
Adamts20	0.331254	4.6008	3.22733	0.0960674	0.155035	Adamts20	0.284754	4.60076	3.23553	0.0936695	0.146858	Adamts20	-0.0972285	4.6008	0.273433	0.60998	0.73969	Adamts20	-0.0522149	4.60076	0.104566	0.751202	0.875256	Adamts20	0.337016	4.6008	2.89255	0.113164	0.241803	Adamts20	-0.0914669	4.6008	0.282989	0.603869	0.764528	4.53853	4.43991	4.68453	4.30616	5.02809	4.89934	4.51157	4.88436	4.30849	4.17308	4.85618	4.27554	4.69765	4.47587
Adamts3	0.456964	3.34072	7.79681	0.0153554	0.0380197	Adamts3	0.472933	3.34059	11.4579	0.00445022	0.0129747	Adamts3	0.234625	3.34072	2.0277	0.178207	0.320649	Adamts3	0.218485	3.34059	2.36839	0.146132	0.405928	Adamts3	0.254516	3.34072	2.10281	0.17092	0.314379	Adamts3	0.0321765	3.34072	0.0439073	0.837301	0.912289	3.15206	3.52491	3.27176	2.71796	3.82104	3.7443	3.33878	3.04467	3.26513	3.26317	3.06705	3.49427	3.35868	3.33268
Adamts4	0.280711	6.43603	4.2493	0.060032	0.106785	Adamts4	0.326309	6.43602	7.53259	0.0158262	0.0343974	Adamts4	0.112973	6.43603	0.683967	0.423268	0.579116	Adamts4	0.0658948	6.43602	0.298868	0.593209	0.783457	Adamts4	0.260419	6.43603	3.172	0.0984717	0.223214	Adamts4	0.0926814	6.43603	0.534914	0.477632	0.666602	6.26888	6.5799	6.4531	6.23701	6.72466	6.72468	6.56072	6.25779	6.41513	6.48941	5.98269	6.0965	6.60315	6.48851
Adamts5	-0.160976	4.9342	0.53845	0.47677	0.564027	Adamts5	0.0692291	4.9342	0.092263	0.765977	0.816629	Adamts5	0.322043	4.9342	2.16899	0.165832	0.305458	Adamts5	0.0481426	4.9342	0.0444419	0.836201	0.923413	Adamts5	0.0210624	4.9342	0.00809778	0.929739	0.956364	Adamts5	0.504082	4.9342	6.12735	0.0286982	0.120297	5.19673	5.74857	4.57928	4.72997	4.84797	4.91279	5.15485	4.54001	4.73885	4.76497	4.47668	4.98654	4.93168	4.95166
Adamts6	-0.125069	4.06942	2.10517	0.170697	0.247711	Adamts6	-0.0695686	4.06943	0.704659	0.415343	0.500323	Adamts6	0.0817286	4.06942	0.902868	0.359488	0.520414	Adamts6	0.024074	4.06943	0.0851077	0.774774	0.889848	Adamts6	-0.0936608	4.06942	1.03729	0.327186	0.4829	Adamts6	0.113137	4.06942	2.01198	0.179782	0.369269	4.15754	4.08827	4.23275	4.05099	4.04086	3.89291	4.08803	4.05051	3.87914	4.07686	4.06997	4.18881	4.1744	3.93105
Adamts7	-0.862627	0.851141	6.97143	0.0205002	0.0468571	Adamts7	-0.804842	0.851686	7.7389	0.0147073	0.0324649	Adamts7	-0.661373	0.851141	4.09087	0.0643673	0.158948	Adamts7	-0.721504	0.851686	6.23629	0.0256185	0.289361	Adamts7	-0.0833754	0.851141	0.0556805	0.817166	0.881936	Adamts7	0.117878	0.851141	0.16342	0.692653	0.824304	0.970191	1.30734	0.505902	1.6942	0.887743	-0.445705	0.31306	0.961824	0.782328	1.37015	1.09383	0.216266	0.523412	0.530115
Adamts8	-0.948198	0.816876	7.13677	0.0193247	0.0449242	Adamts8	-0.620648	0.817262	2.83318	0.114518	0.173385	Adamts8	0.281548	0.816876	0.64195	0.437524	0.592506	Adamts8	-0.141126	0.817262	0.156996	0.697918	0.845951	Adamts8	-0.480027	0.816876	1.60956	0.226984	0.379397	Adamts8	0.749718	0.816876	5.38056	0.0374291	0.140648	1.49007	1.89877	0.570098	0.736913	-0.0854101	0.206225	0.823656	0.609139	0.961479	0.47375	0.00240139	0.49859	0.914391	1.00645
Adamts9	-0.726675	4.60026	5.16199	0.0426886	0.0818531	Adamts9	-0.321674	4.60029	0.714016	0.413844	0.498732	Adamts9	0.789627	4.60026	6.33338	0.0274152	0.0892624	Adamts9	0.224911	4.60029	0.371203	0.553158	0.7565	Adamts9	-0.546667	4.60026	2.62142	0.1319	0.265718	Adamts9	0.969635	4.60026	10.8178	0.00662925	0.0520356	5.12421	5.68146	4.24263	4.59188	4.01577	4.14857	4.63021	4.34389	4.23821	3.74589	3.7577	4.59137	4.61915	5.20589
Adamtsl1	0.109943	4.8771	1.40938	0.256575	0.344721	Adamtsl1	0.224141	4.87708	4.9142	0.0437211	0.0776887	Adamtsl1	0.233261	4.8771	6.32825	0.0259487	0.0856559	Adamtsl1	0.109284	4.87708	1.15167	0.301371	0.561807	Adamtsl1	0.114874	4.8771	1.34188	0.267712	0.422206	Adamtsl1	0.238192	4.8771	7.63502	0.0162321	0.0864279	4.84948	5.15884	4.85848	4.7684	5.07619	5.09262	4.90284	4.77218	4.63705	4.64145	4.66145	4.79431	5.01246	4.9206
Adamtsl2	-0.85346	3.79538	1.56735	0.235901	0.322101	Adamtsl2	-0.337145	3.79542	0.248884	0.626443	0.694739	Adamtsl2	1.10984	3.79538	2.74211	0.125232	0.251534	Adamtsl2	0.299235	3.79542	0.211096	0.653722	0.820123	Adamtsl2	-0.636692	3.79538	0.785569	0.393926	0.546128	Adamtsl2	1.32661	3.79538	4.38887	0.0594802	0.186677	4.99264	5.13263	2.72714	2.42903	2.64322	3.1537	4.14986	2.67795	2.87577	3.58028	2.56582	3.96931	3.15635	4.72218
Adamtsl3	-0.285341	2.87759	3.68283	0.0773854	0.130299	Adamtsl3	-0.239256	2.87765	3.23392	0.0937431	0.146954	Adamtsl3	0.0797033	2.87759	0.291499	0.598464	0.730784	Adamtsl3	0.0322181	2.87765	0.0604625	0.809339	0.909772	Adamtsl3	-0.271514	2.87759	2.94554	0.11003	0.238205	Adamtsl3	0.0935306	2.87759	0.466525	0.50668	0.69118	2.8847	2.92976	3.16669	2.85352	2.38571	2.78952	2.82932	2.96286	2.99814	2.88799	2.60472	2.67889	3.10369	3.03417
Adamtsl4	-0.311276	6.04475	5.89433	0.0305958	0.0634114	Adamtsl4	-0.424278	6.04476	11.1745	0.00483912	0.0138689	Adamtsl4	-0.218695	6.04475	2.9278	0.111004	0.230953	Adamtsl4	-0.113919	6.04476	0.834368	0.376493	0.62685	Adamtsl4	-0.310375	6.04475	5.18079	0.0405641	0.146312	Adamtsl4	-0.217794	6.04475	3.41066	0.0878517	0.236523	6.04719	5.94133	5.88084	6.25387	5.61379	5.58385	5.95355	6.20729	6.29969	6.39502	6.10373	6.28484	5.85012	5.93842
Adamtsl5	0.415623	3.66599	10.9372	0.00572728	0.0195829	Adamtsl5	0.277107	3.66592	4.71678	0.0475636	0.0833198	Adamtsl5	-0.13104	3.66599	1.06899	0.32018	0.479294	Adamtsl5	-0.00477391	3.66592	0.00135066	0.971203	0.987641	Adamtsl5	0.281935	3.66599	4.36904	0.0569863	0.167519	Adamtsl5	-0.264727	3.66599	5.0835	0.0422032	0.150744	3.50347	3.54889	3.50312	3.29078	4.11358	3.88747	3.58622	3.62595	3.68511	3.88499	3.70497	3.46586	3.50799	3.7974
Adap1	0.216982	6.69088	5.48603	0.03589	0.0718015	Adap1	0.114331	6.69088	1.41631	0.253825	0.334752	Adap1	-0.123018	6.69088	1.74463	0.209521	0.357579	Adap1	-0.0272038	6.69088	0.0789389	0.782855	0.894883	Adap1	0.141538	6.69088	2.02995	0.177983	0.322586	Adap1	-0.198462	6.69088	5.31329	0.0384516	0.142933	6.43179	6.51442	6.69767	6.6169	6.86328	6.78884	6.69986	6.70958	6.82495	6.87601	6.64622	6.43475	6.6658	6.80751
Adap2	-1.505	5.31841	11.8787	0.00526233	0.0185671	Adap2	-1.82749	5.3185	18.1278	0.000995487	0.00458314	Adap2	-0.928536	5.31841	4.8012	0.0502539	0.133682	Adap2	-0.665076	5.3185	2.80436	0.118588	0.375931	Adap2	-1.16269	5.31841	6.5648	0.0259413	0.126873	Adap2	-0.586219	5.31841	2.32648	0.154695	0.335349	5.34565	4.80107	5.10591	5.98837	3.02643	3.33253	4.69732	5.93968	5.73363	5.83205	6.28889	5.62202	4.60785	4.63558
Adar	0.0619162	7.64797	0.531292	0.479097	0.566178	Adar	0.106808	7.64797	1.83459	0.197068	0.27172	Adar	0.117618	7.64797	1.91951	0.189414	0.333909	Adar	0.0712908	7.64797	0.814109	0.382187	0.631001	Adar	0.0355151	7.64797	0.152666	0.702381	0.800654	Adar	0.0912172	7.64797	1.34162	0.267756	0.471515	7.71622	7.83565	7.56884	7.46782	7.6955	7.65828	7.79061	7.49405	7.67685	7.54493	7.52851	7.6305	7.63389	7.77211
Adarb1	0.539168	7.5672	16.1886	0.00147003	0.00894497	Adarb1	0.585281	7.56719	25.4353	0.000180135	0.00175425	Adarb1	0.292238	7.5672	4.73149	0.0488285	0.131103	Adarb1	0.244606	7.56719	4.30093	0.0570415	0.302635	Adarb1	0.340677	7.5672	5.5772	0.0346195	0.138004	Adarb1	0.0937468	7.5672	0.56313	0.466478	0.658351	7.51873	7.67922	7.41046	6.95985	8.02878	8.0349	7.78676	7.25382	7.39718	7.4252	7.19929	7.55063	7.57151	7.71464
Adarb2	0.451515	3.77378	14.8365	0.00202996	0.0105176	Adarb2	0.538394	3.77368	23.8132	0.00024406	0.00201856	Adarb2	0.331822	3.77378	7.90293	0.0148104	0.0591603	Adarb2	0.239405	3.77368	4.54596	0.0512126	0.300064	Adarb2	0.299041	3.77378	5.64488	0.0337108	0.137049	Adarb2	0.179348	3.77378	2.65644	0.127309	0.297405	3.79605	3.71	3.67717	3.50968	4.25961	4.22391	3.86345	3.52369	3.26025	3.71425	3.4597	3.84877	3.85246	3.78431
Adat1	0.187651	3.34056	1.47234	0.246741	0.334142	Adat1	0.251762	3.34049	3.36947	0.0877682	0.139128	Adat1	0.26187	3.34056	2.85135	0.115323	0.237455	Adat1	0.1948	3.34049	1.99704	0.179478	0.441902	Adat1	0.0570077	3.34056	0.118717	0.735986	0.826598	Adat1	0.131227	3.34056	0.825222	0.380327	0.5867	3.24949	3.19588	3.52353	3.22386	3.57197	3.56162	3.32545	2.99261	3.23558	3.4369	2.98096	3.07253	3.46688	3.69624
Adat2	-0.228089	1.84723	2.79	0.118939	0.184873	Adat2	-0.227545	1.84736	3.49126	0.0827863	0.132717	Adat2	-0.22076	1.84723	2.60082	0.131008	0.259949	Adat2	-0.221308	1.84736	3.2835	0.0915025	0.345472	Adat2	-0.00624764	1.84723	0.00183012	0.966532	0.980087	Adat2	0.00108194	1.84723	7.38992e-05	0.993273	0.996455	1.88426	1.76866	1.90539	2.16938	1.68344	1.68836	1.77171	2.00984	1.87541	1.86866	1.99245	1.44951	1.90242	1.77453
Adck1	0.1552	4.35712	3.87861	0.0707791	0.121254	Adck1	0.0845637	4.35711	1.13578	0.304602	0.388438	Adck1	-0.122046	4.35712	2.37362	0.147581	0.281989	Adck1	-0.0547338	4.35711	0.467208	0.505443	0.722486	Adck1	0.139311	4.35712	2.72306	0.123046	0.254389	Adck1	-0.137936	4.35712	3.54652	0.0824266	0.227679	4.25214	4.30325	4.3788	4.17606	4.52612	4.40238	4.36936	4.44205	4.4779	4.41749	4.32652	4.12795	4.37215	4.37255
Adck2	0.0602284	3.9254	0.694179	0.419915	0.509949	Adck2	-0.033735	3.9254	0.172226	0.684437	0.747004	Adck2	-0.22062	3.9254	9.21867	0.00962873	0.0454447	Adck2	-0.132443	3.9254	2.61608	0.128112	0.38549	Adck2	0.0987037	3.9254	1.62782	0.224514	0.376625	Adck2	-0.182145	3.9254	7.38129	0.017728	0.0904706	3.84281	3.82576	3.93049	3.86421	4.03338	3.79459	3.94129	4.06738	3.9806	4.10965	4.03051	3.83297	3.89956	3.74771
Adck5	-0.199772	3.01727	1.89838	0.191707	0.272263	Adck5	-0.439076	3.01736	6.39951	0.0240598	0.0479961	Adck5	-0.486166	3.01727	11.2526	0.00523069	0.0313485	Adck5	-0.281163	3.01736	2.66875	0.12464	0.380181	Adck5	-0.157937	3.01727	1.04475	0.325518	0.481034	Adck5	-0.444331	3.01727	11.1331	0.00541263	0.0463617	2.89107	2.65568	3.00191	3.10304	2.9223	2.48536	2.7316	3.46121	3.31779	3.28726	3.38121	2.6718	2.7669	3.15601
Adcy1	0.660556	7.54409	13.7745	0.00271135	0.0123804	Adcy1	0.738558	7.54408	23.2133	0.000274024	0.0021388	Adcy1	0.355932	7.54409	3.97786	0.0680177	0.165227	Adcy1	0.273477	7.54408	3.04944	0.102684	0.358041	Adcy1	0.465086	7.54409	5.87411	0.0310882	0.133025	Adcy1	0.160462	7.54409	0.933502	0.35199	0.558704	7.36415	7.77277	7.35972	6.8532	8.13523	8.1706	7.7614	7.18494	7.31156	7.29581	7.04485	7.31473	7.58886	7.76775
Adcy2	0.621955	5.35048	23.795	0.00030901	0.00573548	Adcy2	0.667953	5.35044	36.5627	3.01867e-05	0.00118427	Adcy2	0.344061	5.35048	7.21734	0.0187806	0.0685817	Adcy2	0.29656	5.35044	6.94219	0.0196165	0.289361	Adcy2	0.371412	5.35048	7.32874	0.0180577	0.11623	Adcy2	0.0935175	5.35048	0.614505	0.447261	0.642549	5.03641	5.36088	5.34714	4.84575	5.92528	5.8849	5.50859	5.11423	5.0615	5.14837	4.9498	5.30217	5.4586	5.47484
Adcy3	0.499816	5.28798	15.7544	0.00162764	0.00939405	Adcy3	0.44848	5.28795	16.4514	0.00118181	0.00516345	Adcy3	0.0436091	5.28798	0.118348	0.73638	0.831795	Adcy3	0.0931622	5.28795	0.68315	0.422383	0.663738	Adcy3	0.355336	5.28798	6.88255	0.0211667	0.119806	Adcy3	-0.10087	5.28798	0.735999	0.406613	0.608408	4.9166	5.22359	5.29704	4.96244	5.75689	5.66242	5.37903	5.19962	5.2629	5.30524	5.06028	4.97938	5.34635	5.3996
Adcy4	-0.518923	3.4325	5.48008	0.0359747	0.0719452	Adcy4	-0.373759	3.43258	3.21316	0.0947011	0.148233	Adcy4	0.193491	3.4325	0.782199	0.392666	0.550226	Adcy4	0.0323392	3.43258	0.0252362	0.876051	0.944288	Adcy4	-0.406239	3.4325	2.98664	0.107814	0.235832	Adcy4	0.306175	3.4325	2.27129	0.155897	0.336907	3.80956	3.86768	3.20257	3.59769	2.85601	2.9907	3.46172	3.45267	3.59101	3.23867	2.99859	3.18137	3.3721	3.92808
Adcy5	0.476963	6.53167	20.0621	0.000633272	0.00639127	Adcy5	0.406941	6.53165	17.1841	0.000992732	0.00457803	Adcy5	0.0709777	6.53167	0.439901	0.518855	0.665069	Adcy5	0.137748	6.53165	1.91528	0.188069	0.450626	Adcy5	0.269199	6.53167	5.52724	0.035309	0.138981	Adcy5	-0.136786	6.53167	1.89882	0.191659	0.38307	6.28771	6.49244	6.40056	6.13774	6.93561	6.87591	6.60417	6.50026	6.47747	6.62224	6.26723	6.45399	6.50148	6.66576
Adcy6	0.0551902	5.69766	0.562311	0.466796	0.554268	Adcy6	-0.0343652	5.69766	0.183595	0.674828	0.738689	Adcy6	-0.248006	5.69766	11.225	0.00527196	0.0314961	Adcy6	-0.16371	5.69766	4.10178	0.0623639	0.308733	Adcy6	0.129349	5.69766	2.69623	0.124741	0.256532	Adcy6	-0.173846	5.69766	6.49135	0.0244206	0.108947	5.67777	5.66143	5.56463	5.68968	5.82345	5.65843	5.62293	5.80362	5.74591	5.93779	5.79699	5.43161	5.60693	5.67598
Adcy7	-1.14865	6.13681	17.3896	0.00134159	0.00851119	Adcy7	-1.41264	6.13685	24.9399	0.000241044	0.00201409	Adcy7	-0.945961	6.13681	12.0337	0.00473999	0.029362	Adcy7	-0.722884	6.13685	7.13502	0.0191387	0.289361	Adcy7	-0.689829	6.13681	5.75931	0.033815	0.137257	Adcy7	-0.487145	6.13681	3.89175	0.0723765	0.209483	6.12494	5.86697	6.03095	6.73249	4.519	4.72573	5.70589	6.68565	6.67615	6.55438	6.91893	5.94303	5.70122	5.64736
Adcy8	0.364587	5.07164	6.24672	0.0267546	0.0572339	Adcy8	0.296467	5.07161	5.2613	0.0378144	0.0691045	Adcy8	-0.123533	5.07164	0.705041	0.416395	0.573258	Adcy8	-0.0585229	5.07161	0.196882	0.664038	0.826239	Adcy8	0.355021	5.07164	5.1247	0.0414996	0.147267	Adcy8	-0.133098	5.07164	0.957858	0.345737	0.552219	4.6777	4.83235	5.23156	4.98592	5.55058	5.30343	5.03024	5.09653	5.05447	5.14706	5.01623	4.72065	5.206	4.89952
Adcy9	0.642774	5.09214	18.9894	0.000790836	0.00691226	Adcy9	0.645704	5.09208	26.8964	0.000138536	0.00154834	Adcy9	0.171097	5.09214	1.32688	0.270275	0.424846	Adcy9	0.16816	5.09208	1.7358	0.20885	0.474745	Adcy9	0.47757	5.09214	9.03281	0.0102136	0.111459	Adcy9	0.00589287	5.09214	0.00182232	0.966604	0.982605	4.86413	4.99102	5.07445	4.61617	5.69346	5.63102	5.25204	4.70547	5.04882	5.1245	4.62028	4.9635	5.21099	4.99774
Adcyap1	0.161892	4.693	1.77827	0.205445	0.288002	Adcyap1	0.153753	4.69298	2.1277	0.166751	0.236559	Adcyap1	0.178516	4.693	2.16137	0.165499	0.305047	Adcyap1	0.186584	4.69298	3.13868	0.0982358	0.352567	Adcyap1	-0.0328097	4.693	0.0637944	0.804579	0.872881	Adcyap1	-0.0161857	4.693	0.0205509	0.888226	0.938898	4.49318	4.62989	4.72562	4.57958	4.92004	4.78547	4.58802	4.58172	4.36417	4.92246	4.5779	4.94598	4.68695	4.76611
Adcyap1r1	0.390543	7.90257	18.5317	0.000871591	0.00716021	Adcyap1r1	0.278753	7.90256	8.36166	0.0118469	0.0274564	Adcyap1r1	-0.118965	7.90257	1.69509	0.215714	0.364499	Adcyap1r1	-0.0152234	7.90256	0.024193	0.878618	0.945529	Adcyap1r1	0.293979	7.90257	9.08391	0.0100487	0.111459	Adcyap1r1	-0.215529	7.90257	6.51049	0.0242483	0.108526	7.67274	7.7572	7.88225	7.58934	8.14047	8.23669	7.97005	7.98464	7.89869	7.83759	8.0498	7.67217	7.88936	7.90499
Add1	0.20241	8.10192	8.49405	0.0121583	0.0323479	Add1	0.185728	8.10192	8.62166	0.0108471	0.0256725	Add1	0.0130906	8.10192	0.0353241	0.853844	0.912681	Add1	0.0295809	8.10192	0.215172	0.649881	0.818116	Add1	0.156148	8.10192	4.39561	0.0563355	0.166485	Add1	-0.0331711	8.10192	0.26446	0.615774	0.772747	7.97989	8.03912	8.1288	7.99619	8.30969	8.24309	8.16202	8.06	8.06473	8.1607	7.99082	7.94908	8.15631	8.13597
Add2	0.607773	7.37254	22.152	0.000419576	0.00590411	Add2	0.652977	7.37253	34.1206	4.30295e-05	0.00118601	Add2	0.253483	7.37254	3.82596	0.0724867	0.172399	Add2	0.206821	7.37253	3.28125	0.0916028	0.345563	Add2	0.446161	7.37254	10.2769	0.00695607	0.111459	Add2	0.0918713	7.37254	0.581765	0.459351	0.652427	7.17998	7.42332	7.2962	6.88228	7.91146	7.89056	7.63106	6.98555	7.26082	7.26096	6.92893	7.2033	7.45966	7.43509
Add3	-0.352223	7.63912	4.92027	0.0451331	0.0854327	Add3	-0.167533	7.63912	0.95481	0.345165	0.431179	Add3	0.262859	7.63912	2.7975	0.11849	0.242008	Add3	0.0510289	7.63912	0.0906715	0.767773	0.885888	Add3	-0.218569	7.63912	1.67916	0.217757	0.369409	Add3	0.396513	7.63912	7.35061	0.0179196	0.0910116	7.88033	8.25404	7.47424	7.65845	7.28723	7.41548	7.74229	7.44996	7.36513	7.61632	7.35428	7.78426	7.66807	7.68414
Adgb	-1.02028	3.32593	10.8622	0.00612753	0.0205065	Adgb	-1.11776	3.32618	16.2758	0.00126864	0.005425	Adgb	-0.744221	3.32593	5.96178	0.0304557	0.0956566	Adgb	-0.652838	3.32618	5.9084	0.0293526	0.289505	Adgb	-0.465217	3.32593	2.03573	0.178301	0.323002	Adgb	-0.189155	3.32593	0.469461	0.505827	0.690695	3.26919	2.899	3.34698	4.26579	2.33794	2.04184	3.02351	3.59137	3.81399	3.61876	3.86414	3.18137	3.09292	2.62833
Adgra1	0.20754	5.55416	3.8835	0.0706229	0.121036	Adgra1	0.279232	5.55414	8.02104	0.0133224	0.0301149	Adgra1	0.268985	5.55416	6.51517	0.0242063	0.0815157	Adgra1	0.193566	5.55414	3.81588	0.0710738	0.319813	Adgra1	0.0856688	5.55416	0.576151	0.461479	0.608069	Adgra1	0.147114	5.55416	2.25263	0.157477	0.339032	5.58256	5.75632	5.46051	5.22709	5.7712	5.73087	5.67643	5.30891	5.3812	5.42407	5.37351	5.81937	5.56955	5.51599
Adgra2	-0.434907	4.69342	6.44365	0.0248562	0.0542569	Adgra2	-0.47593	4.69346	9.8459	0.00727396	0.0187574	Adgra2	-0.109268	4.69342	0.414422	0.53102	0.675228	Adgra2	-0.0693622	4.69346	0.219268	0.646813	0.816731	Adgra2	-0.406625	4.69342	4.99996	0.0436735	0.150068	Adgra2	-0.0809863	4.69342	0.266441	0.614468	0.771805	4.6001	5.05242	4.40544	4.88626	4.31412	4.08105	4.54072	4.80441	4.95674	4.98713	4.56809	4.77624	4.43318	4.934
Adgra3	0.114002	4.61154	1.45703	0.249085	0.336743	Adgra3	0.151172	4.61153	3.12973	0.0986711	0.153256	Adgra3	0.0650168	4.61154	0.471252	0.504572	0.652919	Adgra3	0.0269041	4.61153	0.0975713	0.759373	0.880881	Adgra3	0.124265	4.61154	1.50954	0.241166	0.393264	Adgra3	0.0752797	4.61154	0.735004	0.406922	0.608706	4.53039	4.82745	4.64595	4.39774	4.74032	4.67768	4.74985	4.40048	4.61236	4.53079	4.58375	4.47197	4.65436	4.66265
Adgrb1	0.51725	7.09508	16.9587	0.00123201	0.00816276	Adgrb1	0.417129	7.09507	12.4807	0.00331739	0.0105023	Adgrb1	0.0535243	7.09508	0.179689	0.678628	0.789006	Adgrb1	0.147138	7.09507	1.51129	0.239227	0.505052	Adgrb1	0.269997	7.09508	3.99328	0.0672246	0.181515	Adgrb1	-0.193729	7.09508	2.73701	0.122177	0.290452	6.83022	6.98777	7.05078	6.53487	7.47031	7.51367	7.13011	7.0959	7.14506	6.96345	7.0206	6.96349	7.0568	7.29363
Adgrb2	0.168177	6.74042	3.32094	0.0916724	0.149124	Adgrb2	0.0930326	6.74042	1.0769	0.317004	0.401614	Adgrb2	-0.114015	6.74042	1.51216	0.24078	0.392941	Adgrb2	-0.0426002	6.74042	0.222427	0.64447	0.815639	Adgrb2	0.135637	6.74042	1.88053	0.193672	0.341162	Adgrb2	-0.146555	6.74042	2.92425	0.1112	0.274191	6.73868	6.83117	6.54631	6.46972	6.93828	6.84185	6.67291	6.76106	6.89475	6.81062	6.72909	6.62294	6.63086	6.79818
Adgrb3	0.565439	5.68112	27.1748	0.000171906	0.00573548	Adgrb3	0.605153	5.68109	40.6102	1.74092e-05	0.00118427	Adgrb3	0.151508	5.68112	1.92686	0.188624	0.333185	Adgrb3	0.110674	5.68109	1.29149	0.274874	0.538004	Adgrb3	0.494493	5.68112	17.8908	0.00100128	0.111459	Adgrb3	0.0805614	5.68112	0.632002	0.441013	0.637673	5.5992	5.49139	5.61114	5.4774	6.30914	6.13384	5.85334	5.46564	5.37444	5.63963	5.36561	5.55329	5.80218	5.47484
Adgrd1	-0.548329	1.32395	3.19893	0.097198	0.156452	Adgrd1	-0.697653	1.32431	6.25759	0.0254085	0.0501299	Adgrd1	-0.131635	1.32395	0.197241	0.664321	0.779407	Adgrd1	0.00359746	1.32431	0.000183966	0.98937	0.995509	Adgrd1	-0.701669	1.32395	4.6972	0.0495378	0.157473	Adgrd1	-0.284975	1.32395	1.06877	0.320228	0.526003	1.36748	1.16976	1.06933	1.55037	0.390992	0.653615	1.16051	1.20489	1.60967	2.05978	1.27838	2.03993	0.985974	1.07253
Adgre1	-2.14559	5.80171	10.3402	0.00796715	0.0244309	Adgre1	-2.62359	5.80179	15.4729	0.00180874	0.0069292	Adgre1	-1.74656	5.80171	7.22897	0.0206522	0.0729443	Adgre1	-1.38804	5.80179	5.13299	0.0417646	0.289505	Adgre1	-1.23593	5.80171	3.3218	0.0949304	0.218255	Adgre1	-0.836897	5.80171	2.13853	0.170905	0.357231	5.47109	4.60532	5.76133	6.7803	2.21111	2.70542	4.83545	6.52134	6.54678	6.56968	7.08013	5.4892	4.88094	4.22055
Adgre4	-1.96024	1.39118	16.296	0.00147718	0.00897044	Adgre4	-1.72114	1.39206	13.977	0.00224783	0.00800887	Adgre4	0.0521524	1.39118	0.0137071	0.908631	0.945952	Adgre4	-0.232053	1.39206	0.323381	0.578706	0.773336	Adgre4	-1.49055	1.39118	8.63927	0.0117583	0.111459	Adgre4	0.521842	1.39118	1.62314	0.225484	0.423985	1.2133	1.32596	1.91778	2.69534	-1.21123	-0.501723	0.944892	1.49831	1.65502	1.29611	1.09383	1.19643	1.40696	1.7068
Adgre5	-1.42356	5.85154	31.8046	0.000109238	0.00573548	Adgre5	-1.3731	5.85159	37.9237	2.88543e-05	0.00118427	Adgre5	-0.282635	5.85154	1.35333	0.267316	0.421821	Adgre5	-0.334825	5.85159	2.57046	0.131953	0.389768	Adgre5	-1.03837	5.85154	15.6835	0.00189397	0.111459	Adgre5	0.102556	5.85154	0.210466	0.654604	0.798207	6.17996	6.07945	5.83585	6.53911	4.3386	4.26854	5.38547	6.0689	6.0538	6.10975	6.08115	6.0071	5.57633	5.77274
Adgrf2	0.455566	-0.0729026	3.82532	0.0725077	0.123708	Adgrf2	0.324161	-0.0732194	2.41326	0.142646	0.207798	Adgrf2	-0.139418	-0.0729026	0.346478	0.566284	0.703975	Adgrf2	-0.0191505	-0.0732194	0.00780124	0.930871	0.969781	Adgrf2	0.3433	-0.0729026	1.90924	0.190524	0.33732	Adgrf2	-0.251684	-0.0729026	1.2962	0.275624	0.479807	0.0618452	-0.00628371	-0.431353	-0.886952	0.294185	0.0590985	0.12059	0.141338	-0.246766	0.0469346	-0.0939734	-0.135089	-0.325224	-0.0390806
Adgrf4	0.221844	0.257165	0.739892	0.405408	0.496212	Adgrf4	0.340461	0.257019	2.2005	0.160151	0.228496	Adgrf4	0.436729	0.257165	2.77737	0.119701	0.243558	Adgrf4	0.308064	0.257019	1.76961	0.204718	0.470345	Adgrf4	0.0322575	0.257165	0.0138833	0.90802	0.943025	Adgrf4	0.247143	0.257165	1.00255	0.335119	0.541501	-0.0804966	0.287765	0.331678	0.330221	0.260417	0.432322	0.605616	0.37617	0.141003	-0.253123	-0.429038	-0.185695	0.490972	0.761388
Adgrf5	-0.129517	6.6175	3.01192	0.106478	0.168994	Adgrf5	-0.179275	6.6175	6.1221	0.0267791	0.0522273	Adgrf5	-0.103525	6.6175	1.92697	0.188613	0.333185	Adgrf5	-0.0554343	6.6175	0.593094	0.454039	0.686443	Adgrf5	-0.123842	6.6175	2.4201	0.143986	0.281682	Adgrf5	-0.0978496	6.6175	2.01479	0.179498	0.368958	6.57619	6.54157	6.58712	6.75135	6.48711	6.46273	6.51054	6.81243	6.69301	6.6702	6.6762	6.47807	6.56324	6.77439
Adgrg1	-0.00161051	6.9116	0.00111242	0.973904	0.981721	Adgrg1	-0.238943	6.9116	3.73392	0.0738333	0.120246	Adgrg1	-0.471108	6.9116	93.4365	2.85694e-07	0.00204189	Adgrg1	-0.267376	6.9116	4.65803	0.0487828	0.298492	Adgrg1	0.0284307	6.9116	0.303351	0.591206	0.715522	Adgrg1	-0.441067	6.9116	97.0574	2.29784e-07	0.00219242	6.79837	6.72071	6.79867	6.79056	6.74731	6.75375	6.82518	7.24736	7.22712	7.14414	7.25201	6.72962	6.73018	6.78182
Adgrg2	0.144746	1.77205	0.310093	0.58716	0.665943	Adgrg2	0.323674	1.77194	1.79921	0.201187	0.276601	Adgrg2	0.544296	1.77205	4.32144	0.0581744	0.148033	Adgrg2	0.340489	1.77194	1.98355	0.180861	0.443144	Adgrg2	-0.0169284	1.77205	0.00372717	0.952255	0.970677	Adgrg2	0.382622	1.77205	2.43113	0.14315	0.319695	2.23419	1.84812	1.5391	1.42766	1.96079	1.71318	2.11954	1.53112	1.00883	1.96738	0.931945	2.1864	1.80021	1.85183
Adgrg3	-1.50463	1.19252	19.0428	0.00078199	0.00690939	Adgrg3	-1.33817	1.19313	17.1282	0.00100586	0.00461818	Adgrg3	-0.108045	1.19252	0.110049	0.745419	0.838659	Adgrg3	-0.294879	1.19313	0.981851	0.338579	0.595509	Adgrg3	-1.04413	1.19252	8.26099	0.0131316	0.111778	Adgrg3	0.352458	1.19252	1.39898	0.258249	0.461021	1.93447	1.88627	1.19679	1.31348	-0.731912	0.0590985	0.798136	1.30315	1.03193	0.880769	1.73632	1.11514	0.985974	1.38144
Adgrg5	-1.84947	1.65576	8.81504	0.0116556	0.0314768	Adgrg5	-2.11223	1.65648	13.0367	0.00305893	0.00990138	Adgrg5	-0.723086	1.65576	1.63129	0.225544	0.375562	Adgrg5	-0.499995	1.65648	0.951637	0.346706	0.603175	Adgrg5	-1.61418	1.65576	6.15457	0.0288089	0.13108	Adgrg5	-0.487794	1.65576	0.895758	0.362482	0.569751	1.97102	1.38043	1.58643	2.03171	-2.75415	-0.501723	1.09914	2.04435	2.22531	1.73492	2.7781	1.90134	0.839071	1.66457
Adgrg6	-0.115668	4.2006	1.04491	0.325481	0.416304	Adgrg6	-0.173677	4.20062	2.77293	0.118106	0.177579	Adgrg6	-0.151004	4.2006	1.78074	0.20515	0.352513	Adgrg6	-0.0952523	4.20062	0.839961	0.374943	0.626011	Adgrg6	-0.0784384	4.2006	0.422039	0.527328	0.664034	Adgrg6	-0.113775	4.2006	1.18485	0.296302	0.500975	3.8624	4.31495	4.27188	4.29867	4.15782	3.94884	4.13465	4.19572	4.46947	4.39105	4.16933	4.1357	4.1972	4.15089
Adgrl1	0.452994	7.96015	23.0375	0.000355162	0.00573548	Adgrl1	0.411841	7.96014	23.7137	0.000248759	0.00202894	Adgrl1	0.082294	7.96015	0.753665	0.401191	0.558517	Adgrl1	0.122304	7.96014	2.03206	0.17595	0.437595	Adgrl1	0.289539	7.96015	8.13469	0.0136971	0.112094	Adgrl1	-0.0811611	7.96015	0.852609	0.372775	0.579262	7.77855	7.9296	7.87035	7.57728	8.35014	8.31921	8.05667	7.85031	7.94088	7.90997	7.79933	7.84658	7.94973	8.07027
Adgrl2	0.380215	6.53981	25.7022	0.000220488	0.00573548	Adgrl2	0.42793	6.5398	36.4789	3.05468e-05	0.00118427	Adgrl2	0.201015	6.53981	7.14244	0.0192858	0.0697857	Adgrl2	0.151672	6.5398	4.45522	0.0532852	0.301837	Adgrl2	0.276264	6.53981	11.7478	0.00454846	0.111459	Adgrl2	0.0970639	6.53981	1.92988	0.188302	0.379343	6.38234	6.55791	6.49711	6.36553	6.93092	6.8889	6.66499	6.34111	6.35971	6.44138	6.2769	6.54361	6.63875	6.48396
Adgrl3	0.562026	6.3097	31.8765	8.24024e-05	0.00573548	Adgrl3	0.648454	6.30968	45.3851	9.57508e-06	0.00118427	Adgrl3	0.320446	6.3097	10.2899	0.00692894	0.0372671	Adgrl3	0.228521	6.30968	5.41088	0.0355613	0.289505	Adgrl3	0.419941	6.3097	15.3408	0.00179624	0.111459	Adgrl3	0.178361	6.3097	3.68147	0.0774339	0.218624	6.221	6.261	6.23963	5.99918	6.85694	6.8429	6.51103	6.00025	5.98221	6.15365	5.87305	6.2941	6.45546	6.2181
Adgrl4	-0.221593	5.27924	6.99859	0.0203015	0.0465663	Adgrl4	-0.304951	5.27926	12.4	0.0033936	0.0106829	Adgrl4	-0.239121	5.27924	8.15802	0.0135905	0.0562305	Adgrl4	-0.160336	5.27926	3.48162	0.0831679	0.335159	Adgrl4	-0.144616	5.27924	2.62713	0.129242	0.262364	Adgrl4	-0.162144	5.27924	4.41343	0.0559042	0.179509	5.2057	5.1471	5.44668	5.34319	5.08225	5.02732	5.09717	5.57982	5.42985	5.29814	5.48718	5.13181	5.3131	5.18985
Adgrv1	0.309736	2.09967	3.16041	0.0990259	0.158797	Adgrv1	0.348079	2.09954	5.30467	0.0371444	0.0681185	Adgrv1	0.207125	2.09967	1.39012	0.259687	0.413337	Adgrv1	0.16767	2.09954	1.19629	0.292547	0.55433	Adgrv1	0.180487	2.09967	0.937085	0.35084	0.505745	Adgrv1	0.0778764	2.09967	0.226094	0.642391	0.790579	1.76444	1.79564	2.14553	2.30504	2.36203	2.44888	2.15012	1.98637	1.68449	2.24829	1.79131	1.93725	2.22194	2.26369
Adh1	-0.034012	2.23158	0.00618156	0.938595	0.955063	Adh1	-0.17748	2.23167	0.223056	0.644197	0.711877	Adh1	-0.642524	2.23158	2.13389	0.169108	0.30928	Adh1	-0.512438	2.23167	1.76288	0.206085	0.47251	Adh1	0.335153	2.23158	0.517523	0.485325	0.628987	Adh1	-0.273359	2.23158	0.467709	0.506705	0.69118	0.706824	1.68457	2.59452	2.96488	2.48409	2.16389	1.84831	2.75636	2.13217	2.24829	2.72965	1.32851	2.37199	1.67878
Adh5	-0.207248	5.83873	7.70118	0.0158667	0.0388562	Adh5	-0.242011	5.83874	11.8186	0.00400627	0.0120721	Adh5	-0.207552	5.83873	7.72465	0.0157394	0.0612909	Adh5	-0.17361	5.83874	6.12407	0.0267585	0.289361	Adh5	-0.0684085	5.83873	0.739176	0.405629	0.557402	Adh5	-0.0687128	5.83873	0.995659	0.336725	0.543231	5.92755	5.74252	5.85208	6.02057	5.71543	5.53771	5.78272	5.96616	5.89117	5.99596	5.97603	5.68411	5.8063	5.75859
Adhfe1	-0.266622	4.45611	4.64333	0.0506772	0.0934077	Adhfe1	-0.418149	4.45615	9.83564	0.00729763	0.0188047	Adhfe1	-0.436083	4.45611	12.379	0.00382334	0.0261084	Adhfe1	-0.299002	4.45615	5.09289	0.0405549	0.289505	Adhfe1	-0.119174	4.45611	0.818006	0.382355	0.535194	Adhfe1	-0.288635	4.45611	6.43628	0.0249244	0.110416	4.28396	4.3495	4.58705	4.54627	3.9695	4.21524	4.33649	4.75144	4.46735	4.71078	4.96781	4.26144	4.42032	4.2108
Adi1	0.186577	5.24585	2.57045	0.133084	0.202248	Adi1	0.11326	5.24584	1.10999	0.309949	0.394204	Adi1	-0.108203	5.24585	0.855671	0.371945	0.531855	Adi1	-0.0384715	5.24584	0.125744	0.728176	0.863296	Adi1	0.151751	5.24585	1.4802	0.245549	0.398426	Adi1	-0.143029	5.24585	1.74841	0.209058	0.405139	5.02631	4.87881	5.39445	5.26726	5.41807	5.43047	5.16112	5.37705	5.19544	5.31816	5.2972	5.10969	5.34748	5.10029
Adipor1	-0.509557	6.84727	27.9229	0.000152037	0.00573548	Adipor1	-0.625201	6.84728	35.2062	3.66741e-05	0.00118427	Adipor1	-0.379991	6.84727	15.6526	0.00166733	0.0171066	Adipor1	-0.272939	6.84728	6.99069	0.0192681	0.289361	Adipor1	-0.352273	6.84727	11.8965	0.00436414	0.111459	Adipor1	-0.222707	6.84727	6.36439	0.0256006	0.112214	6.77143	6.79695	6.88086	7.13535	6.30293	6.26237	6.59447	7.16384	7.03143	7.18382	7.12062	6.77002	6.73105	6.73752
Adipor2	-0.298728	7.60446	3.84437	0.0718839	0.122794	Adipor2	-0.451477	7.60447	8.55845	0.0110809	0.0260829	Adipor2	-0.209448	7.60446	1.89916	0.191622	0.336665	Adipor2	-0.0713391	7.60447	0.222984	0.64406	0.81535	Adipor2	-0.380147	7.60446	5.49602	0.0357481	0.139443	Adipor2	-0.290867	7.60446	4.29779	0.0587757	0.185158	7.49357	7.4583	7.54906	7.7	6.71768	7.36155	7.55787	7.88444	7.7442	7.89829	7.84411	7.75626	7.4428	7.68634
Adk	0.12024	5.70279	1.53445	0.237527	0.324003	Adk	0.0411756	5.70279	0.191288	0.668525	0.733328	Adk	-0.163903	5.70279	2.82251	0.117006	0.239827	Adk	-0.0889628	5.70279	0.879231	0.364326	0.618594	Adk	0.130144	5.70279	1.56693	0.23289	0.385137	Adk	-0.153999	5.70279	2.92162	0.111345	0.274316	5.5099	5.53906	5.86333	5.59306	5.78462	5.77353	5.70074	5.85393	5.6807	5.72676	5.87782	5.4253	5.77127	5.65277
[truncated: 15,838 more rows]
