# Supplementary material for: Androgens show sex-dependent differences in myelination in immune and non-immune murine models of CNS demyelination
Source: Nat Commun. 2023 Mar 22;14:1592. doi: 10.1038/s41467-023-36846-w (PMC10033728; doi:10.1038/s41467-023-36846-w)
Supplement: Supplementary file 6 — Supplementary Dataset 3 [file 41467_2023_36846_MOESM6_ESM.xlsx]

## Sheet: DHTMvsCTM_alldat_OLcurated_logF
Symbol	Specification	Proliferation	Migration	Survival	Differentiation	Myelination	logFC	logCPM	F	Pvalue	FDR
Aatk					-0.218291		0.501568	8.36899	14.0897	0.00244409	0.0116605
Abcd1				-0.668864			-0.876654	5.26213	23.0072	0.000372512	0.00573548
Abhd6							0.446374	5.07547	16.994	0.00122221	0.00813297
Abl1		-0.396717					-0.0629671	6.55108	0.742938	0.40447	0.495406
Acaca						0.322642	0.268659	7.3185	4.81914	0.0470697	0.0882331
Acox1						-0.158444	-0.0599572	7.51461	1.27033	0.280247	0.369352
Acss2				0.314285			0.455567	6.23462	7.62469	0.0164444	0.039907
Adam15				-0.729521			-0.426093	7.18904	17.4703	0.00109854	0.00777823
Adam17		-1.12815		-1.12815	-0.564749	-0.564749	-1.20366	6.45386	23.4717	0.000405414	0.00587305
Adam22					0.414273		0.653146	7.47285	28.005	0.000150024	0.00573548
Adamts4						0.112973	0.280711	6.43603	4.2493	0.060032	0.106785
Adora1			0.165988		0.165988		0.198331	7.73391	4.34853	0.0574947	0.103068
Afap1l2					-0.644575		-0.466878	4.73924	11.4013	0.00501401	0.0180133
Ago2						0.197254	-0.0015038	7.27022	0.000516848	0.98221	0.987153
Agps						0.471487	-0.153634	6.33585	4.71696	0.0491275	0.0910898
Akt1						-0.113796	-0.241369	7.504	14.1257	0.002422	0.0116211
Amigo3					0.173494	0.173494	-0.759073	0.645501	4.79719	0.0475029	0.0887717
Apc					0.72379		0.401745	8.28624	17.9594	0.000986378	0.00748205
Apcdd1					-0.391753		-0.541713	5.65741	12.6447	0.00355901	0.0144753
Aplp2						0.15719	0.482971	9.09495	21.5961	0.000466919	0.00597279
Apoe				-2.11562			-1.37534	11.5327	7.21797	0.020539	0.0469241
App						0.278168	0.301774	10.4746	9.33724	0.00927605	0.0270681
Ar	0.491237	0.491237			0.982474	0.982474	0.694981	4.81644	22.0351	0.000429055	0.00592365
Arhgap35					0.458929		0.421298	7.79816	18.3224	0.000911672	0.00729644
Arhgap5						-0.443237	0.548077	6.84315	11.419	0.00506102	0.018111
Arsa						-0.793173	-0.231972	5.11086	5.11959	0.0415861	0.0802278
Asah1						-0.385748	-0.781626	7.12675	14.2516	0.00251418	0.0118277
Ascl1	0.669812	0.334962			0.669812		0.0402029	1.42715	0.0600437	0.810284	0.854754
Ash1l							0.194935	7.1986	6.43002	0.0249824	0.0544327
Asic1						-0.191832	0.704951	5.87345	28.373	0.000141368	0.00573548
Aspa					0.476418	0.476418	0.524869	5.58191	9.32539	0.00945291	0.0274261
Ate1					0.174489	0.174489	0.274981	6.09085	13.1296	0.00312934	0.0134066
Atf6				0.332856			-0.141633	6.11732	2.62439	0.129424	0.197851
Atg5				-0.127892		-0.127892	-0.318143	4.94096	6.9581	0.0205986	0.0470025
Axin2					-0.613646	-0.613646	0.139287	4.18592	1.09519	0.314549	0.404988
B4galt5						0.197389	-0.313986	6.03042	8.66418	0.0115008	0.0312355
B4galt6						0.387972	0.402204	6.95475	20.7684	0.00054937	0.00618823
Bax				1.47586			-0.800034	4.30643	23.8101	0.000308163	0.00573548
Bcan					0.447399	0.447399	0.952572	7.57385	13.6204	0.00311235	0.0133811
Bcas1					0.988565	0.988565	0.285578	9.24887	2.80392	0.118107	0.183716
Bdnf					0.821732	0.821732	0.186676	2.59495	2.03273	0.177706	0.256456
Bmp4	1.43483		0.717417		1.43483	0.717417	-0.254886	2.13989	1.18686	0.295909	0.385747
Bmp7	0.128779		0.643854	-0.128779			0.258439	3.51142	1.29701	0.275587	0.364345
Bmpr1a	-0.184983						0.10153	6.40366	1.3487	0.266557	0.354992
Brd7					0.131269		-0.214193	5.85575	10.5637	0.00638804	0.0210048
Cacna1c		0.332765	0.332765	0.332765	0.332765		0.418125	6.06356	13.8077	0.00262543	0.0121173
Cacna1d					-0.194568		-0.127742	5.75216	3.4956	0.0844111	0.139721
Cadm1						0.395999	0.467562	6.58058	22.857	0.000367306	0.00573548
Cadm2						0.867592	0.751605	6.75702	20.6061	0.000586576	0.00629595
Cadm4						0.287176	0.0166548	8.01128	0.023195	0.881309	0.910584
Casp8				0.715356			-1.63994	4.77592	11.2262	0.00625013	0.0207588
Cat				-0.239424			0.132272	6.58189	0.643671	0.4371	0.526645
Cav1	0.183583						-0.112707	5.16954	0.209917	0.654997	0.724963
Ccl2			0.651494	-1.32987			-1.6985	4.99745	3.42244	0.0906376	0.147844
Ccn3							-0.534962	3.05368	1.56804	0.234576	0.320658
Ccnd1		-0.396395					-0.673168	6.4074	15.525	0.00176603	0.00979997
Ccnd3		-0.667736					-0.73537	5.66175	13.8651	0.00273711	0.0124267
Cd200				-0.568748			-0.117271	6.47328	1.33564	0.268774	0.35746
Cd80	0.146928				0.146928		-2.07026	2.70006	19.1585	0.000899246	0.00724659
Cd9						-0.342395	-0.872982	7.49278	29.5473	0.000117368	0.00573548
Cdc42					-0.764143		-0.460078	8.51763	23.4171	0.000331105	0.00573548
Cdk1		-0.242584					-1.3845	2.98431	7.94523	0.0157744	0.0386957
Cdk2	0.635198	-1.95593			0.635198		-1.06658	3.84309	17.5314	0.00114731	0.00791852
Cdk4		-0.193576					-0.673505	5.68812	42.0277	2.14174e-05	0.00573548
Cdk5					-0.726769	-0.726769	0.185863	6.0849	7.64264	0.0161895	0.0394318
Cdkn1b		0.289124			-0.144562		0.0439509	5.93943	0.145998	0.708614	0.770121
Cdkn1c		-0.878866			0.878866		0.903062	3.31273	9.87281	0.00813042	0.0247589
Cdkn2c		1.72363			-0.536182		-1.08814	2.74397	10.0103	0.0077438	0.0239524
Cers2						0.182655	-0.123441	7.39046	6.56454	0.0237694	0.0523981
Chd7	-0.428679	-0.428679		-0.857214	-0.857214	-0.428679	-0.757663	6.31215	19.4761	0.000739505	0.0067365
Chd8		0.651197		0.132392	0.132392	0.651197	0.00510452	7.30876	0.00871322	0.927065	0.946212
Chrm1					0.592826		0.613012	-0.0545419	2.95004	0.109784	0.173222
Ckap5						0.244887	0.149115	7.59098	4.41044	0.0559764	0.101111
Ckb						-1.53592	0.291891	9.81925	8.0023	0.0143206	0.03622
Cldn11						0.876254	-0.331469	9.31755	2.33801	0.150773	0.223775
Cmtm5						-0.176996	0.604009	5.31038	7.02259	0.0209925	0.0476927
Cnp						0.161525	0.363411	9.40839	6.00808	0.0292887	0.061389
Cnr1		-0.558345			0.558345	0.558345	0.538728	5.51905	22.6666	0.000380639	0.00575891
Cnr2					-1.36288		-1.79291	2.92398	9.06921	0.0113163	0.0308648
Cntf				0.338955	0.338955	0.338955	-0.444377	-1.17685	1.48362	0.245033	0.332206
Cntn1		-0.278269			0.278269	0.556538	0.59263	8.50771	24.4453	0.000274862	0.00573548
Cntn2						0.824673	0.457928	8.48339	11.0668	0.00551673	0.0191254
Creb3l2					0.321258		-0.141092	5.72176	1.71577	0.2131	0.296989
Csf1r				-2.368			-1.44881	8.80412	10.2433	0.00818411	0.0248634
Csnk2a1				-0.336669			-0.0218462	6.72343	0.163346	0.692719	0.756438
Cspg4	-0.426627				0.213313		0.0255432	4.83749	0.0263393	0.873591	0.904961
Ctf1							-0.0399776	0.538336	0.0201311	0.889365	0.916696
Cthrc1		0.423229			-0.423229		0.261157	2.91941	3.59445	0.0806101	0.134657
Ctnnb1	-0.254889	-0.597772			0.597772	-0.254889	-0.268525	8.65586	11.2454	0.00524141	0.0185207
Ctsc							-1.72923	8.0157	7.16344	0.0211126	0.0478941
Ctsd					-2.19268	-2.19268	-1.73344	9.66743	13.8499	0.00318138	0.0135661
Ctsf							0.322738	5.44687	9.7759	0.00809592	0.0246964
Cx3cr1	-1.14532				-1.14532		-1.14646	7.10202	15.128	0.00224916	0.0111489
Cxcl1		1.54194	1.54194		-1.54194		-1.22188	2.7326	2.6152	0.133413	0.202674
Cxcl10				-1.35835			-1.74015	7.12269	2.81895	0.120583	0.187011
Cxcl12	-0.185725		-0.371455		-0.371455	-0.185725	0.100482	6.32138	0.763278	0.398287	0.489413
Cxcr2		0.817418	0.817418		-0.817418		-1.9578	3.38436	5.42711	0.0393343	0.0769501
Cxcr4			-3.76345		-2.58937		-2.31516	5.12605	16.0172	0.00197436	0.0103802
Cyfip2					0.363128	0.363128	0.509829	9.04639	20.5698	0.000571585	0.00623607
Cyp51					-1.21927	-1.21927	0.333766	7.20609	1.46348	0.250094	0.337944
Daam2					0.148872		0.503898	7.82542	17.3542	0.00112731	0.00785149
Dab1					0.327575		0.654237	5.25869	24.2695	0.000283642	0.00573548
Dcaf12l1							0.576099	4.60534	30.8818	9.56091e-05	0.00573548
Ddit3				0.285569			-0.572331	3.85115	21.3517	0.000489671	0.00606355
Ddx5						-0.323879	-0.187522	3.87356	7.92323	0.0147088	0.0368735
Ddx20						0.857866	-0.140407	9.63092	4.57979	0.0520611	0.0954949
Ddx54						-0.182653	-0.516	5.57816	32.2373	7.81418e-05	0.00573548
Disc1	-0.138222						-0.598383	1.51646	5.71395	0.0328121	0.0669101
Dll1		-0.212155					0.146309	2.58735	1.03405	0.327914	0.418582
Dll3		-0.314365					0.0741848	0.541629	0.0631212	0.805589	0.850984
Dnmt1					0.189692	0.189692	-0.311526	6.33828	16.8045	0.00127585	0.00831295
Dnmt3a					-0.313872	-0.313872	0.120281	6.91301	1.8024	0.202585	0.28484
Dusp1						-0.312561	-0.638141	4.29822	4.36914	0.0586578	0.10472
Dusp10					-0.226626		0.16707	3.3439	0.997343	0.336331	0.427204
Dusp15					0.18637		0.962228	5.63083	9.76693	0.00916032	0.0268524
Dusp6		0.242319					-1.11077	5.38159	22.1741	0.000490079	0.00606355
Ecrg4		1.35271					-0.357513	2.1412	0.774137	0.395487	0.486508
Edn1	0.439333	0.878667	1.318		-0.439333	-0.878667	-1.05502	2.97204	9.06282	0.0105091	0.0294807
Ednra					-0.299317	-0.299317	-0.442034	3.30332	6.39295	0.0253294	0.0549733
Ednrb	0.122864	0.245728	0.368592		-0.122864	0.245728	0.287961	6.47823	4.67592	0.0499843	0.0922741
Eed					0.572654	0.572654	-0.562968	4.72594	17.4815	0.00109581	0.00776883
Efnb2			0.161133				0.121588	3.96575	0.505337	0.489826	0.576492
Efnb3			-0.486852				0.541599	7.3482	16.8393	0.00126581	0.0082978
Egfr		0.116673		0.116673	0.116673	0.116673	-0.0479718	4.40378	0.181675	0.676968	0.743859
Eif1b				0.741116		0.741116	0.0107856	6.12612	0.027449	0.870981	0.903041
Eif2b5						0.398748	-0.0245523	5.65473	0.153019	0.702056	0.764286
Enpp2	0.56579				1.12116		0.475627	8.62694	10.5845	0.00634884	0.020945
Enpp6					0.224287		0.434533	5.58453	3.0251	0.107708	0.170607
Ep400				-0.527192	-0.527192		-0.155148	6.90364	5.42312	0.0367988	0.0730023
Ermn						0.956633	0.349597	8.0126	6.2761	0.0264608	0.0567677
Etv4		0.313897					0.239893	3.42649	1.6124	0.226597	0.312127
Etv5		0.164494					-0.170914	5.54742	2.80185	0.11823	0.183891
Ezh1					-0.141744		0.0985878	6.19902	1.36032	0.264606	0.3529
Ezh2					0.624273		-0.504723	4.01822	14.3801	0.00227233	0.0112193
Fa2h						1.4927	0.63932	6.9966	16.0994	0.00152437	0.00911622
Fabp7					-0.766541	-0.766541	-0.711005	5.63441	5.37397	0.0395926	0.077365
Fas				-0.435799			-1.16377	3.76695	10.8826	0.00640441	0.0210288
Fasn						0.432755	0.321875	8.64183	3.66447	0.0780423	0.13122
Fez1					0.376452		0.581022	7.57913	24.1149	0.000291635	0.00573548
Fgf1		0.224145	0.224145				0.550169	8.03189	14.7333	0.00208201	0.0106441
Fgf2		-0.138467	-0.138467				-1.24486	6.35651	11.505	0.00578112	0.0197188
Fgfr1		-0.615689			-0.122114	-0.615689	0.0775606	7.27589	1.27134	0.280065	0.369154
Fgfr2	0.154644	0.773226			0.773226	0.773226	0.762747	6.41158	20.4394	0.000609057	0.00632874
Fgfr3	-0.948472				-0.948472		0.689173	7.1807	34.2545	5.8534e-05	0.00573548
Fig4					0.173122	0.173122	-0.0491202	5.09536	0.384218	0.546155	0.628829
Fkbp1a					0.256222		-0.148095	7.68822	4.37021	0.0569573	0.102308
Fn1		-0.712684					-1.87496	10.1366	9.80455	0.00927737	0.0270681
Fth1						-0.297976	-0.573093	12.594	19.5296	0.000706434	0.00665514
Fus						-0.173896	-0.117172	8.45024	2.19687	0.162318	0.2377
Fyn					-0.692966	-0.239885	-0.0275159	6.9237	0.0623719	0.806721	0.851857
Gab1		-0.611597			0.122319		0.348909	6.37551	3.95032	0.0689849	0.118902
Galc						-0.821947	0.0319873	5.45711	0.0791958	0.782857	0.832022
Gamt				-0.868194			0.268152	3.32281	1.07094	0.320034	0.410878
Gas6				-0.336269	-0.336269	-0.336269	0.194625	7.1039	4.89492	0.0456095	0.0861686
Gas7					0.476198		0.140022	6.94082	1.34902	0.266504	0.354965
Gatm						0.541463	0.226453	8.02983	4.20464	0.0612178	0.108295
Gdpd2		0.69299				-0.69299	0.103345	4.08163	0.267156	0.614048	0.690205
Gem	0.242794						-0.100036	1.98558	0.28865	0.600238	0.677738
Gipc1						-0.222839	-0.222036	5.21531	8.53941	0.0119788	0.0320644
Gja1					0.675177		0.205537	8.20941	0.719607	0.412604	0.503303
Gjb1						0.76126	0.198146	5.92118	2.08459	0.172652	0.250179
Gjc2						0.758614	0.682578	5.01768	13.5568	0.00287903	0.0128099
Gjc3						0.18168	0.612728	7.09079	8.08672	0.0145626	0.0366434
Gli3	0.311355						0.147647	3.47647	1.10652	0.312158	0.402731
Gmnn	0.38568						-0.52925	2.38149	8.09889	0.0138625	0.0354504
Gnas		-0.984754			0.984754		0.241101	10.3929	8.30683	0.0129332	0.0337275
Gnpat						-0.137483	-0.00618408	5.85187	0.0105827	0.919647	0.940653
Gpr17	-1.31373			1.31373	-2.62744	1.31373	-0.521083	5.99388	0.794107	0.391452	0.482576
Gpr37					-0.268733	-0.537465	0.786887	6.8046	13.735	0.00291595	0.0128849
Gpr62							0.298076	4.22646	8.28634	0.0130215	0.0338649
Gpx1				-1.15148			-1.20148	7.22399	16.61	0.00161044	0.00935297
Gria1		0.281132					0.61311	7.08342	34.671	5.52317e-05	0.00573548
Gria2				0.46198			0.549109	7.76744	22.8023	0.00037108	0.00573548
Gria3				0.44422			0.66244	6.56485	31.5107	8.69973e-05	0.00573548
Gria4			0.618358				0.74135	7.07416	36.511	4.29977e-05	0.00573548
Gsn					0.865265	0.161353	-0.181903	8.15016	2.16438	0.165227	0.241239
Gsta4				0.238389			0.140294	5.30405	3.15738	0.0991716	0.159
Hdac1					-0.583169		-0.591085	5.62701	27.5338	0.000162018	0.00573548
Hdac11					0.751878		0.427359	7.24048	15.827	0.00159995	0.00932755
Hdac2					0.798419		0.157532	6.0245	3.69849	0.0768303	0.12956
Hdac3	0.759474				0.759474		0.0626857	6.43158	1.24606	0.284681	0.374044
Hes5		-0.81289			0.81289		1.35641	-0.516286	14.3291	0.0023015	0.0113213
Hexb						-0.823492	-1.02854	8.49056	9.24085	0.0105677	0.0295715
Hgf		-0.522939	-0.522939	-0.522939	0.522939		-1.4229	2.6401	7.89692	0.015875	0.0388626
Hmgb1					-0.114554		-0.212483	6.91547	14.0917	0.00244288	0.0116581
Htt							0.0336596	7.48098	0.173433	0.683928	0.749485
Id2		-0.581428			0.581428		-0.470761	6.63112	12.3861	0.00381603	0.0150755
Id4		-0.968676			0.968676		0.565219	6.40574	5.56299	0.036217	0.0721973
Ifng		-1.14646		-1.14646			-1.92559	0.434241	6.43206	0.025716	0.0555959
Igf1		0.271521		0.543427	0.543427	0.543427	-0.536422	4.86454	2.75594	0.123601	0.190734
Il11		2.3835		2.3835	2.3835		-1.95101	1.19092	3.31368	0.0952876	0.154
Il17a		0.691342			-0.691342		-0.614453	4.24039	14.6471	0.00212673	0.0107972
Il16					1.85413		-1.93333	-0.658839	2.46407	0.142988	0.21447
Il18		0.598874				0.598874	-0.101502	4.16705	1.06015	0.322112	0.413069
Il1b		1.24567		-1.24567		1.24567	-2.52625	5.62112	5.9924	0.0318464	0.0653477
Il33						0.814386	-0.153004	7.09397	0.92424	0.354149	0.445433
Ilk					-0.617589	-0.387944	-0.454002	6.77697	20.1866	0.00061746	0.00634693
Itgav		-0.239283	-0.239283		-0.239283		-0.170156	6.85482	2.57857	0.132526	0.201533
Itgb1			0.368824	0.368824		0.368824	-0.1811	7.21499	2.44402	0.14218	0.213602
Itgb3		-0.235634			0.235634		-0.758844	7.84843	28.5399	0.000137631	0.00573548
Itgb5					-0.152654		-0.366605	3.33067	5.15246	0.0410335	0.0793726
Itga6				-0.949784			-0.99531	6.99455	19.1007	0.000884259	0.00721226
Jag1					0.274424	0.137212	-0.564405	4.32828	11.5993	0.00474156	0.0173707
Kcnj10						-0.165977	0.398614	9.88281	12.3888	0.00381318	0.0150678
Kcnk3					0.223536	0.223536	0.527143	4.61922	19.7288	0.000677975	0.00652985
Kif3a		0.144476					-1.32413	1.82881	12.9091	0.00331681	0.0139251
Kif14					0.341937	0.341937	0.440462	6.91697	14.1198	0.00242561	0.0116289
Klk6						-0.381719	0.297465	7.21942	4.81612	0.0471291	0.0883065
Klf9		0.254368			-0.254368	-0.254368	-0.560099	7.29857	6.7454	0.0229427	0.050987
Lama2	-0.362351				-0.362351		0.25989	4.75387	1.51935	0.240423	0.327365
Lif		1.91466		1.91466		1.91466	-2.11332	2.89514	5.84591	0.0336088	0.0682017
Lig1					0.489455	0.489455	-0.403293	4.73572	7.8873	0.0148893	0.0372059
Lingo1		0.115745			-0.347235		0.495274	5.18202	16.2114	0.00146225	0.00892339
Lpar1					0.323435	0.323435	0.762544	6.2062	11.9307	0.00468892	0.0172547
Lrp1					-0.27564		-0.33924	10.0676	7.19716	0.0189152	0.0442618
Lyn		-0.639286					-1.50795	6.20379	9.40838	0.0104128	0.0292804
Mag						1.26434	0.235389	9.18883	3.15395	0.0993368	0.159219
Mal						0.898148	0.2758	8.93634	5.55645	0.034904	0.0702411
Mapk1		0.539583			-0.269792	0.539583	0.212648	7.85813	8.84362	0.0108519	0.0300304
Mapk3		-0.29363		-0.146815	0.146815		-0.461219	6.48617	24.8112	0.000257573	0.00573548
Mapk14					-0.244662		-0.126317	7.1586	2.66097	0.127013	0.194902
Marcks						-0.274448	-0.730681	7.97335	24.3845	0.00027786	0.00573548
Mbp	-0.139933				-0.139933	-0.279865	0.447075	13.1419	9.43441	0.00899821	0.0265402
Mcm2		0.147575					-0.612596	3.85568	7.19515	0.0191241	0.0446084
Mcm3		-0.217833					-1.13075	4.31966	8.78807	0.0122525	0.0325157
Mcm5		0.279437					-0.982478	3.79114	6.89105	0.0224415	0.0501324
Mcm6		0.714169					-0.859713	4.60695	9.29198	0.0101214	0.0287513
Mcm7		-0.121636					-0.671695	4.27492	13.2573	0.00302638	0.0131605
Mcoln1					-0.285546	-0.285546	-0.127839	6.07487	3.26251	0.0942698	0.152532
Met		0.344571	0.344571				-0.746726	4.01145	10.7388	0.00618407	0.0206255
Mettl14					0.581672	0.298359	0.03286	4.78523	0.212502	0.652494	0.723079
Mki67		-0.156425					-1.58566	5.94927	7.74358	0.0174241	0.0416309
Mobp						0.147952	0.051471	11.8302	0.221088	0.646068	0.717743
Mog						0.242249	0.396451	7.28953	13.5156	0.00282998	0.0126888
Mtmr2						0.116734	0.185229	6.28149	4.84241	0.0466155	0.0876626
Mtor					0.241243	0.241243	0.353686	6.75117	16.6988	0.00130696	0.00840265
Myd88							-1.40153	5.05874	11.0796	0.00650141	0.0212262
Myef2					-0.487571	-0.487571	0.239488	6.30884	10.2272	0.00706035	0.0224498
Myoc					0.51247	0.51247	2.5263	3.73955	8.41384	0.0140762	0.0358041
Myrf					0.912713	0.684747	0.0541204	7.8878	0.259423	0.619123	0.694694
Myt1					-0.142879		0.0956009	3.54283	0.915837	0.356174	0.447474
Myt1l					0.525296		0.564115	6.57119	22.1718	0.000417991	0.00590411
Nampt	0.269722			0.269722			-1.09386	7.37607	12.0051	0.00489879	0.017726
Ncor1	-0.338684						-0.0879434	7.55251	2.19202	0.162749	0.238142
Ncor2	-0.575714						0.0142391	7.9822	0.0455935	0.834256	0.874971
Ncstn						-0.395628	-0.57738	6.55092	20.1264	0.000625052	0.00636866
Ndrg1						0.558584	0.461941	8.21175	5.86872	0.0311579	0.0642745
Ndst1							-0.504366	7.70564	8.99911	0.0103718	0.0292069
Neat1					-0.783528	-0.783528	-1.12333	10.0589	22.7162	0.000393057	0.00580613
Nf1					0.394977	0.394977	0.384671	7.50129	15.0038	0.00194868	0.0103166
Nf2		-0.116168					-0.150143	6.88049	4.05129	0.0655082	0.11412
Nfasc						0.399642	0.0480127	9.60213	0.158037	0.697475	0.760389
Nfatc1					-1.22565		-1.27409	4.83225	21.1979	0.000609274	0.00632874
Nfatc2					-0.271287		-0.0621725	5.37043	0.615464	0.446915	0.535842
Nfia	0.278342				-0.278342		0.417193	6.79028	19.6183	0.000693596	0.00657617
Nfib	-0.186882						0.187918	6.87778	6.23749	0.0268477	0.0573848
Nfic	-0.427466						0.157435	8.17837	6.96054	0.0205806	0.046987
Nfix	0.333323						-0.05365	7.94312	0.314009	0.584838	0.663849
Nkx2-2					-0.322112		-0.198595	4.04581	1.33418	0.269024	0.357707
Nkx6-2	-0.472645					-0.236323	-0.188499	4.8986	2.53702	0.135417	0.205252
Notch1	0.328913	-0.328913			0.657826		-0.465273	6.40026	15.625	0.00167833	0.00955457
Notch3	-0.326223						0.0909475	5.16881	0.793576	0.389344	0.480403
Nrg1						1.56571	0.655206	5.34816	22.1725	0.000417938	0.00590411
Ntn1		0.155147	-0.155147		-0.312933		-0.146568	4.85687	1.73406	0.210822	0.294305
Ntn5		0.613393					0.0285029	-1.121	0.00463962	0.946739	0.961709
Olig1	-0.632762	0.632762			-0.126552	-0.126552	0.207837	7.35193	2.44177	0.142348	0.213759
Olig2	0.675757	0.455485			0.455485	0.455485	0.294265	5.47889	4.51445	0.0535317	0.0976242
Omg						0.719565	0.647852	6.43191	9.26444	0.0100295	0.0285826
Opalin					1.16554	2.33185	0.731172	4.85425	13.208	0.00320126	0.0136286
Oprk1					0.32372	0.32372	0.49519	3.34989	14.6253	0.0021382	0.0108357
Oprl1					-0.734468	-0.734468	0.425888	5.32506	26.6424	0.000187881	0.00573548
Oprm1					0.871329	0.871329	0.980577	2.1091	11.3826	0.00504063	0.0180673
P2rx7				0.722432			-0.807802	5.53288	17.8283	0.00107659	0.00772245
Padi2					0.147215	0.147215	0.80792	6.73518	27.8304	0.000156853	0.00573548
Pak1					0.351846	0.613692	0.523835	7.90636	28.3867	0.000141057	0.00573548
Pak3					0.659883	0.659883	0.589257	6.85019	25.0182	0.000248354	0.00573548
Parp1	0.142872				-0.142872	-0.142872	-0.225127	6.17937	7.09967	0.0195814	0.0453947
Pax6			-0.496918				0.00292655	3.52991	0.000512316	0.982289	0.987153
Pbx1	0.691172						0.100674	6.47029	1.34527	0.267138	0.355566
Pde4b					-0.99438	-0.497154	-0.38594	7.12067	6.46926	0.0246212	0.0538493
Pdgfa		0.235422					-0.223649	5.72734	4.85168	0.046436	0.0874072
Pdgfra	0.174542	0.322216					-0.149504	6.02352	0.562982	0.467052	0.554454
Pikfyve					0.366572	0.183286	-0.04218	6.0022	0.283508	0.603468	0.680556
Plat			-1.728				-0.608176	6.24921	9.02259	0.0106649	0.0296887
Plekha1					0.122362	0.122362	-0.248035	7.27619	7.65009	0.016148	0.0393794
Pllp						-0.982348	0.405056	6.6509	4.26711	0.0604223	0.107285
Plp1						0.884579	0.556524	12.289	11.5485	0.00480978	0.0175398
Pnoc					-0.141533	-0.141533	0.150062	2.65876	0.599799	0.452626	0.541368
Pou3f3	0.467256						0.466943	5.93817	17.1454	0.00118123	0.0080106
Pparg					-1.29713	-0.648563	-0.315081	0.787296	3.09745	0.102105	0.162921
Ppargc1a							0.613848	5.61353	23.5941	0.000320537	0.00573548
Ppp1r16b					0.484777	0.484777	0.233013	7.32963	9.22729	0.00960259	0.0277351
Prdm8	-0.878593				0.878593		0.247918	1.82604	3.98815	0.0673791	0.116734
Psap				-1.92833			-1.00799	11.4299	14.4233	0.00231704	0.0113561
Pten						0.583489	0.0422972	6.96715	0.346517	0.566263	0.646897
Ptn					0.716775		0.375201	6.59938	1.72314	0.214582	0.298755
Ptpn11		-0.145978			-0.145978		0.0310146	8.17555	0.159488	0.696165	0.759165
Ptprj					-0.336915		-0.577908	6.73811	21.2861	0.000495996	0.0061096
Ptprz1				-0.332227	-0.332227	-0.332227	0.36756	7.49657	9.99083	0.00758211	0.0236364
Pura				-0.222573			0.336998	6.7799	15.9621	0.00154993	0.00918402
Qk	0.464645				0.464645	1.39394	0.320443	9.51407	6.32298	0.0259999	0.0560589
Rac1			0.388382		0.388382		-0.164672	8.47471	8.9128	0.0106132	0.0296474
Rbpj	0.338797						-0.758438	6.17173	24.6874	0.00026328	0.00573548
Rcor2	-0.155644						0.5667	2.47538	12.1687	0.00404887	0.015691
Rest					-0.641572		-1.02378	5.13677	24.3749	0.000307987	0.00573548
Rhoa		-0.738982	-0.738982		0.738982		-0.567364	8.17164	19.5002	0.000710741	0.00665802
Rictor					0.931115	0.186223	0.115074	6.22676	3.68213	0.0774105	0.130328
Rnd2					-0.339265	-0.339265	0.368197	7.0776	9.03613	0.0102028	0.0289136
Rnf43							0.260822	2.58639	3.68096	0.077452	0.130359
Robo1			0.685448				0.575318	6.10451	20.38	0.000593796	0.00631542
Rraga						0.195959	0.172718	6.12935	5.62088	0.0340297	0.0688634
Rras2						-0.373867	-0.458227	3.48389	9.90572	0.00778088	0.024014
Rtn4r							0.355269	1.82524	4.14518	0.0628401	0.110444
Runx1		1.17921					-1.75171	5.02012	8.36327	0.0143004	0.0361908
Rxrg					-0.417752	-0.278512	0.146613	2.2082	0.692202	0.420561	0.510548
S1pr1			-0.2896	-0.2896	-0.2896	-0.2896	-0.0753012	6.8339	0.372043	0.552493	0.634552
S1pr3							-1.15331	5.47553	7.97698	0.0161603	0.0393937
S1pr5				0.131377			0.274991	5.36774	7.56401	0.0166353	0.0402346
Scrib						-0.269447	-0.0636387	6.07761	0.699159	0.418295	0.508648
Seh1l					0.562689	0.281344	-0.302082	5.482	10.877	0.00582809	0.0198255
Sema4a				0.932766			-0.885816	6.23709	19.9451	0.000709603	0.00665802
Serinc5						0.173685	0.259722	6.97593	3.95828	0.0682863	0.117902
Shh	2.12193	2.12193			-1.69513		-0.330221	2.69487	1.14184	0.305099	0.395351
Sirt2					-0.658876	-0.329435	-0.0930457	7.98393	1.18589	0.296099	0.385964
Skap2			-0.631116			-0.631116	-0.849583	6.11635	25.8783	0.000221128	0.00573548
Slc8a3					0.422513		0.49569	5.59954	30.2783	0.000104813	0.00573548
Slit2			0.745315				0.559066	5.77299	10.7273	0.00619808	0.0206461
Smad4			-0.236355				-0.213812	5.47115	9.44663	0.00896396	0.0264625
Smad7					-0.265595	-0.265595	0.1104	5.41162	1.74137	0.209921	0.293366
Smarca2					0.235999	0.235999	0.412748	8.08647	17.4444	0.00110489	0.0077936
Smarca4	0.114137				0.228274	0.114137	-0.0251958	7.57522	0.26365	0.61631	0.692328
Smo	-0.912584	-0.456292			0.456292		-0.216927	5.12364	12.861	0.00335936	0.0140387
Smurf1					-0.183787	-0.915394	-0.194622	5.92336	7.6612	0.0160863	0.0392592
Sox10	0.923512				0.138527	0.138527	0.037749	6.78201	0.131816	0.72244	0.781333
Sox17		-0.171439			-0.171439		-0.078495	2.7835	0.221566	0.645714	0.717446
Sox2		-0.572937	-0.572937		-0.572937		-0.0916163	5.09941	0.330526	0.575246	0.654786
Sox4	0.591993				1.1822		-0.596378	4.80715	13.2208	0.00305537	0.0132521
Sox5	-0.238595	0.238595	0.477195		-0.238595		0.383898	4.13454	13.1543	0.00310909	0.0133811
Sox6		-0.152994			0.764952		-0.224955	4.8699	5.39712	0.0371823	0.0736372
Sox8	-0.186564				-0.186564	-0.373128	0.485026	5.75694	5.60003	0.0351112	0.0705985
Sox9	-0.281891						-0.465407	6.00188	14.146	0.00240963	0.0115922
Sp7					-0.168642	-0.843219	0.93488	0.807744	11.0108	0.00560658	0.0193485
Spp1		-0.184516	-0.184516	-0.184516	-0.184516		-1.54999	8.25341	14.7073	0.00260554	0.0120488
Sptbn1						0.258225	0.424031	9.91941	18.4006	0.000896453	0.00724055
St18	0.683277				0.683277		0.630684	4.5376	12.152	0.00409679	0.015818
St3gal2					-0.543738	-0.543738	0.309542	6.31443	19.0242	0.000785063	0.00690939
St3gal3					-0.115955	-0.115955	0.0633146	5.56872	1.0371	0.327229	0.417868
Stat1				0.331263		0.331263	-1.42358	7.19275	7.29612	0.0201927	0.0463806
Stat3				0.195669			-0.798628	7.84969	9.06237	0.0108635	0.0300458
Sulf1	0.138734						-0.811226	5.84228	9.24847	0.0103699	0.0292069
Sulf2	0.25428						-0.263714	7.67088	9.22214	0.00961819	0.0277561
Suz12					0.159655	0.159655	-0.224135	5.63655	11.0681	0.00551478	0.0191226
Tcf12		0.245775					-0.0963668	6.48989	1.89311	0.192284	0.27282
Tcf4						0.116426	-0.143706	7.79691	6.10455	0.0282317	0.0595396
Tcf7l2	-0.277882	-0.555764					-0.781267	4.08716	17.0306	0.00121218	0.00810204
Tenm4					0.729695	0.364847	0.794692	6.87006	41.3638	2.32003e-05	0.00573548
Tfeb				0.41158	0.41158	0.41158	-0.372079	4.59211	23.5106	0.000325473	0.00573548
Tgfb1			0.798816	-0.798816	-1.59763	-0.798816	-1.79037	5.84555	14.007	0.00310982	0.0133811
Tgfb2		-0.151742		0.758719	0.227613	0.758719	0.0566408	4.63331	0.284241	0.603005	0.680218
Thap1					0.494368	0.247184	0.192975	2.90207	2.53527	0.135541	0.205421
Thbs1	0.265366						-2.29513	6.64286	19.3268	0.00100527	0.00751951
Thra					-0.546138		0.193558	7.81819	5.61337	0.0341303	0.0690084
Tlr2					1.15275	1.15275	-2.0381	6.35705	8.16766	0.0152084	0.0377452
Tlr3							-0.509174	5.59761	5.79716	0.0325804	0.0665269
Tmem106b					0.286795	0.286795	0.415007	7.2864	9.7417	0.00818137	0.0248634
Tnf				1.13182	1.13182		-2.41747	3.20046	9.63302	0.00974995	0.0280443
Tnfrsf21				0.223397	0.223397		0.171144	6.6982	2.74194	0.121871	0.188605
Tnr					-0.476413		0.191071	7.35777	0.899975	0.360888	0.452003
Tns3					-0.887181	-0.443596	-0.461668	7.86483	17.9174	0.000995472	0.00751565
Tppp						0.936499	0.494244	8.18582	10.0979	0.00734043	0.0230899
Tsc1				-0.154635			0.179586	6.40406	11.7342	0.0045657	0.0169469
Tsc2				0.135872			0.137345	6.86045	4.5672	0.0523407	0.0959341
Tubb4a					0.19164	0.38328	0.265473	9.83652	5.7501	0.0323532	0.0661808
Tyro3					-0.517588	-0.517588	0.451886	5.83949	4.96243	0.0451974	0.0855253
Ugcg						1.25515	0.062032	6.34409	1.22295	0.288993	0.378651
Ugt8a						1.16653	1.05929	7.59177	15.9215	0.00182236	0.00997154
Ulk4						-0.467428	0.199132	2.29782	1.38476	0.260564	0.348706
Unc5b			-0.472995				0.867006	5.54417	16.6622	0.00145649	0.0089015
Vamp2						0.259717	0.248695	8.18123	8.38164	0.0126168	0.0331611
Vhl			-0.2584		-0.2584	-0.2584	-0.302634	5.45765	10.953	0.00570109	0.0195197
Wasf1					0.286445	0.286445	0.423379	5.36007	16.6765	0.00131363	0.0084196
Wasf2			-0.73854				-0.717644	6.57986	16.6248	0.00137784	0.00864679
Wnk1					-0.291936		0.139928	9.36423	2.93291	0.110722	0.174388
Wnt3		-0.168918					0.582566	2.96217	27.588	0.000160585	0.00573548
Wnt7a		0.365963			0.365963		0.223896	3.13176	1.90046	0.19148	0.272009
Wnt7b		-0.583216			-0.583216		0.253854	4.21389	0.331869	0.57583	0.655319
Yy1					-0.639879		-0.118445	6.15503	2.85473	0.115128	0.180004
Zeb2					-0.619491	-0.619491	-0.33058	7.83263	5.28456	0.0388984	0.0762146
Zfp24					0.152789	0.152789	-0.0436418	5.86712	0.408813	0.53377	0.617421
Zfp488	-0.266698		-0.266698		-0.629494		-0.372611	3.47524	4.52409	0.0533118	0.0973082
													Specification	Proliferation	Migration	Survival	Differentiation	Myelination
												TotalScores	4.24311	6.52617	-0.92299	-5.49923	5.53311	23.7346
												Total positive	15.9309	28.1029	11.3697	17.6992	57.0624	58.3801
												Total negative	-11.6878	-21.5767	-12.2926	-23.1984	-51.5293	-34.6455
												Number genes	60	89	38	59	199	184
												Positive genes	34	45	19	29	107	110
												Negative genes	26	44	19	30	92	74

## Sheet: graphics
		Specification	Proliferation	Migration	Survival	Differentiation	Myelination	Total
	TotalScores	4.24311	6.52617	-0.92299	-5.49923	5.53311	23.7346	33.6147						Specification	Proliferation	Migration	Survival	Differentiation	Myelination	Total
	Total positive	15.9309	28.1029	11.3697	17.6992	57.0624	58.3801	188.545					TotalScores	4.24311	6.52617	-0.92299	-5.49923	5.53311	23.7346	33.6147
	Total negative	-11.6878	-21.5767	-12.2926	-23.1984	-51.5293	-34.6455	-154.93					Number genes	60	89	38	59	199	184	629
	Number genes	60	89	38	59	199	184	629
	Positive genes	34	45	19	29	107	110	344
	Negative genes	26	44	19	30	92	74	285
