# Supplementary material for: Androgens show sex-dependent differences in myelination in immune and non-immune murine models of CNS demyelination
Source: Nat Commun. 2023 Mar 22;14:1592. doi: 10.1038/s41467-023-36846-w (PMC10033728; doi:10.1038/s41467-023-36846-w)
Supplement: Supplementary file 7 — Supplementary Dataset 4 [file 41467_2023_36846_MOESM7_ESM.xlsx]

## Sheet: DHTFvsCTF_stats_OLcurated_logFC
Symbol	Specification	Proliferation	Migration	Survival	Differentiation	Myelination	logFC	logCPM	F	Pvalue	FDR
Aatk					0.515684		0.501568	8.36899	14.0897	0.00244409	0.0116605
Abcd1				-0.876654			-0.876654	5.26213	23.0072	0.000372512	0.00573548
Abhd6							0.446374	5.07547	16.994	0.00122221	0.00813297
Acss2				0.455567			0.455567	6.23462	7.62469	0.0164444	0.039907
Adam15				-0.852185			-0.426093	7.18904	17.4703	0.00109854	0.00777823
Adam17		-2.47322		-2.47322	-1.23668	-1.23668	-1.20366	6.45386	23.4717	0.000405414	0.00587305
Adam22					0.653146		0.653146	7.47285	28.005	0.000150024	0.00573548
Afap1l2					-0.933756		-0.466878	4.73924	11.4013	0.00501401	0.0180133
Akt1						-0.241369	-0.241369	7.504	14.1257	0.002422	0.0116211
Apc					0.834982		0.401745	8.28624	17.9594	0.000986378	0.00748205
Apcdd1					-0.541713		-0.541713	5.65741	12.6447	0.00355901	0.0144753
Aplp2						0.48298	0.482971	9.09495	21.5961	0.000466919	0.00597279
Apoe				-1.37534			-1.37534	11.5327	7.21797	0.020539	0.0469241
App						0.317744	0.301774	10.4746	9.33724	0.00927605	0.0270681
Ar	0.694987	0.694987			1.38996	1.38996	0.694981	4.81644	22.0351	0.000429055	0.00592365
Arhgap35					0.842595		0.421298	7.79816	18.3224	0.000911672	0.00729644
Arhgap5						-0.548766	0.548077	6.84315	11.419	0.00506102	0.018111
Asah1						-0.781626	-0.781626	7.12675	14.2516	0.00251418	0.0118277
Asic1						-1.49924	0.704951	5.87345	28.373	0.000141368	0.00573548
Aspa					0.524869	0.524869	0.524869	5.58191	9.32539	0.00945291	0.0274261
Ate1					0.274988	0.274988	0.274981	6.09085	13.1296	0.00312934	0.0134066
Atg5				-0.318143		-0.318143	-0.318143	4.94096	6.9581	0.0205986	0.0470025
B4galt5						-0.313986	-0.313986	6.03042	8.66418	0.0115008	0.0312355
B4galt6						0.422416	0.402204	6.95475	20.7684	0.00054937	0.00618823
Bax				2.41264			-0.800034	4.30643	23.8101	0.000308163	0.00573548
Bcan					-0.952572	-0.952572	0.952572	7.57385	13.6204	0.00311235	0.0133811
Brd7					-0.214193		-0.214193	5.85575	10.5637	0.00638804	0.0210048
Cacna1c		0.418125	0.418125	0.418125	0.418125		0.418125	6.06356	13.8077	0.00262543	0.0121173
Cadm1						0.467562	0.467562	6.58058	22.857	0.000367306	0.00573548
Cadm2						0.751646	0.751605	6.75702	20.6061	0.000586576	0.00629595
Casp8				3.27989			-1.63994	4.77592	11.2262	0.00625013	0.0207588
Ccnd1		-2.19528					-0.673168	6.4074	15.525	0.00176603	0.00979997
Ccnd3		-1.47747					-0.73537	5.66175	13.8651	0.00273711	0.0124267
Cd80	-2.72617				-2.72617		-2.07026	2.70006	19.1585	0.000899246	0.00724659
Cd9						-0.872982	-0.872982	7.49278	29.5473	0.000117368	0.00573548
Cdc42					-0.467796		-0.460078	8.51763	23.4171	0.000331105	0.00573548
Cdk1		-1.38452					-1.3845	2.98431	7.94523	0.0157744	0.0386957
Cdk2	1.66582	-3.19975			1.66582		-1.06658	3.84309	17.5314	0.00114731	0.00791852
Cdk4		-0.673556					-0.673505	5.68812	42.0277	2.14174e-05	0.00573548
Cdk5					0.371727	0.371727	0.185863	6.0849	7.64264	0.0161895	0.0394318
Cdkn1c		0.936229			-0.936229		0.903062	3.31273	9.87281	0.00813042	0.0247589
Cdkn2c		2.17627			-1.88136		-1.08814	2.74397	10.0103	0.0077438	0.0239524
Chd7	-0.757663	-0.757663		-1.51533	-1.51533	-0.757663	-0.757663	6.31215	19.4761	0.000739505	0.0067365
Ckb						0.583781	0.291891	9.81925	8.0023	0.0143206	0.03622
Cmtm5						0.649316	0.604009	5.31038	7.02259	0.0209925	0.0476927
Cnr1		-0.538728			0.538728	0.538728	0.538728	5.51905	22.6666	0.000380639	0.00575891
Cnr2					-1.79291		-1.79291	2.92398	9.06921	0.0113163	0.0308648
Cntn1		-0.59263			0.59263	1.18526	0.59263	8.50771	24.4453	0.000274862	0.00573548
Cntn2						0.915856	0.457928	8.48339	11.0668	0.00551673	0.0191254
Csf1r				-2.89763			-1.44881	8.80412	10.2433	0.00818411	0.0248634
Ctnnb1	-0.268525	-0.537494			0.537494	-0.268525	-0.268525	8.65586	11.2454	0.00524141	0.0185207
Ctsc							-1.72923	8.0157	7.16344	0.0211126	0.0478941
Ctsd					-1.73344	-1.73344	-1.73344	9.66743	13.8499	0.00318138	0.0135661
Ctsf							0.322738	5.44687	9.7759	0.00809592	0.0246964
Cx3cr1	-1.14646				-1.14646		-1.14646	7.10202	15.128	0.00224916	0.0111489
Cxcr4			-6.94548		-4.63317		-2.31516	5.12605	16.0172	0.00197436	0.0103802
Cyfip2					0.598288	0.598288	0.509829	9.04639	20.5698	0.000571585	0.00623607
Daam2					-1.77963		0.503898	7.82542	17.3542	0.00112731	0.00785149
Dab1					0.654237		0.654237	5.25869	24.2695	0.000283642	0.00573548
Dcaf12l1							0.576099	4.60534	30.8818	9.56091e-05	0.00573548
Ddit3				0.572331			-0.572331	3.85115	21.3517	0.000489671	0.00606355
Ddx20						-0.187523	-0.187522	3.87356	7.92323	0.0147088	0.0368735
Ddx54						-0.516168	-0.516	5.57816	32.2373	7.81418e-05	0.00573548
Dnmt1					-0.623517	-0.623517	-0.311526	6.33828	16.8045	0.00127585	0.00831295
Dusp15					-0.962228		0.962228	5.63083	9.76693	0.00916032	0.0268524
Dusp6		2.22154					-1.11077	5.38159	22.1741	0.000490079	0.00606355
Edn1	-1.55247	-2.11494	-3.16574		1.55247	2.11494	-1.05502	2.97204	9.06282	0.0105091	0.0294807
Eed					-1.12594	-1.12594	-0.562968	4.72594	17.4815	0.00109581	0.00776883
Efnb3			1.83198				0.541599	7.3482	16.8393	0.00126581	0.0082978
Enpp2	0.475627				0.951255		0.475627	8.62694	10.5845	0.00634884	0.020945
Ezh2					-0.547235		-0.504723	4.01822	14.3801	0.00227233	0.0112193
Fa2h						1.27864	0.63932	6.9966	16.0994	0.00152437	0.00911622
Fas				1.16377			-1.16377	3.76695	10.8826	0.00640441	0.0210288
Fez1					0.581218		0.581022	7.57913	24.1149	0.000291635	0.00573548
Fgf1		0.551688	0.551688				0.550169	8.03189	14.7333	0.00208201	0.0106441
Fgf2		-1.24487	-1.24487				-1.24486	6.35651	11.505	0.00578112	0.0197188
Fgfr2	1.52549	0.762747			0.762747	0.762747	0.762747	6.41158	20.4394	0.000609057	0.00632874
Fgfr3	1.37835				1.37835		0.689173	7.1807	34.2545	5.8534e-05	0.00573548
Fn1		-1.87497					-1.87496	10.1366	9.80455	0.00927737	0.0270681
Fth1						-0.573935	-0.573093	12.594	19.5296	0.000706434	0.00665514
Gipc1						-0.222364	-0.222036	5.21531	8.53941	0.0119788	0.0320644
Gjc2						1.36516	0.682578	5.01768	13.5568	0.00287903	0.0128099
Gjc3						0.612728	0.612728	7.09079	8.08672	0.0145626	0.0366434
Gmnn	0.529255						-0.52925	2.38149	8.09889	0.0138625	0.0354504
Gnas		-0.241179			0.241179		0.241101	10.3929	8.30683	0.0129332	0.0337275
Gpr37					-0.786887	-1.57377	0.786887	6.8046	13.735	0.00291595	0.0128849
Gpr62							0.298076	4.22646	8.28634	0.0130215	0.0338649
Gpx1				-2.42969			-1.20148	7.22399	16.61	0.00161044	0.00935297
Gria1		0.613195					0.61311	7.08342	34.671	5.52317e-05	0.00573548
Gria2				0.549186			0.549109	7.76744	22.8023	0.00037108	0.00573548
Gria3				0.662443			0.66244	6.56485	31.5107	8.69973e-05	0.00573548
Gria4			0.741353				0.74135	7.07416	36.511	4.29977e-05	0.00573548
Hdac1					-1.18217		-0.591085	5.62701	27.5338	0.000162018	0.00573548
Hdac11					0.427359		0.427359	7.24048	15.827	0.00159995	0.00932755
Hes5		2.71282			-2.71282		1.35641	-0.516286	14.3291	0.0023015	0.0113213
Hexb						-1.28542	-1.02854	8.49056	9.24085	0.0105677	0.0295715
Hgf		-1.42292	-1.42292	-1.42292	1.42292		-1.4229	2.6401	7.89692	0.015875	0.0388626
Hmgb1					0.212483		-0.212483	6.91547	14.0917	0.00244288	0.0116581
Id2		-0.941522			0.941522		-0.470761	6.63112	12.3861	0.00381603	0.0150755
Il16					-0.614453		-0.614453	4.24039	14.6471	0.00212673	0.0107972
Ilk					-0.98358	-0.454179	-0.454002	6.77697	20.1866	0.00061746	0.00634693
Itgb1			-0.758845	-0.758845		-0.758845	-0.758844	7.84843	28.5399	0.000137631	0.00573548
Itgb5					-0.995312		-0.99531	6.99455	19.1007	0.000884259	0.00721226
Jag1					1.1289	0.564448	-0.564405	4.32828	11.5993	0.00474156	0.0173707
Kcnj10						0.797227	0.398614	9.88281	12.3888	0.00381318	0.0150678
Kcnk3					0.527143	0.527143	0.527143	4.61922	19.7288	0.000677975	0.00652985
Kif3a		-1.32413					-1.32413	1.82881	12.9091	0.00331681	0.0139251
Kif14					0.444619	0.444619	0.440462	6.91697	14.1198	0.00242561	0.0116289
Lig1					-0.432926	-0.432926	-0.403293	4.73572	7.8873	0.0148893	0.0372059
Lingo1		0.495274			-1.48583		0.495274	5.18202	16.2114	0.00146225	0.00892339
Lpar1					0.762544	0.762544	0.762544	6.2062	11.9307	0.00468892	0.0172547
Lrp1					-0.339244		-0.33924	10.0676	7.19716	0.0189152	0.0442618
Lyn		-3.15892					-1.50795	6.20379	9.40838	0.0104128	0.0292804
Mapk1		0.425297			-0.212648	0.425297	0.212648	7.85813	8.84362	0.0108519	0.0300304
Mapk14					-0.461219		-0.461219	6.48617	24.8112	0.000257573	0.00573548
Marcks						-0.736812	-0.730681	7.97335	24.3845	0.00027786	0.00573548
Mbp	0.447754				0.447754	0.894159	0.447075	13.1419	9.43441	0.00899821	0.0265402
Mcm2		-0.612596					-0.612596	3.85568	7.19515	0.0191241	0.0446084
Mcm3		-1.13749					-1.13075	4.31966	8.78807	0.0122525	0.0325157
Mcm6		-0.859713					-0.859713	4.60695	9.29198	0.0101214	0.0287513
Mcm7		-0.671695					-0.671695	4.27492	13.2573	0.00302638	0.0131605
Met		-0.746726	-0.746726				-0.746726	4.01145	10.7388	0.00618407	0.0206255
Mki67		-1.58566					-1.58566	5.94927	7.74358	0.0174241	0.0416309
Mog						0.396459	0.396451	7.28953	13.5156	0.00282998	0.0126888
Mtor					0.773715	0.773715	0.353686	6.75117	16.6988	0.00130696	0.00840265
Myd88							-1.40153	5.05874	11.0796	0.00650141	0.0212262
Myef2					-0.239488	-0.239488	0.239488	6.30884	10.2272	0.00706035	0.0224498
Myoc					2.5263	2.5263	2.5263	3.73955	8.41384	0.0140762	0.0358041
Myt1l					0.564115		0.564115	6.57119	22.1718	0.000417991	0.00590411
Nampt	-1.93857			-1.93857			-1.09386	7.37607	12.0051	0.00489879	0.017726
Ncstn						-0.57738	-0.57738	6.55092	20.1264	0.000625052	0.00636866
Ndst1							-0.504366	7.70564	8.99911	0.0103718	0.0292069
Neat1					-1.12333	-1.12333	-1.12333	10.0589	22.7162	0.000393057	0.00580613
Nf1					0.384679	0.384679	0.384671	7.50129	15.0038	0.00194868	0.0103166
Nfatc1					-2.54818		-1.27409	4.83225	21.1979	0.000609274	0.00632874
Nfia	0.417193				-0.417193		0.417193	6.79028	19.6183	0.000693596	0.00657617
Nfic	-0.157435						0.157435	8.17837	6.96054	0.0205806	0.046987
Notch1	0.465273	-0.465273			0.935452		-0.465273	6.40026	15.625	0.00167833	0.00955457
Nrg1						1.96562	0.655206	5.34816	22.1725	0.000417938	0.00590411
Omg						1.29573	0.647852	6.43191	9.26444	0.0100295	0.0285826
Opalin					0.731172	1.46234	0.731172	4.85425	13.208	0.00320126	0.0136286
Oprk1					0.49519	0.49519	0.49519	3.34989	14.6253	0.0021382	0.0108357
Oprl1					-0.425888	-0.425888	0.425888	5.32506	26.6424	0.000187881	0.00573548
Oprm1					0.985771	0.985771	0.980577	2.1091	11.3826	0.00504063	0.0180673
P2rx7				0.878222			-0.807802	5.53288	17.8283	0.00107659	0.00772245
Padi2					1.61584	1.61584	0.80792	6.73518	27.8304	0.000156853	0.00573548
Pak1					0.523835	1.47674	0.523835	7.90636	28.3867	0.000141057	0.00573548
Pak3					0.589257	0.589257	0.589257	6.85019	25.0182	0.000248354	0.00573548
Parp1	0.225127				-0.225127	-0.225127	-0.225127	6.17937	7.09967	0.0195814	0.0453947
Plat			-1.21635				-0.608176	6.24921	9.02259	0.0106649	0.0296887
Plekha1					-0.248348	-0.248348	-0.248035	7.27619	7.65009	0.016148	0.0393794
Plp1						1.66957	0.556524	12.289	11.5485	0.00480978	0.0175398
Pou3f3	0.466943						0.466943	5.93817	17.1454	0.00118123	0.0080106
Ppargc1a							0.613848	5.61353	23.5941	0.000320537	0.00573548
Ppp1r16b					0.233133	0.233133	0.233013	7.32963	9.22729	0.00960259	0.0277351
Psap				-1.79893			-1.00799	11.4299	14.4233	0.00231704	0.0113561
Ptprj					-0.577978		-0.577908	6.73811	21.2861	0.000495996	0.0061096
Ptprz1				-0.367563	-0.367563	-0.367563	0.36756	7.49657	9.99083	0.00758211	0.0236364
Pura				-0.336998			0.336998	6.7799	15.9621	0.00154993	0.00918402
Rac1			-0.164672		-0.164672		-0.164672	8.47471	8.9128	0.0106132	0.0296474
Rbpj	0.758438						-0.758438	6.17173	24.6874	0.00026328	0.00573548
Rcor2	0.5667						0.5667	2.47538	12.1687	0.00404887	0.015691
Rest					-2.4757		-1.02378	5.13677	24.3749	0.000307987	0.00573548
Rhoa		-1.13473	-1.13473		1.13473		-0.567364	8.17164	19.5002	0.000710741	0.00665802
Rnd2					0.368197	0.368197	0.368197	7.0776	9.03613	0.0102028	0.0289136
Robo1			1.15636				0.575318	6.10451	20.38	0.000593796	0.00631542
Rras2						-0.916455	-0.458227	3.48389	9.90572	0.00778088	0.024014
Runx1		3.53412					-1.75171	5.02012	8.36327	0.0143004	0.0361908
S1pr3							-1.15331	5.47553	7.97698	0.0161603	0.0393937
S1pr5				0.274991			0.274991	5.36774	7.56401	0.0166353	0.0402346
Seh1l					-0.641634	-0.328165	-0.302082	5.482	10.877	0.00582809	0.0198255
Sema4a				1.77163			-0.885816	6.23709	19.9451	0.000709603	0.00665802
Skap2			-0.849583			-0.849583	-0.849583	6.11635	25.8783	0.000221128	0.00573548
Slc8a3					0.49569		0.49569	5.59954	30.2783	0.000104813	0.00573548
Slit2			0.559655				0.559066	5.77299	10.7273	0.00619808	0.0206461
Smad4			0.213812				-0.213812	5.47115	9.44663	0.00896396	0.0264625
Smarca2					0.412748	0.412748	0.412748	8.08647	17.4444	0.00110489	0.0077936
Smo	-0.433855	-0.216927			0.216927		-0.216927	5.12364	12.861	0.00335936	0.0140387
Smurf1					-0.389243	-0.194622	-0.194622	5.92336	7.6612	0.0160863	0.0392592
Sox4	0.596378				1.19276		-0.596378	4.80715	13.2208	0.00305537	0.0132521
Sox5	-0.383898	0.383898	0.767796		-0.383898		0.383898	4.13454	13.1543	0.00310909	0.0133811
Sox9	-0.938144						-0.465407	6.00188	14.146	0.00240963	0.0115922
Sp7					1.86976	0.93488	0.93488	0.807744	11.0108	0.00560658	0.0193485
Spp1		-1.54999	-1.54999	-1.54999	-1.54999		-1.54999	8.25341	14.7073	0.00260554	0.0120488
Sptbn1						0.424384	0.424031	9.91941	18.4006	0.000896453	0.00724055
St18	0.636844				0.636844		0.630684	4.5376	12.152	0.00409679	0.015818
St3gal2					0.395419	0.395419	0.309542	6.31443	19.0242	0.000785063	0.00690939
Stat1				1.42358		1.42358	-1.42358	7.19275	7.29612	0.0201927	0.0463806
Stat3				-0.798628			-0.798628	7.84969	9.06237	0.0108635	0.0300458
Sulf1	-1.62245						-0.811226	5.84228	9.24847	0.0103699	0.0292069
Sulf2	-0.527428						-0.263714	7.67088	9.22214	0.00961819	0.0277561
Suz12					-0.224135	-0.224135	-0.224135	5.63655	11.0681	0.00551478	0.0191226
Tcf7l2	-0.781267	-1.56253					-0.781267	4.08716	17.0306	0.00121218	0.00810204
Tenm4					1.58938	0.794693	0.794692	6.87006	41.3638	2.32003e-05	0.00573548
Tfeb				0.372786	0.372786	0.372786	-0.372079	4.59211	23.5106	0.000325473	0.00573548
Tgfb1			1.79374	-1.79374	-3.58747	-1.79374	-1.79037	5.84555	14.007	0.00310982	0.0133811
Thbs1	2.29513						-2.29513	6.64286	19.3268	0.00100527	0.00751951
Tlr2					2.38995	2.38995	-2.0381	6.35705	8.16766	0.0152084	0.0377452
Tmem106b					0.41575	0.41575	0.415007	7.2864	9.7417	0.00818137	0.0248634
Tnf				4.83495	4.83495		-2.41747	3.20046	9.63302	0.00974995	0.0280443
Tns3					-0.923336	-0.461668	-0.461668	7.86483	17.9174	0.000995472	0.00751565
Tppp						0.988487	0.494244	8.18582	10.0979	0.00734043	0.0230899
Tsc1				0.179586			0.179586	6.40406	11.7342	0.0045657	0.0169469
Ugt8a						1.59288	1.05929	7.59177	15.9215	0.00182236	0.00997154
Unc5b			-0.867641				0.867006	5.54417	16.6622	0.00145649	0.0089015
Vamp2						0.248695	0.248695	8.18123	8.38164	0.0126168	0.0331611
Vhl			-0.326345		-0.326345	-0.326345	-0.302634	5.45765	10.953	0.00570109	0.0195197
Wasf1					0.423379	0.423379	0.423379	5.36007	16.6765	0.00131363	0.0084196
Wasf2			-1.43529				-0.717644	6.57986	16.6248	0.00137784	0.00864679
Wnt3		1.16513					0.582566	2.96217	27.588	0.000160585	0.00573548
													Specification	Proliferation	Migration	Survival	Differentiation	Myelination
												TotalScores	-0.0890267	-19.6058	-13.7947	-4.25466	-3.49346	20.7628
												Total positive	13.1453	17.0913	8.0345	19.2497	49.3035	47.081
												Total negative	-13.2343	-36.6971	-21.8292	-23.5044	-52.7969	-26.3182
												Number genes	29	43	23	32	106	94
												Positive genes	16	14	9	15	57	55
												Negative genes	13	29	14	17	49	39

## Sheet: graphics
		Specification	Proliferation	Migration	Survival	Differentiation	Myelination	Total
	TotalScores	-0.0890267	-19.6058	-13.7947	-4.25466	-3.49346	20.7628	-20.4748
	Total positive	13.1453	17.0913	8.0345	19.2497	49.3035	47.081	153.905
	Total negative	-13.2343	-36.6971	-21.8292	-23.5044	-52.7969	-26.3182	-174.38
	Number genes	29	43	23	32	106	94	327
	Positive genes	16	14	9	15	57	55	166
	Negative genes	13	29	14	17	49	39	161
