# Supplementary material for: Androgens show sex-dependent differences in myelination in immune and non-immune murine models of CNS demyelination
Source: Nat Commun. 2023 Mar 22;14:1592. doi: 10.1038/s41467-023-36846-w (PMC10033728; doi:10.1038/s41467-023-36846-w)
Supplement: Supplementary file 8 — Supplementary Dataset 5 [file 41467_2023_36846_MOESM8_ESM.xlsx]

## Sheet: DHTMvsCTM_stats_OLcurated_logFC
Symbol	Specification	Proliferation	Migration	Survival	Differentiation	Myelination	logFC	logCPM	F	Pvalue	FDR
Abcd1				-0.668864			-0.606886	5.26213	11.3018	0.00525801	0.0314767
Abl1		-0.396717					-0.396717	6.55108	29.1166	0.000125577	0.0058058
Acox1						-0.158444	-0.158444	7.51461	8.83828	0.0108706	0.0488107
Adam15				-0.729521			-0.364761	7.18904	12.8568	0.00336309	0.0245086
Adam22					0.414273		0.414027	7.47285	11.2028	0.00530561	0.031616
Ago2						0.197254	0.19725	7.27022	8.93525	0.0105371	0.0479307
Agps						0.471487	0.407104	6.33585	33.5674	6.44927e-05	0.00504831
Apc					0.72379		0.361895	8.28624	14.551	0.00217782	0.0194317
Apoe				-2.11562			-2.11562	11.5327	16.0323	0.00192257	0.0182116
Ar	0.491237	0.491237			0.982474	0.982474	0.491237	4.81644	10.8669	0.00584524	0.0334131
Arsa						-0.793173	-0.396586	5.11086	14.9149	0.00199138	0.0184961
Ash1l							0.271485	7.1986	12.4779	0.00372238	0.0258523
B4galt6						0.387972	0.387907	6.95475	19.2731	0.00074513	0.0114623
Bax				1.47586			-0.491935	4.30643	9.25915	0.00950658	0.0451232
Bdnf					0.821732	0.821732	0.821703	2.59495	38.6276	3.26131e-05	0.00425576
Bmp4	1.43483		0.717417		1.43483	0.717417	-0.717402	2.13989	9.51892	0.00876444	0.0432346
Cadm1						0.395999	0.395999	6.58058	16.3325	0.00142177	0.0156854
Cadm2						0.867592	0.867592	6.75702	27.3271	0.000175123	0.00645713
Cd200				-0.568748			0.568075	6.47328	31.7942	8.34111e-05	0.00523669
Cers2						0.182655	0.182655	7.39046	14.5091	0.00220057	0.0194992
Ckap5						0.244887	0.244887	7.59098	11.9139	0.00434314	0.0280415
Ckb						-1.53592	-0.526796	9.81925	25.2844	0.000237051	0.00723161
Cnr1		-0.558345			0.558345	0.558345	0.558304	5.51905	24.1942	0.0002875	0.00769568
Csnk2a1				-0.336669			0.165303	6.72343	9.39531	0.00910884	0.0441265
Ctf1							-1.10505	0.538336	14.7188	0.00208947	0.0188822
Cthrc1		0.423229			-0.423229		0.423221	2.91941	9.27809	0.00945008	0.0449461
Ctnnb1	-0.254889	-0.597772			0.597772	-0.254889	-0.250489	8.65586	9.79409	0.00805089	0.040811
Ctsd					-2.19268	-2.19268	-2.01009	9.66743	18.1921	0.00123158	0.0146173
Ctsf							-0.489056	5.44687	21.8105	0.00044796	0.00901452
Cx3cr1	-1.14532				-1.14532		-1.1453	7.10202	15.15	0.00223784	0.0196833
Cyp51					-1.21927	-1.21927	1.21921	7.20609	19.4955	0.000880175	0.0124051
Dcaf12l1							0.475248	4.60534	20.7356	0.00055297	0.00987835
Ecrg4		1.35271					-1.35207	2.1412	10.7155	0.00631346	0.0351692
Enpp2	0.56579				1.12116		0.560579	8.62694	14.7079	0.00209505	0.0189087
Ermn						0.956633	0.956633	8.0126	47.1193	1.19641e-05	0.00350591
Fa2h						1.4927	0.746349	6.9966	21.8943	0.000450359	0.00903043
Fez1					0.376452		0.376452	7.57913	10.0837	0.00737189	0.0385947
Fgfr3	-0.948472				-0.948472		-0.474236	7.1807	15.6926	0.00165161	0.0170184
Fkbp1a					0.256222		0.256222	7.68822	13.2427	0.00303793	0.0230229
Galc						-0.821947	-0.410545	5.45711	12.8215	0.00339486	0.0245764
Gas6				-0.336269	-0.336269	-0.336269	-0.336269	7.1039	14.3429	0.00229353	0.0199733
Gas7					0.476198		0.407602	6.94082	11.4776	0.00490683	0.0300877
Gatm						0.541463	0.541463	8.02983	24.146	0.000290002	0.00770328
Gdpd2		0.69299				-0.69299	-0.690299	4.08163	11.5521	0.00484071	0.0298246
Gria2				0.46198			0.46198	7.76744	16.1004	0.00150055	0.0160768
Gria3				0.44422			0.444202	6.56485	14.0873	0.00244554	0.0207208
Gria4			0.618358				0.618358	7.07416	25.3076	0.000236094	0.00723161
Hdac2					0.798419		0.399209	6.0245	23.8054	0.000308429	0.00776969
Il16					-0.691342		-0.691304	4.24039	18.6178	0.000855687	0.0122008
Il33						0.814386	0.814039	7.09397	26.6148	0.000192227	0.00665806
Ilk					-0.617589	-0.387944	-0.308794	6.77697	9.41767	0.00904537	0.044069
Itgav		0.368824	0.368824		0.368824		0.368824	7.21499	10.2841	0.00694099	0.0373023
Itgb5					-0.949784		-0.94978	6.99455	17.5072	0.00123249	0.0146173
Mal						0.898148	0.404907	8.93634	12.0018	0.00423894	0.027582
Mapk1		0.539583			-0.269792	0.539583	0.269792	7.85813	14.2443	0.00235085	0.0202096
Mapk3		-0.489325		-0.244662	0.244662		-0.244662	7.1586	9.94225	0.00769483	0.0396321
Mcoln1					-0.285546	-0.285546	-0.285541	6.07487	16.1965	0.00146735	0.0159102
Mettl14					0.581672	0.298359	0.290836	4.78523	16.679	0.0013129	0.0151341
Myef2					-0.487571	-0.487571	0.487571	6.30884	42.456	2.0351e-05	0.00389338
Myt1l					0.525296		0.525296	6.57119	19.1586	0.000763208	0.011553
Ncstn						-0.395628	-0.395628	6.55092	9.55092	0.00867779	0.0429849
Neat1					-0.783528	-0.783528	-0.783052	10.0589	11.292	0.0052723	0.0314961
Nf1					0.394977	0.394977	0.390498	7.50129	15.4407	0.0017537	0.0174603
Notch3	-0.326223						-0.326223	5.16881	10.0387	0.00747294	0.0389213
Nrg1						1.56571	0.521904	5.34816	13.925	0.00254815	0.0212282
Opalin					1.16554	2.33185	1.16554	4.85425	32.7444	8.09546e-05	0.00523669
P2rx7				0.722432			-0.722431	5.53288	14.4035	0.00236668	0.0203034
Pak1					0.351846	0.613692	0.300518	7.90636	9.29967	0.00938614	0.0448096
Pak3					0.659883	0.659883	0.605988	6.85019	26.3784	0.000196437	0.00670978
Pax6			-0.496918				-0.496918	3.52991	14.5099	0.00220015	0.0194992
Pde4b					-0.99438	-0.497154	0.497154	7.12067	11.0137	0.00560195	0.0326126
Plat			-1.728				-0.863998	6.24921	18.002	0.00106841	0.0137063
Pparg					-1.29713	-0.648563	-0.648563	0.787296	13.5276	0.0028212	0.0222176
Ppargc1a							0.378312	5.61353	8.88227	0.0107178	0.0483837
Psap				-1.92833			-1.09283	11.4299	16.8565	0.00130703	0.0150915
Pten						0.583489	0.254152	6.96715	12.5643	0.00363671	0.0255388
Qk	0.464645				0.464645	1.39394	0.464645	9.51407	13.3227	0.00297522	0.0228037
Scrib						-0.269447	-0.269441	6.07761	12.4408	0.00375989	0.0259617
Seh1l					0.562689	0.281344	0.28134	5.482	9.59403	0.0085626	0.042568
Shh	2.12193	2.12193			-1.69513		1.06095	2.69487	11.7686	0.00459587	0.0288806
Sirt2					-0.658876	-0.329435	-0.329435	7.98393	14.7292	0.00208413	0.0188678
Slc8a3					0.422513		0.402251	5.59954	19.8273	0.000664399	0.0108807
Slit2			0.745315				0.745315	5.77299	18.9419	0.00082653	0.0119736
Smo	-0.912584	-0.456292			0.456292		-0.456292	5.12364	56.5117	4.61498e-06	0.00335254
Sox2		-0.572937	-0.572937		-0.572937		-0.572937	5.09941	12.6657	0.00353905	0.0251306
Sox4	0.591993				1.1822		-0.591099	4.80715	12.9989	0.00323889	0.0239695
St18	0.683277				0.683277		0.683208	4.5376	14.0698	0.00247742	0.0208991
Tfeb				0.41158	0.41158	0.41158	-0.41158	4.59211	28.8955	0.000130049	0.0058058
Thra					-0.546138		-0.273007	7.81819	10.9919	0.00563734	0.0327287
Tns3					-0.887181	-0.443596	-0.443509	7.86483	16.5637	0.00134801	0.0153169
Tppp						0.936499	0.468249	8.18582	9.0518	0.0101519	0.0469698
Ugcg						1.25515	0.512758	6.34409	84.1346	5.18379e-07	0.00204189
Ugt8a						1.16653	1.1665	7.59177	19.2169	0.000908216	0.0125891
Vamp2						0.259717	0.259717	8.18123	9.14033	0.00987035	0.0460515
													Specification	Proliferation	Migration	Survival	Differentiation	Myelination
												TotalScores	2.76622	2.91911	-0.347937	-3.41261	0.0354009	10.6894
												Total positive	6.3537	5.9905	2.44991	3.51607	17.0376	23.2234
												Total negative	-3.58749	-3.07139	-2.79785	-6.92868	-17.0022	-12.534
												Number genes	12	13	7	13	47	50
												Positive genes	7	7	4	5	27	31
												Negative genes	5	6	3	8	20	19

## Sheet: graphics
		Specification	Proliferation	Migration	Survival	Differentiation	Myelination	Total
	TotalScores	2.76622	2.91911	-0.347937	-3.41261	0.0354009	10.6894	12.6496
	Total positive	6.3537	5.9905	2.44991	3.51607	17.0376	23.2234	58.5712
	Total negative	-3.58749	-3.07139	-2.79785	-6.92868	-17.0022	-12.534	-45.9216
	Number genes	12	13	7	13	47	50	142
	Positive genes	7	7	4	5	27	31	81
	Negative genes	5	6	3	8	20	19	61
																	a a
