# Supplementary material for: Androgens show sex-dependent differences in myelination in immune and non-immune murine models of CNS demyelination
Source: Nat Commun. 2023 Mar 22;14:1592. doi: 10.1038/s41467-023-36846-w (PMC10033728; doi:10.1038/s41467-023-36846-w)
Supplement: Supplementary file 9 — Supplementary Dataset 6 [file 41467_2023_36846_MOESM9_ESM.xlsx]

## Sheet: Graphs
		F-up					M-up
		synapse organization	1.2988e-60	59.8865			synapse organization	4.57198e-17	16.3399
		neurotransmitter secretion	6.75665e-47	46.1703			neurotransmitter secretion	4.76933e-14	13.3215
		axonogenesis	1.47618e-46	45.8309			dendrite development	1.48463e-13	12.8284
		dendrite development	1.75595e-36	35.7555			synaptic vesicle exocytosis	2.78178e-12	11.5557
		synapse assembly	7.94729e-35	34.0998			synapse assembly	8.13451e-12	11.0897
		synaptic vesicle exocytosis	9.78489e-35	34.0094			regulation of cell morphogenesis involved in differentiation	5.19192e-10	9.28467
		cognition	3.23733e-31	30.4898			axonogenesis	6.82013e-10	9.16621
		F-down					M-down
		T cell activation	5.13771e-55	54.2892			lipid catabolic process	3.19531e-13	12.4955
		positive regulation of cytokine production	5.13771e-55	54.2892			small molecule catabolic process	1.87816e-11	10.7263
		lymphocyte differentiation	4.91797e-39	38.3082			organic acid catabolic process	4.33842e-08	7.36267
		leukocyte migration	1.26884e-35	34.8966			lysosome organization	7.83154e-06	5.10615
		myeloid cell differentiation	5.56541e-34	33.2545			autophagy	1.57787e-05	4.80193
		positive regulation of immune effector process	2.58627e-33	32.5873			monocarboxylic acid catabolic process	0.000356158	3.44836
		lymphocyte proliferation	1.01191e-28	27.9949			alcohol metabolic process	0.000748459	3.12583

## Sheet: GO_DHTFvsCTF_DEGs_upregulated
ID	Description	GeneRatio	BgRatio	pvalue	p.adjust	qvalue	geneID	Count
GO:0050808	synapse organization	204/3034	451/23210	2.87612981748295e-64	1.65636316188843e-60	1.29879967547388e-60	Nrxn3/Ntrk2/Grin2a/Adgrl3/Glrb/Dgkb/Clstn2/Arhgef9/Ptprd/Cnksr2/Atp2b2/Reln/Sez6l/Pak1/Ppp1r9a/Magi2/Ctnnd2/Amigo1/Adgrb3/Gabrg2/Opa1/Cdkl5/Clstn3/Adgrl2/Lrrc4c/Stau2/Zfp804a/Lrrtm3/Erbb4/Clstn1/Pak3/Pfn2/Ntng1/Rph3a/Cacna2d2/Mecp2/Sparcl1/Efna5/Mdga2/Gabrb3/Cacng2/Cacnb4/Adgrl1/Cadm1/Bsn/Nrxn1/Flrt1/Nlgn1/Six4/Frmpd4/Cdh8/Snap91/Itsn1/Nrg1/Add2/Ank3/Sipa1l1/Nefl/Unc13c/Cux2/Rab3a/Ube2v2/Wasf3/Se…	204
GO:0099003	vesicle-mediated transport in synapse	139/3034	250/23210	6.45143217060193e-58	1.85768989352483e-54	1.45666547430959e-54	Nrxn3/Sh3gl2/Adra1a/Nrn1/Chrna4/Mapk10/Syt7/Magi2/Cadps/Grm7/Rims2/Snap25/Napb/Clstn1/Amph/Prkce/Pfn2/Nsg1/Prepl/Syt2/Apba1/Clcn3/Ppfia3/Cacnb4/Vamp1/Synj1/Grin3a/Dnm1/Bsn/Nrxn1/Scamp5/Nlgn1/Rims1/Nr3c2/Snap91/Itsn1/Stxbp1/Fgf14/Unc13c/Rab3a/Sv2a/Dnajc6/Cplx1/Bace1/Ppp3r1/Slc17a6/Prkar1b/Eps15/Dnm3/Syp/Slc32a1/Atp2a2/Prkcb/Pclo/Syt1/Pcdh17/Stx1b/Myo6/Apba2/Pacsin1/Syt9/Sh3gl3/Kcnh1/Chrnb2/Syn3/Ca…	139
GO:0042391	regulation of membrane potential	185/3034	439/23210	1.46418535797003e-52	2.81074782551647e-49	2.2039842756812e-49	Kcnma1/Ntrk2/Gria1/Kcna2/Gabra5/P2rx5/Adra1a/Grin2a/Ptpn3/Scn8a/Chrna4/Glrb/Kcnq3/Glra1/Reln/Rgs7bp/Scn4b/Asic1/Ppp1r9a/Nalcn/Rims2/Cacna1i/Slc25a27/Gabrg2/Gabra3/Akap6/Kcnj11/Atp1b1/Gjd2/Dpp6/Kcnd2/Scn1a/Prkce/Kcnc2/Mecp2/Mapk8ip2/Gabrb3/Prkcz/Gabrg3/Fgf12/Cacng2/Cacnb4/Kcna1/Nrxn1/Cnr1/Nlgn1/Rims1/Nr3c2/Ank3/Atp1a3/Rgs7/Kcnk1/Kcnk9/Fgf14/Cux2/Trpc5/Kcnip1/Ppp3ca/Mpp2/Kcnk10/Scn2a/Ntrk3/Ank2/Kcn…	185
GO:0099504	synaptic vesicle cycle	122/3034	221/23210	1.75171018675015e-50	2.52202474137353e-47	1.97758860556794e-47	Nrxn3/Sh3gl2/Adra1a/Nrn1/Chrna4/Syt7/Magi2/Cadps/Grm7/Rims2/Snap25/Napb/Amph/Prkce/Pfn2/Prepl/Syt2/Apba1/Clcn3/Ppfia3/Cacnb4/Vamp1/Synj1/Grin3a/Dnm1/Bsn/Nrxn1/Scamp5/Nlgn1/Rims1/Nr3c2/Snap91/Itsn1/Stxbp1/Fgf14/Unc13c/Rab3a/Sv2a/Dnajc6/Cplx1/Bace1/Slc17a6/Prkar1b/Dnm3/Syp/Slc32a1/Atp2a2/Prkcb/Pclo/Syt1/Pcdh17/Stx1b/Myo6/Apba2/Pacsin1/Syt9/Sh3gl3/Kcnh1/Chrnb2/Syn3/Cacna1a/Syndig1/Ppp3cb/Syn2/Rab27b…	122
GO:0006836	neurotransmitter transport	144/3034	298/23210	6.82753186833238e-50	7.86395120594523e-47	6.16633930845177e-47	Nrxn3/Ntrk2/Adra1a/Nrn1/Chrna4/Pak1/Asic1/Ppp1r9a/Atp1a2/Syt7/Cadps/Grm7/Rims2/Epm2a/Snap25/Napb/Sv2c/Sv2b/Kcnc3/Slc6a1/Slc6a15/Prkce/Pfn2/Rph3a/Prepl/Syt2/Apba1/Gabbr1/Slc6a17/Ppfia3/Cacnb4/Vamp1/Synj1/Grin3a/Lin7a/Nrxn1/Ptprn2/Slc25a12/Nlgn1/Rims1/Pnkd/Nr3c2/Snap91/Slc6a5/Stxbp1/Unc13c/Rab3a/Sv2a/Cplx1/Bace1/Slc17a6/Syp/Slc32a1/Atp2a2/Prkcb/Pclo/Syt1/Apln/Stx1b/Nos1/Gpm6b/Ica1/Myo6/Gabra2/Apba2…	144
GO:0007269	neurotransmitter secretion	110/3034	186/23210	1.04735909143874e-49	8.61677286799383e-47	6.75664737183787e-47	Nrxn3/Ntrk2/Adra1a/Nrn1/Chrna4/Pak1/Asic1/Ppp1r9a/Syt7/Cadps/Grm7/Rims2/Snap25/Napb/Kcnc3/Prkce/Pfn2/Rph3a/Prepl/Syt2/Apba1/Ppfia3/Cacnb4/Vamp1/Synj1/Grin3a/Lin7a/Nrxn1/Ptprn2/Nlgn1/Rims1/Pnkd/Nr3c2/Snap91/Stxbp1/Unc13c/Rab3a/Sv2a/Cplx1/Bace1/Syp/Atp2a2/Prkcb/Pclo/Syt1/Stx1b/Ica1/Myo6/Apba2/Syt9/Kcnh1/Chrnb2/Syn3/Cacna1a/Nrxn2/Cacna1b/Slc6a9/Syn2/Htr2c/Syn1/Gsk3b/Rab3gap1/P2ry1/Snap47/Ppfia2/Ncs1…	110
GO:0099643	signal release from synapse	110/3034	186/23210	1.04735909143874e-49	8.61677286799383e-47	6.75664737183787e-47	Nrxn3/Ntrk2/Adra1a/Nrn1/Chrna4/Pak1/Asic1/Ppp1r9a/Syt7/Cadps/Grm7/Rims2/Snap25/Napb/Kcnc3/Prkce/Pfn2/Rph3a/Prepl/Syt2/Apba1/Ppfia3/Cacnb4/Vamp1/Synj1/Grin3a/Lin7a/Nrxn1/Ptprn2/Nlgn1/Rims1/Pnkd/Nr3c2/Snap91/Stxbp1/Unc13c/Rab3a/Sv2a/Cplx1/Bace1/Syp/Atp2a2/Prkcb/Pclo/Syt1/Stx1b/Ica1/Myo6/Apba2/Syt9/Kcnh1/Chrnb2/Syn3/Cacna1a/Nrxn2/Cacna1b/Slc6a9/Syn2/Htr2c/Syn1/Gsk3b/Rab3gap1/P2ry1/Snap47/Ppfia2/Ncs1…	110
GO:0007409	axonogenesis	188/3034	470/23210	2.61513957632123e-49	1.88257360250424e-46	1.4761774713708e-46	Dpysl2/Ntrk2/Fgfr3/Nrn1/Reln/Dixdc1/Ptprm/Pak1/Unc5d/Arhgef28/Wnt3/Amigo1/Plppr4/Cdkl5/Ptch1/Tenm2/Kif5c/Lrrc4c/Dpysl5/Chn1/Atp8a2/Pak3/Etv1/Lhx1/Ntng1/Dab1/Plxna4/Efna5/Map1a/Snap91/Nrg1/Ank3/Stxbp1/Cntn4/Sipa1l1/Nefl/Clasp2/Trpc5/Rab3a/Pafah1b1/Cntn6/Rufy3/Usp33/Sema3e/Ntrk3/Slitrk1/Epha5/B4galt6/Apbb2/Nptn/Slitrk3/Cyfip2/Enah/Apbb1/Robo1/Dscam/Myh10/Grin1/Fgfr2/Unc5c/Atl1/Lmtk2/Dcc/Nefm/Cobl/C…	188
GO:0098693	regulation of synaptic vesicle cycle	88/3034	144/23210	1.26905846478789e-41	8.12056410968163e-39	6.36755650753223e-39	Nrxn3/Adra1a/Nrn1/Chrna4/Syt7/Magi2/Grm7/Rims2/Napb/Prkce/Pfn2/Prepl/Syt2/Apba1/Cacnb4/Vamp1/Synj1/Grin3a/Dnm1/Bsn/Nrxn1/Scamp5/Nlgn1/Rims1/Nr3c2/Snap91/Stxbp1/Fgf14/Rab3a/Cplx1/Bace1/Prkar1b/Dnm3/Syp/Atp2a2/Prkcb/Syt1/Pcdh17/Stx1b/Myo6/Apba2/Syt9/Kcnh1/Chrnb2/Ppp3cb/Syn1/Gsk3b/Rab3gap1/P2ry1/Ppfia2/Ncs1/Stxbp5l/Chrm2/Rims3/Chrna5/Htr1a/Nlgn3/Grm8/Rapgef4/Syt11/Drd2/Dnm1l/Cdk5r1/Adcy1/Stxbp5/Pls3…	88
GO:0016358	dendrite development	129/3034	294/23210	3.88846667555017e-39	2.23936795844934e-36	1.75594968822213e-36	Ntrk2/Hecw2/Mark1/Mcf2/Ptprd/Reln/Pak1/Ppp1r9a/Ctnnd2/Adgrb3/Ss18l1/Opa1/Cdkl5/Stau2/Phactr1/Btbd3/Pak3/Dab1/Mecp2/Mapk8ip2/Elavl4/Sarm1/Map1a/Mapk8/Grin3a/Flrt1/Nlgn1/Itsn1/Nrg1/Sipa1l1/Cux2/Trpc5/Cpeb3/Pafah1b1/Ppp3ca/Klhl1/Cit/D130043K22Rik/Mfn1/Epha5/Camk1d/Slc12a5/Robo1/Dnm3/Dscam/Grin1/Arhgap44/Hecw1/Fat3/Cobl/Myo6/Ephb1/Pacsin1/Tnik/Dlg4/Kidins220/Map1b/Map2/Chrnb2/Cacna1a/Strn/Camk2b/Dcx/…	129
GO:0046928	regulation of neurotransmitter secretion	81/3034	133/23210	2.96997204862308e-38	1.55491536618366e-35	1.21925168311895e-35	Nrxn3/Ntrk2/Adra1a/Nrn1/Chrna4/Asic1/Ppp1r9a/Syt7/Grm7/Rims2/Napb/Kcnc3/Prkce/Pfn2/Prepl/Syt2/Apba1/Cacnb4/Vamp1/Grin3a/Nlgn1/Rims1/Pnkd/Nr3c2/Stxbp1/Rab3a/Cplx1/Bace1/Syp/Atp2a2/Prkcb/Syt1/Stx1b/Ica1/Myo6/Apba2/Syt9/Kcnh1/Chrnb2/Cacna1a/Cacna1b/Htr2c/Gsk3b/Rab3gap1/P2ry1/Ppfia2/Ncs1/Stxbp5l/Chrm2/Rims3/Chrna5/Htr1a/Nf1/Grm8/Edn3/Drd2/Dnm1l/Adcy1/Snca/Rhot1/Stxbp5/Cplx2/Prkcg/Rab5a/Unc13a/Braf/Gr…	81
GO:0001505	regulation of neurotransmitter levels	147/3034	373/23210	8.01039605187035e-38	3.84432257189344e-35	3.01443851425647e-35	Nrxn3/Ntrk2/Adra1a/Grin2a/Nrn1/Chrna4/Aldh5a1/Atp2b2/Pak1/Asic1/Ppp1r9a/Atp1a2/Syt7/Cadps/Grm7/Rims2/Snap25/Napb/Mapk9/Kcnc3/Slc6a1/Prkce/Pfn2/Rph3a/Prepl/Syt2/Apba1/Agtpbp1/Ppfia3/Cacnb4/Vamp1/Synj1/Grin3a/Lin7a/Nrxn1/Ptprn2/Nlgn1/Rims1/Pnkd/Nr3c2/Snap91/Slc6a5/Stxbp1/Unc13c/Rab3a/Sv2a/Gad1/Cplx1/Bace1/Slc17a6/Syp/Atp2a2/Prkcb/Pclo/Syt1/Stx1b/Nos1/Gpm6b/Ica1/Myo6/Gabra2/Apba2/Syt9/Kcnh1/Nat8l/Ch…	147
GO:0007416	synapse assembly	95/3034	180/23210	2.28785684637737e-37	1.01352058294517e-34	7.94729220320559e-35	Nrxn3/Ntrk2/Adgrl3/Clstn2/Arhgef9/Ptprd/Reln/Ppp1r9a/Magi2/Amigo1/Adgrb3/Gabrg2/Clstn3/Adgrl2/Stau2/Lrrtm3/Erbb4/Clstn1/Mecp2/Efna5/Mdga2/Gabrb3/Adgrl1/Cadm1/Bsn/Nrxn1/Flrt1/Nlgn1/Six4/Nrg1/Add2/Sipa1l1/Cux2/Ube2v2/Lhfpl4/Ntrk3/Lrfn5/Slitrk1/Gabra1/Nptn/Slitrk3/Dnm3/Grin1/Pclo/Pcdh17/Myo6/Ephb1/Gabra2/Kirrel3/Chrnb2/Lingo4/Grid2/Cacna1a/Nrxn2/Nptx1/Syndig1/Cbln1/Slitrk2/Adgrb1/Lrrc4/Slitrk5/Fbxo4…	95
GO:0016079	synaptic vesicle exocytosis	82/3034	139/23210	3.03354431230718e-37	1.24787012104122e-34	9.78489105247956e-35	Nrxn3/Adra1a/Nrn1/Chrna4/Syt7/Cadps/Grm7/Rims2/Snap25/Napb/Prkce/Pfn2/Prepl/Syt2/Apba1/Ppfia3/Cacnb4/Vamp1/Synj1/Grin3a/Nlgn1/Rims1/Nr3c2/Stxbp1/Unc13c/Rab3a/Sv2a/Cplx1/Bace1/Syp/Atp2a2/Prkcb/Pclo/Syt1/Stx1b/Myo6/Apba2/Syt9/Kcnh1/Chrnb2/Cacna1a/Gsk3b/Rab3gap1/P2ry1/Snap47/Ppfia2/Ncs1/Erc2/Stxbp5l/Chrm2/Rims3/Chrna5/Htr1a/Grm8/Syt11/Drd2/Dnm1l/Otof/Adcy1/Snca/Stxbp5/Cplx2/Sptbn2/Prkcg/Rab5a/Unc13a…	82
GO:0051588	regulation of neurotransmitter transport	94/3034	178/23210	5.1481209144555e-37	1.97653522308995e-34	1.54985534898345e-34	Nrxn3/Ntrk2/Adra1a/Nrn1/Chrna4/Asic1/Ppp1r9a/Syt7/Grm7/Rims2/Napb/Kcnc3/Slc6a1/Prkce/Pfn2/Prepl/Syt2/Apba1/Gabbr1/Cacnb4/Vamp1/Grin3a/Nlgn1/Rims1/Pnkd/Nr3c2/Stxbp1/Rab3a/Sv2a/Cplx1/Bace1/Syp/Atp2a2/Prkcb/Syt1/Apln/Stx1b/Nos1/Gpm6b/Ica1/Myo6/Apba2/Syt9/Kcnh1/Nat8l/Chrnb2/Cacna1a/Cacna1b/Abat/Htr2c/Gsk3b/Rab3gap1/P2ry1/Ppfia2/Ncs1/Stxbp5l/Chrm2/Rims3/Chrna5/Htr1a/Nf1/Grm8/Edn3/Drd2/Dnm1l/Adcy1/Snca…	94
GO:0050803	regulation of synapse structure or activity	121/3034	276/23210	9.87172974972802e-37	3.38424572482544e-34	2.65367967017321e-34	Ntrk2/Adgrl3/Dgkb/Clstn2/Arhgef9/Ptprd/Reln/Ppp1r9a/Magi2/Amigo1/Adgrb3/Opa1/Cdkl5/Clstn3/Adgrl2/Stau2/Zfp804a/Lrrtm3/Clstn1/Pak3/Mecp2/Sparcl1/Efna5/Mdga2/Adgrl1/Dnm1/Nrxn1/Flrt1/Nlgn1/Six4/Frmpd4/Cdh8/Snap91/Itsn1/Sipa1l1/Cux2/Ube2v2/Pafah1b1/Lhfpl4/Ntrk3/Lrfn5/Slitrk1/Mfn1/Slc17a6/Slitrk3/Dnm3/Myh10/Grin1/Arhgap44/Ephb1/C1ql3/Chrnb2/Sybu/Lingo4/Grid2/Nptx1/Syndig1/Cbln1/Slitrk2/Camk2b/Adgrb1/E…	121
GO:0010769	regulation of cell morphogenesis involved in differentiation	138/3034	343/23210	9.98995959750522e-37	3.38424572482544e-34	2.65367967017321e-34	Dpysl2/Ntrk2/Hecw2/Ptprd/Reln/Ttc3/Dixdc1/Pak1/Ppp1r9a/Wnt3/Amigo1/Adgrb3/Ss18l1/Opa1/Cdkl5/Lrrc4c/Stau2/Mapk9/Chn1/Pak3/Dab1/Plxna4/Efna5/Sarm1/Dmtn/Nlgn1/Snap91/Nrg1/Sipa1l1/Nefl/Clasp2/Cux2/Trpc5/Pafah1b1/Ppp3ca/Rufy3/Cit/Sema3e/Ntrk3/Slitrk1/Mfn1/Robo1/Dnm3/Dscam/Grin1/Arhgap44/Hecw1/Nefm/Fgf13/Zswim5/Tnik/Map1b/Map2/Arhgap35/Chrnb2/Cacna1a/L1cam/Xk/Brsk2/Mycbp2/Camk2b/Map3k13/Efnb3/Dcx/Epha4…	138
GO:0045666	positive regulation of neuron differentiation	164/3034	461/23210	1.41286007928373e-35	4.52036733144167e-33	3.54454370767673e-33	Ntrk2/Acsl6/Ptprd/Reln/Dixdc1/Pak1/Ppp1r9a/Magi2/Wnt3/Impact/Amigo1/Rims2/Ss18l1/Opa1/Cdkl5/Tenm3/Kif3c/Stau2/Zfp804a/Atp8a2/Pak3/Rit2/Bend6/Syt3/Cntn1/Vwc2/Dab1/Plxna4/Fez1/Mecp2/Syt2/Efna5/Elavl4/Heyl/Cnr1/Nlgn1/Negr1/Ndrg4/Rims1/Snap91/Itsn1/Nrg1/Nefl/Cux2/Trpc5/Ube2v2/Cpeb3/Pafah1b1/Rufy3/Spag9/Ntrk3/Slitrk1/Mfn1/Camk1d/Rgs6/Apbb1/Robo1/Dscam/Syt1/Rnf157/Dcc/Nap1l2/Cobl/Cpne9/Pacsin1/Cpeb1/Dl…	164
GO:0010976	positive regulation of neuron projection development	140/3034	362/23210	5.19554262651026e-35	1.55729485799664e-32	1.22111750775547e-32	Ntrk2/Acsl6/Ptprd/Reln/Dixdc1/Pak1/Ppp1r9a/Magi2/Wnt3/Amigo1/Rims2/Ss18l1/Opa1/Cdkl5/Tenm3/Kif3c/Stau2/Zfp804a/Atp8a2/Pak3/Rit2/Syt3/Cntn1/Plxna4/Fez1/Mecp2/Syt2/Efna5/Elavl4/Cnr1/Nlgn1/Negr1/Ndrg4/Rims1/Snap91/Itsn1/Nrg1/Nefl/Cux2/Trpc5/Ube2v2/Cpeb3/Pafah1b1/Rufy3/Ntrk3/Slitrk1/Mfn1/Camk1d/Apbb1/Robo1/Dscam/Syt1/Rnf157/Dcc/Cobl/Cpne9/Pacsin1/Cpeb1/Dlg4/Kidins220/Map1b/Arhgap35/Cpne6/L1cam/Camk2b…	140
GO:0050807	regulation of synapse organization	116/3034	266/23210	5.40821273831096e-35	1.55729485799664e-32	1.22111750775547e-32	Ntrk2/Adgrl3/Dgkb/Clstn2/Arhgef9/Ptprd/Reln/Ppp1r9a/Magi2/Amigo1/Adgrb3/Opa1/Cdkl5/Clstn3/Adgrl2/Stau2/Zfp804a/Lrrtm3/Clstn1/Pak3/Mecp2/Sparcl1/Efna5/Mdga2/Adgrl1/Nrxn1/Flrt1/Nlgn1/Six4/Frmpd4/Cdh8/Snap91/Itsn1/Sipa1l1/Cux2/Ube2v2/Pafah1b1/Lhfpl4/Ntrk3/Lrfn5/Slitrk1/Mfn1/Slitrk3/Dnm3/Myh10/Grin1/Arhgap44/Ephb1/C1ql3/Chrnb2/Lingo4/Grid2/Nptx1/Syndig1/Cbln1/Slitrk2/Camk2b/Adgrb1/Epha4/Gsk3b/Slitrk5…	116
GO:0006887	exocytosis	143/3034	375/23210	6.0689102528442e-35	1.66432638791094e-32	1.30504385888229e-32	Nrxn3/Adra1a/Nrn1/Chrna4/Steap2/Lgi3/Pak1/Syt7/Cadps/Grm7/Rims2/Scrn3/Cacna1i/Snap25/Napb/Vsnl1/Syt3/Prkce/Pfn2/Syngr1/Prepl/Syt2/Apba1/Chga/Rab3c/Scamp1/Ppfia3/Nsf/Cacnb4/Vamp1/Synj1/Grin3a/Lin7a/Nrxn1/Scamp5/Dmtn/Nlgn1/Rims1/Nr3c2/Itsn1/Stxbp1/Clasp2/Unc13c/Rab3a/Stxbp6/Sv2a/Scrn1/Cplx1/Bace1/Myh10/Syp/Atp2a2/Prkcb/Pclo/Syt1/Stx1b/Myo6/Kcnb1/Apba2/Syt9/Kcnh1/Pdpk1/Chrnb2/Exoc6b/Cacna1a/Brsk2/Sn…	143
GO:0050890	cognition	129/3034	326/23210	1.57715937677848e-33	4.12857311403059e-31	3.23732714180847e-31	Ntrk2/Gria1/Gabra5/Grin2a/Chrna4/Cntnap2/Slc8a3/Reln/Sorcs3/Pak1/Asic1/Atp1a2/Mgat3/Ctnnd2/Grm7/Epm2a/Adgrb3/Chst10/Snap25/Oprl1/Amph/Slc6a1/Rcan2/Mecp2/Mapk8ip2/Pde8b/Elavl4/Map1a/Prkcz/Synj1/Kcnab1/Nrxn1/Abcc8/Cnr1/Ndrg4/Atp1a3/Cux2/Slc24a2/Cpeb3/Pafah1b1/Grm5/Scn2a/Bace1/Prkar1b/Slc12a5/Apbb1/Grin1/Pja2/Ttbk1/Gpr155/Rtl4/Fgf13/Chrnb2/Jph4/Nrxn2/Camk4/Ptchd1/Mtor/Bche/Kalrn/Glp1r/Atp8a1/Adcy3/N…	129
GO:2000300	regulation of synaptic vesicle exocytosis	65/3034	101/23210	4.75117442540919e-33	1.18965276156224e-30	9.32839280778281e-31	Nrxn3/Adra1a/Nrn1/Chrna4/Syt7/Grm7/Rims2/Napb/Prkce/Pfn2/Prepl/Syt2/Apba1/Cacnb4/Vamp1/Grin3a/Nlgn1/Rims1/Nr3c2/Stxbp1/Rab3a/Cplx1/Bace1/Syp/Atp2a2/Prkcb/Syt1/Stx1b/Myo6/Apba2/Syt9/Kcnh1/Chrnb2/Gsk3b/Rab3gap1/P2ry1/Ppfia2/Ncs1/Stxbp5l/Chrm2/Rims3/Chrna5/Htr1a/Grm8/Drd2/Dnm1l/Adcy1/Stxbp5/Cplx2/Prkcg/Rab5a/Unc13a/Braf/Grm4/Htr1b/Glra3/Chrna7/Rims4/Htr2a/Chrna3/Cask/Htr7/Unc13b/Camk2a/Syt4	65
GO:0048813	dendrite morphogenesis	89/3034	178/23210	1.02744662480767e-32	2.46544379677807e-30	1.93322193878285e-30	Hecw2/Ptprd/Reln/Ppp1r9a/Ctnnd2/Adgrb3/Ss18l1/Opa1/Cdkl5/Stau2/Phactr1/Btbd3/Pak3/Mapk8ip2/Elavl4/Sarm1/Mapk8/Nlgn1/Sipa1l1/Cux2/Trpc5/Pafah1b1/Ppp3ca/Cit/Mfn1/Epha5/Robo1/Dnm3/Dscam/Grin1/Arhgap44/Hecw1/Ephb1/Tnik/Dlg4/Kidins220/Chrnb2/Cacna1a/Camk2b/Dcx/Epha4/Gsk3b/Akap5/Slitrk5/Kalrn/Nlgn3/Il1rapl1/Fbxo31/Syne1/Kndc1/Dnm1l/Cdk5r1/Ache/Shank2/Ngef/Myo5b/Map6/Abi2/Vldlr/Ube3a/Parp6/Celsr2/Wasl/D…	89
GO:0007611	learning or memory	119/3034	292/23210	1.88848054119235e-32	4.3503037746907e-30	3.41119221966956e-30	Ntrk2/Gria1/Gabra5/Grin2a/Cntnap2/Slc8a3/Reln/Sorcs3/Pak1/Asic1/Atp1a2/Ctnnd2/Grm7/Epm2a/Adgrb3/Chst10/Snap25/Oprl1/Amph/Slc6a1/Rcan2/Mecp2/Mapk8ip2/Pde8b/Elavl4/Map1a/Prkcz/Synj1/Kcnab1/Nrxn1/Abcc8/Cnr1/Ndrg4/Atp1a3/Cux2/Slc24a2/Cpeb3/Pafah1b1/Grm5/Scn2a/Bace1/Prkar1b/Slc12a5/Apbb1/Grin1/Pja2/Ttbk1/Fgf13/Chrnb2/Jph4/Nrxn2/Camk4/Mtor/Bche/Kalrn/Glp1r/Atp8a1/Adcy3/Neto1/Mapt/Nlgn3/Ncam1/Nf1/Tacr1/…	119
GO:0035418	protein localization to synapse	63/3034	100/23210	2.80455009146083e-31	6.21207845258573e-29	4.8710606851688e-29	Grin2a/Reln/Mapk10/Adam22/Magi2/Snap25/Clstn3/Kif5c/Stau2/Clstn1/Nsg1/Map1a/Prkcz/Cacng2/Bsn/Nrxn1/Nlgn1/Dlg3/Cplx1/Nptn/Dlgap1/Grin1/Arhgap44/Pclo/Dlg2/Stx1b/Tnik/Dlg4/Nrxn2/Nptx1/Rab27b/Gsk3b/Cacng3/Snap47/Kif5b/Mapk8ip3/Kalrn/Kif5a/Neto1/Klc1/Cacng7/Mapt/Nlgn3/Rapgef4/Lgi1/Lrrtm1/Grip1/Lrrc7/Shank1/Asic2/Grip2/Rab11a/Nptxr/Nphs1/Cnih3/Ghsr/Vamp2/Grin2c/Dlg1/Gphn/Cdk5/Abhd17b/Camk2a	63
GO:1902414	protein localization to cell junction	68/3034	115/23210	3.36874870684056e-31	7.18541622322029e-29	5.63428146290293e-29	Grin2a/Reln/Mapk10/Adam22/Magi2/Snap25/Clstn3/Kif5c/Stau2/Mapk9/Clstn1/Nsg1/Map1a/Prkcz/Cacng2/Mapk8/Bsn/Nrxn1/Nlgn1/Dlg3/Cplx1/Nptn/Dlgap1/Grin1/Arhgap44/Pclo/Dlg2/Stx1b/Tnik/Dlg4/Nrxn2/Nptx1/Rab27b/Gsk3b/Cacng3/Snap47/Kif5b/Mapk8ip3/Kalrn/Kif5a/Neto1/Klc1/Cacng7/Mapt/Nlgn3/Rapgef4/Lgi1/Kif3a/Nectin1/Lrrtm1/Grip1/Lrrc7/Shank1/Asic2/Mpp7/Grip2/Rab11a/Nptxr/Nphs1/Cnih3/Ghsr/Vamp2/Grin2c/Dlg1/Gphn/…	68
GO:0045055	regulated exocytosis	108/3034	256/23210	3.98991047001945e-31	8.20639085601501e-29	6.43485560766295e-29	Nrxn3/Adra1a/Nrn1/Chrna4/Steap2/Syt7/Cadps/Grm7/Rims2/Cacna1i/Snap25/Napb/Syt3/Prkce/Pfn2/Syngr1/Prepl/Syt2/Apba1/Chga/Ppfia3/Cacnb4/Vamp1/Synj1/Grin3a/Scamp5/Dmtn/Nlgn1/Rims1/Nr3c2/Stxbp1/Unc13c/Rab3a/Sv2a/Cplx1/Bace1/Syp/Atp2a2/Prkcb/Pclo/Syt1/Stx1b/Myo6/Kcnb1/Apba2/Syt9/Kcnh1/Pdpk1/Chrnb2/Cacna1a/Ppp3cb/Syn2/Gsk3b/Rab3gap1/P2ry1/Snap47/Ppfia2/Ncs1/Erc2/Stxbp5l/Chrm2/Rims3/Chrna5/Doc2a/Syt10/Ht…	108
GO:0007626	locomotory behavior	107/3034	254/23210	8.78713973928905e-31	1.74500475029537e-28	1.3683059702922e-28	Kcnma1/Grin2a/Scn8a/Adgrl3/Chrna4/Glrb/Glra1/Atp2b2/Reln/Sez6l/Mapk10/Atp1a2/Adam22/Snap25/Oprl1/Kcnd2/Lsamp/Scn1a/Slc4a10/Rcan2/Prkce/Dab1/Mecp2/Elavl4/Apba1/Agtpbp1/Clcn3/Fgf12/Cacnb4/Dnm1/Grm1/Negr1/Nrg1/Atp1a3/Fgf14/Gad1/Sez6l2/Aplp2/Pafah1b1/Klhl1/Grm5/Pbx3/Dscam/Grin1/Adcy5/Ankfn1/Myo6/Apba2/Astn1/Dlg4/Cend1/Chrnb2/Cacna1a/Cacna1b/Strn/Ppp3cb/Abat/Htr2c/Efnb3/Mtor/Epha4/Gprc5b/Kalrn/Fign/Ma…	107
GO:0017157	regulation of exocytosis	104/3034	244/23210	1.79084253742601e-30	3.43782072434547e-28	2.6956892931781e-28	Nrxn3/Adra1a/Nrn1/Chrna4/Lgi3/Syt7/Cadps/Grm7/Rims2/Cacna1i/Napb/Vsnl1/Syt3/Prkce/Pfn2/Prepl/Syt2/Apba1/Rab3c/Nsf/Cacnb4/Vamp1/Grin3a/Scamp5/Nlgn1/Rims1/Nr3c2/Stxbp1/Clasp2/Rab3a/Cplx1/Bace1/Syp/Atp2a2/Prkcb/Pclo/Syt1/Stx1b/Myo6/Kcnb1/Apba2/Syt9/Kcnh1/Pdpk1/Chrnb2/Cacna1a/Rab27b/Gsk3b/Rab3gap1/P2ry1/Ppfia2/Ncs1/Stxbp5l/Chrm2/Rims3/Chrna5/Doc2a/Syt10/Htr1a/Ncam1/Grm8/Il1rapl1/Rapgef4/Syt11/Drd2/Dn…	104
GO:0031346	positive regulation of cell projection organization	156/3034	466/23210	1.94525129817752e-30	3.61377491167882e-28	2.83365978580019e-28	Ntrk2/Acsl6/Ttbk2/Ptprd/Reln/Dixdc1/Pak1/Ppp1r9a/Magi2/Wnt3/Amigo1/Rims2/Ss18l1/Opa1/Cdkl5/Tenm3/Kif3c/Stau2/Zfp804a/Atp8a2/Pak3/Rit2/Syt3/Cntn1/Plxna4/Fez1/Mecp2/Syt2/Efna5/Elavl4/Cnr1/Nlgn1/Negr1/Ndrg4/Rims1/Snap91/Itsn1/Nrg1/Nefl/Cux2/Trpc5/Ube2v2/Cpeb3/Pafah1b1/Rufy3/Ntrk3/Slitrk1/Mfn1/Camk1d/Apbb1/Robo1/Dnm3/Dscam/Grin1/Syt1/Rnf157/Dcc/Cobl/Cpne9/Pacsin1/Cpeb1/Dlg4/Kidins220/Map1b/Nckap1/Arh…	156
GO:0034765	regulation of ion transmembrane transport	158/3034	478/23210	4.14577313954791e-30	7.46109609708013e-28	5.85044959495412e-28	Kcnma1/Kcns3/Acsl6/Kcna2/Trpc1/Grin2a/Ptpn3/Scn8a/Hecw2/Chrna4/Cacna2d3/Kcnq3/Reln/Scn4b/Atp1a2/Dpp10/Nalcn/Amigo1/Kcng4/Oprl1/Akap6/Kcnj11/Atp1b1/Dpp6/Kcnd2/Gstm7/Scn1a/Kcnab3/Kcnj3/Kcnc3/Wnk3/Prkce/Wnk2/Kcnc2/Rph3a/Cacna2d2/Stk39/Mapk8ip2/Kcnc1/Ppargc1a/Fgf12/Cacng2/Cacnb4/Kcna1/Kcnab1/Rasgrf2/Ahcyl1/Nrxn1/Abcc8/Nlgn1/Ank3/Rgs7/Fgf14/Kcnip1/Grm5/Scn2a/Ank2/Hecw1/Kcnh7/Rasgrf1/Kcnip4/Ryr2/Scn2b/…	158
GO:0034329	cell junction assembly	135/3034	376/23210	6.32146770378967e-30	1.10319189412499e-27	8.65042948939639e-28	Nrxn3/Ntrk2/Adgrl3/Clstn2/Arhgef9/Ptprd/Reln/Ppp1r9a/Magi2/Ctnnd2/Amigo1/Adgrb3/Gabrg2/Clstn3/Adgrl2/Stau2/Lrrtm3/Erbb4/Clstn1/Cdh18/Mecp2/Efna5/Mdga2/Gabrb3/Tns1/Cdh6/Adgrl1/Cadm1/Cdh7/Bsn/Nrxn1/Flrt1/Dmtn/Nlgn1/Six4/Cdh8/Nrg1/Add2/Sipa1l1/Clasp2/Cux2/Ube2v2/Epb41l3/Lhfpl4/Camsap3/Ntrk3/Lrfn5/Slitrk1/Gabra1/Nptn/Slitrk3/Dnm3/Grin1/Pclo/Coro2b/Pcdh17/Gpm6b/Cdh10/Myo6/Ephb1/Gabra2/Kirrel3/Pdpk1/Ch…	135
GO:0015672	monovalent inorganic cation transport	152/3034	458/23210	3.22338813400799e-29	5.45985066580941e-27	4.2812182956329e-27	Kcnma1/Kcns3/Kcna2/Ptpn3/Scn8a/Hecw2/Asic4/Slc8a3/Kcnq3/Nkain3/Cpox/Nkain2/Slc9b2/Scn4b/Asic1/Atp1a2/Dpp10/Ank1/Nalcn/Amigo1/Kcng4/Akap6/Kcnj11/Atp1b1/Dpp6/Kcnd2/Scn1a/Kcnab3/Kcnj3/Kcnc3/Wnk3/Slc4a10/Slc6a15/Cntn1/Wnk2/Kcnc2/Stk39/Kcnc1/Plcb4/Clcn3/Fgf12/Slc24a3/Nsf/Kcna1/Kcnab1/Ahcyl1/Abcc8/Slc9a7/Ank3/Atp1a3/Rgs7/Kcnk1/Kcnk9/Fgf14/Kcnip1/Kcnk10/Scn2a/Ank2/Slc17a6/Kcnn2/Slc12a5/Hecw1/Kcnh7/Kcnip…	152
GO:0006813	potassium ion transport	99/3034	234/23210	9.3278260243635e-29	1.53482714498027e-26	1.20349995923367e-26	Kcnma1/Kcns3/Kcna2/Kcnq3/Cpox/Atp1a2/Dpp10/Nalcn/Amigo1/Kcng4/Akap6/Kcnj11/Atp1b1/Dpp6/Kcnd2/Kcnab3/Kcnj3/Kcnc3/Wnk3/Wnk2/Kcnc2/Stk39/Kcnc1/Plcb4/Slc24a3/Nsf/Kcna1/Kcnab1/Abcc8/Slc9a7/Ank3/Atp1a3/Rgs7/Kcnk1/Kcnk9/Kcnip1/Kcnk10/Ank2/Kcnn2/Slc12a5/Kcnh7/Kcnip4/Kcnk3/Kcnab2/Nos1/Kcnq4/Kcnb1/Kcnj6/Kcnh1/Kcnq2/Kcnd3/Kcnb2/Kcnk2/Kcnh2/Kcnn3/Akap5/Kif5b/Neto1/Slc9a6/Kcnh5/Fhl1/Pkd2l1/Kcng3/Oprk1/Edn3/Bi…	99
GO:0050773	regulation of dendrite development	86/3034	191/23210	1.75620140471817e-27	2.73350375399242e-25	2.14341508570155e-25	Ntrk2/Hecw2/Mark1/Ptprd/Reln/Ppp1r9a/Adgrb3/Ss18l1/Opa1/Cdkl5/Stau2/Pak3/Mecp2/Elavl4/Sarm1/Nlgn1/Itsn1/Nrg1/Sipa1l1/Cux2/Trpc5/Cpeb3/Pafah1b1/Ppp3ca/Cit/D130043K22Rik/Mfn1/Camk1d/Robo1/Dnm3/Grin1/Arhgap44/Hecw1/Fat3/Cobl/Pacsin1/Tnik/Chrnb2/Camk2b/Mtor/Epha4/Gsk3b/Akap5/Csmd3/Kalrn/Nlgn3/Il1rapl1/Rapgef4/Fbxo31/Syne1/Kndc1/Dnm1l/Bcl11a/Cdk5r1/Ache/Shank2/Ngef/Myo5b/Camsap2/Abi2/Vldlr/Ube3a/Parp6…	86
GO:0071805	potassium ion transmembrane transport	86/3034	191/23210	1.75620140471817e-27	2.73350375399242e-25	2.14341508570155e-25	Kcnma1/Kcns3/Kcna2/Kcnq3/Atp1a2/Dpp10/Nalcn/Amigo1/Kcng4/Akap6/Kcnj11/Atp1b1/Dpp6/Kcnd2/Kcnj3/Kcnc3/Wnk3/Wnk2/Kcnc2/Stk39/Kcnc1/Kcna1/Kcnab1/Abcc8/Slc9a7/Ank3/Atp1a3/Rgs7/Kcnk1/Kcnk9/Kcnip1/Kcnk10/Ank2/Kcnn2/Slc12a5/Kcnh7/Kcnip4/Kcnk3/Kcnab2/Kcnq4/Kcnb1/Kcnj6/Kcnh1/Kcnq2/Kcnd3/Kcnb2/Kcnk2/Kcnh2/Kcnn3/Neto1/Slc9a6/Kcnh5/Fhl1/Pkd2l1/Kcng3/Oprk1/Edn3/Bin1/Kcnj12/Slc12a2/Kcnt2/Kcnj16/Kcns2/Hcn4/Snx27…	86
GO:0007612	learning	80/3034	171/23210	4.84091865711451e-27	7.33653961745328e-25	5.75278145125242e-25	Ntrk2/Gabra5/Grin2a/Cntnap2/Slc8a3/Reln/Sorcs3/Pak1/Asic1/Atp1a2/Ctnnd2/Grm7/Epm2a/Adgrb3/Chst10/Snap25/Oprl1/Amph/Slc6a1/Mecp2/Mapk8ip2/Pde8b/Elavl4/Map1a/Synj1/Nrxn1/Abcc8/Ndrg4/Atp1a3/Slc24a2/Grm5/Slc12a5/Apbb1/Grin1/Fgf13/Chrnb2/Jph4/Nrxn2/Mtor/Bche/Kalrn/Glp1r/Atp8a1/Adcy3/Neto1/Nlgn3/Nf1/Tacr1/Grin2b/Oprk1/Drd2/Meis2/Prkar2b/Foxp2/Shank2/Jph3/Foxb1/Cacna1c/Cacna1e/Ddhd2/Tafa2/Ntsr1/Brsk1/Br…	80
GO:1903305	regulation of regulated secretory pathway	84/3034	186/23210	5.49787141811602e-27	8.11852346075132e-25	6.36595637887118e-25	Nrxn3/Adra1a/Nrn1/Chrna4/Syt7/Cadps/Grm7/Rims2/Cacna1i/Napb/Syt3/Prkce/Pfn2/Prepl/Syt2/Apba1/Cacnb4/Vamp1/Grin3a/Scamp5/Nlgn1/Rims1/Nr3c2/Stxbp1/Rab3a/Cplx1/Bace1/Syp/Atp2a2/Prkcb/Syt1/Stx1b/Myo6/Kcnb1/Apba2/Syt9/Kcnh1/Pdpk1/Chrnb2/Cacna1a/Gsk3b/Rab3gap1/P2ry1/Ppfia2/Ncs1/Stxbp5l/Chrm2/Rims3/Chrna5/Doc2a/Syt10/Htr1a/Grm8/Syt11/Drd2/Dnm1l/Cacna1g/Adcy1/Cacna1h/Stxbp5/Cplx2/Prkcg/Syt13/Rab5a/Unc13a…	84
GO:0030534	adult behavior	84/3034	187/23210	8.72089412360783e-27	1.25559073144644e-24	9.84543047112569e-25	Kcnma1/Scn8a/Chrna4/Cntnap2/Glrb/Glra1/Sez6l/Atp1a2/Adam22/Grm7/Gabrg2/Unc79/Scn1a/Dab1/Mecp2/Agtpbp1/Clcn3/Fgf12/Cacnb4/Dnm1/Nrxn1/Atp1a3/Fgf14/Sez6l2/Pafah1b1/Klhl1/Slitrk1/Pbx3/Grin1/Pcdh17/Nos1/Homer2/Cend1/Chrnb2/Cacna1a/Nrxn2/Abat/Slc1a2/Htr2c/Efnb3/Epha4/Slitrk5/Usp46/Kalrn/Chrna5/Bbs4/Mapt/Nlgn3/Oprk1/Drd2/Shank2/Cacna1c/Hoxb8/Snca/Bbs1/Oxr1/Grik1/Kcnj10/Ntsr1/Sptbn2/Sptbn4/Tsc1/Oprm1/Uch…	84
GO:0060078	regulation of postsynaptic membrane potential	62/3034	112/23210	2.27526960290058e-26	3.19592137636694e-24	2.50600939574929e-24	Gria1/Gabra5/Grin2a/Chrna4/Glra1/Reln/Rgs7bp/Ppp1r9a/Rims2/Gabrg2/Gabra3/Mecp2/Mapk8ip2/Gabrb3/Prkcz/Gabrg3/Nrxn1/Nlgn1/Rims1/Nr3c2/Rgs7/Fgf14/Cux2/Ppp3ca/Mpp2/Gabra1/Grin1/Stx1b/Gabra2/Dlg4/Grid2/Gabrg1/Abat/Cbln1/Gsk3b/Rab3gap1/Neto1/Nlgn3/Insyn1/Grin2b/Syne1/Shank2/Insyn2a/Snca/Cx3cl1/Celf4/Grik1/Ntsr1/Oprm1/Shank1/Grip2/Tbc1d24/Chrna7/Prkn/Sez6/App/Rgs4/Chrna3/Grin2c/Cdk5/Grin2d/Unc13b	62
GO:1990778	protein localization to cell periphery	121/3034	348/23210	1.65195815876053e-25	2.26514929435759e-23	1.77616553911846e-23	Grin2a/Gnai1/Mapk10/Dpp10/Adam22/Magi2/Camk2g/Ank1/Epm2a/Kif1b/Snap25/Kcnj11/Atp1b1/Dpp6/Ptch1/Wnk3/Clstn1/Nsg1/Prepl/Rab3c/Prkcz/Ttc7b/Cacng2/Nsf/Lin7a/Nrxn1/Ank3/Ar/Stxbp1/Clasp2/Rab3a/Epb41l3/Cplx1/Acsl3/Ank2/Grin1/Arhgap44/Pls1/Kcnip4/Mrap2/Dlg2/Stx1b/Kcnb1/Pacsin1/Fgf13/Tnik/Dlg4/Map7/Sptbn1/Pdpk1/Tub/Kcnb2/Nptx1/Bag4/Arl6/Camk2b/Gsk3b/Akap5/P2ry1/Cacng3/Snap47/Kif5b/Fam126b/Kalrn/Tesc/Epb41…	121
GO:0099173	postsynapse organization	84/3034	194/23210	1.95877102790624e-25	2.62338659295628e-23	2.05706920678525e-23	Grin2a/Glrb/Dgkb/Arhgef9/Ptprd/Cnksr2/Reln/Ppp1r9a/Magi2/Ctnnd2/Opa1/Cdkl5/Stau2/Zfp804a/Pak3/Rph3a/Cadm1/Nrxn1/Nlgn1/Frmpd4/Sipa1l1/Cux2/Pafah1b1/Lhfpl4/Ntrk3/Mfn1/Epha5/Dnm3/Myh10/Grin1/Arhgap44/Ephb1/Dlg4/Grid2/Nrxn2/Nptx1/Cbln1/Camk2b/Adgrb1/Epha4/Lrrc4/Kalrn/Htr1a/Nlgn3/Il1rapl1/Grin2b/Rapgef4/Lrrc4b/Dnm1l/Cdk5r1/Shank2/Ngef/Myo5b/Abi2/Lrrtm1/Ube3a/Snx27/Wasl/Lrfn1/Lrrtm4/Zfp365/Sptbn2/Shank…	84
GO:0050770	regulation of axonogenesis	85/3034	205/23210	3.70667006252313e-24	4.85152565683424e-22	3.80421401153689e-22	Dpysl2/Ntrk2/Dixdc1/Pak1/Wnt3/Amigo1/Cdkl5/Lrrc4c/Chn1/Pak3/Dab1/Plxna4/Efna5/Snap91/Nrg1/Sipa1l1/Nefl/Clasp2/Trpc5/Pafah1b1/Rufy3/Sema3e/Ntrk3/Slitrk1/Robo1/Dscam/Grin1/Nefm/Fgf13/Zswim5/Map1b/Map2/Arhgap35/Cacna1a/L1cam/Xk/Brsk2/Mycbp2/Map3k13/Efnb3/Dcx/Epha4/Gsk3b/Limk1/Slit1/Cdh4/Spg20/Mapt/Pou3f2/Lrrc4b/Bcl11a/Cdk5r1/Aatk/Ache/Myo5b/Map6/Thy1/Brsk1/Sema4f/Braf/Megf8/Cntn2/Slit2/Syngap1/Rab11…	85
GO:0048814	regulation of dendrite morphogenesis	60/3034	114/23210	5.15732270440281e-24	6.60022698992351e-22	5.17541857354107e-22	Hecw2/Ptprd/Reln/Ppp1r9a/Adgrb3/Ss18l1/Opa1/Cdkl5/Stau2/Pak3/Sarm1/Nlgn1/Sipa1l1/Cux2/Trpc5/Pafah1b1/Ppp3ca/Cit/Mfn1/Robo1/Dnm3/Grin1/Arhgap44/Hecw1/Tnik/Chrnb2/Camk2b/Epha4/Gsk3b/Akap5/Kalrn/Nlgn3/Il1rapl1/Fbxo31/Syne1/Kndc1/Dnm1l/Cdk5r1/Ache/Ngef/Myo5b/Abi2/Ube3a/Parp6/Tbc1d24/Ptprz1/Nedd4l/Dhx36/Bhlhb9/Lzts3/Caprin2/Srcin1/Arc/Lzts1/Chrna3/Rapgef2/Ss18l2/Cask/Cdk5/Nsmf	60
GO:0051963	regulation of synapse assembly	61/3034	119/23210	1.3617557938818e-23	1.70485904716637e-21	1.33682662603042e-21	Ntrk2/Adgrl3/Clstn2/Arhgef9/Ptprd/Ppp1r9a/Amigo1/Adgrb3/Clstn3/Adgrl2/Stau2/Lrrtm3/Clstn1/Efna5/Mdga2/Adgrl1/Nrxn1/Flrt1/Nlgn1/Six4/Sipa1l1/Cux2/Ube2v2/Lhfpl4/Ntrk3/Lrfn5/Slitrk1/Slitrk3/Grin1/Ephb1/Chrnb2/Lingo4/Grid2/Nptx1/Syndig1/Cbln1/Slitrk2/Adgrb1/Slitrk5/Lrrn3/Nlgn3/Il1rapl1/Lrrc4b/Vstm5/Nectin1/Snca/Slitrk4/Lrrtm1/Lrrn1/Lingo2/Lrfn1/Lrrtm4/Asic2/Cbln2/Lrrc24/Nptxr/Ptprs/Bhlhb9/Ghsr/App/Lr…	61
GO:0097485	neuron projection guidance	92/3034	246/23210	3.19296259182212e-22	3.9123982055965e-20	3.06781848128038e-20	Dpysl2/Reln/Ptprm/Unc5d/Wnt3/Ptch1/Tenm2/Kif5c/Dpysl5/Chn1/Etv1/Lhx1/Ntng1/Plxna4/Efna5/Ank3/Cntn4/Cntn6/Usp33/Sema3e/Epha5/Apbb2/Nptn/Cyfip2/Enah/Apbb1/Robo1/Dscam/Myh10/Unc5c/Lmtk2/Dcc/Crppa/Ephb1/Zswim5/Arhgap35/L1cam/Unc5a/Mycbp2/Efnb3/Epha4/Unc5b/Mapk8ip3/Kif5a/Slit1/Prtg/Rnf165/Cdh4/Ncam1/Epha8/Efna3/Prrxl1/Cdk5r1/Lgi1/Kif3a/Ttc8/Nectin1/Fzd3/Lrp2/Epha10/Scn1b/Sema4f/Megf8/Cntn2/Lhx4/Neo1/S…	92
GO:0007411	axon guidance	91/3034	245/23210	9.35112202030674e-22	1.12193982739472e-19	8.79743716384121e-20	Dpysl2/Reln/Ptprm/Unc5d/Wnt3/Ptch1/Tenm2/Kif5c/Dpysl5/Chn1/Etv1/Lhx1/Ntng1/Plxna4/Efna5/Ank3/Cntn4/Cntn6/Usp33/Sema3e/Epha5/Apbb2/Nptn/Cyfip2/Enah/Apbb1/Robo1/Dscam/Myh10/Unc5c/Lmtk2/Dcc/Crppa/Ephb1/Zswim5/Arhgap35/L1cam/Unc5a/Mycbp2/Efnb3/Epha4/Unc5b/Mapk8ip3/Kif5a/Slit1/Prtg/Rnf165/Cdh4/Ncam1/Epha8/Efna3/Prrxl1/Cdk5r1/Lgi1/Kif3a/Ttc8/Nectin1/Fzd3/Lrp2/Epha10/Scn1b/Sema4f/Megf8/Cntn2/Lhx4/Neo1/S…	91
GO:0032409	regulation of transporter activity	96/3034	272/23210	4.93239156062634e-21	5.79706999951981e-19	4.54564120195209e-19	Grin2a/Ptpn3/Hecw2/Chrna4/Reln/Scn4b/Atp1a2/Amigo1/Oprl1/Akap6/Kcnj11/Atp1b1/Gstm7/Wnk3/Wnk2/Kcnc2/Rph3a/Stk39/Mapk8ip2/Kcnc1/Ppargc1a/Fgf12/Cacng2/Cacnb4/Kcna1/Kcnab1/Rasgrf2/Ahcyl1/Nrxn1/Abcc8/Nlgn1/Ank3/Fgf14/Grm5/Ank2/Hecw1/Rasgrf1/Ryr2/Scn2b/Dlg4/Cacna1a/Gnb5/Cacng3/Kif5b/Tesc/Neto1/Fhl1/Cacng7/Nlgn3/Tcaf1/Plcb1/Cacnb1/Pde4d/Drd2/Stac2/Shank2/Jph3/Cacna2d1/Snca/Myo5a/Kcns2/Ubqln1/Snx27/Ndfip…	96
GO:0099072	regulation of postsynaptic membrane neurotransmitter receptor levels	51/3034	96/23210	7.29925786705447e-21	8.40728521127334e-19	6.59238236835025e-19	Mapk10/Frrs1l/Adam22/Magi2/Snap25/Clstn1/Nsg1/Prkcz/Cacng2/Synj1/Dnm1/Dlg3/Cplx1/Ppp3r1/Eps15/Dnm3/Arhgap44/Dlg2/Stx1b/Myo6/Pacsin1/Tnik/Dlg4/Nptx1/Caly/Gsk3b/Akap5/Cacng3/Snap47/Usp46/Kalrn/Cacng7/Rapgef4/Syne1/Lgi1/Grip1/Lrrc7/Grip2/Iqsec1/Rab11a/Nptxr/Cnih3/Ghsr/Arc/Prkci/Vamp2/Dlg1/Gphn/Gsg1l/Hpca/Camk2a	51
GO:0098742	cell-cell adhesion via plasma-membrane adhesion molecules	79/3034	202/23210	1.15343406930073e-20	1.30247584413782e-18	1.02130694681117e-18	Tenm4/Adgrl3/Clstn2/Ptprd/Pcdh19/Ptprm/Unc5d/Magi2/Amigo1/Tenm3/Tenm2/Clstn3/Lrrc4c/Clstn1/Ptprt/Ntng1/Cdh18/Dab1/Sparcl1/Efna5/Mdga2/Cdh6/Adgrl1/Cadm1/Cdh7/Nrxn1/Nlgn1/Cdh8/Cntn6/Lrfn5/Slitrk1/Nptn/Slitrk3/Robo1/Dscam/Kifap3/Fat3/Pcdh17/Cdh10/Kirrel3/Grid2/Pcdh20/L1cam/Cdh13/Tenm1/Cbln1/Slitrk2/Lrrc4/Cdh12/Cadm3/Prtg/Cdh4/Il1rapl1/Pcdha9/Pcdh10/Lrrc4b/Crb1/Nectin1/Cx3cl1/Cdh20/Hmcn1/Igsf21/Celsr…	79
GO:0035249	synaptic transmission, glutamatergic	53/3034	105/23210	2.7575305862887e-20	3.05396512431474e-18	2.39469761440861e-18	Gria4/Ntrk2/Grid1/Reln/Pak1/Grm7/Napb/Clstn3/Mapk8ip2/Clcn3/Cacng2/Cacnb4/Gria2/Nrxn1/Grm1/Cnr1/Nlgn1/Cdh8/Tshz3/Stxbp1/Unc13c/Grm5/Slc17a6/Grin1/Syt1/Grid2/Cacna1a/Prkaca/Cckbr/Rab3gap1/Cacng3/Kalrn/Grik3/Cacng7/Nlgn3/Nf1/Grm8/Grm3/Drd2/Shank2/Grik1/Grik4/Unc13a/Shank1/Grm4/Htr1b/Prkn/Cnih3/Htr2a/Cdk5/Grin2d/Unc13b/Slc17a8	53
GO:0048167	regulation of synaptic plasticity	114/3034	361/23210	2.89360310140947e-20	3.14420004924851e-18	2.46545328799337e-18	Ntrk2/Gria1/Grin2a/Slc8a3/Atp2b2/Reln/Sorcs3/Pak1/Ppp1r9a/Syt7/Ctnnd2/Rims2/Snap25/Stau2/Slc4a10/Syngr1/Nsg1/Mecp2/Map1a/Prkcz/Ppfia3/Rasgrf2/Mir124-2hg/Nlgn1/Rims1/Tshz3/Stxbp1/Sipa1l1/Fgf14/Unc13c/Slc24a2/Rab3a/Cpeb3/Grm5/Mpp2/Bace1/Kcnn2/Grin1/Syp/Rasgrf1/Nos1/Myo6/Kcnb1/Cpeb1/Dlg4/Jph4/Grid2/Cbln1/Camk2b/Abhd6/Adgrb1/Syn1/Epha4/Gsk3b/Rab3gap1/Snap47/Kalrn/Rims3/Neto1/Mapt/Nlgn3/Nf1/Ywhag/Grin…	114
GO:0106027	neuron projection organization	52/3034	102/23210	3.50831608775875e-20	3.74155413877827e-18	2.93385497397369e-18	Grin2a/Reln/Ppp1r9a/Ctnnd2/Opa1/Stau2/Zfp804a/Pak3/Rph3a/Map1a/Nlgn1/Atp1a3/Sipa1l1/Cux2/Pafah1b1/Mfn1/Epha5/Dnm3/Grin1/Arhgap44/Ephb1/Dlg4/Camk2b/Epha4/Gsk3b/Kalrn/Nlgn3/Grin2b/Dnm1l/Cdk5r1/Shank2/Ngef/Myo5b/Abi2/Ube3a/Wasl/Dctn1/Zfp365/Shank1/Chrna7/Itga3/Dhx36/Bhlhb9/Lzts3/Caprin2/App/Srcin1/Arc/Cask/Cdk5/Abhd17b/Igf1r	52
GO:0060560	developmental growth involved in morphogenesis	94/3034	270/23210	3.7455397454108e-20	3.8931969677435e-18	3.05276226530915e-18	Dpysl2/Sh3gl2/Nrn1/Pak1/Wnt3/Impact/Rims2/Cdkl5/Syt3/Lhx1/Plxna4/Mecp2/Syt2/Efna5/Prkcz/Cadm1/Flrt1/Six4/Rims1/Nrg1/Clasp2/Trpc5/Pafah1b1/Rufy3/Sema3e/Ntrk3/Cyfip2/Robo1/Dscam/Fgfr2/Syt1/Rnf157/Nkd1/Kif26b/Cobl/Cpne9/Fgf13/Map1b/Map2/Auts2/Cpne6/L1cam/Map3k13/Dcx/Wasf1/Gsk3b/Fgf10/Limk1/Hsp90aa1/Slc9a6/Slit1/Cacng7/Cdh4/Spg20/Mapt/Nlgn3/Fgf1/Ppp2r3a/Bcl11a/Cdk5r1/Aatk/Slc12a2/Myo5b/Bcan/Rasal1/Dc…	94
GO:0048168	regulation of neuronal synaptic plasticity	41/3034	67/23210	3.7857098488216e-20	3.8931969677435e-18	3.05276226530915e-18	Grin2a/Slc4a10/Syngr1/Ppfia3/Rims1/Rab3a/Grm5/Kcnn2/Grin1/Syp/Rasgrf1/Cpeb1/Dlg4/Camk2b/Syn1/Gsk3b/Rab3gap1/Kalrn/Neto1/Nf1/Grin2b/Drd2/Jph3/Snca/Grik1/Kcnj10/Rab5a/Unc13a/Cntn2/Syngap1/Ncdn/Rab11a/Shisa9/App/Arc/Slc8a2/S100b/Unc13b/Camk2a/Syt4/Nsmf	41
GO:0001764	neuron migration	74/3034	185/23210	4.06836748816657e-20	4.11047866041251e-18	3.22313878563889e-18	Ntrk2/Adgrl3/Mark1/Reln/Nrg3/Unc5d/Sox1/Cdkl5/Phactr1/Erbb4/Lhx1/Dab1/Mapk8/Spock1/Nrg1/Pafah1b1/Ntrk3/D130043K22Rik/Apbb2/Apbb1/Myh10/Fat3/Dcc/Fgf13/Astn1/Kirrel3/Auts2/Camk2b/Dcx/Gsk3b/Fbxo45/Mapk8ip3/Hsp90aa1/Bbs4/Mapt/Fbxo31/Drd2/Prrxl1/Cdk5r1/Elp3/Scrt1/Lrig2/Bbs1/Gpm6a/Celsr2/Fzd3/Dclk1/Lmx1b/Pomgnt2/Cntn2/Neo1/Pcm1/Pomk/Tbc1d24/Nexmif/Dcdc2a/Itga3/Sema6a/Ptprz1/Ctnna2/Celsr3/Rapgef2/Pex7/G…	74
GO:0022898	regulation of transmembrane transporter activity	92/3034	262/23210	4.84075779113883e-20	4.80653864123595e-18	3.76893846170337e-18	Grin2a/Ptpn3/Hecw2/Chrna4/Reln/Scn4b/Atp1a2/Amigo1/Oprl1/Akap6/Kcnj11/Atp1b1/Gstm7/Wnk3/Wnk2/Kcnc2/Rph3a/Stk39/Mapk8ip2/Kcnc1/Ppargc1a/Fgf12/Cacng2/Cacnb4/Kcna1/Kcnab1/Rasgrf2/Ahcyl1/Nrxn1/Abcc8/Nlgn1/Ank3/Fgf14/Grm5/Ank2/Hecw1/Rasgrf1/Ryr2/Scn2b/Dlg4/Cacna1a/Gnb5/Cacng3/Kif5b/Tesc/Neto1/Fhl1/Cacng7/Nlgn3/Tcaf1/Plcb1/Cacnb1/Pde4d/Drd2/Stac2/Shank2/Jph3/Cacna2d1/Snca/Myo5a/Kcns2/Ubqln1/Snx27/Ntsr1…	92
GO:0099565	chemical synaptic transmission, postsynaptic	50/3034	96/23210	5.49357622487797e-20	5.36228906424953e-18	4.20471757443827e-18	Grin2a/Chrna4/Glra1/Reln/Ppp1r9a/Rims2/Mecp2/Mapk8ip2/Gabrb3/Prkcz/Nrxn1/Nlgn1/Rims1/Cux2/Ppp3ca/Mpp2/Grin1/Stx1b/Dlg4/Grid2/Abat/Cbln1/Gsk3b/Rab3gap1/Neto1/Nlgn3/Insyn1/Grin2b/Syne1/Shank2/Insyn2a/Snca/Cx3cl1/Celf4/Grik1/Ntsr1/Oprm1/Shank1/Grip2/Tbc1d24/Chrna7/Prkn/Sez6/App/Rgs4/Chrna3/Grin2c/Cdk5/Grin2d/Unc13b	50
GO:0032412	regulation of ion transmembrane transporter activity	90/3034	254/23210	6.18684701608765e-20	5.9383419942748e-18	4.65641643842387e-18	Grin2a/Ptpn3/Hecw2/Chrna4/Reln/Scn4b/Atp1a2/Amigo1/Oprl1/Akap6/Kcnj11/Atp1b1/Gstm7/Wnk3/Wnk2/Kcnc2/Rph3a/Stk39/Mapk8ip2/Kcnc1/Ppargc1a/Fgf12/Cacng2/Cacnb4/Kcna1/Kcnab1/Rasgrf2/Ahcyl1/Nrxn1/Abcc8/Nlgn1/Ank3/Fgf14/Grm5/Ank2/Hecw1/Rasgrf1/Ryr2/Scn2b/Dlg4/Cacna1a/Gnb5/Cacng3/Kif5b/Tesc/Neto1/Fhl1/Cacng7/Nlgn3/Tcaf1/Plcb1/Cacnb1/Pde4d/Drd2/Stac2/Shank2/Jph3/Cacna2d1/Myo5a/Kcns2/Ubqln1/Snx27/Ntsr1/Nos1…	90
GO:0007215	glutamate receptor signaling pathway	49/3034	93/23210	6.74699871522862e-20	6.3698304263937e-18	4.99475832412955e-18	Grin2a/Reln/Frrs1l/Grm7/Rph3a/Mapk8ip2/Ppargc1a/Cacng2/Rasgrf2/Grin3a/Gria2/Nrxn1/Grm1/Nlgn1/Atp1a3/Grm5/Grin1/Necab2/Rasgrf1/Homer2/Kcnb1/Dlg4/Cacng3/Kalrn/Grik3/Neto1/Cacng7/Nlgn3/Plcb1/Grm8/Grin2b/Grm3/Cdk5r1/Shank2/Cx3cl1/Grik1/Oprm1/Unc13a/Shank1/Grm4/Grin3b/Pink1/Grid2ip/Shisa9/Cnih3/App/Arc/Gsg1l/Camk2a	49
GO:0051965	positive regulation of synapse assembly	44/3034	77/23210	7.36176417206463e-20	6.83812901079358e-18	5.3619640574121e-18	Ntrk2/Adgrl3/Clstn2/Ptprd/Amigo1/Adgrb3/Clstn3/Adgrl2/Stau2/Lrrtm3/Clstn1/Efna5/Adgrl1/Nrxn1/Flrt1/Nlgn1/Cux2/Ube2v2/Ntrk3/Slitrk1/Slitrk3/Ephb1/Lingo4/Grid2/Syndig1/Cbln1/Slitrk2/Adgrb1/Slitrk5/Lrrn3/Nlgn3/Il1rapl1/Lrrc4b/Vstm5/Slitrk4/Lrrtm1/Lrrn1/Lingo2/Lrrtm4/Asic2/Cbln2/Lrrc24/Bhlhb9/Lrrtm2	44
GO:0062237	protein localization to postsynapse	39/3034	63/23210	1.72372858417599e-19	1.57570681210628e-17	1.2355548247477e-17	Grin2a/Mapk10/Adam22/Magi2/Snap25/Kif5c/Stau2/Clstn1/Nsg1/Prkcz/Cacng2/Cplx1/Grin1/Arhgap44/Dlg2/Stx1b/Tnik/Dlg4/Nptx1/Gsk3b/Cacng3/Snap47/Kalrn/Kif5a/Cacng7/Rapgef4/Lgi1/Grip1/Lrrc7/Grip2/Rab11a/Nptxr/Cnih3/Ghsr/Vamp2/Grin2c/Dlg1/Gphn/Camk2a	39
GO:0048588	developmental cell growth	90/3034	260/23210	3.63228772082606e-19	3.26849140378708e-17	2.56291353985918e-17	Dpysl2/Sh3gl2/Adra1a/Nrn1/Pak1/Wnt3/Impact/Rims2/Akap6/Cdkl5/Syt3/Plxna4/Mecp2/Syt2/Efna5/Prkcz/Flrt1/Rims1/Nrg1/Clasp2/Trpc5/Pafah1b1/Rufy3/Sema3e/Ntrk3/Cyfip2/Dscam/Map2k4/Syt1/Rnf157/Cobl/Cpne9/Fgf13/Map1b/Map2/Auts2/Cpne6/L1cam/Map3k13/Dcx/Mtor/Wasf1/Gsk3b/Limk1/Hsp90aa1/Slc9a6/Slit1/Cacng7/Cdh4/Spg20/Mapt/Nlgn3/Bcl11a/Tomm70a/Cdk5r1/Aatk/Myo5b/Bcan/Rasal1/Dclk1/Slc25a4/Sema4f/Unc13a/Megf8/Sl…	90
GO:1904062	regulation of cation transmembrane transport	109/3034	349/23210	4.94572692237733e-19	4.38191405322632e-17	3.43597870396741e-17	Trpc1/Grin2a/Ptpn3/Hecw2/Chrna4/Reln/Scn4b/Atp1a2/Dpp10/Amigo1/Oprl1/Akap6/Kcnj11/Atp1b1/Dpp6/Gstm7/Wnk3/Prkce/Wnk2/Kcnc2/Rph3a/Stk39/Mapk8ip2/Kcnc1/Ppargc1a/Fgf12/Cacng2/Cacnb4/Kcna1/Kcnab1/Rasgrf2/Nrxn1/Abcc8/Nlgn1/Ank3/Rgs7/Fgf14/Kcnip1/Ank2/Hecw1/Rasgrf1/Kcnip4/Ryr2/Scn2b/Kcnab2/Nos1/Dlg4/Pdpk1/Cacna1a/Gnb5/Kcnh2/Cacng3/Kif5b/Tesc/Neto1/Fhl1/Cacng7/Nlgn3/Plcb1/Cacnb1/Oprk1/Pde4d/Edn3/Bin1/Drd…	109
GO:1990138	neuron projection extension	74/3034	193/23210	7.25552256270891e-19	6.33099309676373e-17	4.96430491132715e-17	Dpysl2/Sh3gl2/Nrn1/Pak1/Wnt3/Impact/Rims2/Cdkl5/Syt3/Plxna4/Mecp2/Syt2/Prkcz/Flrt1/Rims1/Nrg1/Clasp2/Trpc5/Pafah1b1/Rufy3/Sema3e/Ntrk3/Cyfip2/Dscam/Syt1/Rnf157/Cpne9/Map1b/Map2/Auts2/Cpne6/L1cam/Map3k13/Dcx/Wasf1/Gsk3b/Limk1/Hsp90aa1/Slc9a6/Slit1/Cacng7/Cdh4/Mapt/Nlgn3/Bcl11a/Cdk5r1/Aatk/Myo5b/Bcan/Rasal1/Dclk1/Sema4f/Unc13a/Megf8/Slit2/Rab11a/Gdi1/Prkn/Sema6a/Nedd4l/Ptprs/Ttl/Sema6c/Cpne5/Sema5a…	74
GO:0097120	receptor localization to synapse	41/3034	71/23210	7.83402571973658e-19	6.73375434626313e-17	5.28012102712803e-17	Reln/Mapk10/Adam22/Magi2/Snap25/Kif5c/Clstn1/Nsg1/Prkcz/Cacng2/Nrxn1/Nlgn1/Dlg3/Cplx1/Nptn/Arhgap44/Dlg2/Stx1b/Tnik/Dlg4/Nptx1/Gsk3b/Cacng3/Snap47/Kalrn/Kif5a/Neto1/Cacng7/Rapgef4/Lgi1/Grip1/Lrrc7/Grip2/Rab11a/Nptxr/Cnih3/Ghsr/Vamp2/Dlg1/Gphn/Camk2a	41
GO:2001257	regulation of cation channel activity	68/3034	169/23210	9.15706452290587e-19	7.75522567461984e-17	6.08108464446845e-17	Grin2a/Chrna4/Reln/Amigo1/Oprl1/Akap6/Kcnj11/Gstm7/Kcnc2/Rph3a/Mapk8ip2/Kcnc1/Ppargc1a/Fgf12/Cacng2/Cacnb4/Kcna1/Kcnab1/Rasgrf2/Nrxn1/Abcc8/Nlgn1/Ank3/Fgf14/Ank2/Rasgrf1/Dlg4/Cacna1a/Gnb5/Cacng3/Kif5b/Neto1/Cacng7/Nlgn3/Cacnb1/Pde4d/Drd2/Stac2/Shank2/Jph3/Cacna2d1/Myo5a/Kcns2/Ubqln1/Snx27/Ntsr1/Nos1ap/Scn1b/Oprm1/Shank1/Asic2/Kcng1/Rem2/Pink1/Actn2/Shisa9/Nedd4l/Hcn1/Cnih3/Arc/Cacnb2/Crhr1/Vamp2/…	68
GO:1901888	regulation of cell junction assembly	75/3034	200/23210	1.87754628832672e-18	1.56707088035849e-16	1.22878315437401e-16	Ntrk2/Adgrl3/Clstn2/Arhgef9/Ptprd/Ppp1r9a/Amigo1/Adgrb3/Clstn3/Adgrl2/Stau2/Lrrtm3/Clstn1/Efna5/Mdga2/Adgrl1/Nrxn1/Flrt1/Dmtn/Nlgn1/Six4/Sipa1l1/Clasp2/Cux2/Ube2v2/Lhfpl4/Camsap3/Ntrk3/Lrfn5/Slitrk1/Slitrk3/Grin1/Gpm6b/Ephb1/Chrnb2/Lingo4/Grid2/Prkaca/Nptx1/Syndig1/Cbln1/Slitrk2/Adgrb1/Slitrk5/Lrrn3/Nlgn3/Il1rapl1/Lrrc4b/Vstm5/Nectin1/Thy1/Snca/Slitrk4/Lrrtm1/Lrrn1/Nphp4/Lingo2/Lrfn1/Lrrtm4/Tsc1/…	75
GO:0017156	calcium-ion regulated exocytosis	40/3034	70/23210	3.50652522984635e-18	2.88486839981216e-16	2.26210424602118e-16	Syt7/Cadps/Rims2/Cacna1i/Snap25/Syt3/Syt2/Scamp5/Rims1/Stxbp1/Unc13c/Rab3a/Atp2a2/Syt1/Stx1b/Kcnb1/Syt9/Cacna1a/Ppp3cb/Syn2/Rab3gap1/Rims3/Doc2a/Syt10/Rapgef4/Syt11/Cacna1g/Cacna1c/Cacna1h/Syt13/Unc13a/Cadps2/Rims4/Vamp2/Doc2b/Cbarp/Cdk5/Unc13b/Cdk5r2/Syt4	40
GO:0097061	dendritic spine organization	47/3034	94/23210	6.17033003358678e-18	5.00491981175018e-16	3.92449456546883e-16	Grin2a/Reln/Ppp1r9a/Ctnnd2/Opa1/Stau2/Zfp804a/Pak3/Rph3a/Nlgn1/Sipa1l1/Cux2/Pafah1b1/Mfn1/Epha5/Dnm3/Grin1/Arhgap44/Ephb1/Dlg4/Camk2b/Epha4/Kalrn/Nlgn3/Grin2b/Dnm1l/Cdk5r1/Shank2/Ngef/Myo5b/Abi2/Ube3a/Wasl/Zfp365/Shank1/Chrna7/Itga3/Dhx36/Bhlhb9/Lzts3/Caprin2/Srcin1/Arc/Cask/Cdk5/Abhd17b/Igf1r	47
GO:1903539	protein localization to postsynaptic membrane	36/3034	59/23210	8.42990284705358e-18	6.74275145780299e-16	5.28717590845904e-16	Grin2a/Mapk10/Adam22/Magi2/Snap25/Clstn1/Nsg1/Prkcz/Cacng2/Cplx1/Grin1/Arhgap44/Dlg2/Stx1b/Tnik/Dlg4/Nptx1/Gsk3b/Cacng3/Snap47/Kalrn/Cacng7/Rapgef4/Lgi1/Grip1/Lrrc7/Grip2/Rab11a/Nptxr/Cnih3/Ghsr/Vamp2/Grin2c/Dlg1/Gphn/Camk2a	36
GO:0030705	cytoskeleton-dependent intracellular transport	67/3034	171/23210	8.61426794439471e-18	6.79583138243413e-16	5.32879732969766e-16	Dync1i1/Ap3s2/Kif1b/Kif3c/Kif5c/Stau2/Kif1a/Dync2h1/Fez1/Mecp2/Map1a/Prkcz/Bsn/Ssx2ip/Nefl/Pafah1b1/Camsap3/Myrip/Klc2/Dlg2/Nefm/Map1b/Map2/Sybu/Tub/Arhgap21/Bicd1/Traf3ip1/Madd/Nefh/Hook1/Rab27b/Ap3b2/Wdr35/Wasf1/Copg1/Kif5b/Pura/Mapk8ip3/Kif5a/Klc1/Mapt/Kif3a/Copg2/Map6/Arl3/Rhot1/Myo5a/Actr10/Bbs1/Wasl/Dctn1/Dync1h1/Uchl1/Pcm1/Borcs5/Ift172/App/Wdr19/Map6d1/Ttc21b/Trim46/Rpgr/Bicd2/Bloc1s5/Ift…	67
GO:0031503	protein-containing complex localization	85/3034	249/23210	9.41434504139155e-18	7.3266504180235e-16	5.74502705939826e-16	Ddx25/Reln/Mapk10/Adam22/Magi2/Snap25/Akap6/Kif5c/Stau2/Clstn1/Dync2h1/Nsg1/Prkcz/Cacng2/Synj1/Dnm1/Nrxn1/Nlgn1/Dlg3/Ssx2ip/Stxbp6/Cplx1/Ppp3r1/Nptn/Eps15/Dnm3/Arhgap44/Dlg2/Stx1b/Myo6/Pacsin1/Tnik/Dlg4/Tub/Traf3ip1/Nptx1/Mzt1/Wdr35/Caly/Gsk3b/Akap5/Cacng3/Ralgapb/Snap47/Usp46/Pura/Kalrn/Kif5a/Neto1/Cacng7/Rapgef4/Fkbp4/Syne1/Nacc2/Lgi1/Myo5b/Arl3/Grip1/Bbs1/Wasl/Exoc3/Lrrc7/Zfp365/Tsc1/Eny2/Grip…	85
GO:0001508	action potential	57/3034	132/23210	1.19832235470715e-17	9.20151792101134e-16	7.2151619672894e-16	Kcnma1/Ntrk2/Gria1/Kcna2/P2rx5/Adra1a/Grin2a/Ptpn3/Scn8a/Chrna4/Glra1/Scn4b/Cacna1i/Gjd2/Dpp6/Kcnd2/Scn1a/Kcnc2/Fgf12/Cacnb4/Kcna1/Cnr1/Ank3/Kcnip1/Scn2a/Ntrk3/Ank2/Kcnn2/Atp2a2/Ryr2/Scn2b/Kcnb1/Fgf13/Chrnb2/Cntnap1/Kcnh2/Myh14/Tacr1/Grin2b/Rapgef4/Bin1/Cacna1g/Cacna1c/Cacna1h/Cacna2d1/Hcn4/Ntsr1/Kcnmb2/Scn1b/Kcnc4/Scn3b/Chrna7/Nedd4l/Hcn1/Cacnb2/Ctnna3/Dlg1	57
GO:0050905	neuromuscular process	58/3034	136/23210	1.26920069184126e-17	9.61753524251817e-16	7.54137253185457e-16	Kcnma1/Grin2a/Scn8a/Glrb/Glra1/Atp2b2/Scn1a/Atp8a2/Mecp2/Pde8b/Agtpbp1/Camta1/Tmem150c/Fgf12/Kcna1/Grin3a/Nrxn1/Pnkd/Nrg1/Nefl/Fgf14/Aplp2/Pafah1b1/Bace1/Myh10/Grin1/Adcy5/Kcnab2/Ankfn1/Dlg4/Kcnh1/Jph4/Grid2/Cacna1a/Cntnap1/Mycbp2/Camk2b/Rbfox1/Adarb1/Csmd1/Spg20/Grin2b/Drd2/Jph3/Myo5a/Dctn1/Rbfox2/Uchl1/Shank1/Pomk/Prkn/Pou4f1/Ctnna2/App/Penk/Igdcc3/Grin2c/Grin2d	58
GO:0007613	memory	60/3034	144/23210	1.36363965322434e-17	1.01989620297649e-15	7.99728518432322e-16	Ntrk2/Gria1/Grin2a/Slc8a3/Reln/Sorcs3/Asic1/Grm7/Chst10/Snap25/Rcan2/Mecp2/Map1a/Prkcz/Abcc8/Cnr1/Atp1a3/Cux2/Slc24a2/Cpeb3/Scn2a/Bace1/Grin1/Pja2/Fgf13/Chrnb2/Camk4/Mtor/Kalrn/Glp1r/Neto1/Mapt/Tacr1/Plcb1/Grin2b/Drd2/Calb1/Shank2/Jph3/Adcy1/Tafa2/Lmx1b/Paip2/Brinp1/Shank1/Chat/Chrna7/Itga3/Hrh1/App/Arc/Crhr1/Htr2a/Crtc1/Cck/Slc8a2/S100b/Htr7/Nog/Syt4	60
GO:0099175	regulation of postsynapse organization	55/3034	125/23210	1.58575960583749e-17	1.17081917564334e-15	9.18071350748018e-16	Dgkb/Arhgef9/Ptprd/Reln/Ppp1r9a/Opa1/Cdkl5/Stau2/Zfp804a/Pak3/Nrxn1/Nlgn1/Sipa1l1/Cux2/Pafah1b1/Ntrk3/Mfn1/Dnm3/Grin1/Arhgap44/Grid2/Nptx1/Cbln1/Camk2b/Epha4/Kalrn/Nlgn3/Il1rapl1/Grin2b/Rapgef4/Lrrc4b/Dnm1l/Cdk5r1/Ngef/Abi2/Lrrtm1/Ube3a/Snx27/Lrfn1/Grip2/Fzd9/Nptxr/Dhx36/Ptprs/Bhlhb9/Lzts3/Caprin2/Ghsr/Srcin1/Arc/Cask/Cdk5/Lrrtm2/Abhd17b/Lrfn2	55
GO:0010770	positive regulation of cell morphogenesis involved in differentiation	69/3034	185/23210	6.01712977496861e-17	4.38641143975243e-15	3.43950522779685e-15	Ntrk2/Ptprd/Reln/Dixdc1/Pak1/Wnt3/Amigo1/Ss18l1/Opa1/Cdkl5/Stau2/Mapk9/Pak3/Plxna4/Efna5/Dmtn/Snap91/Nrg1/Nefl/Cux2/Trpc5/Pafah1b1/Rufy3/Ntrk3/Slitrk1/Mfn1/Robo1/Dscam/Map1b/L1cam/Camk2b/Map3k13/Dcx/Epha4/Gsk3b/Akap5/Kalrn/Limk1/Cdh4/Mapt/Il1rapl1/Fbxo31/Dnm1l/Bcl11a/Ache/Myo5b/Map6/Parp6/Braf/Megf8/Tbc1d24/Enpp2/Rab11a/Robo2/Gdi1/Shox2/Plxna2/Dhx36/Bhlhb9/Caprin2/Plxnb1/Rnd2/Sema5a/Bmpr2/Ss18l2/…	69
GO:0051932	synaptic transmission, GABAergic	33/3034	53/23210	8.20180487362064e-17	5.90427428339766e-15	4.62970301418849e-15	Gabra5/Adra1a/Pak1/Gabrg2/Gabra3/Clstn3/Erbb4/Slc6a1/Prkce/Car7/Gabrb3/Gabrg3/Clcn3/Phf24/Dnm1/Cnr1/Nlgn1/Stxbp1/Gabra1/Gabra2/Gabrg1/Cckbr/Usp46/Kif5b/Nf1/Tacr1/Drd2/Plcl1/Gabrb2/Cntnap4/Grik1/Npy5r/Htr1b	33
GO:0060997	dendritic spine morphogenesis	38/3034	69/23210	1.323548892837e-16	9.4102692269732e-15	7.37884957799966e-15	Reln/Ppp1r9a/Ctnnd2/Opa1/Stau2/Pak3/Nlgn1/Sipa1l1/Cux2/Pafah1b1/Mfn1/Epha5/Dnm3/Arhgap44/Ephb1/Dlg4/Camk2b/Epha4/Kalrn/Nlgn3/Dnm1l/Cdk5r1/Shank2/Ngef/Myo5b/Abi2/Ube3a/Wasl/Zfp365/Shank1/Dhx36/Bhlhb9/Lzts3/Caprin2/Srcin1/Arc/Cask/Cdk5	38
GO:0050806	positive regulation of synaptic transmission	104/3034	350/23210	1.53860172887922e-16	1.08058626300188e-14	8.4731725505672e-15	Gria4/Ntrk2/Gria1/Adra1a/Grin2a/Clstn2/Slc8a3/Reln/Pak1/Ppp1r9a/Syt7/Rims2/Snap25/Clstn3/Erbb4/Clstn1/Prkce/Nsg1/Mecp2/Car7/Syt2/Prkcz/Cacng2/Rasgrf2/Gria2/Nrxn1/Mir124-2hg/Nlgn1/Rims1/Tshz3/Stxbp1/Cux2/Slc24a2/Rab3a/Cpeb3/Mpp2/Grin1/Syt1/Stx1b/Nos1/Syt9/Dlg4/Nat8l/Chrnb2/Cacna1b/Cckbr/Abat/Camk2b/Htr2c/Epha4/Gsk3b/Rab3gap1/Cacng3/Snap47/Ncs1/Kif5b/Kalrn/Rims3/Kctd13/Neto1/Cacng7/Nlgn3/Nf1/Tacr1/…	104
GO:0010970	transport along microtubule	62/3034	159/23210	1.87903481902779e-16	1.30377849672061e-14	1.02232839234359e-14	Dync1i1/Ap3s2/Kif1b/Kif3c/Kif5c/Stau2/Kif1a/Dync2h1/Fez1/Mecp2/Map1a/Prkcz/Bsn/Ssx2ip/Nefl/Pafah1b1/Camsap3/Klc2/Dlg2/Nefm/Map1b/Map2/Sybu/Tub/Arhgap21/Bicd1/Traf3ip1/Madd/Nefh/Rab27b/Ap3b2/Wdr35/Wasf1/Copg1/Kif5b/Pura/Mapk8ip3/Kif5a/Klc1/Mapt/Kif3a/Copg2/Map6/Arl3/Rhot1/Myo5a/Actr10/Bbs1/Dctn1/Dync1h1/Uchl1/Pcm1/Borcs5/Ift172/App/Wdr19/Ttc21b/Trim46/Rpgr/Bicd2/Bloc1s5/Ift80	62
GO:0008344	adult locomotory behavior	49/3034	109/23210	3.11094161986933e-16	2.1328467605747e-14	1.67242350241095e-14	Kcnma1/Scn8a/Glrb/Glra1/Sez6l/Atp1a2/Adam22/Scn1a/Dab1/Mecp2/Agtpbp1/Clcn3/Fgf12/Cacnb4/Dnm1/Atp1a3/Fgf14/Sez6l2/Pafah1b1/Klhl1/Pbx3/Grin1/Cend1/Cacna1a/Efnb3/Epha4/Kalrn/Mapt/Drd2/Cacna1c/Hoxb8/Snca/Oxr1/Kcnj10/Ntsr1/Sptbn4/Tsc1/Uchl1/Cntn2/Chat/Prkn/Oprd1/Inpp5f/Sez6/App/Tmod1/Trh/Grin2d/Hipk2	49
GO:1901890	positive regulation of cell junction assembly	49/3034	110/23210	4.9024974153456e-16	3.3215861899971e-14	2.60454661446844e-14	Ntrk2/Adgrl3/Clstn2/Ptprd/Amigo1/Adgrb3/Clstn3/Adgrl2/Stau2/Lrrtm3/Clstn1/Efna5/Adgrl1/Nrxn1/Flrt1/Nlgn1/Cux2/Ube2v2/Ntrk3/Slitrk1/Slitrk3/Ephb1/Lingo4/Grid2/Syndig1/Cbln1/Slitrk2/Adgrb1/Slitrk5/Lrrn3/Nlgn3/Il1rapl1/Lrrc4b/Vstm5/Thy1/Slitrk4/Lrrtm1/Lrrn1/Nphp4/Lingo2/Lrrtm4/Tsc1/Asic2/Cbln2/Enpp2/Lrrc24/Bhlhb9/Myoc/Lrrtm2	49
GO:0060079	excitatory postsynaptic potential	42/3034	86/23210	1.03912380463991e-15	6.95850464060611e-14	5.45635388238093e-14	Grin2a/Chrna4/Reln/Ppp1r9a/Rims2/Mecp2/Mapk8ip2/Prkcz/Nrxn1/Nlgn1/Rims1/Cux2/Ppp3ca/Mpp2/Grin1/Stx1b/Dlg4/Grid2/Cbln1/Gsk3b/Rab3gap1/Neto1/Nlgn3/Grin2b/Syne1/Shank2/Snca/Celf4/Grik1/Oprm1/Shank1/Grip2/Tbc1d24/Chrna7/Prkn/Sez6/App/Rgs4/Chrna3/Grin2c/Cdk5/Grin2d	42
GO:0098657	import into cell	73/3034	213/23210	1.49664639628968e-15	9.90711103015206e-14	7.76843683010617e-14	Acsl6/Slc8a3/Atp1a2/Snap25/Kcnj11/Atp1b1/Kcnj3/Wnk3/Slc6a1/Wnk2/Cacng2/Synj1/Dnm1/Slc6a5/Slc9a7/Atp1a3/Kcnk9/Acsl3/Ppp3r1/Slc17a6/Slc12a5/Eps15/Dnm3/Nos1/Gpm6b/Myo6/Pacsin1/Kcnj6/Nat8l/Kcnd3/Kcnh2/Slc27a2/Slc6a9/Slc1a2/Caly/Akap5/Cacng3/Usp46/Slc6a11/Slc9a6/Cacng7/Slc1a1/Syne1/Drd2/Kcnj12/Slc12a2/Snca/Kcnj16/Slc39a12/Hcn4/Lrsam1/Kcnj10/Ntsr1/Lrp2/Kcnj14/Rab3b/Iqsec1/Prkn/Slc8a1/Slc27a5/Kcnj9/Arc/…	73
GO:0060996	dendritic spine development	51/3034	122/23210	3.06640011127578e-15	2.00674980009514e-13	1.5735474255231e-13	Reln/Pak1/Ppp1r9a/Ctnnd2/Opa1/Cdkl5/Stau2/Pak3/Mecp2/Nlgn1/Itsn1/Nrg1/Sipa1l1/Cux2/Cpeb3/Pafah1b1/Mfn1/Epha5/Slc12a5/Dnm3/Arhgap44/Ephb1/Dlg4/Camk2b/Mtor/Epha4/Kalrn/Slc9a6/Nlgn3/Dnm1l/Cdk5r1/Shank2/Ngef/Myo5b/Abi2/Ube3a/Wasl/Zfp365/Lpar1/Shank1/Dhx36/Ptprs/Bhlhb9/Lzts3/Caprin2/Srcin1/Arc/Fstl4/Cask/Cdk5/Camk2a	51
GO:0070838	divalent metal ion transport	124/3034	469/23210	4.0228538199937e-15	2.60310282576896e-13	2.04116414994358e-13	Nipal2/Slc30a10/Adra1a/Trpc1/Grin2a/Chrna4/Cacna2d3/Slc8a3/Atp2b2/Asic1/Atp1a2/Camk2g/Nalcn/Epm2a/Cacna1i/Oprl1/Akap6/Atp1b1/Opa1/Gstm7/Wnk3/Atp2b3/Prkce/Cacna2d2/Slc24a3/Cacng2/Cacnb4/Grin3a/Fgf14/Slc24a2/Trpc5/Ppp3ca/Nipa1/Ank2/Grin1/Atp2a2/Prkcb/Ryr2/Nos1/Homer2/Srl/Adcyap1r1/Pdpk1/Chrnb2/Jph4/Slc30a9/Cacna1a/Gnb5/Micu3/Cacna1b/Cnnm2/Nipal4/Camk2b/Htr2c/Akap5/Cacng3/Glp1r/Epb41/Tmem163/Cacng7/…	124
GO:0032535	regulation of cellular component size	110/3034	397/23210	4.67578534085993e-15	2.99198308644582e-13	2.34609580260691e-13	Kcnma1/Plekhh2/Dpysl2/Atp2b2/Actr3b/Pak1/Ppp1r9a/Wnt3/Cdkl5/Shroom2/Pak3/Prkce/Pfn2/Plxna4/Efna5/Clcn3/Sptb/Dmtn/Nrg1/Add2/Nefl/Clasp2/Trpc5/Pafah1b1/Rufy3/Cit/Sema3e/Ntrk3/Slc12a5/Dscam/Pls1/Nefm/Akt3/Fgf13/Rhobtb2/Map1b/Map2/Nckap1/Sptbn1/Arhgap35/L1cam/Xk/Bag4/Map3k13/Dcx/Fhod3/Mtor/Wasf1/Gsk3b/Limk1/Hsp90aa1/Slit1/Cdh4/Bbs4/Spg20/Mapt/Sptan1/Bin1/Bcl11a/Cdk5r1/Aatk/Slc12a2/Myo5b/Abi2/Rap1gap2…	110
GO:0043270	positive regulation of ion transport	95/3034	322/23210	5.16143967180979e-15	3.26645396373105e-13	2.56131592736426e-13	Dpysl2/Acsl6/Trpc1/Chrna4/Atp2b2/Reln/Scn4b/Amigo1/Akap6/Kcnj11/Atp1b1/Dpp6/Gstm7/Mapk9/Wnk3/Atp8a2/Slc6a1/Cntn1/Wnk2/Kcnc2/Stk39/Kcnc1/Gabbr1/Fgf12/Cacng2/Cacnb4/Kcna1/Ahcyl1/Abcc8/Ank3/Rgs7/Stxbp1/Fgf14/Ank2/Grin1/Ryr2/Nos1/Akt3/Adcyap1r1/Pdpk1/Nat8l/Chrnb2/Kcnh2/Abat/Htr2c/Rab3gap1/Akap5/P2ry1/Cacng3/Kif5b/Abcb4/Tesc/Atp8a1/Fhl1/Nlgn3/Tcaf1/Plcb1/Grin2b/Oprk1/Edn3/Drd2/Stac2/Cacna1c/Map2k6/Cac…	95
GO:0072659	protein localization to plasma membrane	86/3034	279/23210	6.18407801900442e-15	3.8710984034181e-13	3.03543417637631e-13	Dpp10/Camk2g/Ank1/Epm2a/Kcnj11/Atp1b1/Dpp6/Ptch1/Wnk3/Nsg1/Prepl/Rab3c/Prkcz/Ttc7b/Nsf/Nrxn1/Ank3/Ar/Stxbp1/Clasp2/Rab3a/Epb41l3/Acsl3/Ank2/Arhgap44/Pls1/Kcnip4/Mrap2/Kcnb1/Pacsin1/Fgf13/Tnik/Map7/Sptbn1/Pdpk1/Kcnb2/Bag4/Arl6/Camk2b/Akap5/P2ry1/Kif5b/Fam126b/Kalrn/Tesc/Lypd1/Gpr158/Appl1/Efr3a/Ttc8/Stac2/Myo5b/Zdhhc22/Myo5a/Grip1/Sec23a/Snx27/Bbs1/Prkg2/Nkd2/Lrrc7/Sptbn4/Bbs2/Rab3b/Grip2/Scn3b/Ac…	86
GO:0099637	neurotransmitter receptor transport	34/3034	62/23210	6.26485989552607e-15	3.87949764928329e-13	3.04202025487344e-13	Mapk10/Snap25/Kif5c/Clstn1/Nsg1/Cacng2/Synj1/Dnm1/Cplx1/Ppp3r1/Eps15/Dnm3/Arhgap44/Stx1b/Myo6/Pacsin1/Caly/Akap5/Cacng3/Snap47/Usp46/Kif5a/Cacng7/Syne1/Myo5b/Grip1/Lrrc7/Grip2/Iqsec1/Rab11a/Arc/Vamp2/Gsg1l/Hpca	34
GO:0072511	divalent inorganic cation transport	124/3034	472/23210	6.710753044305e-15	4.11140710448431e-13	3.22386680403902e-13	Nipal2/Slc30a10/Adra1a/Trpc1/Grin2a/Chrna4/Cacna2d3/Slc8a3/Atp2b2/Asic1/Atp1a2/Camk2g/Nalcn/Epm2a/Cacna1i/Oprl1/Akap6/Atp1b1/Opa1/Gstm7/Wnk3/Atp2b3/Prkce/Cacna2d2/Slc24a3/Cacng2/Cacnb4/Grin3a/Fgf14/Slc24a2/Trpc5/Ppp3ca/Nipa1/Ank2/Grin1/Atp2a2/Prkcb/Ryr2/Nos1/Homer2/Srl/Adcyap1r1/Pdpk1/Chrnb2/Jph4/Slc30a9/Cacna1a/Gnb5/Micu3/Cacna1b/Cnnm2/Nipal4/Camk2b/Htr2c/Akap5/Cacng3/Glp1r/Epb41/Tmem163/Cacng7/…	124
GO:0008306	associative learning	46/3034	105/23210	8.29503817443851e-15	5.02853945753593e-13	3.94301537599349e-13	Gabra5/Grin2a/Reln/Asic1/Atp1a2/Grm7/Snap25/Oprl1/Mecp2/Pde8b/Map1a/Abcc8/Ndrg4/Atp1a3/Apbb1/Grin1/Chrnb2/Mtor/Glp1r/Adcy3/Neto1/Nlgn3/Nf1/Tacr1/Grin2b/Oprk1/Drd2/Meis2/Foxb1/Cacna1c/Cacna1e/Ddhd2/Tafa2/Brsk1/Braf/Shank1/Syngap1/Dcdc2a/Chrna7/Neurod2/Hrh1/App/Crhr1/Cck/Cdk5/Nog	46
GO:0016082	synaptic vesicle priming	21/3034	26/23210	8.86458150715526e-15	5.31782551038616e-13	4.16985248527369e-13	Cadps/Rims2/Snap25/Napb/Vamp1/Synj1/Rims1/Stxbp1/Unc13c/Rab3a/Sv2a/Stx1b/Rab3gap1/Snap47/Erc2/Otof/Snca/Stxbp5/Unc13a/Cadps2/Unc13b	21
GO:0006814	sodium ion transport	71/3034	211/23210	1.06129953071034e-14	6.30105566738234e-13	4.94083015382243e-13	Ptpn3/Scn8a/Hecw2/Asic4/Slc8a3/Nkain3/Cpox/Nkain2/Slc9b2/Scn4b/Asic1/Atp1a2/Nalcn/Atp1b1/Scn1a/Wnk3/Slc4a10/Slc6a15/Cntn1/Wnk2/Stk39/Fgf12/Slc24a3/Ahcyl1/Slc9a7/Ank3/Atp1a3/Kcnk1/Fgf14/Scn2a/Slc17a6/Hecw1/Slc4a4/Scn2b/Nos1/Akt3/Fgf13/Slc13a5/Slc5a6/Kif5b/Tesc/Neto1/Slc9a6/Pkd2l1/Slc38a11/Plcb1/Drd2/Slc12a2/Mfsd4b1/Slc5a7/Hcn4/Sptbn4/Scn1b/Asic2/Scn3b/Klhl3/Slc4a8/Nedd4l/Slc8a1/Hcn1/Nkain4/Hcn2/Sl…	71
GO:0048791	calcium ion-regulated exocytosis of neurotransmitter	20/3034	24/23210	1.25902501424293e-14	7.39869903778065e-13	5.80152235349320e-13	Syt7/Cadps/Rims2/Snap25/Syt2/Rims1/Stxbp1/Unc13c/Atp2a2/Syt1/Stx1b/Cacna1a/Rab3gap1/Rims3/Syt11/Unc13a/Rims4/Doc2b/Unc13b/Syt4	20
GO:0099111	microtubule-based transport	65/3034	185/23210	1.36470913431573e-14	7.93874737830735e-13	6.22498903372086e-13	Dync1i1/Ap3s2/Kif1b/Kif3c/Kif5c/Stau2/Kif1a/Dync2h1/Fez1/Mecp2/Map1a/Prkcz/Bsn/Ssx2ip/Nefl/Pafah1b1/Camsap3/Klc2/Dlg2/Nefm/Map1b/Map2/Sybu/Tub/Arhgap21/Bicd1/Traf3ip1/Madd/Nefh/Rab27b/Ap3b2/Wdr35/Wasf1/Copg1/Kif5b/Pura/Mapk8ip3/Kif5a/Klc1/Mapt/Kif3a/Copg2/Map6/Arl3/Rhot1/Myo5a/Actr10/Bbs1/Dctn1/Dync1h1/Uchl1/Pcm1/Borcs5/Ift172/App/Wdr19/Ttll1/Ttc21b/Nme5/Trim46/Rpgr/Bicd2/Bloc1s5/Ift80/Kif27	65
GO:0010721	negative regulation of cell development	106/3034	387/23210	3.36749191648607e-14	1.93933859470433e-12	1.52068845491845e-12	Fgfr3/Ttc3/Nrg3/Dixdc1/Pak1/Wnt3/Erbb4/Rit2/Dab1/Mecp2/Efna5/Sorl1/Minar1/Abcc8/Spock1/Dmtn/Nlgn1/Nrg1/Fbxw7/Cntn4/Trpc5/Pafah1b1/Ppp3ca/Rufy3/Cit/Grb14/Sema3e/Ntrk3/D130043K22Rik/Apbb1/Dnm3/Nr1d1/Thrb/Fat3/Rap1gap/Fgf13/Map2/Daam2/Efnb3/Epha4/Gsk3b/Lingo1/Slit1/Prtg/Disp3/Spg20/Nlgn3/Nf1/Dtx1/Bmerb1/Hes5/Bcl11a/Tomm70a/Cdk5r1/Aatk/Ngef/Lrig2/Dennd5a/Thy1/Inpp5j/Ube3a/Rap1gap2/Ttpa/Zfp365/Frzb/Ts…	106
GO:0051961	negative regulation of nervous system development	101/3034	362/23210	3.81225529761079e-14	2.17374042167728e-12	1.70448934098492e-12	Fgfr3/Ttc3/Nrg3/Dixdc1/Wnt3/Erbb4/Rit2/Dab1/Mecp2/Sorl1/Minar1/Gpr161/Abcc8/Spock1/Nlgn1/Nrg1/Cntn4/Trpc5/Pafah1b1/Ppp3ca/Rufy3/Cit/Sema3e/Ntrk3/D130043K22Rik/Apbb1/Dnm3/Nr1d1/Thrb/Fat3/Rap1gap/Fgf13/Map2/Prkacb/Cend1/Prkaca/Traf3ip1/Daam2/Efnb3/Epha4/Gsk3b/Lingo1/Slit1/Prtg/Disp3/Spg20/Nlgn3/Nf1/Dtx1/Bmerb1/Hes5/Bcl11a/Cdk5r1/Aatk/Ngef/Lrig2/Dennd5a/Thy1/Inpp5j/Ube3a/Rap1gap2/Ttpa/Zfp365/Tsc1/Lp…	101
GO:0035637	multicellular organismal signaling	54/3034	141/23210	3.92480425103805e-14	2.21597526291452e-12	1.73760683559889e-12	Chrm5/Kcnma1/Ntrk2/Gria1/Kcna2/P2rx5/Scn8a/Glra1/Scn4b/Pak1/Grm7/Cacna1i/Dpp6/Kcnd2/Scn1a/Fgf12/Cacng2/Cacnb4/Kcna1/Ank3/Pafah1b1/Scn2a/Ntrk3/Ank2/Kcnn2/Ryr2/Scn2b/Kcnq2/Kcnd3/Cacna1a/Cntnap1/Kcnh2/Cacng3/Cacng7/Myh14/Rapgef4/Pde4d/Bin1/Cacna1g/Cacna1c/Cacna1h/Cacna2d1/Cacna1e/Hcn4/Sptbn4/Kcnmb2/Scn1b/Kcnc4/Scn3b/Chrna7/Slc8a1/Ghsr/Cacnb2/Ctnna3	54
GO:0010959	regulation of metal ion transport	112/3034	421/23210	5.51872863883428e-14	3.08566584767443e-12	2.41955501896771e-12	Slc30a10/Trpc1/Ptpn3/Hecw2/Nkain3/Atp2b2/Nkain2/Scn4b/Atp1a2/Dpp10/Amigo1/Oprl1/Akap6/Atp1b1/Dpp6/Gstm7/Wnk3/Prkce/Cntn1/Wnk2/Kcnc2/Stk39/Kcnc1/Plcb4/Fgf12/Cacnb4/Kcna1/Kcnab1/Ahcyl1/Abcc8/Ank3/Rgs7/Fgf14/Kcnip1/Ank2/Grin1/Hecw1/Kcnip4/Ryr2/Scn2b/Kcnab2/Nos1/Homer2/Akt3/Adcyap1r1/Pdpk1/Jph4/Cacna1a/Gnb5/Cacna1b/Kcnh2/Akap5/Kif5b/Tesc/Glp1r/Epb41/Neto1/Fhl1/Plcb1/Cacnb1/Oprk1/Pde4d/Edn3/Bin1/Drd2/…	112
GO:0048638	regulation of developmental growth	108/3034	401/23210	6.50002256378913e-14	3.59938749469823e-12	2.82237821848739e-12	Dpysl2/Fgfr3/P2rx5/Pak1/Wnt3/Rims2/Fgf9/Akap6/Cdkl5/Ptch1/Erbb4/Atp8a2/Syt3/Cacna2d2/Plxna4/Mecp2/Syt2/Efna5/Six4/Rims1/Nrg1/Sgip1/Ar/Clasp2/Trpc5/Pafah1b1/Rufy3/Sema3e/Ntrk3/Atrn/Dscam/Fgfr2/Pls1/Syt1/Rnf157/Nkd1/Cpne9/Fgf13/Map1b/Map2/Cpne6/Apc/L1cam/Kcnk2/Fto/Map3k13/Dcx/Mtor/Ankrd26/Gsk3b/Limk1/Slit1/Cacng7/Cdh4/Mbd5/Bbs4/Spg20/Mapt/Pou3f2/Gli1/Ncam1/Plcb1/Ppp2r3a/Drd2/Bcl11a/Tomm70a/Cdk5r1/A…	108
GO:0051640	organelle localization	126/3034	497/23210	6.91644300561571e-14	3.7935043113658e-12	2.97459052572345e-12	Dpysl2/Clmn/Dync1i1/Tacc2/Mark1/Magi2/Rims2/Ap3s2/Kif1b/Opa1/Shroom2/Kif3c/Kif5c/Kif1a/Dab1/Atcay/Fez1/Mecp2/Chga/Rab3c/Prkcz/Ppfia3/Nsf/Synj1/Dnm1/Lin7a/Nrxn1/Nlgn1/Ndrg4/Rims1/Snap91/Stxbp1/Nefl/Clasp2/Unc13c/Rab3a/Pafah1b1/Spag9/Myrip/Mfn1/5730455P16Rik/Dnm3/Myh10/Fgfr2/Pclo/Syt1/Pcdh17/Stx1b/Dync1li2/Kcnb1/Map1b/Map2/Pdpk1/Sybu/Syn3/Exoc6b/Arhgap21/Bicd1/Madd/Syndig1/Pdzd8/Vapb/Nefh/Syn2/Rab2…	126
GO:0019233	sensory perception of pain	54/3034	143/23210	7.77053955360995e-14	4.22174880087167e-12	3.3103887472678e-12	Kcna2/Grin2a/Chrna4/Oprl1/Kcnd2/Scn1a/Mecp2/Kcna1/Phf24/Grm1/Cnr1/Bace1/Grin1/Dlg2/Nos1/Ephb1/Chrnb2/Cacna1a/Cacna1b/Cckbr/Htr2c/Mtor/P2ry1/Adra2c/Ncam1/Tacr1/Nipsnap1/Grm8/Grin2b/Oprk1/Grm3/Hoxb8/Cacna1h/Cacna1e/Ano1/Mme/Kcnj10/Ntsr1/Oprm1/Uchl1/Kcnc4/Pomk/Oprd1/Tafa4/Kcnk4/Htr2a/Mapk1/Penk/Cck/Mmp24/Ndn/Cdk5/Grin2d/Htr7	54
GO:1900006	positive regulation of dendrite development	45/3034	108/23210	1.48266322624877e-13	7.98005375697821e-12	6.2573784954326e-12	Ptprd/Reln/Ppp1r9a/Ss18l1/Opa1/Cdkl5/Stau2/Pak3/Mecp2/Elavl4/Nlgn1/Itsn1/Nrg1/Cux2/Cpeb3/Pafah1b1/Mfn1/Cobl/Pacsin1/Camk2b/Mtor/Epha4/Akap5/Kalrn/Nlgn3/Il1rapl1/Fbxo31/Dnm1l/Ache/Shank2/Myo5b/Vldlr/Parp6/Lpar1/Shank1/Tbc1d24/Ptprz1/Tmem106b/Dhx36/Bhlhb9/Caprin2/Sez6/Crtc1/Ss18l2/Cask	45
GO:0051952	regulation of amine transport	47/3034	116/23210	1.50252930359095e-13	8.01209838831505e-12	6.28250556764635e-12	Dpysl2/Kcna2/Chrna4/Syt7/Grm7/Slc6a1/Syt3/Syt2/Chga/Gabbr1/Cnr1/Stxbp1/Sv2a/Prkcb/Syt1/Kcnb1/Syt9/Nat8l/Chrnb2/Cacna1a/Abat/Htr2c/Rab3gap1/P2ry1/Syt10/Grin2b/Syt11/Oprk1/Drd2/Snca/Grik1/Ntsr1/Npy5r/Syt13/Rab3b/Htr1b/Pink1/Pcp4/Chrna7/Ghsr/Crhr1/Rgs4/Htr2a/Chrna3/Cck/Trh/Syt4	47
GO:0061001	regulation of dendritic spine morphogenesis	29/3034	51/23210	1.73432686513459e-13	9.16329212505515e-12	7.18518807477296e-12	Reln/Ppp1r9a/Opa1/Stau2/Pak3/Nlgn1/Sipa1l1/Cux2/Pafah1b1/Mfn1/Dnm3/Arhgap44/Camk2b/Epha4/Kalrn/Nlgn3/Dnm1l/Cdk5r1/Ngef/Abi2/Ube3a/Dhx36/Bhlhb9/Lzts3/Caprin2/Srcin1/Arc/Cask/Cdk5	29
GO:0051648	vesicle localization	55/3034	151/23210	2.63132855591665e-13	1.37762010486582e-11	1.0802296176921e-11	Dpysl2/Dync1i1/Magi2/Ap3s2/Kif1b/Shroom2/Kif5c/Kif1a/Mecp2/Prkcz/Synj1/Dnm1/Lin7a/Nrxn1/Nlgn1/Snap91/Clasp2/Rab3a/Pafah1b1/Myrip/5730455P16Rik/Dnm3/Fgfr2/Pclo/Pcdh17/Map2/Sybu/Syn3/Madd/Syndig1/Syn2/Rab27b/Ap3b2/Syn1/Rab3gap1/Kif5b/Ahi1/Kif5a/Nlgn3/Snca/Myo5a/Wasl/Dctn1/Cep19/Dync1h1/Clasp1/Borcs5/Rab11a/Gbf1/Cul3/Map4k2/Trim46/Cdk5/Bloc1s5/Syt4	55
GO:0031345	negative regulation of cell projection organization	67/3034	205/23210	2.84724518544885e-13	1.47723288495495e-11	1.15833872409441e-11	Tbc1d30/Wnt3/Cep97/Rit2/Pfn2/Dab1/Mecp2/Minar1/Nrxn1/Spock1/Nlgn1/Trpc5/Pafah1b1/Ppp3ca/Rufy3/Cit/Sema3e/D130043K22Rik/Dnm3/Fat3/Rap1gap/Fgf13/Map2/Efnb3/Epha4/Gsk3b/Ccp110/Slit1/Spg20/Nlgn3/Grin2b/Bcl11a/Cdk5r1/Aatk/Ngef/Lrig2/Dennd5a/Thy1/Inpp5j/Ube3a/Rap1gap2/Zfp365/Tsc1/Lpar1/Sema4f/Neo1/Slit2/Syngap1/Bag5/Gdi1/Itga3/Sema6a/Ptprz1/Ptprs/Inpp5f/Sema6c/Ntm/Sez6/Stmn2/Fstl4/Rapgef2/Sema5a/Sema3c…	67
GO:0050768	negative regulation of neurogenesis	94/3034	337/23210	2.96490250378031e-13	1.52454227850632e-11	1.1954353140242e-11	Fgfr3/Ttc3/Nrg3/Dixdc1/Wnt3/Erbb4/Rit2/Dab1/Mecp2/Sorl1/Minar1/Abcc8/Spock1/Nlgn1/Nrg1/Cntn4/Trpc5/Pafah1b1/Ppp3ca/Rufy3/Cit/Sema3e/Ntrk3/D130043K22Rik/Apbb1/Dnm3/Nr1d1/Thrb/Fat3/Rap1gap/Fgf13/Map2/Daam2/Efnb3/Epha4/Gsk3b/Lingo1/Slit1/Prtg/Disp3/Spg20/Nlgn3/Nf1/Dtx1/Bmerb1/Hes5/Bcl11a/Cdk5r1/Aatk/Ngef/Lrig2/Dennd5a/Thy1/Inpp5j/Ube3a/Rap1gap2/Zfp365/Tsc1/Lpar1/Sema4f/Brinp1/Cntn2/Neo1/Slit2/Pcm1/S…	94
GO:0007156	homophilic cell adhesion via plasma membrane adhesion molecules	45/3034	110/23210	3.26513112022839e-13	1.66406107268985e-11	1.30483581795806e-11	Clstn2/Pcdh19/Ptprm/Amigo1/Tenm3/Clstn3/Clstn1/Ptprt/Cdh18/Cdh6/Cadm1/Cdh7/Cdh8/Cntn6/Nptn/Robo1/Dscam/Fat3/Cdh10/Kirrel3/Pcdh20/L1cam/Cdh13/Cdh12/Cadm3/Prtg/Cdh4/Pcdha9/Pcdh10/Nectin1/Cdh20/Hmcn1/Igsf21/Celsr2/Mypn/Robo2/Cdhr3/Celsr3/Fat4/Cdh9/Pcdha7/Dscaml1/Cntn5/Nexn/Pcdhb18	45
GO:0008088	axo-dendritic transport	36/3034	76/23210	3.70999144111451e-13	1.87419655345425e-11	1.46960879800381e-11	Ap3s2/Kif1b/Kif5c/Stau2/Kif1a/Fez1/Mecp2/Map1a/Bsn/Nefl/Pafah1b1/Klc2/Dlg2/Nefm/Map2/Sybu/Madd/Rab27b/Ap3b2/Wasf1/Kif5b/Pura/Mapk8ip3/Kif5a/Klc1/Mapt/Kif3a/Map6/Myo5a/Actr10/Dync1h1/Uchl1/Borcs5/App/Trim46/Bloc1s5	36
GO:0061387	regulation of extent of cell growth	49/3034	127/23210	4.21921067890059e-13	2.11290733041639e-11	1.65678844965524e-11	Dpysl2/Pak1/Wnt3/Cdkl5/Plxna4/Efna5/Nrg1/Clasp2/Trpc5/Pafah1b1/Rufy3/Sema3e/Ntrk3/Dscam/Fgf13/Map1b/Map2/L1cam/Map3k13/Dcx/Gsk3b/Limk1/Slit1/Cdh4/Spg20/Mapt/Bcl11a/Cdk5r1/Aatk/Myo5b/Sema4f/Megf8/Slit2/Rab11a/Gdi1/Sema6a/Ptprs/Ttl/Sema6c/Omg/Rnd2/Fstl4/Sema5a/Sema3c/Bmpr2/Sema4g/Trim46/Cdk5/Shtn1	49
GO:0050805	negative regulation of synaptic transmission	37/3034	80/23210	4.43211858196259e-13	2.20039404426919e-11	1.7253891757368e-11	Gria1/Gnai1/Sorcs3/Asic1/Ppp1r9a/Stau2/Slc6a1/Gabbr1/Pnkd/Stxbp1/Slc24a2/Pcdh17/Kcnq4/Kcnb1/Grid2/Cbln1/Abhd6/Bche/Grik3/Mapt/Nlgn3/Nf1/Rapgef4/Syne1/Drd2/Shank2/Snca/Celf4/Grik1/Npy5r/Braf/Htr1b/Grid2ip/Prkn/Arc/Htr2a/Syt4	37
GO:0006816	calcium ion transport	110/3034	423/23210	4.66205096924659e-13	2.29476508819582e-11	1.79938809339342e-11	Adra1a/Trpc1/Grin2a/Chrna4/Cacna2d3/Slc8a3/Atp2b2/Asic1/Atp1a2/Camk2g/Nalcn/Epm2a/Cacna1i/Oprl1/Akap6/Atp1b1/Opa1/Gstm7/Wnk3/Atp2b3/Prkce/Cacna2d2/Slc24a3/Cacng2/Cacnb4/Grin3a/Fgf14/Slc24a2/Trpc5/Ppp3ca/Ank2/Grin1/Atp2a2/Prkcb/Ryr2/Nos1/Homer2/Srl/Adcyap1r1/Pdpk1/Chrnb2/Jph4/Cacna1a/Gnb5/Micu3/Cacna1b/Camk2b/Htr2c/Akap5/Cacng3/Glp1r/Epb41/Cacng7/Pkd2l1/Plcb1/Cacnb1/Grin2b/Pde4d/Bin1/Drd2/Dnm1l/St…	110
GO:0060998	regulation of dendritic spine development	40/3034	92/23210	6.22249556733369e-13	3.03689423493854e-11	2.38131186296713e-11	Reln/Ppp1r9a/Opa1/Cdkl5/Stau2/Pak3/Mecp2/Nlgn1/Itsn1/Nrg1/Sipa1l1/Cux2/Cpeb3/Pafah1b1/Mfn1/Dnm3/Arhgap44/Camk2b/Mtor/Epha4/Kalrn/Nlgn3/Dnm1l/Cdk5r1/Shank2/Ngef/Abi2/Ube3a/Lpar1/Shank1/Dhx36/Ptprs/Bhlhb9/Lzts3/Caprin2/Srcin1/Arc/Fstl4/Cask/Cdk5	40
GO:0140029	exocytic process	41/3034	96/23210	6.61654637485491e-13	3.17633423479933e-11	2.49065058211662e-11	Syt7/Cadps/Rims2/Snap25/Napb/Syt2/Rab3c/Ppfia3/Vamp1/Synj1/Nrxn1/Dmtn/Nlgn1/Rims1/Stxbp1/Unc13c/Rab3a/Sv2a/Cplx1/Pclo/Syt1/Stx1b/Kcnb1/Syt9/Exoc6b/Rab3gap1/Snap47/Erc2/Ncam1/Otof/Snca/Stxbp5/Cplx2/Unc13a/Rab3b/Cadps2/Vamp2/Cftr/Unc13b/Rab15/Camk2a	41
GO:0015837	amine transport	47/3034	120/23210	6.61851203639382e-13	3.17633423479933e-11	2.49065058211662e-11	Dpysl2/Kcna2/Chrna4/Syt7/Grm7/Slc6a1/Syt3/Syt2/Chga/Gabbr1/Cnr1/Stxbp1/Sv2a/Prkcb/Syt1/Kcnb1/Syt9/Nat8l/Chrnb2/Cacna1a/Abat/Htr2c/Rab3gap1/P2ry1/Syt10/Grin2b/Syt11/Oprk1/Drd2/Snca/Grik1/Ntsr1/Npy5r/Syt13/Rab3b/Htr1b/Pink1/Pcp4/Chrna7/Ghsr/Crhr1/Rgs4/Htr2a/Chrna3/Cck/Trh/Syt4	47
GO:0097479	synaptic vesicle localization	31/3034	60/23210	8.3327356146649e-13	3.96596895907894e-11	3.10982477485101e-11	Dpysl2/Magi2/Ap3s2/Kif5c/Synj1/Dnm1/Lin7a/Nrxn1/Nlgn1/Snap91/Rab3a/Dnm3/Fgfr2/Pclo/Pcdh17/Map2/Syn3/Madd/Syndig1/Syn2/Ap3b2/Syn1/Rab3gap1/Kif5a/Nlgn3/Snca/Borcs5/Trim46/Cdk5/Bloc1s5/Syt4	31
GO:0007018	microtubule-based movement	81/3034	277/23210	8.75424579500513e-13	4.13243455192086e-11	3.24035500091217e-11	Dync1i1/Ap3s2/Kif1b/Kif3c/Kif5c/Stau2/Kif1a/Dync2h1/Fez1/Mecp2/Map1a/Prkcz/Bsn/Kif21a/Ssx2ip/Nefl/Tekt5/Pafah1b1/Camsap3/Klc2/Dlg2/Kif2a/Dync1li2/Nefm/Map1b/Map2/Sybu/Kif6/Tub/Arhgap21/Bicd1/Traf3ip1/Madd/Nefh/Rab27b/Ap3b2/Wdr35/Wasf1/Copg1/Kif5b/Pura/Mapk8ip3/Kif5a/Klc1/Bbs4/Mapt/Kif3a/Kifc3/Copg2/Map6/Arl3/Rhot1/Myo5a/Actr10/Fmn2/Bbs1/Celsr2/Dctn1/Dync1h1/Uchl1/Bbs2/Pcm1/Borcs5/Ift172/Ccdc65/Ap…	81
GO:0031644	regulation of nervous system process	59/3034	173/23210	9.63744115812827e-13	4.51235964468786e-11	3.53826466139241e-11	Tenm4/Grin2a/Chrna4/Glra1/Reln/Rims2/Oprl1/Prkcz/Fgf12/Nrxn1/Grm1/Nlgn1/Rims1/Nrg1/Cux2/Wasf3/Grin1/Stx1b/Nos1/Dlg4/Nptx1/Cckbr/Abat/Cbln1/Htr2c/Mtor/Gsk3b/Adra2c/Neto1/Nlgn3/Ncam1/Rapgef4/Oprk1/Grm3/Syne1/Shank2/Celf4/Kcnj10/Ntsr1/Oprm1/Dlgap2/Shank1/Grip2/Kcnc4/Tbc1d24/Nptxr/Chrna7/Shisa9/Prkn/Oprd1/Ghsr/App/Tafa4/Rgs4/Cck/S100b/Grin2d/Unc13b/Pard3	59
GO:0050772	positive regulation of axonogenesis	42/3034	102/23210	1.53259667046574e-12	7.11792276226792e-11	5.58135799346184e-11	Ntrk2/Dixdc1/Pak1/Wnt3/Amigo1/Cdkl5/Plxna4/Efna5/Snap91/Nrg1/Nefl/Trpc5/Pafah1b1/Rufy3/Ntrk3/Slitrk1/Robo1/Dscam/Map1b/L1cam/Map3k13/Dcx/Gsk3b/Limk1/Cdh4/Mapt/Bcl11a/Ache/Myo5b/Map6/Braf/Megf8/Rab11a/Robo2/Gdi1/Shox2/Plxna2/Plxnb1/Rnd2/Sema5a/Bmpr2/Shtn1	42
GO:0010977	negative regulation of neuron projection development	59/3034	175/23210	1.67970660362151e-12	7.73874426420503e-11	6.06816111960951e-11	Wnt3/Rit2/Dab1/Mecp2/Minar1/Spock1/Nlgn1/Trpc5/Pafah1b1/Ppp3ca/Rufy3/Cit/Sema3e/D130043K22Rik/Dnm3/Fat3/Fgf13/Map2/Efnb3/Epha4/Gsk3b/Slit1/Spg20/Nlgn3/Bcl11a/Cdk5r1/Aatk/Ngef/Lrig2/Dennd5a/Thy1/Inpp5j/Ube3a/Rap1gap2/Zfp365/Tsc1/Lpar1/Sema4f/Neo1/Slit2/Syngap1/Bag5/Gdi1/Sema6a/Ptprz1/Ptprs/Inpp5f/Sema6c/Ntm/Sez6/Stmn2/Fstl4/Rapgef2/Sema5a/Sema3c/Crmp1/Sema4g/Trim46/Cdk5	59
GO:0098698	postsynaptic specialization assembly	20/3034	28/23210	2.17271038634978e-12	9.85247174408533e-11	7.72559267089975e-11	Arhgef9/Ptprd/Reln/Nrxn1/Nlgn1/Sipa1l1/Ntrk3/Grid2/Nrxn2/Nptx1/Cbln1/Nlgn3/Lrrc4b/Shank2/Lrrtm1/Lrfn1/Shank1/Nptxr/Ptprs/Lrrtm2	20
GO:1904861	excitatory synapse assembly	20/3034	28/23210	2.17271038634978e-12	9.85247174408533e-11	7.72559267089975e-11	Ptprd/Reln/Nrxn1/Nlgn1/Sipa1l1/Ntrk3/Nptn/Grid2/Nrxn2/Nptx1/Cbln1/Lrrc4/Lrrc4b/Vstm5/Shank2/Lrrtm1/Lrfn1/Shank1/Ptprs/Lrrtm2	20
GO:0008361	regulation of cell size	66/3034	209/23210	2.52108755888993e-12	1.13429244153493e-10	8.89429739114951e-11	Kcnma1/Dpysl2/Atp2b2/Pak1/Wnt3/Cdkl5/Plxna4/Efna5/Clcn3/Nrg1/Clasp2/Trpc5/Pafah1b1/Rufy3/Sema3e/Ntrk3/Slc12a5/Dscam/Akt3/Fgf13/Map1b/Map2/L1cam/Xk/Map3k13/Dcx/Mtor/Gsk3b/Limk1/Hsp90aa1/Slit1/Cdh4/Spg20/Mapt/Bcl11a/Cdk5r1/Aatk/Slc12a2/Myo5b/Rap1gap2/Prkg2/Tsc1/Rb1cc1/Sema4f/Arhgap5/Rptor/Megf8/Slit2/Rab11a/Gdi1/Sema6a/Ptprs/Ttl/Sema6c/Omg/Rnd2/Fstl4/Add1/Sema5a/Sema3c/Bmpr2/Deptor/Sema4g/Trim46/Cd…	66
GO:0021549	cerebellum development	42/3034	104/23210	3.31796630951219e-12	1.48125333151013e-10	1.16149126624294e-10	Ttbk2/Atp2b2/Dixdc1/Sez6l/Faim2/Lhx1/Cntn1/Dab1/Mecp2/Agtpbp1/Nrxn1/Sez6l2/Klhl1/Atrn/Myh10/Nanos1/Cend1/Grid2/Cacna1a/Rpgrip1l/Cbln1/Gli1/Kndc1/Cdk5r1/Foxp2/Whrn/Trnp1/Zfp365/Sptbn2/Lmx1b/Rora/Nr2c2/Neurod2/Ptprs/Sez6/Cplane1/Lhx5/Usp9x/Cdk5/Rere/Cdk5r2/Igf1r	42
GO:0019226	transmission of nerve impulse	38/3034	89/23210	4.6175427455219e-12	2.0455714362662e-10	1.60398853265498e-10	Chrm5/Kcnma1/Ntrk2/Gria1/Kcna2/P2rx5/Scn8a/Glra1/Pak1/Grm7/Cacna1i/Dpp6/Kcnd2/Scn1a/Fgf12/Cacng2/Cacnb4/Kcna1/Ank3/Pafah1b1/Scn2a/Ntrk3/Kcnq2/Cacna1a/Cntnap1/Cacng3/Cacng7/Myh14/Rapgef4/Cacna1g/Cacna1h/Cacna1e/Sptbn4/Kcnmb2/Scn1b/Kcnc4/Chrna7/Ghsr	38
GO:0036465	synaptic vesicle recycling	34/3034	74/23210	4.93218192943095e-12	2.16827753676281e-10	1.70020574345189e-10	Sh3gl2/Syt7/Napb/Amph/Syt2/Synj1/Dnm1/Scamp5/Nlgn1/Snap91/Itsn1/Fgf14/Rab3a/Dnajc6/Dnm3/Syp/Syt1/Stx1b/Pacsin1/Sh3gl3/Ppp3cb/Rab27b/Nlgn3/Syt11/Bin1/Dnm1l/Sncb/Snca/Mff/Rab5a/Vamp2/Cltc/Cdk5/Vamp4	34
GO:0008038	neuron recognition	27/3034	50/23210	6.29099625301254e-12	2.74468541068933e-10	2.15218292866218e-10	Cntnap2/Amigo1/Cnr1/Cntn6/Nptn/Crtac1/Robo1/Dscam/Arhgap35/L1cam/Efnb3/Epha4/Prtg/Ncam1/Cdk5r1/Megf8/Cntn2/Mypn/Robo2/Ptprz1/App/Celsr3/Sema5a/Dscaml1/Ndn/Cntn5/Nexn	27
GO:0048639	positive regulation of developmental growth	66/3034	214/23210	8.2884755166011e-12	3.58897221805306e-10	2.81421131509448e-10	Pak1/Wnt3/Rims2/Fgf9/Akap6/Cdkl5/Erbb4/Atp8a2/Syt3/Cacna2d2/Mecp2/Syt2/Efna5/Rims1/Nrg1/Sgip1/Trpc5/Pafah1b1/Rufy3/Ntrk3/Dscam/Fgfr2/Pls1/Syt1/Rnf157/Cpne9/Map1b/Cpne6/L1cam/Map3k13/Dcx/Mtor/Gsk3b/Limk1/Cacng7/Cdh4/Bbs4/Mapt/Pou3f2/Gli1/Ncam1/Plcb1/Drd2/Bcl11a/Zfpm2/Myo5b/Rasal1/Sptbn4/Slc25a4/Unc13a/Megf8/Bbs2/Rab11a/Gdi1/Prkn/Flt3/Nedd4l/Ghsr/Cpne5/Rnd2/Mapk1/Sema5a/Bmpr2/Dlg1/Shtn1/Syt4	66
GO:0048675	axon extension	49/3034	137/23210	1.11524713097802e-11	4.79306584127045e-10	3.7583740706172e-10	Dpysl2/Pak1/Wnt3/Cdkl5/Plxna4/Nrg1/Clasp2/Trpc5/Pafah1b1/Rufy3/Sema3e/Ntrk3/Dscam/Map1b/Map2/Auts2/L1cam/Map3k13/Dcx/Gsk3b/Limk1/Hsp90aa1/Slc9a6/Slit1/Cdh4/Mapt/Nlgn3/Cdk5r1/Aatk/Myo5b/Dclk1/Sema4f/Megf8/Slit2/Rab11a/Gdi1/Sema6a/Ptprs/Ttl/Sema6c/Sema5a/Sema3c/Bmpr2/Sema4g/Ndn/Trim46/Usp9x/Cdk5/Shtn1	49
GO:0007214	gamma-aminobutyric acid signaling pathway	19/3034	27/23210	1.19687096247469e-11	5.10576286880868e-10	4.0035683657048e-10	Gabra5/Gabbr2/Gabrg2/Gabra3/Gabrb3/Gabrg3/Gabbr1/Cacnb4/Phf24/Gabra1/Gabrb1/Gabra2/Gabrq/Cacna1a/Gabrg1/Htr4/Plcl1/Gabrb2/Gabrr2	19
GO:0030100	regulation of endocytosis	66/3034	216/23210	1.31482290526152e-11	5.56769493485375e-10	4.36578193774917e-10	Sh3gl2/Syt7/Magi2/Napb/Rit2/Nsf/Synj1/Dnm1/Scamp5/Nlgn1/Snap91/Itsn1/Sgip1/Ppp3ca/Dnajc6/Ppp3r1/Necab2/Snph/Apln/Pacsin1/Dlg4/Sh3gl3/Aak1/Cdh13/Arhgap21/Bicd1/Ppp3cb/Dcx/Caly/Akap5/Usp46/Ahi1/Appl1/Syt11/Ubqln2/Bin1/Syne1/Drd2/Dnm1l/Kif3a/Snca/Lrrtm1/Epn2/Lrsam1/Wasl/Hip1r/Lrp2/Mff/Rab5a/Iqsec1/Tnk2/Nedd4l/Clip3/Arc/Mkln1/Pacsin3/Add1/Ap2a1/Gsg1l/Lrrtm2/Ptpn5/Hpca/Ankrd13d/Vamp4/Syt4/Pard3	66
GO:1902903	regulation of supramolecular fiber organization	92/3034	349/23210	1.68914784946641e-11	7.10058574093216e-10	5.56776356066915e-10	Plekhh2/Ttbk2/Actr3b/Pak1/Ppp1r9a/Shroom2/Ppm1e/Pak3/Apc2/Prkce/Pfn2/Mecp2/Map1a/Sptb/Mapk8/Dmtn/Add2/Clasp2/Hdgfl3/Cit/Camsap3/Coro2b/Fgf13/Rhobtb2/Map1b/Map2/Nckap1/Sptbn1/Arhgap35/Apc/Bag4/Mapre3/Fhod3/Mtor/Wasf1/Limk1/Htr1a/Bbs4/Mapt/Sptan1/Tacr1/Bmerb1/Bin1/Fkbp4/Ttc8/Camsap2/Snca/Abi2/Cx3cl1/Inpp5j/Slc39a12/Fmn2/Stmn1/Pdxp/Camsap1/Wasl/Dctn1/Spire2/Hip1r/Tsc1/Lpar1/Clasp1/Braf/Shank1/Pde4di…	92
GO:0051966	regulation of synaptic transmission, glutamatergic	34/3034	77/23210	1.95686229120106e-11	8.16635502538182e-10	6.40346241743139e-10	Gria4/Ntrk2/Reln/Grm7/Mapk8ip2/Cacng2/Gria2/Nrxn1/Grm1/Cnr1/Nlgn1/Tshz3/Stxbp1/Grm5/Syt1/Prkaca/Cckbr/Rab3gap1/Cacng3/Kalrn/Grik3/Cacng7/Nlgn3/Grm8/Grm3/Drd2/Shank2/Grik1/Shank1/Grm4/Htr1b/Prkn/Htr2a/Cdk5	34
GO:0031623	receptor internalization	46/3034	126/23210	2.08948011734382e-11	8.65706186746981e-10	6.78823907868608e-10	Gria1/Sh3gl2/Magi2/Snap25/Napb/Cacng2/Nsf/Synj1/Dnm1/Gria2/Lmbrd1/Ppp3r1/Eps15/Dnm3/Necab2/Apln/Myo6/Pacsin1/Dlg4/Caly/Akap5/Cacng3/Usp46/Ahi1/Cacng7/Ubqln2/Syne1/Drd2/Ache/Snca/Lrrtm1/Rab5a/Cntn2/Iqsec1/Htr1b/Tfrc/Arc/Mkln1/Gsg1l/Cltc/Lrrtm2/Ramp1/Ptpn5/Hpca/Ankrd13d/Pard3	46
GO:0043266	regulation of potassium ion transport	41/3034	105/23210	2.15575234099851e-11	8.86784123700744e-10	6.95351694953655e-10	Dpp10/Amigo1/Akap6/Atp1b1/Dpp6/Wnk3/Wnk2/Kcnc2/Stk39/Kcnc1/Plcb4/Kcna1/Kcnab1/Abcc8/Ank3/Rgs7/Kcnip1/Ank2/Kcnip4/Kcnab2/Nos1/Kcnh2/Akap5/Kif5b/Neto1/Fhl1/Oprk1/Edn3/Bin1/Drd2/Kcns2/Snx27/Kcnip2/Kcng1/Actn2/Nedd4l/Rgs4/Htr2a/Vamp2/Dlg1/Atp1b2	41
GO:0051650	establishment of vesicle localization	47/3034	131/23210	2.57330752296517e-11	1.05104099466358e-09	8.24150001755923e-10	Dpysl2/Dync1i1/Ap3s2/Kif1b/Shroom2/Kif5c/Kif1a/Mecp2/Prkcz/Synj1/Dnm1/Lin7a/Nlgn1/Snap91/Clasp2/Rab3a/Pafah1b1/Myrip/5730455P16Rik/Dnm3/Fgfr2/Pclo/Map2/Sybu/Madd/Rab27b/Ap3b2/Rab3gap1/Kif5b/Ahi1/Kif5a/Snca/Myo5a/Wasl/Dctn1/Cep19/Dync1h1/Clasp1/Borcs5/Rab11a/Gbf1/Cul3/Map4k2/Trim46/Cdk5/Bloc1s5/Syt4	47
GO:1905475	regulation of protein localization to membrane	59/3034	186/23210	2.92677358786581e-11	1.18699218961403e-09	9.30753053517e-10	Pak1/Dpp10/Magi2/Camk2g/Epm2a/Kcnj11/Dpp6/Wnk3/Prkcz/Cacng2/Nrxn1/Dmtn/Gpc5/Ank3/Ar/Acsl3/Arhgap44/Necab2/Pls1/Mrap2/Kcnb1/Tnik/Sptbn1/Pdpk1/Mtcl1/Camk2b/Gsk3b/Akap5/Kif5b/Kalrn/Lypd1/Tcaf1/Appl1/Rapgef4/Cdk5r1/Stac2/Myo5b/Myo5a/Snx27/Nkd2/Lztfl1/Grip2/Fzd9/Rab11a/Gdi1/Itga3/Prkn/Clip3/Ghsr/Cnst/Prkci/Dlg1/Gopc/Cltc/Cdk5/Rab11fip2/Hpca/Vamp4/Camk2a	59
GO:0015812	gamma-aminobutyric acid transport	15/3034	18/23210	2.98023048621836e-11	1.2002200958134e-09	9.41125416700536e-10	Pak1/Slc6a1/Apba1/Gabbr1/Cacnb4/Sv2a/Slc32a1/Cacna1a/Abat/Htr2c/Nf1/Grik1/Ntsr1/Trh/Trpc4	15
GO:0017158	regulation of calcium ion-dependent exocytosis	25/3034	46/23210	3.15786309023559e-11	1.2629259400463e-09	9.90294784876511e-10	Syt7/Cadps/Cacna1i/Syt3/Syt2/Scamp5/Stxbp1/Atp2a2/Syt1/Kcnb1/Syt9/Cacna1a/Rab3gap1/Doc2a/Syt10/Syt11/Cacna1g/Cacna1h/Syt13/Vamp2/Doc2b/Cbarp/Cdk5/Cdk5r2/Syt4	25
GO:0032886	regulation of microtubule-based process	69/3034	235/23210	3.42458397072166e-11	1.36015028188869e-09	1.0665310514988e-09	Gnai1/Tacc2/Ttbk2/Dixdc1/Pak1/Map9/Cep97/Apc2/Fez1/Mecp2/Efna5/Map1a/Mapk8/Trim37/Clasp2/Pafah1b1/Hdgfl3/Camsap3/Mapre2/Fsd1/Fgf13/Map1b/Map2/Apc/Bicd1/Traf3ip1/Mapre3/Nefh/Gsk3b/Htr1a/Stmn3/Bbs4/Mapt/Hsph1/Bmerb1/Stmn4/Fkbp4/Prkaa2/Cdk5r1/Kif3a/Map6/Camsap2/Snca/Rhot1/Trim36/Inpp5j/Slc39a12/Bbs1/Stmn1/Camsap1/Dctn1/Klhl42/Chordc1/Dync1h1/Clasp1/Bbs2/Pde4dip/Gba2/Borcs5/Ccdc65/Clip3/Stmn2/Drc1/Ma…	69
GO:0045665	negative regulation of neuron differentiation	74/3034	260/23210	3.46063093386617e-11	1.36505298274899e-09	1.07037539338759e-09	Ttc3/Dixdc1/Wnt3/Rit2/Dab1/Mecp2/Minar1/Spock1/Nlgn1/Cntn4/Trpc5/Pafah1b1/Ppp3ca/Rufy3/Cit/Sema3e/D130043K22Rik/Apbb1/Dnm3/Thrb/Fat3/Rap1gap/Fgf13/Map2/Efnb3/Epha4/Gsk3b/Slit1/Disp3/Spg20/Nlgn3/Dtx1/Hes5/Bcl11a/Cdk5r1/Aatk/Ngef/Lrig2/Dennd5a/Thy1/Inpp5j/Ube3a/Rap1gap2/Zfp365/Tsc1/Lpar1/Sema4f/Cntn2/Neo1/Slit2/Syngap1/Bag5/Gdi1/Sema6a/Ptprz1/Ptprs/Inpp5f/Sema6c/Ntm/Irx3/Sez6/App/Prpf19/Stmn2/Fstl4…	74
GO:0099068	postsynapse assembly	21/3034	34/23210	4.3465689339823e-11	1.70284969325198e-09	1.33525103664762e-09	Arhgef9/Ptprd/Reln/Magi2/Nrxn1/Nlgn1/Sipa1l1/Ntrk3/Grid2/Nrxn2/Nptx1/Cbln1/Nlgn3/Lrrc4b/Shank2/Lrrtm1/Lrfn1/Shank1/Nptxr/Ptprs/Lrrtm2	21
GO:0099054	presynapse assembly	26/3034	50/23210	4.79570365786222e-11	1.85722373399636e-09	1.4562999458686e-09	Ptprd/Clstn3/Lrrtm3/Mdga2/Cadm1/Bsn/Nrxn1/Nlgn1/Ntrk3/Lrfn5/Slitrk1/Slitrk3/Pclo/Pcdh17/Grid2/Cbln1/Slitrk2/Nlgn3/Il1rapl1/Lrrc4b/Snca/Lrrtm1/Cbln2/Ptprs/App/Cntn5	26
GO:0010771	negative regulation of cell morphogenesis involved in differentiation	39/3034	99/23210	4.80511089365269e-11	1.85722373399636e-09	1.4562999458686e-09	Ttc3/Wnt3/Dab1/Efna5/Dmtn/Nlgn1/Trpc5/Ppp3ca/Rufy3/Cit/Sema3e/Dnm3/Fgf13/Map2/Efnb3/Gsk3b/Slit1/Spg20/Nlgn3/Bcl11a/Cdk5r1/Aatk/Ngef/Thy1/Ube3a/Sema4f/Slit2/Syngap1/Gdi1/Sema6a/Ptprs/Sema6c/Fstl4/Rapgef2/Sema5a/Sema3c/Sema4g/Trim46/Cdk5	39
GO:0022037	metencephalon development	43/3034	116/23210	5.25364570666316e-11	2.01704970831154e-09	1.58162386537438e-09	Ttbk2/Atp2b2/Dixdc1/Sez6l/Faim2/Lhx1/Cntn1/Dab1/Mecp2/Agtpbp1/Nrxn1/Sez6l2/Klhl1/Atrn/Myh10/Grin1/Nanos1/Cend1/Grid2/Cacna1a/Rpgrip1l/Cbln1/Gli1/Kndc1/Cdk5r1/Foxp2/Whrn/Trnp1/Zfp365/Sptbn2/Lmx1b/Rora/Nr2c2/Neurod2/Ptprs/Sez6/Cplane1/Lhx5/Usp9x/Cdk5/Rere/Cdk5r2/Igf1r	43
GO:1901379	regulation of potassium ion transmembrane transport	35/3034	84/23210	7.31874114247043e-11	2.79130001586008e-09	2.18873471601242e-09	Dpp10/Amigo1/Akap6/Atp1b1/Dpp6/Wnk3/Wnk2/Kcnc2/Stk39/Kcnc1/Kcna1/Kcnab1/Abcc8/Ank3/Rgs7/Kcnip1/Ank2/Kcnip4/Kcnab2/Kcnh2/Neto1/Fhl1/Oprk1/Edn3/Bin1/Kcns2/Snx27/Kcnip2/Kcng1/Actn2/Nedd4l/Rgs4/Vamp2/Dlg1/Atp1b2	35
GO:0097107	postsynaptic density assembly	16/3034	21/23210	7.440861059817e-11	2.81920518707145e-09	2.21061592428081e-09	Ptprd/Reln/Nrxn1/Sipa1l1/Ntrk3/Grid2/Nrxn2/Nptx1/Cbln1/Lrrc4b/Shank2/Lrrtm1/Lrfn1/Shank1/Ptprs/Lrrtm2	16
GO:0099084	postsynaptic specialization organization	23/3034	41/23210	8.185169886673e-11	3.08094074361764e-09	2.41584993559183e-09	Arhgef9/Ptprd/Reln/Cadm1/Nrxn1/Nlgn1/Sipa1l1/Ntrk3/Grid2/Nrxn2/Nptx1/Cbln1/Lrrc4/Nlgn3/Lrrc4b/Shank2/Lrrtm1/Lrfn1/Shank1/Syngap1/Nptxr/Ptprs/Lrrtm2	23
GO:0043624	cellular protein complex disassembly	47/3034	136/23210	1.1391360300062e-10	4.25992493299072e-09	3.34032369701067e-09	Plekhh2/Sh3gl2/Eif5a2/Ttbk2/Napb/Shroom2/Apc2/Map1a/Nsf/Sptb/Synj1/Dmtn/Nrg1/Add2/Clasp2/Hdgfl3/Camsap3/Dnajc6/Fgf13/Sh3gl3/Map1b/Map2/Sptbn1/Apc/Mical2/Mical3/Akap5/Htr1a/Stmn3/Sptan1/Bmerb1/Stmn4/Gspt2/Ogfod1/Camsap2/Stmn1/Pdxp/Camsap1/Clasp1/Actn2/Stmn2/Map6d1/Add1/Sema5a/Tmod1/Tmod2/Cfl2	47
GO:0006898	receptor-mediated endocytosis	65/3034	222/23210	1.43439986560826e-10	5.32948956518579e-09	4.1789985897857e-09	Gria1/Sh3gl2/Slc9b2/Magi2/Snap25/Napb/Cacng2/Nsf/Synj1/Dnm1/Gria2/Lmbrd1/Snap91/Sgip1/Dnajc6/Ppp3r1/Eps15/Dnm3/Necab2/Apln/Myo6/Pacsin1/Dlg4/Sh3gl3/Aak1/Bicd1/Caly/Wasf1/Akap5/Cacng3/Usp46/Ahi1/Cacng7/Nlgn3/Syt11/Ubqln2/Syne1/Drd2/Kif3a/Ache/Snca/Lrrtm1/Vldlr/Wasl/Hip1r/Lrp2/Rab5a/Cntn2/Iqsec1/Htr1b/Tfrc/Tnk2/Inpp5f/Arc/Mkln1/Ap2a1/Gsg1l/Cltc/Slc9a3/Lrrtm2/Ramp1/Ptpn5/Hpca/Ankrd13d/Pard3	65
GO:0070588	calcium ion transmembrane transport	77/3034	283/23210	1.49284444793524e-10	5.51108408696094e-09	4.32139182297044e-09	Trpc1/Grin2a/Slc8a3/Atp2b2/Asic1/Atp1a2/Nalcn/Oprl1/Akap6/Atp1b1/Opa1/Gstm7/Atp2b3/Prkce/Cacna2d2/Slc24a3/Cacnb4/Fgf14/Slc24a2/Trpc5/Ank2/Grin1/Atp2a2/Ryr2/Pdpk1/Cacna1a/Gnb5/Micu3/Cacna1b/Htr2c/Cacng3/Glp1r/Cacng7/Plcb1/Cacnb1/Grin2b/Pde4d/Bin1/Drd2/Stac2/Cacna1g/Jph3/Cacna1c/Cacna1h/Cacna2d1/Thy1/Gjc2/Snca/Cx3cl1/Cacna1e/Myo5a/Slc25a25/Ubqln1/Ntsr1/Tspan13/Nos1ap/Plch1/Slc25a23/Trpc7/Pkd1l1/Rem…	77
GO:0048488	synaptic vesicle endocytosis	29/3034	63/23210	1.70381639574146e-10	6.21030292599688e-09	4.86966844618978e-09	Sh3gl2/Syt7/Napb/Amph/Syt2/Synj1/Dnm1/Scamp5/Nlgn1/Snap91/Itsn1/Dnajc6/Dnm3/Syp/Syt1/Pacsin1/Sh3gl3/Ppp3cb/Rab27b/Nlgn3/Syt11/Bin1/Dnm1l/Sncb/Snca/Mff/Cltc/Cdk5/Vamp4	29
GO:0140238	presynaptic endocytosis	29/3034	63/23210	1.70381639574146e-10	6.21030292599688e-09	4.86966844618978e-09	Sh3gl2/Syt7/Napb/Amph/Syt2/Synj1/Dnm1/Scamp5/Nlgn1/Snap91/Itsn1/Dnajc6/Dnm3/Syp/Syt1/Pacsin1/Sh3gl3/Ppp3cb/Rab27b/Nlgn3/Syt11/Bin1/Dnm1l/Sncb/Snca/Mff/Cltc/Cdk5/Vamp4	29
GO:0014051	gamma-aminobutyric acid secretion	14/3034	17/23210	1.91090960057269e-10	6.92133860987304e-09	5.42721098077249e-09	Pak1/Slc6a1/Apba1/Gabbr1/Cacnb4/Sv2a/Cacna1a/Abat/Htr2c/Nf1/Grik1/Ntsr1/Trh/Trpc4	14
GO:1900449	regulation of glutamate receptor signaling pathway	27/3034	56/23210	1.93578496159353e-10	6.9676159961357e-09	5.46349834555015e-09	Grin2a/Reln/Frrs1l/Rph3a/Mapk8ip2/Ppargc1a/Cacng2/Rasgrf2/Nrxn1/Nlgn1/Necab2/Rasgrf1/Dlg4/Cacng3/Neto1/Cacng7/Nlgn3/Shank2/Cx3cl1/Oprm1/Unc13a/Shank1/Pink1/Shisa9/Cnih3/Arc/Gsg1l	27
GO:0007188	adenylate cyclase-modulating G protein-coupled receptor signaling pathway	61/3034	204/23210	2.05550080140493e-10	7.35256466788259e-09	5.76534713176014e-09	Chrm5/Adra1a/Adgrl3/Gnai1/Lgr5/Grm7/Adgrb3/Oprl1/Adgrl2/Rit2/Adcy2/Chga/Gabbr1/Gpr161/Adgrl1/Cnr1/Npr3/Gnaz/Adcy5/Mrap2/Nos1/Adcy9/Prkacb/Gpr176/Gnal/Gpr26/Adgrb1/Akap5/P2ry1/Htr5a/Galr1/Adra2c/Chrm2/Glp1r/Adcy3/Htr1a/Htr4/Grm8/Oprk1/Drd2/Aplp1/Gnao1/Adcy1/Gpr37/Mc4r/Lpar1/Oprm1/Grm4/Htr1b/Sstr2/Ucn3/Oprd1/Crhr1/Gpr101/Rapgef2/Gnas/Chrm3/Ptgfr/Htr7/Ramp1/Htr1d	61
GO:0030516	regulation of axon extension	41/3034	112/23210	2.29542745549821e-10	8.16010291124334e-09	6.39855996366949e-09	Dpysl2/Pak1/Wnt3/Cdkl5/Plxna4/Nrg1/Clasp2/Trpc5/Pafah1b1/Rufy3/Sema3e/Ntrk3/Dscam/Map1b/Map2/L1cam/Map3k13/Gsk3b/Limk1/Slit1/Cdh4/Mapt/Cdk5r1/Aatk/Myo5b/Sema4f/Megf8/Slit2/Rab11a/Gdi1/Sema6a/Ptprs/Ttl/Sema6c/Sema5a/Sema3c/Bmpr2/Sema4g/Trim46/Cdk5/Shtn1	41
GO:1904375	regulation of protein localization to cell periphery	46/3034	134/23210	2.31080172353402e-10	8.16436019989719e-09	6.40189822018789e-09	Gnai1/Dpp10/Magi2/Camk2g/Epm2a/Kcnj11/Dpp6/Wnk3/Prkcz/Cacng2/Nrxn1/Ar/Acsl3/Arhgap44/Pls1/Mrap2/Tnik/Sptbn1/Pdpk1/Camk2b/Gsk3b/Akap5/Kif5b/Kalrn/Epb41/Lypd1/Appl1/Rapgef4/Stac2/Myo5b/Myo5a/Nkd2/Lztfl1/Rab11a/Itga3/Clip3/Ghsr/Cnst/Prkci/Dlg1/Gopc/Cltc/Cdk5/Rab11fip2/Vamp4/Camk2a	46
GO:0007628	adult walking behavior	24/3034	46/23210	2.43210744526766e-10	8.54055291298565e-09	6.69688121963946e-09	Kcnma1/Scn8a/Glrb/Glra1/Scn1a/Dab1/Agtpbp1/Cacnb4/Klhl1/Cend1/Cacna1a/Efnb3/Epha4/Mapt/Drd2/Cacna1c/Oxr1/Kcnj10/Sptbn4/Uchl1/Cntn2/Chat/Trh/Hipk2	24
GO:0098815	modulation of excitatory postsynaptic potential	26/3034	53/23210	2.5785532893648e-10	8.99993235966782e-09	7.05709321299841e-09	Grin2a/Chrna4/Reln/Rims2/Prkcz/Nrxn1/Nlgn1/Rims1/Cux2/Grin1/Stx1b/Dlg4/Cbln1/Gsk3b/Neto1/Nlgn3/Syne1/Shank2/Celf4/Shank1/Grip2/Tbc1d24/Chrna7/Prkn/App/Rgs4	26
GO:0099172	presynapse organization	27/3034	57/23210	3.22021099036877e-10	1.11718042732131e-08	8.76011740563223e-09	Ptprd/Clstn3/Lrrtm3/Mdga2/Cadm1/Bsn/Nrxn1/Nlgn1/Snap91/Ntrk3/Lrfn5/Slitrk1/Slitrk3/Pclo/Pcdh17/Grid2/Cbln1/Slitrk2/Nlgn3/Il1rapl1/Lrrc4b/Snca/Lrrtm1/Cbln2/Ptprs/App/Cntn5	27
GO:0007632	visual behavior	31/3034	72/23210	3.26526570521856e-10	1.12602785606908e-08	8.82949251521438e-09	Grin2a/Atp1a2/Mecp2/Pde8b/Abcc8/Ndrg4/Atp1a3/Apbb1/Grin1/Chrnb2/Slc1a2/Mtor/Neto1/Nlgn3/Nf1/Drd2/Meis2/Foxb1/Cacna1c/Cacna1e/Ddhd2/Tafa2/Braf/Syngap1/Dcdc2a/Hrh1/App/Crhr1/Cck/Cdk5/Nog	31
GO:0015844	monoamine transport	40/3034	109/23210	3.47809207258808e-10	1.19228168131159e-08	9.34900688684389e-09	Chrm5/Kcna2/Chrna4/Syt7/Cadps/Syt3/Mecp2/Syt2/Chga/Gabbr1/Cnr1/Prkcb/Syt1/Nos1/Gpm6b/Kcnb1/Syt9/Nat8l/Chrnb2/Abat/P2ry1/Syt10/Htr1a/Syt11/Oprk1/Drd2/Snca/Syt13/Rab3b/Htr1b/Pink1/Pcp4/Chrna7/Prkn/Slc29a4/Ghsr/Crhr1/Htr2a/Htr7/Syt4	40
GO:0030902	hindbrain development	52/3034	164/23210	4.33919264894333e-10	1.47866334113992e-08	1.15946038392818e-08	Ttbk2/Atp2b2/Smad9/Dixdc1/Sez6l/Faim2/Lhx1/Cntn1/Dab1/Mecp2/Agtpbp1/Nrxn1/Sez6l2/Klhl1/Atrn/Myh10/Grin1/Nanos1/Cend1/Grid2/Cacna1a/Rpgrip1l/Cbln1/Ahi1/Gli1/Kndc1/Cdk5r1/Foxp2/Whrn/Trnp1/Zfp365/Sptbn2/Lmx1b/Rora/Rbfox2/Nr2c2/Pou4f1/Neurod2/Cul5/Plxna2/Ctnna2/Ptprs/Sez6/Cplane1/Lhx5/En2/Usp9x/Cdk5/Rere/Nog/Cdk5r2/Igf1r	52
GO:0099633	protein localization to postsynaptic specialization membrane	20/3034	34/23210	4.41542426893894e-10	1.48704259443388e-08	1.16603078570317e-08	Adam22/Magi2/Prkcz/Cacng2/Dlg2/Tnik/Dlg4/Nptx1/Gsk3b/Cacng3/Kalrn/Cacng7/Rapgef4/Lgi1/Nptxr/Cnih3/Ghsr/Dlg1/Gphn/Camk2a	20
GO:0099645	neurotransmitter receptor localization to postsynaptic specialization membrane	20/3034	34/23210	4.41542426893894e-10	1.48704259443388e-08	1.16603078570317e-08	Adam22/Magi2/Prkcz/Cacng2/Dlg2/Tnik/Dlg4/Nptx1/Gsk3b/Cacng3/Kalrn/Cacng7/Rapgef4/Lgi1/Nptxr/Cnih3/Ghsr/Dlg1/Gphn/Camk2a	20
GO:0099560	synaptic membrane adhesion	19/3034	31/23210	4.49816581160186e-10	1.50610098308228e-08	1.18097498970453e-08	Ptprd/Magi2/Lrrc4c/Ntng1/Sparcl1/Efna5/Mdga2/Cadm1/Nrxn1/Nlgn1/Lrfn5/Slitrk1/Slitrk3/Pcdh17/Slitrk2/Lrrc4/Lrrc4b/Ptprs/Cdh9	19
GO:0008542	visual learning	30/3034	69/23210	4.69933351696148e-10	1.55604163280857e-08	1.22013481959565e-08	Grin2a/Atp1a2/Mecp2/Pde8b/Abcc8/Ndrg4/Atp1a3/Apbb1/Grin1/Chrnb2/Mtor/Neto1/Nlgn3/Nf1/Drd2/Meis2/Foxb1/Cacna1c/Cacna1e/Ddhd2/Tafa2/Braf/Syngap1/Dcdc2a/Hrh1/App/Crhr1/Cck/Cdk5/Nog	30
GO:0015893	drug transport	59/3034	198/23210	4.70135864053988e-10	1.55604163280857e-08	1.22013481959565e-08	Chrm5/Kcna2/Chrna4/Syt7/Epm2a/Slc19a2/Syt3/Syt2/Gabbr1/Slc6a17/Cnr1/Slc25a12/Slc6a5/Slc35f3/Slc32a1/Prkcb/Syt1/Syt9/Slc13a5/Slc5a6/Nat8l/Chrnb2/Cacna1a/Abat/Slc6a9/Slc1a2/Htr2c/Galr1/Syt10/Tmem30a/Slc1a1/Syt11/Oprk1/Drd2/Snca/Slc25a14/Car14/Ngb/Slc25a42/Kcnj10/Ntsr1/Lrp2/Syt13/Rab3b/Htr1b/Pink1/Pcp4/Prkn/Slc25a29/Ghsr/Rgs4/Slc18a3/Htr2a/Chrna3/Cygb/Slc25a26/Slc7a10/Slc17a8/Syt4	59
GO:0051258	protein polymerization	74/3034	274/23210	4.87452390866125e-10	1.60413618228458e-08	1.25784707176883e-08	Actr3b/Pak1/Ppp1r9a/Opa1/Pak3/Prkce/Pfn2/Mecp2/Sptb/Mapk8/Dmtn/Add2/Nefl/Clasp2/Hdgfl3/Camsap3/Ttbk1/Cobl/Fgf13/Rhobtb2/Map1b/Map2/Nckap1/Sptbn1/Apc/Bag4/Mapre3/Mzt1/Fhod3/Mtor/Wasf1/Hsp90aa1/Ube2k/Bbs4/Msrb2/Mapt/Sptan1/Bin1/Fkbp4/Dnm1l/Camsap2/Snca/Abi2/Tubg2/Inpp5j/Slc39a12/Fmn2/Stmn1/Camsap1/Wasl/Dctn1/Spire2/Hip1r/Clasp1/Tppp3/Pde4dip/Gba2/Slit2/Tubgcp6/Tppp/Prkn/Nphs1/Ctnna2/Kank4/Clip3/Stm…	74
GO:0051937	catecholamine transport	35/3034	89/23210	4.92112395510685e-10	1.61027004871934e-08	1.26265680427084e-08	Chrm5/Kcna2/Chrna4/Syt7/Cadps/Syt3/Mecp2/Syt2/Chga/Gabbr1/Cnr1/Prkcb/Syt1/Kcnb1/Syt9/Nat8l/Chrnb2/Abat/P2ry1/Syt10/Syt11/Oprk1/Drd2/Snca/Syt13/Rab3b/Htr1b/Pink1/Pcp4/Chrna7/Prkn/Ghsr/Crhr1/Htr2a/Syt4	35
GO:0072384	organelle transport along microtubule	33/3034	81/23210	5.14352775371183e-10	1.67353538608059e-08	1.3122648863172e-08	Dync1i1/Ap3s2/Kif1b/Kif3c/Kif1a/Fez1/Mecp2/Prkcz/Nefl/Pafah1b1/Map1b/Map2/Sybu/Arhgap21/Bicd1/Madd/Nefh/Ap3b2/Wasf1/Copg1/Kif5b/Kif5a/Mapt/Copg2/Map6/Rhot1/Actr10/Dync1h1/Uchl1/Borcs5/Trim46/Bicd2/Bloc1s5	33
GO:0098930	axonal transport	27/3034	58/23210	5.27517309548887e-10	1.706725947018e-08	1.33829051328488e-08	Ap3s2/Kif1b/Kif5c/Kif1a/Fez1/Mecp2/Map1a/Bsn/Nefl/Pafah1b1/Dlg2/Map2/Sybu/Madd/Rab27b/Ap3b2/Kif5b/Mapk8ip3/Kif5a/Kif3a/Map6/Actr10/Dync1h1/Uchl1/Borcs5/Trim46/Bloc1s5	27
GO:0021695	cerebellar cortex development	28/3034	62/23210	6.0811550897761e-10	1.95650123810171e-08	1.53414615319844e-08	Ttbk2/Atp2b2/Dixdc1/Sez6l/Faim2/Lhx1/Agtpbp1/Nrxn1/Sez6l2/Klhl1/Myh10/Cend1/Grid2/Cacna1a/Cbln1/Gli1/Kndc1/Whrn/Trnp1/Zfp365/Sptbn2/Rora/Neurod2/Sez6/Lhx5/Usp9x/Cdk5/Rere	28
GO:0097484	dendrite extension	22/3034	41/23210	6.71539398222335e-10	2.14855299686802e-08	1.68473919203147e-08	Sh3gl2/Rims2/Syt3/Mecp2/Syt2/Rims1/Cyfip2/Syt1/Rnf157/Cpne9/Auts2/Cpne6/Wasf1/Slc9a6/Cacng7/Bcl11a/Rasal1/Unc13a/Prkn/Nedd4l/Cpne5/Syt4	22
GO:0050775	positive regulation of dendrite morphogenesis	26/3034	55/23210	7.2323038167171e-10	2.30115125306485e-08	1.80439566000095e-08	Ptprd/Reln/Ss18l1/Opa1/Cdkl5/Stau2/Pak3/Cux2/Pafah1b1/Mfn1/Camk2b/Epha4/Akap5/Kalrn/Il1rapl1/Fbxo31/Dnm1l/Ache/Myo5b/Parp6/Tbc1d24/Dhx36/Bhlhb9/Caprin2/Ss18l2/Cask	26
GO:0050432	catecholamine secretion	31/3034	74/23210	7.48034385015315e-10	2.34894052667284e-08	1.84186853701328e-08	Kcna2/Chrna4/Syt7/Cadps/Syt3/Mecp2/Syt2/Chga/Gabbr1/Cnr1/Prkcb/Syt1/Kcnb1/Syt9/Chrnb2/Abat/P2ry1/Syt10/Syt11/Oprk1/Drd2/Snca/Syt13/Htr1b/Pink1/Pcp4/Chrna7/Ghsr/Crhr1/Htr2a/Syt4	31
GO:0051899	membrane depolarization	33/3034	82/23210	7.5315381409101e-10	2.34894052667284e-08	1.84186853701328e-08	Ptpn3/Scn8a/Chrna4/Scn4b/Cacna1i/Scn1a/Prkcz/Fgf12/Cacng2/Ank3/Scn2a/Scn2b/Chrnb2/Got1/Cacna1a/Kcnh2/Mllt11/Fhl1/Cacna1g/Cacna1c/Cacna1h/Cacna2d1/Hcn4/Grik1/Ntsr1/Scn1b/Scn3b/Nedd4l/Hcn1/Cacnb2/Cck/Myoc/Shtn1	33
GO:0099150	regulation of postsynaptic specialization assembly	14/3034	18/23210	7.55601253240067e-10	2.34894052667284e-08	1.84186853701328e-08	Arhgef9/Ptprd/Nrxn1/Sipa1l1/Ntrk3/Grid2/Nptx1/Cbln1/Lrrc4b/Lrrtm1/Lrfn1/Nptxr/Ptprs/Lrrtm2	14
GO:0150052	regulation of postsynapse assembly	14/3034	18/23210	7.55601253240067e-10	2.34894052667284e-08	1.84186853701328e-08	Arhgef9/Ptprd/Nrxn1/Sipa1l1/Ntrk3/Grid2/Nptx1/Cbln1/Lrrc4b/Lrrtm1/Lrfn1/Nptxr/Ptprs/Lrrtm2	14
GO:0051590	positive regulation of neurotransmitter transport	24/3034	48/23210	7.62722483917036e-10	2.34894052667284e-08	1.84186853701328e-08	Syt7/Slc6a1/Syt2/Nlgn1/Rims1/Stxbp1/Syt1/Apln/Stx1b/Syt9/Nat8l/Cacna1b/Htr2c/Rab3gap1/Drd2/Dnm1l/Snca/Grik1/Ntsr1/Unc13a/Rab3b/Prkn/Trh/Unc13b	24
GO:0090659	walking behavior	24/3034	48/23210	7.62722483917036e-10	2.34894052667284e-08	1.84186853701328e-08	Kcnma1/Scn8a/Glrb/Glra1/Scn1a/Dab1/Agtpbp1/Cacnb4/Klhl1/Cend1/Cacna1a/Efnb3/Epha4/Mapt/Drd2/Cacna1c/Oxr1/Kcnj10/Sptbn4/Uchl1/Cntn2/Chat/Trh/Hipk2	24
GO:0015872	dopamine transport	27/3034	59/23210	8.51603548486591e-10	2.60871533815653e-08	2.04556507447227e-08	Chrm5/Kcna2/Chrna4/Syt7/Syt3/Syt2/Gabbr1/Cnr1/Prkcb/Syt1/Syt9/Nat8l/Chrnb2/Abat/Syt10/Syt11/Oprk1/Drd2/Snca/Syt13/Rab3b/Htr1b/Pink1/Pcp4/Prkn/Htr2a/Syt4	27
GO:0032228	regulation of synaptic transmission, GABAergic	20/3034	35/23210	9.03285792592047e-10	2.737906778704e-08	2.14686761785035e-08	Adra1a/Erbb4/Slc6a1/Prkce/Car7/Phf24/Cnr1/Nlgn1/Stxbp1/Cckbr/Usp46/Kif5b/Nf1/Tacr1/Drd2/Plcl1/Cntnap4/Grik1/Npy5r/Htr1b	20
GO:0097106	postsynaptic density organization	20/3034	35/23210	9.03285792592047e-10	2.737906778704e-08	2.14686761785035e-08	Ptprd/Reln/Cadm1/Nrxn1/Nlgn1/Sipa1l1/Ntrk3/Grid2/Nrxn2/Nptx1/Cbln1/Lrrc4/Lrrc4b/Shank2/Lrrtm1/Lrfn1/Shank1/Syngap1/Ptprs/Lrrtm2	20
GO:0099601	regulation of neurotransmitter receptor activity	28/3034	63/23210	9.58302604500386e-10	2.88945795775797e-08	2.26570304398273e-08	Grin2a/Chrna4/Reln/Lynx1/Rph3a/Mapk8ip2/Ppargc1a/Cacng2/Rasgrf2/Nrxn1/Nlgn1/Rasgrf1/Dlg4/Nptx1/Cacng3/Neto1/Cacng7/Nlgn3/Shank2/Oprm1/Dlgap2/Shank1/Pink1/Nptxr/Shisa9/Cnih3/Arc/Gsg1l	28
GO:0001964	startle response	19/3034	32/23210	9.71042866733483e-10	2.91262284870736e-08	2.2838672687975e-08	Grin2a/Glrb/Glra1/Mecp2/Kcna1/Grin3a/Nrxn1/Nrg1/Bace1/Grin1/Kcnh1/Grid2/Csmd1/Grin2b/Drd2/Prkn/Ctnna2/Penk/Grin2d	19
GO:0014046	dopamine secretion	23/3034	45/23210	9.82280581441214e-10	2.91595560232987e-08	2.28648057210136e-08	Kcna2/Chrna4/Syt7/Syt3/Syt2/Gabbr1/Cnr1/Prkcb/Syt1/Syt9/Chrnb2/Abat/Syt10/Syt11/Oprk1/Drd2/Snca/Syt13/Htr1b/Pink1/Pcp4/Htr2a/Syt4	23
GO:0014059	regulation of dopamine secretion	23/3034	45/23210	9.82280581441214e-10	2.91595560232987e-08	2.28648057210136e-08	Kcna2/Chrna4/Syt7/Syt3/Syt2/Gabbr1/Cnr1/Prkcb/Syt1/Syt9/Chrnb2/Abat/Syt10/Syt11/Oprk1/Drd2/Snca/Syt13/Htr1b/Pink1/Pcp4/Htr2a/Syt4	23
GO:0035725	sodium ion transmembrane transport	39/3034	108/23210	9.92606073252783e-10	2.93149660300655e-08	2.29866669595381e-08	Ptpn3/Scn8a/Hecw2/Slc8a3/Scn4b/Asic1/Atp1a2/Nalcn/Atp1b1/Scn1a/Wnk3/Wnk2/Stk39/Fgf12/Slc9a7/Ank3/Atp1a3/Kcnk1/Scn2a/Hecw1/Scn2b/Nos1/Kif5b/Tesc/Neto1/Slc9a6/Pkd2l1/Plcb1/Slc12a2/Hcn4/Scn1b/Scn3b/Nedd4l/Slc8a1/Hcn1/Hcn2/Slc8a2/Slc9a3/Atp1b2	39
GO:0007187	G protein-coupled receptor signaling pathway, coupled to cyclic nucleotide second messenger	65/3034	233/23210	1.30626871796571e-09	3.83816405447168e-08	3.00960945224107e-08	Chrm5/Adra1a/Adgrl3/Gnai1/Lgr5/Grm7/Adgrb3/Oprl1/Adgrl2/Rit2/Adcy2/Chga/Gabbr1/Gpr161/Adgrl1/Cnr1/Npr3/Gnaz/Adcy5/Mrap2/Nos1/Adcy9/Prkacb/Gpr176/Gnal/Gpr26/Adgrb1/Htr2c/Akap5/P2ry1/Htr5a/Galr1/Adra2c/Chrm2/Glp1r/Adcy3/Htr1a/Htr4/Grm8/Oprk1/Drd2/Aplp1/Gnao1/Adcy1/Gpr37/Mc4r/Lpar1/Oprm1/Grm4/Htr1b/Sstr2/Ucn3/Oprd1/Hrh1/Gkap1/Crhr1/Gpr101/Htr2a/Rapgef2/Gnas/Chrm3/Ptgfr/Htr7/Ramp1/Htr1d	65
GO:0070997	neuron death	97/3034	405/23210	1.4189710195971e-09	4.14814929028411e-08	3.25267735723834e-08	Kcnma1/Slc30a10/Ntrk2/Fgfr3/Gabra5/Grm7/Slc25a27/Faim2/Tigar/Pak3/Trim2/Mecp2/Lancl1/Gabrb3/Sorl1/Sarm1/Chga/Ppargc1a/Mapk8/Six4/Itsn1/Fbxw7/Ppp2r2b/Stxbp1/Nefl/Ube2v2/Cit/Scn2a/Bace1/Grin1/Map2k4/Thrb/Dcc/Nos1/Ncoa7/Kcnb1/Ephb1/Map3k12/Pdpk1/Grid2/Cacna1a/Ppp1r13b/Mtor/Gsk3b/Unc5b/Adarb1/Glp1r/Mapt/Nf1/Hsph1/Grin2b/Cntfr/Cdk5r1/Sncb/Gabrb2/Aatk/Ache/Foxb1/Srpk2/Snca/Cx3cl1/Oxr1/Msh2/Nos1ap/Tsc1/…	97
GO:0031110	regulation of microtubule polymerization or depolymerization	34/3034	88/23210	1.50361064399212e-09	4.37338065593465e-08	3.42928743366624e-08	Ttbk2/Pak1/Apc2/Mecp2/Map1a/Mapk8/Clasp2/Hdgfl3/Camsap3/Mapre2/Fgf13/Map1b/Map2/Apc/Mapre3/Htr1a/Stmn3/Mapt/Bmerb1/Stmn4/Fkbp4/Camsap2/Snca/Inpp5j/Slc39a12/Stmn1/Camsap1/Dctn1/Clasp1/Pde4dip/Gba2/Clip3/Stmn2/Map6d1	34
GO:0034767	positive regulation of ion transmembrane transport	54/3034	179/23210	1.54462072062494e-09	4.47008579400956e-08	3.50511657840835e-08	Acsl6/Trpc1/Reln/Amigo1/Akap6/Kcnj11/Atp1b1/Dpp6/Gstm7/Wnk3/Wnk2/Kcnc2/Stk39/Kcnc1/Cacng2/Cacnb4/Kcna1/Abcc8/Ank3/Rgs7/Fgf14/Ank2/Ryr2/Nos1/Pdpk1/Kcnh2/Cacng3/Kif5b/Tesc/Nlgn3/Tcaf1/Plcb1/Oprk1/Edn3/Stac2/Cacna1c/Cacna2d1/Thy1/Gjc2/Snca/Cx3cl1/Ntsr1/Kcnip2/Slc25a4/Asic2/Pink1/Actn2/Nedd4l/Hcn1/Arc/Cacnb2/Cftr/Atp1b2/Stim1	54
GO:0006865	amino acid transport	47/3034	146/23210	1.68751453194827e-09	4.85919809474505e-08	3.81023018003057e-08	Dpysl2/Ntrk2/Pak1/Grm7/Epm2a/Slc6a1/Slc6a15/Apba1/Gabbr1/Slc6a17/Cacnb4/Slc25a12/Slc6a5/Stxbp1/Sv2a/Slc32a1/Myo6/Cacna1a/Xk/Slc7a14/Abat/Slc6a9/Slc1a2/Htr2c/Rab3gap1/Slc6a7/Slc1a1/Nf1/Slc38a11/Grin2b/Snca/Grik1/Kcnj10/Ntsr1/Slc7a4/Npy5r/Slc25a29/Sfxn4/Rgs4/Cck/Trh/Slc7a10/Trpc4/Slc17a8/Syt4/Slc36a4/Slc38a2	47
GO:0098814	spontaneous synaptic transmission	3034-12-01	14/23210	1.72055204279267e-09	4.90527683883315e-08	3.84636178404405e-08	Ppp1r9a/Rims2/Nsg1/Rph3a/Rims1/Syt1/Stx1b/Doc2a/Prkn/App/Doc2b/Unc13b	12
GO:0099151	regulation of postsynaptic density assembly	3034-12-01	14/23210	1.72055204279267e-09	4.90527683883315e-08	3.84636178404405e-08	Ptprd/Nrxn1/Sipa1l1/Ntrk3/Grid2/Nptx1/Cbln1/Lrrc4b/Lrrtm1/Lrfn1/Ptprs/Lrrtm2	12
GO:0048169	regulation of long-term neuronal synaptic plasticity	20/3034	36/23210	1.78198665519833e-09	5.05539957994443e-08	3.96407713290165e-08	Grin2a/Syngr1/Rims1/Grm5/Grin1/Syp/Dlg4/Camk2b/Neto1/Nf1/Grin2b/Drd2/Snca/Grik1/Kcnj10/Rab5a/Syngap1/Rab11a/App/S100b	20
GO:0031646	positive regulation of nervous system process	32/3034	81/23210	2.35420261699382e-09	6.6460063094448e-08	5.21131539055907e-08	Tenm4/Grin2a/Reln/Rims2/Oprl1/Prkcz/Nrxn1/Nlgn1/Rims1/Nrg1/Cux2/Wasf3/Grin1/Stx1b/Dlg4/Abat/Mtor/Gsk3b/Neto1/Nlgn3/Rapgef4/Shank2/Ntsr1/Shank1/Grip2/Tbc1d24/Chrna7/Rgs4/Cck/S100b/Unc13b/Pard3	32
GO:0045956	positive regulation of calcium ion-dependent exocytosis	14/3034	19/23210	2.52320585321851e-09	7.06994229979067e-08	5.54373520002595e-08	Cadps/Cacna1i/Scamp5/Stxbp1/Syt1/Kcnb1/Syt9/Syt10/Cacna1g/Cacna1h/Doc2b/Cdk5/Cdk5r2/Syt4	14
GO:0031109	microtubule polymerization or depolymerization	41/3034	120/23210	2.52892535814704e-09	7.06994229979067e-08	5.54373520002595e-08	Ttbk2/Pak1/Apc2/Mecp2/Map1a/Mapk8/Clasp2/Hdgfl3/Camsap3/Mapre2/Fgf13/Map1b/Map2/Apc/Mapre3/Mzt1/Htr1a/Stmn3/Mapt/Bmerb1/Stmn4/Fkbp4/Camsap2/Snca/Tubg2/Inpp5j/Slc39a12/Stmn1/Camsap1/Dctn1/Clasp1/Tppp3/Pde4dip/Gba2/Tubgcp6/Tppp/Clip3/Stmn2/Tubgcp5/Map6d1/Cryab	41
GO:0051261	protein depolymerization	40/3034	116/23210	2.90306299458284e-09	8.07668588686114e-08	6.33315039245379e-08	Plekhh2/Sh3gl2/Ttbk2/Shroom2/Apc2/Map1a/Sptb/Synj1/Dmtn/Add2/Clasp2/Hdgfl3/Camsap3/Dnajc6/Fgf13/Sh3gl3/Map1b/Map2/Sptbn1/Apc/Mical2/Mical3/Htr1a/Stmn3/Sptan1/Bmerb1/Stmn4/Camsap2/Stmn1/Pdxp/Camsap1/Clasp1/Actn2/Stmn2/Map6d1/Add1/Sema5a/Tmod1/Tmod2/Cfl2	40
GO:1904064	positive regulation of cation transmembrane transport	50/3034	163/23210	3.29712560185587e-09	9.12891651013845e-08	7.15823321455551e-08	Trpc1/Reln/Amigo1/Akap6/Kcnj11/Atp1b1/Dpp6/Gstm7/Wnk3/Wnk2/Kcnc2/Kcnc1/Cacng2/Cacnb4/Kcna1/Abcc8/Ank3/Rgs7/Fgf14/Ank2/Ryr2/Nos1/Pdpk1/Kcnh2/Cacng3/Kif5b/Tesc/Nlgn3/Plcb1/Oprk1/Edn3/Stac2/Cacna1c/Cacna2d1/Thy1/Gjc2/Snca/Cx3cl1/Ntsr1/Kcnip2/Slc25a4/Asic2/Pink1/Actn2/Nedd4l/Hcn1/Arc/Cacnb2/Atp1b2/Stim1	50
GO:0032411	positive regulation of transporter activity	41/3034	121/23210	3.34521156547886e-09	9.21773847157547e-08	7.22788094480196e-08	Reln/Amigo1/Akap6/Kcnj11/Atp1b1/Gstm7/Wnk3/Wnk2/Kcnc2/Stk39/Kcnc1/Cacng2/Cacnb4/Kcna1/Abcc8/Ank3/Fgf14/Ank2/Ryr2/Cacng3/Kif5b/Tesc/Nlgn3/Tcaf1/Plcb1/Stac2/Cacna2d1/Ntsr1/Slc25a4/Asic2/Pink1/Actn2/Nedd4l/Kctd7/Hcn1/Arc/Cacnb2/Syngr3/Cftr/Atp1b2/Stim1	41
GO:0099174	regulation of presynapse organization	20/3034	37/23210	3.40075296542721e-09	9.28196034497407e-08	7.27823907292728e-08	Clstn3/Mdga2/Nrxn1/Nlgn1/Snap91/Ntrk3/Lrfn5/Slitrk1/Slitrk3/Grid2/Cbln1/Slitrk2/Nlgn3/Il1rapl1/Lrrc4b/Snca/Lrrtm1/Cbln2/Ptprs/App	20
GO:2000463	positive regulation of excitatory postsynaptic potential	20/3034	37/23210	3.40075296542721e-09	9.28196034497407e-08	7.27823907292728e-08	Grin2a/Reln/Rims2/Prkcz/Nrxn1/Nlgn1/Rims1/Cux2/Grin1/Stx1b/Dlg4/Gsk3b/Neto1/Nlgn3/Shank2/Shank1/Grip2/Tbc1d24/Chrna7/Rgs4	20
GO:0046785	microtubule polymerization	31/3034	78/23210	3.51006790661288e-09	9.53513258216207e-08	7.47675835122605e-08	Pak1/Mecp2/Mapk8/Clasp2/Hdgfl3/Camsap3/Fgf13/Map1b/Map2/Apc/Mapre3/Mzt1/Mapt/Fkbp4/Camsap2/Snca/Tubg2/Inpp5j/Slc39a12/Stmn1/Camsap1/Dctn1/Clasp1/Tppp3/Pde4dip/Gba2/Tubgcp6/Tppp/Clip3/Stmn2/Tubgcp5	31
GO:1904889	regulation of excitatory synapse assembly	13/3034	17/23210	4.52498279381715e-09	1.22344487838465e-07	9.59336604174726e-08	Ptprd/Nrxn1/Sipa1l1/Ntrk3/Grid2/Nptx1/Cbln1/Lrrc4b/Vstm5/Lrrtm1/Lrfn1/Ptprs/Lrrtm2	13
GO:1990573	potassium ion import across plasma membrane	23/3034	48/23210	4.96953168037213e-09	1.33736135267585e-07	1.04866162856844e-07	Atp1a2/Kcnj11/Atp1b1/Kcnj3/Wnk3/Wnk2/Atp1a3/Kcnk9/Slc12a5/Kcnj6/Kcnd3/Kcnh2/Kcnj12/Slc12a2/Kcnj16/Hcn4/Kcnj10/Kcnj14/Kcnj9/Hcn2/Dlg1/Atp1b2/Abcc9	23
GO:0048259	regulation of receptor-mediated endocytosis	38/3034	109/23210	5.05304109185098e-09	1.35350993711487e-07	1.06132417547323e-07	Sh3gl2/Magi2/Napb/Nsf/Synj1/Snap91/Sgip1/Dnajc6/Ppp3r1/Necab2/Apln/Pacsin1/Dlg4/Sh3gl3/Aak1/Bicd1/Akap5/Usp46/Ahi1/Syt11/Ubqln2/Syne1/Drd2/Kif3a/Lrrtm1/Wasl/Hip1r/Iqsec1/Tnk2/Arc/Mkln1/Ap2a1/Gsg1l/Lrrtm2/Ptpn5/Hpca/Ankrd13d/Pard3	38
GO:0043113	receptor clustering	28/3034	67/23210	5.24760214846317e-09	1.3991176283796e-07	1.09708641407929e-07	Glrb/Arhgef9/Reln/Pak1/Magi2/Nrxn1/Nlgn1/Dlg3/Lhfpl4/Dlg2/Dlg4/Cacna1a/Nrxn2/Htr1a/Grin2b/Thy1/Snx27/Lrrtm4/Lrrc7/Grip2/Glra3/Syngap1/Fzd9/Dok7/Wdr19/Dlg1/Gphn/Cdk5	28
GO:0050433	regulation of catecholamine secretion	29/3034	71/23210	5.29571888738699e-09	1.4054398650904e-07	1.1020438528688e-07	Kcna2/Chrna4/Syt7/Syt3/Syt2/Chga/Gabbr1/Cnr1/Prkcb/Syt1/Kcnb1/Syt9/Chrnb2/Abat/P2ry1/Syt10/Syt11/Oprk1/Drd2/Snca/Syt13/Htr1b/Pink1/Pcp4/Chrna7/Ghsr/Crhr1/Htr2a/Syt4	29
GO:0010038	response to metal ion	70/3034	267/23210	5.52315889459484e-09	1.4590767006409e-07	1.1441019631971e-07	Kcnma1/Slc30a10/Trpc1/Grin2a/Glra1/Syt7/Tigar/Mapk9/Syt3/Mecp2/Syt2/Kcna1/Mapk8/Ahcyl1/Nrxn1/Abcc8/Slc25a12/Dmtn/Nlgn1/Ank3/Cpne4/Ppp3ca/Dlg2/Syt1/Ryr2/Cpne9/Syt9/Dlg4/Kcnh1/Glra2/Cpne6/Nptx1/Abat/Camk2b/Alg2/Gsk3b/Syt10/Mapt/Ncam1/Pde1c/Syt11/Prkaa2/Cacna1g/Glud1/Snca/Rasal1/Syt13/Kcnmb2/Slc25a23/Braf/Cpne7/Glra3/Tfrc/Gdi1/Rasgrp2/Neurod2/Entpd6/Nedd4l/Hcn1/Ppp2ca/Cpne5/Mapk1/Add1/Gphn/Trpc3/Hpc…	70
GO:0019935	cyclic-nucleotide-mediated signaling	59/3034	210/23210	5.55708051757096e-09	1.46133455254298e-07	1.14587240665126e-07	Adra1a/Adgrl3/Gnai1/Lgr5/Rims2/Adgrb3/Oprl1/Adgrl2/Pde4a/Rit2/Kcnc2/Adcy2/Chga/Gpr161/Adgrl1/Pde11a/Epha5/Prkar1b/Adcy5/Mrap2/Pclo/Nos1/Adcy9/Pde10a/Adcyap1r1/Gnal/Gpr26/Adgrb1/Htr2c/Htr5a/Galr1/Adra2c/Gucy2e/Gucy1b1/Glp1r/Adcy3/Htr4/Rapgef4/Pde4d/Gpr61/Drd2/Aplp1/Prkar2b/Adcy1/Mc4r/Rasd2/Lpar1/Oprm1/Ucn3/Prkar1a/Crhr1/Gpr101/Rapgef2/Gnas/Gpr62/Pex5l/Ptgfr/Htr7/Ramp1	59
GO:0043112	receptor metabolic process	58/3034	205/23210	5.62631893133471e-09	1.47281685116166e-07	1.1548759911687e-07	Gria1/Sh3gl2/Gria3/Magi2/Snap25/Napb/Gprasp1/Nsg1/Sorl1/Cacng2/Nsf/Synj1/Dnm1/Gria2/Lmbrd1/Hoxa5/Nrg1/Ppp3r1/Eps15/Dnm3/Necab2/Nr1d1/Lmtk2/Apln/Myo6/Pacsin1/Dlg4/Caly/Akap5/Cacng3/Usp46/Ahi1/Cacng7/Ubqln2/Syne1/Drd2/Ache/Snca/Lrrtm1/Rab5a/Cntn2/Iqsec1/Htr1b/Tfrc/Inpp5f/Ppara/Arc/Mkln1/Fnta/Gsg1l/Cltc/Cdk5/Lrrtm2/Ramp1/Ptpn5/Hpca/Ankrd13d/Pard3	58
GO:0019932	second-messenger-mediated signaling	99/3034	427/23210	5.93485206138501e-09	1.53415031760705e-07	1.20296924037145e-07	Ntrk2/Adra1a/Adgrl3/Gnai1/Ppp1r9a/Lgr5/Rims2/Adgrb3/Oprl1/Akap6/Atp1b1/Tenm2/Gstm7/Adgrl2/Pde4a/Rit2/Ksr2/Rcan2/Kcnc2/Adcy2/Camta1/Chga/Gpr161/Adgrl1/Grm1/Dmtn/Nrg1/Ncald/Pde11a/Ppp3ca/Grm5/Ank2/Ppp3r1/Epha5/Prkar1b/Adcy5/Atp2a2/Mrap2/Pclo/Ryr2/Gucy1a1/Nos1/Homer2/Adcy9/Pde10a/Adcyap1r1/Pdpk1/L1cam/Cdh13/Gnal/Ppp3cb/Gpr26/Adgrb1/Htr2c/Mtor/Gsk3b/Akap5/Gucy1a2/Htr5a/Galr1/Adra2c/Gucy2e/Gucy1b1/Glp…	99
GO:1900271	regulation of long-term synaptic potentiation	24/3034	52/23210	5.94053691311637e-09	1.53415031760705e-07	1.20296924037145e-07	Reln/Pak1/Ppp1r9a/Nsg1/Rab3a/Cpeb3/Nos1/Epha4/Gsk3b/Kalrn/Nlgn3/Nf1/Calb2/Drd2/Calb1/Adcy1/Mme/Cyp46a1/Paip2/Chrna7/App/Arc/Crtc1/Ptpn5	24
GO:2001222	regulation of neuron migration	24/3034	52/23210	5.94053691311637e-09	1.53415031760705e-07	1.20296924037145e-07	Reln/Nrg3/Unc5d/Phactr1/Erbb4/Mapk8/Nrg1/Camk2b/Gsk3b/Mapk8ip3/Fbxo31/Scrt1/Lrig2/Neo1/Tbc1d24/Nexmif/Sema6a/Ptprz1/Ctnna2/Rapgef2/Gpr173/Shtn1/Camk2a/Nsmf	24
GO:1902904	negative regulation of supramolecular fiber organization	46/3034	147/23210	6.87541018762805e-09	1.76765568172098e-07	1.38606718538178e-07	Plekhh2/Ttbk2/Ppp1r9a/Shroom2/Apc2/Pfn2/Map1a/Sptb/Dmtn/Add2/Clasp2/Hdgfl3/Camsap3/Coro2b/Fgf13/Map1b/Map2/Sptbn1/Apc/Fhod3/Bbs4/Sptan1/Bmerb1/Fkbp4/Camsap2/Snca/Inpp5j/Stmn1/Camsap1/Hip1r/Clasp1/Shank1/Slit2/Tmeff2/Prkn/Ctnna2/Kank4/Clip3/Stmn2/Pfn4/Map6d1/Add1/Cryab/Myoc/Tmod1/Tmod2	46
GO:0051668	localization within membrane	37/3034	106/23210	7.70338228440743e-09	1.97172349226233e-07	1.54608233918633e-07	Glrb/Arhgef9/Reln/Pak1/Magi2/Cacng2/Nrxn1/Nlgn1/Dlg3/Lhfpl4/Dlg2/Dlg4/Cacna1a/Nrxn2/Cdh13/Arl6/Cacng3/Htr1a/Cacng7/Grin2b/Thy1/Sec23a/Snx27/Lrrtm4/Lrrc7/Grip2/Glra3/Syngap1/Fzd9/Cnih3/Dok7/Wdr19/Reep2/Dlg1/Gphn/Cdk5/Camk2a	37
GO:0042220	response to cocaine	21/3034	42/23210	8.78624558611207e-09	2.23893753674422e-07	1.75561218278625e-07	Adgrl3/Pgr/Mecp2/Cnr1/Nos1/Homer2/Dlg4/Chrnb2/Abat/Mtor/Kalrn/Tacr3/Ncam1/Oprk1/Drd2/Snca/Htr1b/Crhr1/Htr2a/Hdac5/Cdk5	21
GO:0030073	insulin secretion	61/3034	223/23210	9.38097811987435e-09	2.3799582816016e-07	1.86619040733879e-07	Slc9b2/Syt7/Rims2/Acvr1c/Kcnj11/Vsnl1/Prkce/Pde8b/Efna5/Chga/Nrxn1/Abcc8/Ptprn2/Cnr1/Ppp3ca/Myrip/Cplx1/Epha5/Adcy5/Nr1d1/Pclo/Nos1/Ica1/Kcnb1/Syt9/Sybu/Brsk2/Snx19/Ppp3cb/Abat/Kif5b/Stxbp5l/Glp1r/Gpr27/Pde1c/Rapgef4/Drd2/Glud1/Cacna1c/Ndufaf2/Acvr2b/Cacna1e/Myo5a/Ano1/Mc4r/Rptor/Eny2/Pfkm/Enho/Prkn/Ucn3/Pfkfb2/Ghsr/Doc2b/Cask/Tfap2b/Trh/Cftr/Rab11fip2/Mafa/Sirt3	61
GO:0007631	feeding behavior	41/3034	125/23210	9.83102313169130e-09	2.4831957112022e-07	1.94714170059814e-07	Ntrk2/Grm7/Oprl1/Atp8a2/Cnr1/Negr1/Sgip1/Aplp2/Grin1/Mrap2/Apln/Chrnb2/Hcrtr2/Htr2c/Mtor/Ankrd26/P2ry1/Usp46/Glp1r/Htr1a/Tacr3/Tacr1/Grin2b/Oprk1/Drd2/Cntfr/Ubr3/Gls/Mc4r/Mmp17/Npy5r/Oprm1/Uchl1/Htr1b/Pou4f1/Oprd1/Ghsr/App/Crhr1/Cck/Trh	41
GO:1902476	chloride transmembrane transport	20/3034	39/23210	1.13317580037508e-08	2.84976394513542e-07	2.23457788260589e-07	Gabra5/Glrb/Glra1/Gabrg2/Gabra3/Gabrb3/Gabrg3/Clcn3/Gabra1/Slc12a5/Gabrb1/Gabra2/Glra2/Gabrg1/Slc1a1/Gabrb2/Slc12a2/Ano1/Glra3/Cftr	20
GO:0030048	actin filament-based movement	38/3034	112/23210	1.18930848350397e-08	2.97792502456495e-07	2.33507249163938e-07	Scn4b/Atp1a2/Akap6/Scn1a/Myrip/Ank2/Kcnn2/Apbb2/Apbb1/Myh10/Atp2a2/Ryr2/Scn2b/Nos1/Fgf13/Kcnh2/Myh14/Pde4d/Bin1/Cacna1g/Cacna1c/Cacna1h/Cacna2d1/Myo5a/Hcn4/Wasl/Parva/Scn1b/Wipf2/Scn3b/Nedd4l/Cacnb2/Ctnna3/Wipf3/Myl6b/Dlg1/Shtn1/Pard3	38
GO:0019933	cAMP-mediated signaling	52/3034	179/23210	1.28395288288489e-08	3.20098902707102e-07	2.50998307932384e-07	Adra1a/Adgrl3/Gnai1/Lgr5/Rims2/Adgrb3/Oprl1/Adgrl2/Pde4a/Rit2/Adcy2/Chga/Gpr161/Adgrl1/Pde11a/Epha5/Adcy5/Mrap2/Pclo/Nos1/Adcy9/Pde10a/Adcyap1r1/Gnal/Gpr26/Adgrb1/Htr5a/Galr1/Adra2c/Glp1r/Adcy3/Htr4/Rapgef4/Pde4d/Gpr61/Drd2/Aplp1/Adcy1/Mc4r/Rasd2/Lpar1/Oprm1/Ucn3/Crhr1/Gpr101/Rapgef2/Gnas/Gpr62/Pex5l/Ptgfr/Htr7/Ramp1	52
GO:0033555	multicellular organismal response to stress	35/3034	99/23210	1.33032438969784e-08	3.3023009311508e-07	2.58942451533745e-07	Gabra5/Asic4/Lrp11/Reln/Asic1/Grm7/Mecp2/Mapk8ip2/Pde8b/Ppp3ca/D130043K22Rik/Nos1/Ankfn1/Cacna1a/Cacna1b/Cckbr/Htr2c/Usp46/Kalrn/Lypd1/Htr1a/Ncam1/Tacr1/Grin2b/Cacna1e/Grik1/Prkcg/Brinp1/Gng7/Neurod2/Crhr1/Penk/Cck/Hdac5/Htr7	35
GO:0061669	spontaneous neurotransmitter secretion	3034-10-01	11/23210	1.39449083331827e-08	3.44377870629656e-07	2.70036110984404e-07	Ppp1r9a/Rims2/Rph3a/Rims1/Syt1/Stx1b/Doc2a/Prkn/Doc2b/Unc13b	10
GO:0030072	peptide hormone secretion	71/3034	278/23210	1.39927802964646e-08	3.44377870629656e-07	2.70036110984404e-07	Slc9b2/Syt7/Rims2/Acvr1c/Kcnj11/Vsnl1/Prkce/Pde8b/Efna5/Chga/Gabbr1/Nrxn1/Abcc8/Ptprn2/Cnr1/Itsn1/Ppp3ca/Myrip/Cplx1/Epha5/Adcy5/Nr1d1/Pclo/Apln/Nos1/Ica1/Kcnb1/Syt9/Sybu/Brsk2/Madd/Snx19/Cckbr/Ppp3cb/Abat/Htr2c/Kif5b/Stxbp5l/Kalrn/Glp1r/Gpr27/Pde1c/Rapgef4/Edn3/Drd2/Glud1/Cacna1c/Ndufaf2/Acvr2b/Cacna1e/Myo5a/Ano1/Mc4r/Rptor/Eny2/Pfkm/Enho/Prkn/Ucn3/Pfkfb2/Ghsr/Crhr1/Doc2b/Cask/Tfap2b/Pex5l/Trh/C…	71
GO:0032271	regulation of protein polymerization	59/3034	215/23210	1.4347969633223e-08	3.51616838798856e-07	2.75712383993401e-07	Actr3b/Pak1/Ppp1r9a/Pak3/Prkce/Pfn2/Mecp2/Sptb/Mapk8/Dmtn/Add2/Clasp2/Camsap3/Ttbk1/Rhobtb2/Map1b/Map2/Nckap1/Sptbn1/Apc/Bag4/Mapre3/Fhod3/Mtor/Wasf1/Hsp90aa1/Bbs4/Mapt/Sptan1/Bin1/Fkbp4/Camsap2/Snca/Abi2/Inpp5j/Slc39a12/Fmn2/Stmn1/Camsap1/Wasl/Dctn1/Spire2/Hip1r/Tppp3/Pde4dip/Gba2/Slit2/Tppp/Nphs1/Ctnna2/Kank4/Clip3/Stmn2/Pfn4/Add1/Jmy/Dlg1/Tmod1/Tmod2	59
GO:2001023	regulation of response to drug	40/3034	122/23210	1.5004670219449e-08	3.66152100821214e-07	2.87109880648689e-07	Kcna2/Chrna4/Syt7/Syt3/Stk39/Syt2/Gabbr1/Cnr1/Prkcb/Syt1/Syt9/Ncoa1/Nat8l/Chrnb2/Cacna1a/Abat/Htr2c/Galr1/Syt10/Hsph1/Syt11/Oprk1/Drd2/Snca/Gpr37/Ngb/Syt13/Rgs8/Rab3b/Htr1b/Rnf146/Pink1/Pcp4/Rgs4/Htr2a/Chrna3/Fbxo7/Ptpn5/Syt4/Pde8a	40
GO:0051656	establishment of organelle localization	84/3034	350/23210	1.59078215287209e-08	3.86553350986935e-07	3.03107059108206e-07	Dpysl2/Clmn/Dync1i1/Tacc2/Mark1/Ap3s2/Kif1b/Shroom2/Kif3c/Kif5c/Kif1a/Fez1/Mecp2/Chga/Prkcz/Synj1/Dnm1/Lin7a/Nlgn1/Snap91/Stxbp1/Nefl/Clasp2/Rab3a/Pafah1b1/Myrip/5730455P16Rik/Dnm3/Myh10/Fgfr2/Pclo/Map1b/Map2/Pdpk1/Sybu/Arhgap21/Bicd1/Madd/Nefh/Rab27b/Ap3b2/Wasf1/Rab3gap1/Fgf10/Copg1/Kif5b/Ahi1/Kif5a/Slit1/Cdc42bpa/Mapt/Syne1/Copg2/Map6/Snca/Rhot1/Myo5a/Actr10/Fmn2/Wasl/Dctn1/Cplx2/Spire2/Cep19/D…	84
GO:0051592	response to calcium ion	41/3034	127/23210	1.64631760972021e-08	3.98367357747004e-07	3.12370745055272e-07	Kcnma1/Trpc1/Syt7/Syt3/Syt2/Ahcyl1/Nrxn1/Slc25a12/Dmtn/Nlgn1/Cpne4/Ppp3ca/Syt1/Ryr2/Cpne9/Syt9/Kcnh1/Cpne6/Alg2/Syt10/Pde1c/Syt11/Prkaa2/Rasal1/Syt13/Kcnmb2/Slc25a23/Braf/Cpne7/Gdi1/Rasgrp2/Neurod2/Entpd6/Hcn1/Cpne5/Add1/Trpc3/Hpca/Stim1/Chp2/Syt4	41
GO:0002028	regulation of sodium ion transport	33/3034	91/23210	1.66814065573701e-08	4.00284251516227e-07	3.13873833908411e-07	Ptpn3/Hecw2/Nkain3/Nkain2/Scn4b/Atp1a2/Atp1b1/Wnk3/Cntn1/Wnk2/Stk39/Fgf12/Ahcyl1/Ank3/Fgf14/Hecw1/Scn2b/Nos1/Akt3/Kif5b/Tesc/Neto1/Plcb1/Drd2/Sptbn4/Scn1b/Scn3b/Nedd4l/Slc8a1/Nkain4/Gnas/Slc9a3/Atp1b2	33
GO:0021954	central nervous system neuron development	33/3034	91/23210	1.66814065573701e-08	4.00284251516227e-07	3.13873833908411e-07	Ntrk2/Arhgef28/Sox1/Slc4a10/Plxna4/Pafah1b1/B4galt6/Robo1/Fgfr2/Dcc/Nanos1/Ephb1/Map2/Arhgap35/Chrnb2/Mycbp2/Dcx/Epha4/Lingo1/Fbxo45/Adarb1/Hsp90aa1/Drd2/Dclk1/Sptbn4/Lmx1b/Scn1b/Cntn2/Gba2/Slit2/Robo2/Rapgef2/Cdk5	33
GO:1905606	regulation of presynapse assembly	18/3034	33/23210	1.7249809371859e-08	4.12206025612182e-07	3.23222023172199e-07	Clstn3/Mdga2/Nrxn1/Nlgn1/Ntrk3/Lrfn5/Slitrk1/Slitrk3/Grid2/Cbln1/Slitrk2/Il1rapl1/Lrrc4b/Snca/Lrrtm1/Cbln2/Ptprs/App	18
GO:0048489	synaptic vesicle transport	22/3034	47/23210	1.84554662663936e-08	4.39194339785789e-07	3.44384298750886e-07	Dpysl2/Ap3s2/Kif5c/Synj1/Dnm1/Lin7a/Nlgn1/Snap91/Rab3a/Dnm3/Fgfr2/Map2/Madd/Ap3b2/Rab3gap1/Kif5a/Snca/Borcs5/Trim46/Cdk5/Bloc1s5/Syt4	22
GO:1901214	regulation of neuron death	87/3034	368/23210	1.88049183445244e-08	4.45668826115704e-07	3.49461120632487e-07	Kcnma1/Slc30a10/Ntrk2/Fgfr3/Gabra5/Grm7/Faim2/Tigar/Pak3/Trim2/Mecp2/Lancl1/Gabrb3/Sorl1/Sarm1/Chga/Ppargc1a/Mapk8/Six4/Itsn1/Fbxw7/Ppp2r2b/Stxbp1/Nefl/Ube2v2/Bace1/Grin1/Map2k4/Dcc/Nos1/Ncoa7/Kcnb1/Ephb1/Map3k12/Pdpk1/Grid2/Cacna1a/Ppp1r13b/Mtor/Gsk3b/Unc5b/Glp1r/Mapt/Nf1/Hsph1/Grin2b/Cntfr/Cdk5r1/Sncb/Gabrb2/Foxb1/Srpk2/Snca/Cx3cl1/Oxr1/Msh2/Nos1ap/Tsc1/Prkcg/Atf2/Braf/Gpr75/Neo1/Syngap1/Tbc1d2…	87
GO:0046879	hormone secretion	85/3034	357/23210	1.9343809720993e-08	4.56561476160651e-07	3.58002345569716e-07	Scg5/Slc9b2/Syt7/Rims2/Cry2/Acvr1c/Snap25/Kcnj11/Vsnl1/Prkce/Pde8b/Efna5/Nell2/Chga/Gabbr1/Nrxn1/Abcc8/Ptprn2/Cnr1/Itsn1/Ppp3ca/Ltbp4/Myrip/Cplx1/Epha5/Adcy5/Nr1d1/Pclo/Apln/Nos1/Ica1/Kcnb1/Syt9/Sybu/Brsk2/Madd/Snx19/Cckbr/Ppp3cb/Abat/Htr2c/P2ry1/Kif5b/Galr1/Stxbp5l/Kalrn/Glp1r/Htr1a/Gpr27/Tacr1/Pde1c/Rapgef4/Oprk1/Edn3/Drd2/Glud1/Cacna1c/Ndufaf2/Acvr2b/Cacna1e/Myo5a/Ano1/Mc4r/Lrp2/Rab11fip3/Rpto…	85
GO:1903859	regulation of dendrite extension	17/3034	30/23210	2.00002477932683e-08	4.701282736385e-07	3.68640442677213e-07	Rims2/Syt3/Mecp2/Syt2/Rims1/Syt1/Rnf157/Cpne9/Cpne6/Cacng7/Bcl11a/Rasal1/Unc13a/Prkn/Nedd4l/Cpne5/Syt4	17
GO:0032414	positive regulation of ion transmembrane transporter activity	38/3034	114/23210	2.05702147721741e-08	4.81560434442889e-07	3.77604712762631e-07	Reln/Amigo1/Akap6/Kcnj11/Atp1b1/Gstm7/Wnk3/Wnk2/Kcnc2/Stk39/Kcnc1/Cacng2/Cacnb4/Kcna1/Abcc8/Ank3/Fgf14/Ank2/Ryr2/Cacng3/Kif5b/Tesc/Nlgn3/Tcaf1/Plcb1/Stac2/Cacna2d1/Ntsr1/Asic2/Pink1/Actn2/Nedd4l/Hcn1/Arc/Cacnb2/Cftr/Atp1b2/Stim1	38
GO:0030900	forebrain development	90/3034	386/23210	2.17023567082075e-08	5.06007580091365e-07	3.96774388571107e-07	Ntrk2/Fgfr3/Cntnap2/Tacc2/Ttbk2/Reln/Nrg3/Dixdc1/Pak1/Sox1/Phactr1/Btbd3/Erbb4/Slc4a10/Lhx1/Kif1a/Dync2h1/Dab1/Plxna4/Agtpbp1/Kcna1/Nrg1/Aplp2/Pafah1b1/Epha5/Chd5/Crtac1/Robo1/Myh10/Grin1/Fgfr2/Fgf13/Kirrel3/Arhgap35/Chrnb2/Rpgrip1l/Pou3f3/Slc1a2/Dcx/Ptchd1/Gsk3b/Rab3gap1/Fgf10/Slitrk5/Fbxo45/Mapk8ip3/Slit1/Bbs4/Frs2/Pou3f2/Gli1/Ncam1/Nf1/Plcb1/Bmerb1/Drd2/Aplp1/Hes5/Cdk5r1/Kif3a/Ttc8/Foxb1/Uchl5…	90
GO:1903861	positive regulation of dendrite extension	16/3034	27/23210	2.18347829683079e-08	5.07042399655183e-07	3.97585818905097e-07	Rims2/Syt3/Mecp2/Syt2/Rims1/Syt1/Rnf157/Cpne9/Cpne6/Cacng7/Rasal1/Unc13a/Prkn/Nedd4l/Cpne5/Syt4	16
GO:0034764	positive regulation of transmembrane transport	62/3034	233/23210	2.21474458671415e-08	5.12237513047662e-07	4.01659449461159e-07	Acsl6/Trpc1/Reln/Amigo1/Akap6/Kcnj11/Atp1b1/Dpp6/Gstm7/Wnk3/Erbb4/Wnk2/Kcnc2/Stk39/Kcnc1/Cacng2/Cacnb4/Kcna1/Abcc8/Ank3/Rgs7/Fgf14/Ank2/Crebl2/Ryr2/Nos1/Pdpk1/Kcnh2/Slc1a2/Cacng3/Kif5b/Tesc/Nlgn3/Tcaf1/Plcb1/Appl1/Oprk1/Edn3/Stac2/Cacna1c/Cacna2d1/Thy1/Gjc2/Snca/Cx3cl1/Ntsr1/Kcnip2/Slc25a4/Braf/Asic2/Pink1/Actn2/Nedd4l/Hcn1/Clip3/Arc/Cacnb2/Prkci/Ak1/Cftr/Atp1b2/Stim1	62
GO:0060999	positive regulation of dendritic spine development	26/3034	63/23210	2.51183577225148e-08	5.78626488495851e-07	4.53716861598267e-07	Reln/Ppp1r9a/Opa1/Cdkl5/Stau2/Pak3/Mecp2/Nlgn1/Itsn1/Nrg1/Cux2/Cpeb3/Pafah1b1/Mfn1/Camk2b/Mtor/Kalrn/Nlgn3/Dnm1l/Shank2/Lpar1/Shank1/Dhx36/Bhlhb9/Caprin2/Cask	26
GO:0035235	ionotropic glutamate receptor signaling pathway	3034-12-01	16/23210	2.66471157583101e-08	6.11397369131904e-07	4.79413405758651e-07	Grin2a/Grin3a/Gria2/Atp1a3/Grin1/Kalrn/Grin2b/Cdk5r1/Grik1/Grin3b/App/Camk2a	12
GO:0010469	regulation of signaling receptor activity	41/3034	129/23210	2.71642258118891e-08	6.20788795439164e-07	4.86777480087737e-07	Grin2a/Chrna4/Reln/Lynx1/Rph3a/Mapk8ip2/Tafa1/Ppargc1a/Cacng2/Rasgrf2/Nrxn1/Nlgn1/Fbxw7/Aplp2/Rasgrf1/Dlg4/Bicd1/Nptx1/P2ry1/Cacng3/Adra2c/Neto1/Cacng7/Nlgn3/Shank2/Grem2/Zfyve28/Oprm1/Dlgap2/Shank1/Pink1/Nptxr/Shisa9/Cnih3/App/Arc/Tafa4/Ppp2ca/Socs5/Gsg1l/Nog	41
GO:0007157	heterophilic cell-cell adhesion via plasma membrane cell adhesion molecules	22/3034	48/23210	2.98666416853348e-08	6.79849760734557e-07	5.33088798960209e-07	Tenm4/Ptprd/Amigo1/Tenm3/Tenm2/Adgrl1/Cadm1/Nrxn1/Nlgn1/Grid2/L1cam/Tenm1/Cbln1/Cadm3/Cdh4/Il1rapl1/Crb1/Nectin1/Hmcn1/Igsf21/Fat4/Alcam	22
GO:1905477	positive regulation of protein localization to membrane	35/3034	102/23210	3.19465450150966e-08	7.24331310007644e-07	5.67967998817922e-07	Pak1/Dpp10/Kcnj11/Dpp6/Wnk3/Cacng2/Nrxn1/Ank3/Acsl3/Necab2/Pls1/Kcnb1/Sptbn1/Pdpk1/Mtcl1/Akap5/Kif5b/Tcaf1/Cdk5r1/Stac2/Myo5b/Myo5a/Snx27/Nkd2/Grip2/Rab11a/Itga3/Prkn/Clip3/Cnst/Prkci/Dlg1/Cdk5/Rab11fip2/Hpca	35
GO:0070507	regulation of microtubule cytoskeleton organization	55/3034	199/23210	3.34765108983195e-08	7.5604402456244e-07	5.928348060012e-07	Gnai1/Ttbk2/Dixdc1/Pak1/Map9/Cep97/Apc2/Mecp2/Efna5/Map1a/Mapk8/Trim37/Clasp2/Pafah1b1/Hdgfl3/Camsap3/Mapre2/Fsd1/Fgf13/Map1b/Map2/Apc/Bicd1/Traf3ip1/Mapre3/Gsk3b/Htr1a/Stmn3/Mapt/Hsph1/Bmerb1/Stmn4/Fkbp4/Prkaa2/Cdk5r1/Map6/Camsap2/Snca/Trim36/Inpp5j/Slc39a12/Stmn1/Camsap1/Dctn1/Chordc1/Dync1h1/Clasp1/Pde4dip/Gba2/Clip3/Stmn2/Map6d1/Phldb1/Cltc/Bicd2	55
GO:0072347	response to anesthetic	24/3034	56/23210	3.57627052301194e-08	8.04521169610381e-07	6.30847061830642e-07	Adgrl3/Pgr/Prkce/Mecp2/Cnr1/Grin1/Nos1/Homer2/Dlg4/Chrnb2/Abat/Mtor/Kalrn/Tacr3/Ncam1/Oprk1/Drd2/Snca/Prkcg/Htr1b/Crhr1/Htr2a/Hdac5/Cdk5	24
GO:0098840	protein transport along microtubule	26/3034	64/23210	3.70572052069372e-08	8.27180018553301e-07	6.48614485262182e-07	Kif5c/Stau2/Kif1a/Dync2h1/Map1a/Ssx2ip/Camsap3/Dlg2/Tub/Traf3ip1/Rab27b/Wdr35/Kif5b/Pura/Mapk8ip3/Kif5a/Kif3a/Arl3/Myo5a/Bbs1/Pcm1/Ift172/Wdr19/Ttc21b/Rpgr/Ift80	26
GO:0099118	microtubule-based protein transport	26/3034	64/23210	3.70572052069372e-08	8.27180018553301e-07	6.48614485262182e-07	Kif5c/Stau2/Kif1a/Dync2h1/Map1a/Ssx2ip/Camsap3/Dlg2/Tub/Traf3ip1/Rab27b/Wdr35/Kif5b/Pura/Mapk8ip3/Kif5a/Kif3a/Arl3/Myo5a/Bbs1/Pcm1/Ift172/Wdr19/Ttc21b/Rpgr/Ift80	26
GO:0009914	hormone transport	85/3034	362/23210	3.78652371647247e-08	8.41953285064284e-07	6.60198607749112e-07	Scg5/Slc9b2/Syt7/Rims2/Cry2/Acvr1c/Snap25/Kcnj11/Vsnl1/Prkce/Pde8b/Efna5/Nell2/Chga/Gabbr1/Nrxn1/Abcc8/Ptprn2/Cnr1/Itsn1/Ppp3ca/Ltbp4/Myrip/Cplx1/Epha5/Adcy5/Nr1d1/Pclo/Apln/Nos1/Ica1/Kcnb1/Syt9/Sybu/Brsk2/Madd/Snx19/Cckbr/Ppp3cb/Abat/Htr2c/P2ry1/Kif5b/Galr1/Stxbp5l/Kalrn/Glp1r/Htr1a/Gpr27/Tacr1/Pde1c/Rapgef4/Oprk1/Edn3/Drd2/Glud1/Cacna1c/Ndufaf2/Acvr2b/Cacna1e/Myo5a/Ano1/Mc4r/Lrp2/Rab11fip3/Rpto…	85
GO:0086010	membrane depolarization during action potential	17/3034	31/23210	3.88758668691744e-08	8.61100451152212e-07	6.75212424569871e-07	Ptpn3/Scn8a/Scn4b/Cacna1i/Scn1a/Ank3/Scn2a/Scn2b/Kcnh2/Cacna1g/Cacna1c/Cacna1h/Cacna2d1/Hcn4/Scn1b/Scn3b/Cacnb2	17
GO:0048172	regulation of short-term neuronal synaptic plasticity	13/3034	19/23210	3.98967408491989e-08	8.80326936975237e-07	6.90288438165209e-07	Slc4a10/Syngr1/Ppfia3/Rab3a/Syp/Syn1/Rab3gap1/Grik1/Unc13a/Shisa9/Slc8a2/Unc13b/Syt4	13
GO:0043279	response to alkaloid	30/3034	81/23210	4.23853890018695e-08	9.31526202027538e-07	7.30435182770791e-07	Adgrl3/Pgr/Gstm7/Prkce/Mecp2/Cnr1/Grin1/Ryr2/Nos1/Homer2/Dlg4/Chrnb2/Gnal/Abat/Mtor/Bche/Kalrn/Tacr3/Ncam1/Oprk1/Drd2/Prkaa2/Snca/Prkcg/Htr1b/Slc8a1/Crhr1/Htr2a/Hdac5/Cdk5	30
GO:0051494	negative regulation of cytoskeleton organization	46/3034	155/23210	4.25406131504154e-08	9.31526202027538e-07	7.30435182770791e-07	Plekhh2/Ttbk2/Ppp1r9a/Shroom2/Apc2/Pfn2/Map1a/Sptb/Trim37/Dmtn/Add2/Clasp2/Hdgfl3/Camsap3/Coro2b/Fgf13/Map1b/Map2/Sptbn1/Apc/Fhod3/Bbs4/Sptan1/Bmerb1/Fkbp4/Camsap2/Snca/Inpp5j/Stmn1/Camsap1/Hip1r/Clasp1/Shank1/Slit2/Tmeff2/Prkn/Ctnna2/Kank4/Clip3/Stmn2/Pfn4/Map6d1/Add1/Myoc/Tmod1/Tmod2	46
GO:0099590	neurotransmitter receptor internalization	19/3034	38/23210	4.50024929085058e-08	9.81702108560927e-07	7.69779483961283e-07	Snap25/Cacng2/Synj1/Dnm1/Ppp3r1/Eps15/Dnm3/Myo6/Pacsin1/Caly/Akap5/Cacng3/Usp46/Cacng7/Syne1/Iqsec1/Arc/Gsg1l/Hpca	19
GO:0098877	neurotransmitter receptor transport to plasma membrane	14/3034	22/23210	4.71128131758526e-08	1.02385921162164e-06	8.02836021944023e-07	Mapk10/Snap25/Clstn1/Nsg1/Cplx1/Arhgap44/Stx1b/Snap47/Myo5b/Grip1/Lrrc7/Grip2/Rab11a/Vamp2	14
GO:0001956	positive regulation of neurotransmitter secretion	15/3034	25/23210	4.81575577399622e-08	1.0426292294152e-06	8.17554106467898e-07	Syt7/Syt2/Nlgn1/Rims1/Stxbp1/Syt1/Stx1b/Syt9/Cacna1b/Htr2c/Rab3gap1/Dnm1l/Snca/Unc13a/Unc13b	15
GO:0045921	positive regulation of exocytosis	34/3034	99/23210	4.8781044903353e-08	1.05217242546221e-06	8.2503718760254e-07	Syt7/Cadps/Cacna1i/Vsnl1/Syt2/Scamp5/Nlgn1/Rims1/Stxbp1/Clasp2/Rab3a/Syt1/Kcnb1/Syt9/Rab27b/Ncs1/Syt10/Dnm1l/Cacna1g/Myo5b/Cacna1h/Snca/Stxbp5/Rab5a/Clasp1/Cadps2/Crhr1/Doc2b/Stam/Cftr/Cdk5/Unc13b/Cdk5r2/Syt4	34
GO:2000171	negative regulation of dendrite development	18/3034	35/23210	5.81163290921658e-08	1.24885051955889e-06	9.79257862550633e-07	Mecp2/Nlgn1/Trpc5/Ppp3ca/Cit/D130043K22Rik/Dnm3/Fat3/Gsk3b/Nlgn3/Bcl11a/Ngef/Ube3a/Ptprz1/Ptprs/Sez6/Fstl4/Rapgef2	18
GO:0007015	actin filament organization	91/3034	400/23210	6.1925157629231e-08	1.32575086537822e-06	1.03955752780043e-06	Plekhh2/Actr3b/Pak1/Ppp1r9a/Shroom2/Ppm1e/Phactr1/Cap2/Pak3/Prkce/Pfn2/Sptb/Dmtn/Add2/Clasp2/Rufy3/Cit/Pakap/Enah/Myh10/Pls1/Coro2b/Cobl/Pacsin1/Rhobtb2/Nckap1/Sptbn1/Arhgap35/Mical2/Bag4/Mical3/Fhod3/Mtor/Wasf1/Aif1l/Rhof/Kctd13/Limk1/Bbs4/Msrb2/Sptan1/Tacr1/Bin1/Nebl/Rhobtb3/Ttc8/Abi2/Cx3cl1/Pls3/Fmn2/Stmn1/Pdxp/Wasl/Spire2/Hip1r/Tsc1/Lpar1/Clasp1/Braf/Cgnl1/Shank1/Gba2/Myom1/Slit2/Tmeff2/Actn2…	91
GO:1903076	regulation of protein localization to plasma membrane	36/3034	109/23210	6.26961403857899e-08	1.33728545363616e-06	1.04860211405473e-06	Dpp10/Camk2g/Epm2a/Kcnj11/Dpp6/Wnk3/Nrxn1/Ar/Acsl3/Arhgap44/Pls1/Mrap2/Sptbn1/Pdpk1/Camk2b/Akap5/Kif5b/Kalrn/Lypd1/Appl1/Stac2/Myo5b/Myo5a/Nkd2/Rab11a/Itga3/Clip3/Cnst/Prkci/Dlg1/Gopc/Cltc/Cdk5/Rab11fip2/Vamp4/Camk2a	36
GO:0031111	negative regulation of microtubule polymerization or depolymerization	21/3034	46/23210	6.69844891668204e-08	1.42348218860413e-06	1.1161913323972e-06	Ttbk2/Apc2/Map1a/Clasp2/Hdgfl3/Camsap3/Fgf13/Map1b/Map2/Apc/Bmerb1/Fkbp4/Camsap2/Snca/Inpp5j/Stmn1/Camsap1/Clasp1/Clip3/Stmn2/Map6d1	21
GO:1901879	regulation of protein depolymerization	31/3034	87/23210	7.17100867830504e-08	1.51830290361613e-06	1.19054284945544e-06	Plekhh2/Ttbk2/Shroom2/Apc2/Map1a/Sptb/Dmtn/Add2/Clasp2/Hdgfl3/Camsap3/Fgf13/Map1b/Map2/Sptbn1/Apc/Htr1a/Sptan1/Bmerb1/Camsap2/Pdxp/Camsap1/Clasp1/Actn2/Stmn2/Map6d1/Add1/Sema5a/Tmod1/Tmod2/Cfl2	31
GO:0001558	regulation of cell growth	96/3034	431/23210	7.98288468394738e-08	1.684008530947e-06	1.32047716576573e-06	Plaat1/Dpysl2/Pak1/Wnt3/Rims2/Epm2a/Akap6/Cdkl5/Clstn3/Clstn1/Syt3/Plxna4/Mecp2/Syt2/Efna5/Minar1/Tro/Rims1/Nrg1/Clasp2/Trpc5/Pafah1b1/Rufy3/Epb41l3/Sema3e/Ntrk3/Apbb2/Zmat3/Apbb1/Dscam/Rerg/Syt1/Rnf157/Nanos1/Cpne9/Fgf13/Trim32/Map1b/Map2/Cpne6/L1cam/Smarca2/Map3k13/Dcx/Mtor/Gsk3b/Limk1/Slit1/Fhl1/Cacng7/Cdh4/Spg20/Mapt/Bcl11a/Tomm70a/Cdk5r1/Lgi1/Aatk/Myo5b/Slc25a33/Rasal1/Frzb/Slc25a4/Sema4f/Un…	96
GO:0015800	acidic amino acid transport	25/3034	62/23210	8.05143027099511e-08	1.69226959600952e-06	1.32695489291468e-06	Dpysl2/Ntrk2/Pak1/Grm7/Epm2a/Slc6a1/Apba1/Gabbr1/Slc25a12/Stxbp1/Myo6/Abat/Slc1a2/Rab3gap1/Slc1a1/Nf1/Grin2b/Snca/Kcnj10/Ntsr1/Npy5r/Cck/Trh/Slc17a8/Syt4	25
GO:0043254	regulation of protein-containing complex assembly	93/3034	414/23210	8.35507507801322e-08	1.74970463179193e-06	1.37199127596849e-06	Actr3b/Pak1/Ppp1r9a/Dnajc15/Impact/Napb/Mapk9/Pak3/Prkce/Pfn2/Mecp2/Sorl1/Prkcz/Ppm1a/Sptb/Mapk8/Dmtn/Rims1/Snap91/Add2/Stxbp1/Clasp2/Rab3a/Stxbp6/Camsap3/Cand1/Ttbk1/Stx1b/Rhobtb2/Map1b/Map2/Nckap1/Sptbn1/Akain1/Apc/Traf3ip1/Svip/Bag4/Mapre3/Fhod3/Mtor/Wasf1/Gsk3b/Rab3gap1/Hsp90aa1/Bbs4/Mapt/Ncam1/Sptan1/Bin1/Fkbp4/Dnm1l/Crbn/Camsap2/Snca/Abi2/Stxbp5/Inpp5j/Slc39a12/Fmn2/Stmn1/Camsap1/Wasl/Dctn1…	93
GO:0021953	central nervous system neuron differentiation	59/3034	225/23210	8.41283576911236e-08	1.75541743457674e-06	1.37647084094173e-06	Ntrk2/Atp2b2/Unc5d/Arhgef28/Wnt3/Sox1/Faim2/Ptch1/Erbb4/Slc4a10/Lhx1/Dync2h1/Plxna4/Agtpbp1/Nrxn1/Spock1/Pafah1b1/B4galt6/Chd5/Robo1/Fgfr2/Dcc/Nanos1/Ephb1/Map2/Arhgap35/Cend1/Chrnb2/Grid2/Cacna1a/Mycbp2/Cbln1/Dcx/Epha4/Lingo1/Fbxo45/Adarb1/Hsp90aa1/Kndc1/Drd2/Hes5/Sox5/Dclk1/Sptbn4/Lmx1b/Rora/Scn1b/Cntn2/Lhx4/Gba2/Slit2/Robo2/Pou4f1/Ift172/Rapgef2/Lhx5/Mnx1/Isl2/Cdk5	59
GO:0007264	small GTPase mediated signal transduction	105/3034	485/23210	9.21672030777598e-08	1.9162127166961e-06	1.50255482121828e-06	Plaat1/Adra1a/Arhgef9/Reln/Arhgef28/Dock3/Psd3/Rab30/Chn1/Rit2/Ksr2/Rab6b/Dab1/Rab9b/Rab3c/Rasgrf2/Sos1/Itsn1/Nrg1/Ssx2ip/Sipa1l1/Rab3a/Dnajc27/Arhgap32/Robo1/Arhgap44/G3bp2/Mapre2/Arfgef3/Psd2/Rasgrf1/Rerg/Rapgef5/Rab37/Rab39b/Rap1gap/Rhobtb2/Adcyap1r1/Nckap1/Arhgap35/Ralgapa1/Auts2/Cdh13/Madd/Hacd3/Arl6/Rasgef1a/Rab27b/Wasf1/Fgf10/Ralgapb/Rhof/Kalrn/Kctd13/Stmn3/Cdc42bpa/Rab2a/Nf1/Rapgef4/Kndc1…	105
GO:0032984	protein-containing complex disassembly	55/3034	205/23210	1.00060803639494e-07	2.07284233151023e-06	1.62537238778276e-06	Plekhh2/Sh3gl2/Eif5a2/Ttbk2/Napb/Shroom2/Apc2/Clec16a/Map1a/Nsf/Sptb/Synj1/Dmtn/Nrg1/Add2/Clasp2/Hdgfl3/Camsap3/Dnajc6/Fgf13/Sh3gl3/Map1b/Map2/Sptbn1/Apc/Mical2/Mical3/Akap5/Kif5b/Htr1a/Klc1/Stmn3/Sptan1/Bmerb1/Stmn4/Gspt2/Ogfod1/Camsap2/Ubqln1/Stmn1/Pdxp/Camsap1/Ubqln4/Clasp1/Snx14/Actn2/Stmn2/Map6d1/Add1/Sema5a/Tmod1/Tmod2/Lix1/Cfl2/Igf1r	55
GO:0032970	regulation of actin filament-based process	89/3034	393/23210	1.07181183076814e-07	2.2123886499619e-06	1.73479447424837e-06	Plekhh2/Actr3b/Dixdc1/Pak1/Ppp1r9a/Atp1a2/Akap6/Shroom2/Stau2/Ppm1e/Pak3/Prkce/Pfn2/Efna5/Sptb/Dmtn/Add2/Clasp2/Cit/Sema3e/Ntrk3/Ank2/Epha5/Arhgap44/Atp2a2/Ryr2/Coro2b/Nos1/Gpm6b/Fgf13/Rhobtb2/Nckap1/Sptbn1/Arhgap35/Bag4/Fhod3/Mtor/Wasf1/Rhof/Limk1/Bbs4/Sptan1/Tacr1/Pde4d/Bin1/Cdk5r1/Rhobtb3/Ttc8/Cacna1c/Cacna1h/Abi2/Cx3cl1/Hcn4/Fmn2/Stmn1/Pdxp/Wasl/Spire2/Hip1r/Tsc1/Lpar1/Clasp1/Braf/Shank1/Gba2…	89
GO:0050771	negative regulation of axonogenesis	26/3034	67/23210	1.11954941635163e-07	2.30267324598894e-06	1.80558909629643e-06	Wnt3/Dab1/Rufy3/Sema3e/Fgf13/Map2/Efnb3/Slit1/Spg20/Bcl11a/Cdk5r1/Aatk/Thy1/Sema4f/Slit2/Syngap1/Gdi1/Sema6a/Ptprs/Sema6c/Fstl4/Sema5a/Sema3c/Sema4g/Trim46/Cdk5	26
GO:0051954	positive regulation of amine transport	22/3034	51/23210	1.1468359171092e-07	2.35040144008252e-06	1.84301407919029e-06	Dpysl2/Chrna4/Slc6a1/Gabbr1/Stxbp1/Kcnb1/Nat8l/Chrnb2/Abat/Htr2c/Rab3gap1/Grin2b/Oprk1/Drd2/Grik1/Ntsr1/Rab3b/Pink1/Pcp4/Cck/Trh/Syt4	22
GO:0098661	inorganic anion transmembrane transport	24/3034	59/23210	1.1954050202457e-07	2.4412544367358e-06	1.91425439972155e-06	Gabra5/Glrb/Glra1/Gabrg2/Gabra3/Gabrb3/Gabrg3/Clcn3/Grm5/Gabra1/Slc12a5/Gabrb1/Gabra2/Glra2/Gabrg1/Mtor/Slc1a1/Gabrb2/Slc12a2/Slc25a14/Ano1/Glra3/Ank/Cftr	24
GO:0016311	dephosphorylation	84/3034	366/23210	1.31584153102315e-07	2.67771426754853e-06	2.09966902290843e-06	Chrm5/Pptc7/Ptpn3/Ptprd/Ptprm/Magi2/Epm2a/Cry2/Plppr4/Csrnp3/Ppm1e/Ptprt/Camta1/Ppp4r4/Ppm1a/Synj1/Ptprn2/Dlg3/Ppp2r2b/Btrc/Ppp3ca/Camsap3/Mtmr7/Ppp3r1/Elfn2/Ublcp1/Ptpdc1/Arfgef3/Marf1/Dlg2/Sacm1l/Ptpru/Hdhd2/Phlpp2/Ppm1k/Rimbp2/Rprd1a/Slc7a14/Bag4/Ppp3cb/Ppp2r2c/Ptpn4/Pcdh11x/Ppp1r26/Elfn1/Ppp2r3a/Plppr5/Drd2/Ppp2r5e/Dusp8/Ppp1r2/Inpp5j/Mtmr9/Pdxp/Ptprr/Plppr1/Akap1/Pdp1/Tsc1/Ppp6r2/Myo1d/Alpl/…	84
GO:0051402	neuron apoptotic process	71/3034	293/23210	1.33992479781264e-07	2.71712215162078e-06	2.13056982306013e-06	Kcnma1/Slc30a10/Ntrk2/Fgfr3/Gabra5/Grm7/Faim2/Pak3/Trim2/Mecp2/Lancl1/Gabrb3/Ppargc1a/Mapk8/Six4/Itsn1/Fbxw7/Ppp2r2b/Stxbp1/Nefl/Ube2v2/Cit/Scn2a/Bace1/Grin1/Map2k4/Thrb/Nos1/Kcnb1/Map3k12/Pdpk1/Grid2/Cacna1a/Gsk3b/Unc5b/Adarb1/Glp1r/Nf1/Hsph1/Cntfr/Cdk5r1/Sncb/Gabrb2/Aatk/Foxb1/Srpk2/Snca/Cx3cl1/Oxr1/Msh2/Prkcg/Atf2/Braf/Syngap1/Fzd9/Pink1/Pcp4/Prkn/Ptprz1/Pou4f1/Bhlhb9/App/Dnajc5/Prkci/Xrcc2/En…	71
GO:0035640	exploration behavior	16/3034	30/23210	1.64976009946847e-07	3.33330568914837e-06	2.6137361944136e-06	Chrna4/Lsamp/Slc4a10/Prkce/Gad1/Dlg4/Abat/Htr1a/Shank2/Jph3/Lrrtm1/Brinp1/Itga3/Crhr1/Penk/Ptpn5	16
GO:0008089	anterograde axonal transport	21/3034	48/23210	1.65536625646195e-07	3.33330568914837e-06	2.6137361944136e-06	Ap3s2/Kif1b/Kif5c/Kif1a/Fez1/Mecp2/Map1a/Nefl/Dlg2/Map2/Sybu/Madd/Rab27b/Ap3b2/Kif5b/Mapk8ip3/Kif5a/Kif3a/Borcs5/Trim46/Bloc1s5	21
GO:0021700	developmental maturation	75/3034	317/23210	1.69672323324685e-07	3.40467912901346e-06	2.66970206148139e-06	Kcnma1/Fgfr3/Cntnap2/Reln/Sez6l/Pgr/Adgrb3/Opa1/Erbb4/Clstn1/Mecp2/Clcn3/Adgrl1/Nrxn1/Hoxa5/Ank3/Stxbp1/Nefl/Unc13c/Rab3a/Sez6l2/Grb14/B4galt6/Grin1/Dlg2/Nfia/Dlg4/Cend1/Sybu/Cacna1a/Prkaca/Snx19/Camk2b/Map3k13/Mtor/Gsk3b/Epha8/Nf1/Plcb1/Hes5/Bcl11a/Cdk5r1/Rps6ka2/Myo5a/Bcan/Igsf21/Kcnip2/Sptbn4/Sclt1/Plp1/Dld/Pax2/Unc13a/Shank1/Cntn2/Grip2/Neurod2/Cdkn1c/Sez6/App/Plxnb1/Dazl/Fat4/Fem1b/Pld6/Tusc…	75
GO:0098659	inorganic cation import across plasma membrane	31/3034	90/23210	1.73900247589201e-07	3.46103099334304e-06	2.71388910016206e-06	Slc8a3/Atp1a2/Kcnj11/Atp1b1/Kcnj3/Wnk3/Wnk2/Slc9a7/Atp1a3/Kcnk9/Slc12a5/Kcnj6/Kcnd3/Kcnh2/Slc9a6/Kcnj12/Slc12a2/Kcnj16/Slc39a12/Hcn4/Kcnj10/Kcnj14/Slc8a1/Kcnj9/Hcn2/Slc39a10/Dlg1/Slc8a2/Slc9a3/Atp1b2/Abcc9	31
GO:0099587	inorganic ion import across plasma membrane	31/3034	90/23210	1.73900247589201e-07	3.46103099334304e-06	2.71388910016206e-06	Slc8a3/Atp1a2/Kcnj11/Atp1b1/Kcnj3/Wnk3/Wnk2/Slc9a7/Atp1a3/Kcnk9/Slc12a5/Kcnj6/Kcnd3/Kcnh2/Slc9a6/Kcnj12/Slc12a2/Kcnj16/Slc39a12/Hcn4/Kcnj10/Kcnj14/Slc8a1/Kcnj9/Hcn2/Slc39a10/Dlg1/Slc8a2/Slc9a3/Atp1b2/Abcc9	31
GO:0043268	positive regulation of potassium ion transport	22/3034	52/23210	1.74283554101317e-07	3.46103099334304e-06	2.71388910016206e-06	Amigo1/Akap6/Atp1b1/Dpp6/Wnk3/Wnk2/Kcnc2/Stk39/Kcnc1/Kcna1/Abcc8/Rgs7/Ank2/Kcnh2/Kif5b/Fhl1/Oprk1/Edn3/Kcnip2/Actn2/Dlg1/Atp1b2	22
GO:0022411	cellular component disassembly	82/3034	357/23210	1.78222745900033e-07	3.5270955107845e-06	2.7656920958985e-06	Plekhh2/Sh3gl2/Eif5a2/Ttbk2/Padi2/Acvr1c/Napb/Shroom2/Tigar/Apc2/Clec16a/Map1a/Nsf/Sptb/Synj1/Abcc8/Dmtn/Nrg1/Add2/Fbxw7/Clasp2/Pafah1b1/Hdgfl3/Camsap3/Dnajc6/Exog/Fgf13/Sh3gl3/Map1b/Map2/Sptbn1/Apc/Mical2/Mical3/Epha4/Akap5/Kif5b/Gabarapl1/Htr1a/Klc1/Stmn3/Sptan1/Cidea/Bmerb1/Stmn4/Dnm1l/Mfn2/Gspt2/Ngef/Ogfod1/Camsap2/Dffa/Atg2b/Ubqln1/Stmn1/Pdxp/Camsap1/Dctn1/Rb1cc1/Ubqln4/Clasp1/Snx14/Pink1/Ac…	82
GO:0071248	cellular response to metal ion	44/3034	152/23210	1.82847708762807e-07	3.60623272179796e-06	2.82774574835055e-06	Slc30a10/Grin2a/Glra1/Syt7/Tigar/Mapk9/Syt3/Mecp2/Syt2/Kcna1/Mapk8/Nrxn1/Dmtn/Nlgn1/Ank3/Cpne4/Dlg2/Syt1/Cpne9/Syt9/Dlg4/Kcnh1/Glra2/Cpne6/Nptx1/Syt10/Syt11/Prkaa2/Snca/Rasal1/Syt13/Slc25a23/Braf/Cpne7/Glra3/Tfrc/Rasgrp2/Neurod2/Cpne5/Mapk1/Add1/Hpca/Chp2/Syt4	44
GO:0006835	dicarboxylic acid transport	28/3034	77/23210	1.85808398432656e-07	3.65211797465414e-06	2.86372563059491e-06	Dpysl2/Ntrk2/Pak1/Grm7/Epm2a/Apba1/Gabbr1/Slc25a12/Stxbp1/Myo6/Slc13a5/Abat/Slc1a2/Rab3gap1/Slc1a1/Nf1/Grin2b/Snca/Slc25a14/Kcnj10/Ntsr1/Lrp2/Npy5r/Slc22a6/Cck/Trh/Slc17a8/Syt4	28
GO:0021696	cerebellar cortex morphogenesis	19/3034	41/23210	2.10393570469912e-07	4.09686611812125e-06	3.21246481877156e-06	Atp2b2/Faim2/Lhx1/Agtpbp1/Nrxn1/Cend1/Grid2/Cacna1a/Cbln1/Gli1/Kndc1/Whrn/Trnp1/Zfp365/Sptbn2/Rora/Lhx5/Usp9x/Cdk5	19
GO:0072578	neurotransmitter-gated ion channel clustering	3034-12-01	18/23210	2.10569955020644e-07	4.09686611812125e-06	3.21246481877156e-06	Glrb/Reln/Nrxn1/Nlgn1/Lhfpl4/Dlg4/Htr1a/Snx27/Lrrtm4/Grip2/Glra3/Gphn	12
GO:0097091	synaptic vesicle clustering	3034-12-01	18/23210	2.10569955020644e-07	4.09686611812125e-06	3.21246481877156e-06	Magi2/Nrxn1/Nlgn1/Snap91/Rab3a/Pclo/Pcdh17/Syn3/Syndig1/Syn2/Syn1/Nlgn3	12
GO:0014047	glutamate secretion	17/3034	34/23210	2.31510895744809e-07	4.47422782019792e-06	3.50836445447384e-06	Dpysl2/Ntrk2/Pak1/Grm7/Apba1/Gabbr1/Stxbp1/Myo6/Rab3gap1/Nf1/Grin2b/Snca/Ntsr1/Npy5r/Cck/Trh/Syt4	17
GO:0098969	neurotransmitter receptor transport to postsynaptic membrane	13/3034	21/23210	2.31519341972388e-07	4.47422782019792e-06	3.50836445447384e-06	Mapk10/Snap25/Clstn1/Nsg1/Cplx1/Arhgap44/Stx1b/Snap47/Grip1/Lrrc7/Grip2/Rab11a/Vamp2	13
GO:0019228	neuronal action potential	20/3034	45/23210	2.37252600414153e-07	4.56969139058565e-06	3.58322005202154e-06	Kcnma1/Gria1/Kcna2/P2rx5/Scn8a/Cacna1i/Dpp6/Kcnd2/Scn1a/Fgf12/Kcna1/Ank3/Scn2a/Myh14/Rapgef4/Cacna1g/Cacna1h/Kcnmb2/Kcnc4/Chrna7	20
GO:0043523	regulation of neuron apoptotic process	65/3034	264/23210	2.40989535664091e-07	4.62619578629834e-06	3.62752669473317e-06	Kcnma1/Slc30a10/Ntrk2/Fgfr3/Gabra5/Grm7/Faim2/Pak3/Trim2/Mecp2/Lancl1/Gabrb3/Ppargc1a/Mapk8/Six4/Itsn1/Fbxw7/Ppp2r2b/Stxbp1/Nefl/Ube2v2/Bace1/Grin1/Map2k4/Nos1/Kcnb1/Map3k12/Pdpk1/Grid2/Cacna1a/Gsk3b/Unc5b/Glp1r/Nf1/Hsph1/Cntfr/Cdk5r1/Sncb/Gabrb2/Foxb1/Srpk2/Snca/Cx3cl1/Oxr1/Msh2/Prkcg/Atf2/Braf/Syngap1/Fzd9/Pink1/Pcp4/Prkn/Ptprz1/Pou4f1/Bhlhb9/Dnajc5/Prkci/Xrcc2/En2/Lig4/Tfap2b/Cdk5/Hipk2/Nsmf	65
GO:2001259	positive regulation of cation channel activity	28/3034	78/23210	2.53881915630044e-07	4.85749485751967e-06	3.80889462511938e-06	Reln/Amigo1/Akap6/Kcnj11/Gstm7/Kcnc2/Kcnc1/Cacng2/Cacnb4/Kcna1/Abcc8/Ank3/Fgf14/Ank2/Cacng3/Kif5b/Nlgn3/Stac2/Cacna2d1/Ntsr1/Asic2/Pink1/Actn2/Nedd4l/Hcn1/Arc/Cacnb2/Stim1	28
GO:0098739	import across plasma membrane	39/3034	129/23210	2.58609233567423e-07	4.93155819905559e-06	3.86696971768646e-06	Acsl6/Slc8a3/Atp1a2/Kcnj11/Atp1b1/Kcnj3/Wnk3/Wnk2/Slc6a5/Slc9a7/Atp1a3/Kcnk9/Slc12a5/Kcnj6/Kcnd3/Kcnh2/Slc1a2/Slc9a6/Slc1a1/Kcnj12/Slc12a2/Kcnj16/Slc39a12/Hcn4/Kcnj10/Ntsr1/Lrp2/Kcnj14/Slc8a1/Slc27a5/Kcnj9/Hcn2/Rgs4/Slc39a10/Dlg1/Slc8a2/Slc9a3/Atp1b2/Abcc9	39
GO:0031113	regulation of microtubule polymerization	22/3034	53/23210	2.61254744716809e-07	4.96065076339159e-06	3.88978199339248e-06	Pak1/Mecp2/Mapk8/Clasp2/Camsap3/Map1b/Map2/Apc/Mapre3/Mapt/Fkbp4/Camsap2/Snca/Inpp5j/Slc39a12/Stmn1/Camsap1/Dctn1/Pde4dip/Gba2/Clip3/Stmn2	22
GO:0050795	regulation of behavior	32/3034	96/23210	2.61857585009731e-07	4.96065076339159e-06	3.88978199339248e-06	Kcna2/Reln/Ptgds/Oprl1/Nrxn1/Cnr1/Nlgn1/Sgip1/Nr1d1/Dlg4/Chrnb2/Cckbr/Mtor/Ankrd26/Ahi1/Htr1a/Mbd5/Tacr3/Oprk1/Drd2/Cntnap4/Mc4r/Nr2c2/Per3/Htr1b/Ghsr/Crhr1/Penk/Cck/Trh/Htr7/Htr1d	32
GO:0043244	regulation of protein-containing complex disassembly	36/3034	115/23210	2.85015224058967e-07	5.38164811591997e-06	4.21989753654174e-06	Plekhh2/Eif5a2/Ttbk2/Shroom2/Apc2/Clec16a/Map1a/Sptb/Dmtn/Add2/Clasp2/Hdgfl3/Camsap3/Fgf13/Map1b/Map2/Sptbn1/Apc/Htr1a/Sptan1/Bmerb1/Ogfod1/Camsap2/Pdxp/Camsap1/Ubqln4/Clasp1/Actn2/Stmn2/Map6d1/Add1/Sema5a/Tmod1/Tmod2/Cfl2/Igf1r	36
GO:0007616	long-term memory	18/3034	38/23210	2.90760899988191e-07	5.47219615369933e-06	4.29089873047589e-06	Ntrk2/Gria1/Reln/Chst10/Snap25/Mecp2/Prkcz/Cpeb3/Grin1/Pja2/Camk4/Mtor/Tacr1/Drd2/Calb1/Adcy1/Shank1/Arc	18
GO:0060074	synapse maturation	16/3034	31/23210	2.994828292297e-07	5.5997454984865e-06	4.39091366163846e-06	Reln/Sez6l/Erbb4/Clstn1/Adgrl1/Nrxn1/Nefl/Sez6l2/Nfia/Sybu/Camk2b/Bcan/Igsf21/Shank1/Neurod2/Sez6	16
GO:1902473	regulation of protein localization to synapse	16/3034	31/23210	2.994828292297e-07	5.5997454984865e-06	4.39091366163846e-06	Magi2/Clstn3/Prkcz/Nlgn1/Nptn/Arhgap44/Tnik/Gsk3b/Kalrn/Mapt/Nlgn3/Rapgef4/Ghsr/Dlg1/Abhd17b/Camk2a	16
GO:0002090	regulation of receptor internalization	26/3034	70/23210	3.11184364574156e-07	5.79971118311509e-06	4.54771222627535e-06	Sh3gl2/Magi2/Napb/Nsf/Synj1/Ppp3r1/Necab2/Apln/Pacsin1/Dlg4/Akap5/Usp46/Ahi1/Ubqln2/Syne1/Drd2/Lrrtm1/Iqsec1/Arc/Mkln1/Gsg1l/Lrrtm2/Ptpn5/Hpca/Ankrd13d/Pard3	26
GO:1901215	negative regulation of neuron death	61/3034	244/23210	3.17413483610521e-07	5.89672339391288e-06	4.62378215514138e-06	Slc30a10/Ntrk2/Gabra5/Grm7/Faim2/Tigar/Mecp2/Gabrb3/Sorl1/Chga/Ppargc1a/Six4/Itsn1/Stxbp1/Nefl/Ube2v2/Grin1/Map2k4/Nos1/Ncoa7/Map3k12/Pdpk1/Cacna1a/Gsk3b/Unc5b/Glp1r/Hsph1/Cntfr/Sncb/Gabrb2/Foxb1/Snca/Cx3cl1/Oxr1/Msh2/Nos1ap/Tsc1/Prkcg/Braf/Neo1/Syngap1/Tbc1d24/Fzd9/Pink1/Pcp4/Prkn/Ptprz1/Pou4f1/Bhlhb9/Ppara/Btbd10/Crhr1/Dnajc5/Prkci/Xrcc2/En2/Lig4/Tfap2b/Fbxo7/Cdk5/Hipk2	61
GO:0110053	regulation of actin filament organization	63/3034	255/23210	3.21862608293712e-07	5.96015035743888e-06	4.67351697268582e-06	Plekhh2/Actr3b/Pak1/Ppp1r9a/Shroom2/Ppm1e/Pak3/Prkce/Pfn2/Sptb/Dmtn/Add2/Clasp2/Cit/Coro2b/Rhobtb2/Nckap1/Sptbn1/Arhgap35/Bag4/Fhod3/Mtor/Wasf1/Limk1/Bbs4/Sptan1/Tacr1/Bin1/Ttc8/Abi2/Cx3cl1/Fmn2/Stmn1/Pdxp/Wasl/Spire2/Hip1r/Tsc1/Lpar1/Clasp1/Braf/Shank1/Gba2/Slit2/Tmeff2/Actn2/Prkn/Nphs1/Ctnna2/Kank4/Pfn4/Rgs4/Prkcq/Add1/Sema5a/Jmy/Myoc/Dlg1/Tmod1/Mtss1/Tmod2/Limch1/Cfl2	63
GO:0010765	positive regulation of sodium ion transport	19/3034	42/23210	3.37125238229801e-07	6.2155225407608e-06	4.87376128894158e-06	Scn4b/Atp1b1/Wnk3/Cntn1/Wnk2/Fgf12/Ahcyl1/Ank3/Fgf14/Nos1/Akt3/Kif5b/Tesc/Plcb1/Scn1b/Scn3b/Nedd4l/Gnas/Atp1b2	19
GO:1904377	positive regulation of protein localization to cell periphery	25/3034	66/23210	3.37811869292955e-07	6.2155225407608e-06	4.87376128894158e-06	Gnai1/Dpp10/Kcnj11/Dpp6/Wnk3/Cacng2/Nrxn1/Acsl3/Pls1/Sptbn1/Pdpk1/Akap5/Kif5b/Epb41/Stac2/Myo5b/Myo5a/Nkd2/Rab11a/Itga3/Clip3/Cnst/Prkci/Dlg1/Rab11fip2	25
GO:0051589	negative regulation of neurotransmitter transport	15/3034	28/23210	3.74266844880798e-07	6.86433999894431e-06	5.38251681038761e-06	Asic1/Ppp1r9a/Gabbr1/Pnkd/Nos1/Gpm6b/Abat/Nf1/Snca/Braf/Htr1b/Prkn/Rgs4/Htr7/Syt4	15
GO:0098900	regulation of action potential	23/3034	58/23210	3.77885765583883e-07	6.90871150475422e-06	5.41730972215491e-06	Adra1a/Ptpn3/Fgf12/Cnr1/Ank3/Kcnip1/Ank2/Atp2a2/Ryr2/Kcnb1/Fgf13/Chrnb2/Tacr1/Rapgef4/Bin1/Cacna1c/Cacna2d1/Hcn4/Ntsr1/Kcnc4/Hcn1/Ctnna3/Dlg1	23
GO:0043271	negative regulation of ion transport	47/3034	171/23210	3.85637940461861e-07	7.02279900167845e-06	5.50676885007458e-06	Hecw2/Atp1a2/Grm7/Oprl1/Gstm7/Wnk3/Prkce/Wnk2/Stk39/Plcb4/Gabbr1/Fgf12/Kcnab1/Cnr1/Ank3/Hecw1/Nos1/Gpm6b/Gnb5/Kcnh2/Abat/Mtor/Akap5/Bin1/Drd2/Gnao1/Crbn/Snca/Ubqln1/Snx27/Prkg2/Ntsr1/Npy5r/Htr1b/Rem2/Actn2/Nedd4l/Ppp2ca/Crhr1/Pacsin3/Rgs4/Htr2a/Cbarp/Gopc/Trh/Htr7/Snx16	47
GO:0086001	cardiac muscle cell action potential	22/3034	54/23210	3.86564904242415e-07	7.02279900167845e-06	5.50676885007458e-06	Scn4b/Kcnd2/Scn1a/Ank3/Ank2/Kcnn2/Atp2a2/Ryr2/Scn2b/Fgf13/Kcnh2/Bin1/Cacna1g/Cacna1c/Cacna2d1/Hcn4/Scn1b/Scn3b/Nedd4l/Cacnb2/Ctnna3/Dlg1	22
GO:0046883	regulation of hormone secretion	70/3034	296/23210	4.38746256353434e-07	7.94572229666485e-06	6.23045825804777e-06	Scg5/Slc9b2/Syt7/Cry2/Acvr1c/Snap25/Kcnj11/Vsnl1/Prkce/Pde8b/Efna5/Nell2/Chga/Gabbr1/Nrxn1/Abcc8/Cnr1/Itsn1/Ppp3ca/Myrip/Epha5/Adcy5/Nr1d1/Apln/Nos1/Ica1/Kcnb1/Syt9/Sybu/Brsk2/Madd/Cckbr/Ppp3cb/Abat/Htr2c/P2ry1/Kif5b/Galr1/Stxbp5l/Kalrn/Glp1r/Htr1a/Gpr27/Tacr1/Pde1c/Oprk1/Edn3/Drd2/Glud1/Ndufaf2/Cacna1e/Ano1/Rab11fip3/Rptor/Eny2/Pfkm/Enho/Prkn/Ucn3/Pfkfb2/Ghsr/Crhr1/Gnas/Doc2b/Cask/Tfap2b/Pex5l/T…	70
GO:0007413	axonal fasciculation	14/3034	25/23210	4.46258248398288e-07	8.03125391414294e-06	6.29752593956795e-06	Amigo1/Cnr1/Crtac1/Arhgap35/L1cam/Epha4/Ncam1/Cdk5r1/Megf8/Cntn2/Ptprz1/Celsr3/Sema5a/Ndn	14
GO:0106030	neuron projection fasciculation	14/3034	25/23210	4.46258248398288e-07	8.03125391414294e-06	6.29752593956795e-06	Amigo1/Cnr1/Crtac1/Arhgap35/L1cam/Epha4/Ncam1/Cdk5r1/Megf8/Cntn2/Ptprz1/Celsr3/Sema5a/Ndn	14
GO:0010807	regulation of synaptic vesicle priming	3034-09-01	11/23210	4.72716252972123e-07	8.48091246375843e-06	6.65011551156061e-06	Napb/Rims1/Stxbp1/Rab3a/Stx1b/Rab3gap1/Stxbp5/Unc13a/Unc13b	9
GO:0008277	regulation of G protein-coupled receptor signaling pathway	37/3034	122/23210	4.75767286202364e-07	8.50914223987395e-06	6.67225125141595e-06	Oprl1/Gprasp1/Chga/Phf24/Dnm1/Kctd8/Rgs7/Grm5/Usp33/Necab2/Syp/Mrap2/Apln/Nos1/Homer2/Tub/Bicd1/Rpgrip1l/Camk2b/Abhd6/Gpr27/Plcb1/Ubqln2/Drd2/Aplp1/Snca/Stmn1/Usp20/Oprm1/Cntn2/Htr1b/Gpsm1/Rgs4/Kctd16/Tmod2/Ramp1/Pde6g	37
GO:0060080	inhibitory postsynaptic potential	13/3034	22/23210	4.97884328011827e-07	8.84974026240776e-06	6.93932348008687e-06	Chrna4/Glra1/Rims2/Gabrb3/Rims1/Abat/Nlgn3/Insyn1/Insyn2a/Cx3cl1/Grik1/Ntsr1/Unc13b	13
GO:1903540	establishment of protein localization to postsynaptic membrane	13/3034	22/23210	4.97884328011827e-07	8.84974026240776e-06	6.93932348008687e-06	Mapk10/Snap25/Clstn1/Nsg1/Cplx1/Arhgap44/Stx1b/Snap47/Grip1/Lrrc7/Grip2/Rab11a/Vamp2	13
GO:1905874	regulation of postsynaptic density organization	3034-12-01	19/23210	5.03152607885977e-07	8.91586421173952e-06	6.99117307799463e-06	Ptprd/Nrxn1/Sipa1l1/Ntrk3/Grid2/Nptx1/Cbln1/Lrrc4b/Lrrtm1/Lrfn1/Ptprs/Lrrtm2	12
GO:0018209	peptidyl-serine modification	78/3034	343/23210	5.37701933430736e-07	9.49885102646505e-06	7.44830899069376e-06	Ntrk2/Ttbk2/Pak1/Epm2a/Spock2/Mast4/Spock3/Mapk9/Mast1/Prkce/Pfn2/Stk39/Prkcz/Galnt13/Mapk8/Nrxn1/Dmtn/Ntrk3/Uhmk1/Sgk2/Prkcb/Ttbk1/Lmtk2/Crebl2/Nos1/Akt3/Galnt16/Prkacb/Map3k12/Pdpk1/Dclk3/Prkaca/Brsk2/Tnks/Bag4/Camk2b/Map3k13/Camk4/Mtor/Gsk3b/Hsp90aa1/Cab39/Pde4d/Plcl1/Cdk5r1/Rps6ka2/Snca/Inpp5j/Prkg2/Mgat5b/Dclk1/Sptbn4/Brsk1/Prkcg/Rps6ka5/Pdk2/Rptor/Braf/Sbk1/Pink1/Chrna7/Oprd1/Map3k10/Araf/I…	78
GO:0031122	cytoplasmic microtubule organization	23/3034	59/23210	5.42939683969e-07	9.56204782867729e-06	7.49786333245457e-06	Tacc2/Pafah1b1/Camsap3/Fsd1/Apc/Hook1/Katnal1/Stmn3/Fign/Camsap2/Tubg2/Camsap1/Cep126/Dync1h1/Clasp1/Pde4dip/Pcm1/Tubgcp6/Rab11a/Ift172/Tubgcp5/Dlg1/Hook3	23
GO:0007528	neuromuscular junction development	22/3034	55/23210	5.64945772985277e-07	9.88912676784867e-06	7.75433487796142e-06	Ntrk2/Pak1/Cacna2d2/Cacng2/Cacnb4/Six4/Unc13c/Fgfr2/Kalrn/Utrn/Cacnb1/Shank2/Dctn1/Unc13a/Shank1/Fzd9/Chat/App/Dok7/Cacnb2/Gphn/Unc13b	22
GO:0045773	positive regulation of axon extension	22/3034	55/23210	5.64945772985277e-07	9.88912676784867e-06	7.75433487796142e-06	Pak1/Cdkl5/Nrg1/Trpc5/Pafah1b1/Rufy3/Ntrk3/Dscam/Map1b/L1cam/Map3k13/Gsk3b/Limk1/Cdh4/Mapt/Myo5b/Megf8/Rab11a/Gdi1/Sema5a/Bmpr2/Shtn1	22
GO:0010256	endomembrane system organization	86/3034	390/23210	5.8229991440631e-07	1.01620157789877e-05	7.96831461819162e-06	Sh3gl2/Atl2/Syt7/Tlcd1/Laptm4b/Rab30/Dync2h1/Syngr1/Ano3/Sptb/Synj1/Dnm1/Sgip1/Ank3/Ar/Clasp2/Rab3a/Sptssb/Pafah1b1/Epb41l3/Cit/Camsap3/Ank2/Myh10/Lnpk/Atl1/Atp2a2/Aktip/Pacsin1/Sptbn1/Ano4/Rtn3/Arhgap21/Snx19/Aqp11/Vapb/Ubxn2a/Hook1/Rnf112/Rab3gap1/Cavin2/Rbsn/Fa2h/Tmem33/Rab2a/Ccdc136/Syt11/Osbpl2/Bin1/Syne1/Kifc3/Crb1/Pik3c3/Camsap2/Myo5a/Gcc2/Wasl/Dctn1/Hace1/Xkr4/Sh3tc2/Rab5a/Clasp1/Sypl2/Pd…	86
GO:0031114	regulation of microtubule depolymerization	17/3034	36/23210	6.57666516898378e-07	1.14426026308694e-05	8.97245780726361e-06	Ttbk2/Apc2/Map1a/Clasp2/Hdgfl3/Camsap3/Fgf13/Map1b/Map2/Apc/Htr1a/Bmerb1/Camsap2/Camsap1/Clasp1/Stmn2/Map6d1	17
GO:0071277	cellular response to calcium ion	27/3034	77/23210	7.09501339346231e-07	1.23072837749848e-05	9.65047795115831e-06	Syt7/Syt3/Syt2/Nrxn1/Dmtn/Nlgn1/Cpne4/Syt1/Cpne9/Syt9/Kcnh1/Cpne6/Syt10/Syt11/Prkaa2/Rasal1/Syt13/Slc25a23/Braf/Cpne7/Rasgrp2/Neurod2/Cpne5/Add1/Hpca/Chp2/Syt4	27
GO:0050796	regulation of insulin secretion	49/3034	185/23210	7.35693388587362e-07	1.27232979725965e-05	9.97668606619183e-06	Slc9b2/Syt7/Acvr1c/Kcnj11/Vsnl1/Prkce/Pde8b/Efna5/Chga/Nrxn1/Abcc8/Cnr1/Ppp3ca/Myrip/Epha5/Adcy5/Nr1d1/Nos1/Ica1/Kcnb1/Syt9/Sybu/Brsk2/Ppp3cb/Abat/Kif5b/Stxbp5l/Glp1r/Gpr27/Pde1c/Drd2/Glud1/Ndufaf2/Cacna1e/Ano1/Rptor/Eny2/Pfkm/Enho/Prkn/Ucn3/Pfkfb2/Ghsr/Doc2b/Cask/Tfap2b/Trh/Cftr/Sirt3	49
GO:0090276	regulation of peptide hormone secretion	57/3034	228/23210	7.61763543730822e-07	1.31347193064246e-05	1.02992927910659e-05	Slc9b2/Syt7/Acvr1c/Kcnj11/Vsnl1/Prkce/Pde8b/Efna5/Chga/Gabbr1/Nrxn1/Abcc8/Cnr1/Itsn1/Ppp3ca/Myrip/Epha5/Adcy5/Nr1d1/Apln/Nos1/Ica1/Kcnb1/Syt9/Sybu/Brsk2/Madd/Cckbr/Ppp3cb/Abat/Htr2c/Kif5b/Stxbp5l/Kalrn/Glp1r/Gpr27/Pde1c/Drd2/Glud1/Ndufaf2/Cacna1e/Ano1/Rptor/Eny2/Pfkm/Enho/Prkn/Ucn3/Pfkfb2/Ghsr/Doc2b/Cask/Tfap2b/Pex5l/Trh/Cftr/Sirt3	57
GO:0042596	fear response	22/3034	56/23210	8.15967558585913e-07	1.40273348355113e-05	1.09992170505375e-05	Gabra5/Asic4/Asic1/Grm7/Mecp2/Mapk8ip2/Pde8b/Ankfn1/Cckbr/Htr2c/Usp46/Kalrn/Lypd1/Htr1a/Grin2b/Cacna1e/Brinp1/Gng7/Neurod2/Crhr1/Penk/Cck	22
GO:0006904	vesicle docking involved in exocytosis	19/3034	44/23210	8.18680394339992e-07	1.40320844970358e-05	1.10029413900958e-05	Rims2/Rab3c/Ppfia3/Nrxn1/Rims1/Stxbp1/Unc13c/Rab3a/Stx1b/Kcnb1/Exoc6b/Ncam1/Unc13a/Rab3b/Vamp2/Cftr/Unc13b/Rab15/Camk2a	19
GO:0018105	peptidyl-serine phosphorylation	73/3034	318/23210	8.42517451639679e-07	1.43167464547597e-05	1.12261526198663e-05	Ntrk2/Ttbk2/Pak1/Epm2a/Mast4/Mapk9/Mast1/Prkce/Pfn2/Stk39/Prkcz/Mapk8/Nrxn1/Dmtn/Ntrk3/Uhmk1/Sgk2/Prkcb/Ttbk1/Lmtk2/Crebl2/Nos1/Akt3/Prkacb/Map3k12/Pdpk1/Dclk3/Prkaca/Brsk2/Tnks/Bag4/Camk2b/Map3k13/Camk4/Mtor/Gsk3b/Hsp90aa1/Cab39/Pde4d/Plcl1/Cdk5r1/Rps6ka2/Snca/Inpp5j/Prkg2/Dclk1/Sptbn4/Brsk1/Prkcg/Rps6ka5/Pdk2/Rptor/Braf/Sbk1/Pink1/Chrna7/Oprd1/Map3k10/Araf/Inpp5f/Smyd3/Caprin2/App/Terf2ip/Prkcq…	73
GO:0001662	behavioral fear response	21/3034	52/23210	8.42746492127722e-07	1.43167464547597e-05	1.12261526198663e-05	Gabra5/Asic4/Asic1/Grm7/Mecp2/Mapk8ip2/Pde8b/Ankfn1/Cckbr/Htr2c/Usp46/Kalrn/Lypd1/Htr1a/Grin2b/Cacna1e/Brinp1/Gng7/Neurod2/Penk/Cck	21
GO:0021587	cerebellum morphogenesis	21/3034	52/23210	8.42746492127722e-07	1.43167464547597e-05	1.12261526198663e-05	Atp2b2/Faim2/Lhx1/Dab1/Agtpbp1/Nrxn1/Cend1/Grid2/Cacna1a/Cbln1/Gli1/Kndc1/Whrn/Trnp1/Zfp365/Sptbn2/Lmx1b/Rora/Lhx5/Usp9x/Cdk5	21
GO:0034453	microtubule anchoring	14/3034	26/23210	8.50211256736128e-07	1.43588464150832e-05	1.12591643506652e-05	Ccdc187/Clasp2/Camsap3/Bicd1/Bbs4/Kif3a/Gcc2/Dctn1/Cep19/Clasp1/Pcm1/Ccdc120/Bicd2/Hook3	14
GO:2000311	regulation of AMPA receptor activity	14/3034	26/23210	8.50211256736128e-07	1.43588464150832e-05	1.12591643506652e-05	Reln/Mapk8ip2/Cacng2/Nrxn1/Nlgn1/Cacng3/Cacng7/Nlgn3/Shank2/Shank1/Shisa9/Cnih3/Arc/Gsg1l	14
GO:0007026	negative regulation of microtubule depolymerization	16/3034	33/23210	8.97281683806718e-07	1.505896698298e-05	1.18081480441568e-05	Ttbk2/Apc2/Map1a/Clasp2/Hdgfl3/Camsap3/Fgf13/Map1b/Map2/Apc/Bmerb1/Camsap2/Camsap1/Clasp1/Stmn2/Map6d1	16
GO:0021680	cerebellar Purkinje cell layer development	16/3034	33/23210	8.97281683806718e-07	1.505896698298e-05	1.18081480441568e-05	Atp2b2/Sez6l/Faim2/Lhx1/Agtpbp1/Sez6l2/Klhl1/Myh10/Cend1/Cacna1a/Whrn/Sptbn2/Rora/Sez6/Lhx5/Rere	16
GO:0050885	neuromuscular process controlling balance	25/3034	69/23210	8.99511137722714e-07	1.505896698298e-05	1.18081480441568e-05	Kcnma1/Atp2b2/Pde8b/Camta1/Nrxn1/Nefl/Aplp2/Pafah1b1/Myh10/Adcy5/Ankfn1/Dlg4/Jph4/Cacna1a/Cntnap1/Camk2b/Rbfox1/Jph3/Myo5a/Rbfox2/Shank1/Pou4f1/App/Igdcc3/Grin2c	25
GO:0045927	positive regulation of growth	71/3034	308/23210	1.00559977472022e-06	1.67862292829383e-05	1.31625416736834e-05	Pak1/Wnt3/Rims2/Fgf9/Akap6/Cdkl5/Erbb4/Atp8a2/Syt3/Cacna2d2/Mecp2/Syt2/Efna5/Rims1/Nrg1/Sgip1/Trpc5/Pafah1b1/Rufy3/Ntrk3/Dscam/Fgfr2/Pls1/Syt1/Rnf157/Cpne9/Trim32/Map1b/Cpne6/L1cam/Map3k13/Dcx/Mtor/Gsk3b/Ahi1/Limk1/Cacng7/Cdh4/Bbs4/Mapt/Pou3f2/Gli1/Ncam1/Plcb1/Drd2/Bcl11a/Lgi1/Zfpm2/Myo5b/Slc25a33/Rasal1/Sptbn4/Slc25a4/Unc13a/Rptor/Megf8/Bbs2/Rab11a/Gdi1/Prkn/Flt3/Nedd4l/Ghsr/Cpne5/Rnd2/Mapk1/Sem…	71
GO:1903829	positive regulation of cellular protein localization	69/3034	297/23210	1.05342528269235e-06	1.75337462515181e-05	1.37486901817773e-05	Slc35d3/Gnai1/Pak1/Dpp10/Mgat3/Kcnj11/Dpp6/Wnk3/Erbb4/Sorl1/Map1a/Cacng2/Cacnb4/Ppm1a/Nrxn1/Nrg1/Ank3/Fbxw7/Rufy3/Acsl3/Gnl3l/Necab2/Pls1/Kcnb1/Sptbn1/Pdpk1/Apc/Prkaca/Bicd1/Mtcl1/Camk4/Gsk3b/Akap5/Kif5b/Epb41/Mapt/Tmem30a/Tcaf1/Syt11/Prkaa2/Cdk5r1/Kif3a/Stac2/Myo5b/Lrig2/Myo5a/Snx27/Nkd2/Grip2/Pcm1/Rab11a/Itga3/Prkn/Cep290/Clip3/Cnst/Prkcq/Mapk1/Trappc12/Prkci/Vamp2/Dlg1/Ice1/Cdk5/Rab11fip2/Ptpn…	69
GO:0099640	axo-dendritic protein transport	3034-11-01	17/23210	1.08348939113579e-06	1.79516264011759e-05	1.4076361440865e-05	Kif5c/Stau2/Map1a/Dlg2/Rab27b/Kif5b/Pura/Mapk8ip3/Kif5a/Kif3a/Myo5a	11
GO:1901880	negative regulation of protein depolymerization	26/3034	74/23210	1.08476575579253e-06	1.79516264011759e-05	1.4076361440865e-05	Plekhh2/Ttbk2/Shroom2/Apc2/Map1a/Sptb/Dmtn/Add2/Clasp2/Hdgfl3/Camsap3/Fgf13/Map1b/Map2/Sptbn1/Apc/Sptan1/Bmerb1/Camsap2/Camsap1/Clasp1/Stmn2/Map6d1/Add1/Tmod1/Tmod2	26
GO:0043242	negative regulation of protein-containing complex disassembly	28/3034	83/23210	1.09282563475477e-06	1.80331886262256e-05	1.41403166131744e-05	Plekhh2/Ttbk2/Shroom2/Apc2/Clec16a/Map1a/Sptb/Dmtn/Add2/Clasp2/Hdgfl3/Camsap3/Fgf13/Map1b/Map2/Sptbn1/Apc/Sptan1/Bmerb1/Camsap2/Camsap1/Ubqln4/Clasp1/Stmn2/Map6d1/Add1/Tmod1/Tmod2	28
GO:0008090	retrograde axonal transport	3034-12-01	20/23210	1.10748667598986e-06	1.82229021915018e-05	1.42890762105158e-05	Kif1b/Kif1a/Mecp2/Map1a/Bsn/Nefl/Pafah1b1/Dlg2/Kif5b/Kif5a/Actr10/Dync1h1	12
GO:0046717	acid secretion	36/3034	121/23210	1.12572063124131e-06	1.84701570237e-05	1.44829554896543e-05	Chrm5/Dpysl2/Ntrk2/Pak1/Grm7/Oprl1/Mapk9/Slc6a1/Apba1/Gabbr1/Cacnb4/Stxbp1/Sv2a/Myo6/Cacna1a/Cckbr/Abat/Slc6a9/Htr2c/Rab3gap1/Abcb4/Nf1/Grin2b/Drd2/Map2k6/Snca/Grik1/Ntsr1/Hip1r/Npy5r/Stard10/Pnpla8/Cck/Trh/Trpc4/Syt4	36
GO:0042551	neuron maturation	22/3034	57/23210	1.16535553858544e-06	1.9066143598618e-05	1.49502848700106e-05	Cntnap2/Adgrb3/Opa1/Mecp2/Nrxn1/Ank3/B4galt6/Dlg2/Map3k13/Mtor/Gsk3b/Epha8/Bcl11a/Kcnip2/Sptbn4/Sclt1/Cntn2/Grip2/Cdkn1c/App/C1ql1/Myoc	22
GO:0021955	central nervous system neuron axonogenesis	18/3034	41/23210	1.18394993994234e-06	1.93154892468214e-05	1.51458036151861e-05	Arhgef28/Plxna4/Pafah1b1/B4galt6/Dcc/Ephb1/Arhgap35/Chrnb2/Mycbp2/Dcx/Epha4/Fbxo45/Adarb1/Hsp90aa1/Dclk1/Sptbn4/Scn1b/Slit2	18
GO:0002209	behavioral defense response	21/3034	53/23210	1.22435045136613e-06	1.98620683082185e-05	1.55743912123372e-05	Gabra5/Asic4/Asic1/Grm7/Mecp2/Mapk8ip2/Pde8b/Ankfn1/Cckbr/Htr2c/Usp46/Kalrn/Lypd1/Htr1a/Grin2b/Cacna1e/Brinp1/Gng7/Neurod2/Penk/Cck	21
GO:0035176	social behavior	21/3034	53/23210	1.22435045136613e-06	1.98620683082185e-05	1.55743912123372e-05	Grid1/Gng8/Cntnap2/Mecp2/Mapk8ip2/Nrxn1/Gad1/Grin1/Dlg4/Chrnb2/Nrxn2/Ptchd1/Mtor/Kalrn/Bbs4/Nlgn3/Shank2/Brinp1/Shank1/Pcm1/Vps13a	21
GO:0043524	negative regulation of neuron apoptotic process	47/3034	178/23210	1.34860693472377e-06	2.18163689243656e-05	1.71068117976492e-05	Slc30a10/Ntrk2/Gabra5/Grm7/Faim2/Mecp2/Gabrb3/Ppargc1a/Six4/Itsn1/Stxbp1/Nefl/Ube2v2/Grin1/Map2k4/Nos1/Map3k12/Pdpk1/Cacna1a/Unc5b/Glp1r/Hsph1/Cntfr/Sncb/Gabrb2/Foxb1/Snca/Cx3cl1/Oxr1/Msh2/Prkcg/Braf/Syngap1/Fzd9/Pink1/Pcp4/Prkn/Ptprz1/Pou4f1/Bhlhb9/Dnajc5/Prkci/Xrcc2/En2/Lig4/Tfap2b/Hipk2	47
GO:0086003	cardiac muscle cell contraction	24/3034	66/23210	1.37151554230988e-06	2.21248123477944e-05	1.73486707253704e-05	Scn4b/Atp1a2/Akap6/Scn1a/Ank2/Kcnn2/Atp2a2/Ryr2/Scn2b/Fgf13/Kcnh2/Pde4d/Bin1/Cacna1g/Cacna1c/Cacna1h/Cacna2d1/Hcn4/Scn1b/Scn3b/Nedd4l/Cacnb2/Ctnna3/Dlg1	24
GO:0061003	positive regulation of dendritic spine morphogenesis	14/3034	27/23210	1.55287761803047e-06	2.49805089447974e-05	1.95879005626307e-05	Reln/Opa1/Stau2/Pak3/Cux2/Pafah1b1/Mfn1/Camk2b/Kalrn/Dnm1l/Dhx36/Bhlhb9/Caprin2/Cask	14
GO:0042063	gliogenesis	73/3034	323/23210	1.56076653016307e-06	2.50374775688277e-05	1.9632571219468e-05	Tenm4/Ntrk2/Fgfr3/Slc8a3/Reln/Adam22/Epm2a/Dner/Dab1/Mecp2/Synj1/Abcc8/Nrg1/Wasf3/Pafah1b1/Ntrk3/Ppp3r1/B4galt6/Grin1/Ttbk1/Nr1d1/Cntnap1/Daam2/Rnf112/Dcx/Mtor/Epha4/P2ry1/Fgf10/Lingo1/Fa2h/Hdac11/Nlgn3/Pou3f2/Nf1/Dtx1/Bmerb1/Bin1/Hes5/Cdk5r1/Gjc2/Cx3cl1/Sox5/Itgb4/Kcnj10/Zfp365/Lrp2/Sh3tc2/Plp1/Pax2/Slc45a3/Cntn2/Miat/Enpp2/Ptprz1/Fgf5/Dusp15/App/Aspa/Prpf19/Omg/Mapk1/Tspan2/Plag1/Prkci/Mmp24/My…	73
GO:0030307	positive regulation of cell growth	50/3034	195/23210	1.61059276993549e-06	2.57650104501624e-05	2.02030496579627e-05	Pak1/Wnt3/Rims2/Akap6/Cdkl5/Syt3/Mecp2/Syt2/Efna5/Rims1/Nrg1/Trpc5/Pafah1b1/Rufy3/Ntrk3/Dscam/Syt1/Rnf157/Cpne9/Trim32/Map1b/Cpne6/L1cam/Map3k13/Dcx/Mtor/Gsk3b/Limk1/Cacng7/Cdh4/Mapt/Bcl11a/Lgi1/Myo5b/Slc25a33/Rasal1/Slc25a4/Unc13a/Rptor/Megf8/Rab11a/Gdi1/Prkn/Nedd4l/Cpne5/Rnd2/Sema5a/Bmpr2/Shtn1/Syt4	50
GO:0071868	cellular response to monoamine stimulus	25/3034	71/23210	1.65906075448939e-06	2.63937317268076e-05	2.0696047213607e-05	Akap6/Nsg1/Adcy5/Ryr2/Nos1/Gnb5/Gnal/Htr2c/Caly/Htr5a/Htr1a/Pde4d/Drd2/Aplp1/Gnao1/Nsg2/Oprm1/Rgs8/Htr1b/App/Rgs4/Htr2a/Mapk1/Gnas/Htr7	25
GO:0071870	cellular response to catecholamine stimulus	25/3034	71/23210	1.65906075448939e-06	2.63937317268076e-05	2.0696047213607e-05	Akap6/Nsg1/Adcy5/Ryr2/Nos1/Gnb5/Gnal/Htr2c/Caly/Htr5a/Htr1a/Pde4d/Drd2/Aplp1/Gnao1/Nsg2/Oprm1/Rgs8/Htr1b/App/Rgs4/Htr2a/Mapk1/Gnas/Htr7	25
GO:0072393	microtubule anchoring at microtubule organizing center	3034-09-01	12/23210	1.66956781210131e-06	2.64877163357891e-05	2.07697431170498e-05	Bicd1/Bbs4/Kif3a/Dctn1/Cep19/Pcm1/Ccdc120/Bicd2/Hook3	9
GO:0098876	vesicle-mediated transport to the plasma membrane	31/3034	99/23210	1.8488025697999e-06	2.92506978007627e-05	2.293627248248e-05	Steap2/Mapk10/Snap25/Clstn1/Nsg1/Prepl/Nsf/Ank3/Stxbp6/Cplx1/Acsl3/Arhgap44/Stx1b/Sptbn1/Exoc6b/Snap47/Rabep1/Myo5b/Arl3/Grip1/Snx27/Bbs1/Lrrc7/Bbs2/Grip2/Rab11a/Cnst/Vamp2/Trim23/Gopc/Vamp4	31
GO:0060632	regulation of microtubule-based movement	15/3034	31/23210	2.03982630990229e-06	3.19221731487154e-05	2.50310493978284e-05	Fez1/Mecp2/Map2/Nefh/Bbs4/Mapt/Kif3a/Rhot1/Bbs1/Bbs2/Borcs5/Ccdc65/Drc1/Ttc21b/Trim46	15
GO:0098884	postsynaptic neurotransmitter receptor internalization	15/3034	31/23210	2.03982630990229e-06	3.19221731487154e-05	2.50310493978284e-05	Synj1/Dnm1/Ppp3r1/Eps15/Dnm3/Myo6/Pacsin1/Caly/Akap5/Usp46/Syne1/Iqsec1/Arc/Gsg1l/Hpca	15
GO:0140239	postsynaptic endocytosis	15/3034	31/23210	2.03982630990229e-06	3.19221731487154e-05	2.50310493978284e-05	Synj1/Dnm1/Ppp3r1/Eps15/Dnm3/Myo6/Pacsin1/Caly/Akap5/Usp46/Syne1/Iqsec1/Arc/Gsg1l/Hpca	15
GO:1903421	regulation of synaptic vesicle recycling	15/3034	31/23210	2.03982630990229e-06	3.19221731487154e-05	2.50310493978284e-05	Syt7/Synj1/Dnm1/Scamp5/Nlgn1/Snap91/Fgf14/Dnm3/Stx1b/Ppp3cb/Syt11/Dnm1l/Mff/Vamp2/Vamp4	15
GO:0006936	muscle contraction	67/3034	291/23210	2.09280925073709e-06	3.25742931756619e-05	2.5542394553804e-05	Kcnma1/Adra1a/Slc8a3/Glra1/Scn4b/Atp1a2/Akap6/Atp1b1/Scn1a/Atp8a2/Chga/Kcna1/Tshz3/Atp1a3/Ank2/Kcnn2/Atp2a2/Ryr2/Scn2b/Gucy1a1/Nos1/Fgf13/Chrnb2/Kcnh2/Abat/Mtor/Adra2c/Chrm2/Myh14/Tacr3/Tacr1/Pde4d/Edn3/Bin1/Drd2/Stac2/Cacna1g/Cacna1c/Map2k6/Cacna1h/Cacna2d1/Rap1gds1/Hcn4/Myh11/Scn1b/Bbs2/Grip2/Myom1/Scn3b/Sstr2/Actn2/Nedd4l/Ryr3/Slc8a1/Ghsr/Cacnb2/Htr2a/Chrna3/Ctnna3/Myl6b/Chrm3/Dlg1/Tmod1/Tmod2…	67
GO:0048511	rhythmic process	67/3034	291/23210	2.09280925073709e-06	3.25742931756619e-05	2.5542394553804e-05	Kcnma1/Ntrk2/Kcna2/Grin2a/Mapk10/Pgr/Nr1d2/Cry2/Ptgds/Oprl1/Kcnd2/Gas2/Mapk9/Ppargc1a/Mapk8/Grin3a/Nlgn1/Fbxw7/Btrc/Ntrk3/Cipc/Grin1/Hlf/Nr1d1/Ankfn1/Chrnb2/Gpr176/Cckbr/Hcrtr2/Mycbp2/Mtor/Gsk3b/Grin2b/Fbxl21/Tef/Drd2/Dnm1l/Prkaa2/Cdk5r1/Rorb/Adcy1/Ube3a/Prkg2/Rora/Prkcg/Npy5r/Phlpp1/Per3/Ppp1cb/Enpp2/Fbxw11/Chat/Chrna7/Hrh1/Maged1/Ppara/Hs3st2/Crtc1/Ciart/Usp9x/Cdk5/Lgr4/Htr7/Bmpr1b/Mttp/Igf1r/D…	67
GO:0071867	response to monoamine	25/3034	72/23210	2.22771461183922e-06	3.44876571225325e-05	2.70427155766561e-05	Akap6/Nsg1/Adcy5/Ryr2/Nos1/Gnb5/Gnal/Htr2c/Caly/Htr5a/Htr1a/Pde4d/Drd2/Aplp1/Gnao1/Nsg2/Oprm1/Rgs8/Htr1b/App/Rgs4/Htr2a/Mapk1/Gnas/Htr7	25
GO:0071869	response to catecholamine	25/3034	72/23210	2.22771461183922e-06	3.44876571225325e-05	2.70427155766561e-05	Akap6/Nsg1/Adcy5/Ryr2/Nos1/Gnb5/Gnal/Htr2c/Caly/Htr5a/Htr1a/Pde4d/Drd2/Aplp1/Gnao1/Nsg2/Oprm1/Rgs8/Htr1b/App/Rgs4/Htr2a/Mapk1/Gnas/Htr7	25
GO:2000369	regulation of clathrin-dependent endocytosis	3034-10-01	15/23210	2.30207870658866e-06	3.54595771045968e-05	2.78048246275798e-05	Sh3gl2/Snap91/Dnajc6/Sh3gl3/Aak1/Syt11/Ubqln2/Wasl/Hip1r/Tnk2	10
GO:1903078	positive regulation of protein localization to plasma membrane	22/3034	59/23210	2.30280983454058e-06	3.54595771045968e-05	2.78048246275798e-05	Dpp10/Kcnj11/Dpp6/Wnk3/Nrxn1/Acsl3/Pls1/Sptbn1/Pdpk1/Akap5/Kif5b/Stac2/Myo5b/Myo5a/Nkd2/Rab11a/Itga3/Clip3/Cnst/Prkci/Dlg1/Rab11fip2	22
GO:0032956	regulation of actin cytoskeleton organization	76/3034	344/23210	2.38823853318011e-06	3.6676975233558e-05	2.87594198100847e-05	Plekhh2/Actr3b/Dixdc1/Pak1/Ppp1r9a/Shroom2/Stau2/Ppm1e/Pak3/Prkce/Pfn2/Efna5/Sptb/Dmtn/Add2/Clasp2/Cit/Sema3e/Ntrk3/Epha5/Arhgap44/Coro2b/Gpm6b/Rhobtb2/Nckap1/Sptbn1/Arhgap35/Bag4/Fhod3/Mtor/Wasf1/Rhof/Limk1/Bbs4/Sptan1/Tacr1/Bin1/Cdk5r1/Rhobtb3/Ttc8/Abi2/Cx3cl1/Fmn2/Stmn1/Pdxp/Wasl/Spire2/Hip1r/Tsc1/Lpar1/Clasp1/Braf/Shank1/Gba2/Slit2/Tmeff2/Actn2/Prkn/Pam/Nphs1/Ctnna2/Kank4/Rnd2/Pfn4/Rgs4/Prkcq…	76
GO:0021537	telencephalon development	59/3034	247/23210	2.42658670258172e-06	3.71667894153407e-05	2.91434965119697e-05	Ntrk2/Tacc2/Reln/Nrg3/Dixdc1/Phactr1/Btbd3/Erbb4/Lhx1/Dab1/Plxna4/Agtpbp1/Kcna1/Nrg1/Pafah1b1/Epha5/Crtac1/Robo1/Myh10/Grin1/Fgf13/Kirrel3/Rpgrip1l/Pou3f3/Slc1a2/Dcx/Gsk3b/Slitrk5/Fbxo45/Slit1/Bbs4/Pou3f2/Nf1/Plcb1/Bmerb1/Drd2/Hes5/Cdk5r1/Kif3a/Ttc8/Foxb1/Uchl5/Bcan/Ccdc85c/Bbs1/Jakmip1/Tsc1/Bbs2/Cntn2/Slit2/Robo2/Cul5/Ptprs/Fat4/Lhx5/Neurod6/Usp9x/Cdk5/Cdk5r2	59
GO:0051703	intraspecies interaction between organisms	21/3034	55/23210	2.49405611005224e-06	3.80988571294186e-05	2.98743563091556e-05	Grid1/Gng8/Cntnap2/Mecp2/Mapk8ip2/Nrxn1/Gad1/Grin1/Dlg4/Chrnb2/Nrxn2/Ptchd1/Mtor/Kalrn/Bbs4/Nlgn3/Shank2/Brinp1/Shank1/Pcm1/Vps13a	21
GO:0070252	actin-mediated cell contraction	29/3034	91/23210	2.64562269916717e-06	4.03072516521262e-05	3.16060188789394e-05	Scn4b/Atp1a2/Akap6/Scn1a/Ank2/Kcnn2/Atp2a2/Ryr2/Scn2b/Nos1/Fgf13/Kcnh2/Pde4d/Bin1/Cacna1g/Cacna1c/Cacna1h/Cacna2d1/Hcn4/Parva/Scn1b/Scn3b/Nedd4l/Cacnb2/Ctnna3/Myl6b/Dlg1/Shtn1/Pard3	29
GO:0021697	cerebellar cortex formation	14/3034	28/23210	2.73148839118013e-06	4.12877733459485e-05	3.23748727674064e-05	Atp2b2/Faim2/Lhx1/Agtpbp1/Nrxn1/Cend1/Grid2/Cacna1a/Cbln1/Kndc1/Whrn/Rora/Lhx5/Cdk5	14
GO:0021952	central nervous system projection neuron axonogenesis	14/3034	28/23210	2.73148839118013e-06	4.12877733459485e-05	3.23748727674064e-05	Plxna4/Pafah1b1/Dcc/Ephb1/Chrnb2/Mycbp2/Dcx/Epha4/Fbxo45/Adarb1/Dclk1/Sptbn4/Scn1b/Slit2	14
GO:0060384	innervation	14/3034	28/23210	2.73148839118013e-06	4.12877733459485e-05	3.23748727674064e-05	Fgfr3/Gabra5/Gabrb3/Col25a1/Nptx1/Fbxo45/Adarb1/Rnf165/Gabrb2/Lrig2/Prkcg/Unc13a/Pou4f1/Unc13b	14
GO:0001504	neurotransmitter uptake	19/3034	47/23210	2.73980377058675e-06	4.1305052133008e-05	3.23884215371098e-05	Atp1a2/Slc6a1/Slc6a5/Slc17a6/Nos1/Gpm6b/Nat8l/Slc6a9/Slc1a2/Slc6a11/Slc1a1/Drd2/Snca/Kcnj10/Ntsr1/Rab3b/Prkn/Rgs4/Syngr3	19
GO:1901381	positive regulation of potassium ion transmembrane transport	18/3034	43/23210	2.74716611600352e-06	4.13079103448153e-05	3.23906627391922e-05	Amigo1/Akap6/Atp1b1/Dpp6/Wnk3/Wnk2/Kcnc2/Kcnc1/Kcna1/Abcc8/Rgs7/Ank2/Kcnh2/Oprk1/Edn3/Kcnip2/Actn2/Atp1b2	18
GO:0032253	dense core granule localization	3034-08-01	10/23210	2.9751881018189e-06	4.43888815501944e-05	3.48065365606847e-05	Kif1b/Kif1a/Mecp2/Map2/Sybu/Kif5b/Kif5a/Trim46	8
GO:1901950	dense core granule transport	3034-08-01	10/23210	2.9751881018189e-06	4.43888815501944e-05	3.48065365606847e-05	Kif1b/Kif1a/Mecp2/Map2/Sybu/Kif5b/Kif5a/Trim46	8
GO:2000302	positive regulation of synaptic vesicle exocytosis	3034-08-01	10/23210	2.9751881018189e-06	4.43888815501944e-05	3.48065365606847e-05	Syt7/Syt2/Nlgn1/Rims1/Syt1/Syt9/Dnm1l/Unc13b	8
GO:0098656	anion transmembrane transport	47/3034	183/23210	3.10538687302912e-06	4.62116873430871e-05	3.62358484572146e-05	Acsl6/Gabra5/Glrb/Glra1/Epm2a/Gabrg2/Gabra3/Stk39/Gabrb3/Gabrg3/Clcn3/Slc25a12/Slc6a5/Grm5/Gabra1/Slc12a5/Slc32a1/Gabrb1/Gabra2/Glra2/Slc5a6/Gabrg1/Slc1a2/Mtor/Slc6a7/Slc1a1/Tcaf1/Slc38a11/Gabrb2/Slc12a2/Slc25a14/Ano1/Slc25a42/Kcnj10/Ntsr1/Lrp2/Glra3/Slc27a5/Slc25a29/Ank/Rgs4/Gopc/Cftr/Slc7a10/Slc17a8/Slc36a4/Slc38a2	47
GO:0021575	hindbrain morphogenesis	21/3034	56/23210	3.50090924093207e-06	5.196323793435e-05	4.07457966456825e-05	Atp2b2/Faim2/Lhx1/Dab1/Agtpbp1/Nrxn1/Cend1/Grid2/Cacna1a/Cbln1/Gli1/Kndc1/Whrn/Trnp1/Zfp365/Sptbn2/Lmx1b/Rora/Lhx5/Usp9x/Cdk5	21
GO:0051260	protein homooligomerization	82/3034	383/23210	3.58397955581493e-06	5.30594813931572e-05	4.16053911363714e-05	Kcnma1/Kcns3/Kcna2/P2rx5/Aldh5a1/Glra1/Atl2/Epm2a/Kcng4/Kcnd2/Kcnc3/Slc6a1/Kcnc2/Kcnc1/Nell2/Kcna1/Nell1/Nlgn1/Kctd8/Kctd9/Spag9/Mpp2/G3bp2/Fsd1/Atl1/Syt1/Dync1li2/Trp53bp1/Kcnb1/Kcnd3/Apc/Kcnb2/Aqp11/Slc1a2/Rnf112/Hint3/Kctd4/Kctd3/Kctd13/Lnx1/Prtg/Pkd2l1/Mapt/Slc1a1/Kcng3/Syt11/Osbpl2/Dnm1l/Prmt8/Nacc2/Lgi1/Kcnj12/Vstm5/Crbn/Kcns2/P2rx6/Gls/Kcnj10/Pfkm/Kcnc4/Glra3/Kcng1/Acot13/Kcna4/Actn2/Slc22…	82
GO:0016482	cytosolic transport	40/3034	147/23210	3.60070102711638e-06	5.31703518337519e-05	4.16923276824002e-05	Syt7/Kif1b/Kif1a/Rab6b/Prepl/Mecp2/Rab9b/Ube2o/Sorl1/Spag9/Eps15/Lmtk2/Aktip/Map2/Sybu/Ccdc91/Hook1/Kif5b/Rbsn/Kif5a/Dop1a/Snx32/Rhobtb3/Pik3c3/Dennd5a/Dop1b/Rab6a/Heatr5b/Sort1/Gcc2/Dctn1/Rab5a/Gbf1/Mapk1/Evi5/Cltc/Trim46/Vti1a/Snx16/Hook3	40
GO:1901019	regulation of calcium ion transmembrane transporter activity	27/3034	83/23210	3.73269526729452e-06	5.49784962771078e-05	4.31101432136048e-05	Atp1a2/Oprl1/Akap6/Atp1b1/Gstm7/Cacnb4/Fgf14/Ank2/Ryr2/Cacna1a/Gnb5/Cacnb1/Pde4d/Drd2/Stac2/Jph3/Cacna2d1/Myo5a/Ubqln1/Nos1ap/Rem2/Ppp2ca/Cacnb2/Crhr1/Cbarp/Hpca/Stim1	27
GO:0010001	glial cell differentiation	57/3034	239/23210	3.75207827229543e-06	5.51230070667077e-05	4.32234580777321e-05	Tenm4/Ntrk2/Fgfr3/Slc8a3/Reln/Adam22/Dner/Dab1/Mecp2/Nrg1/Wasf3/Ntrk3/Ppp3r1/B4galt6/Ttbk1/Nr1d1/Cntnap1/Daam2/Rnf112/Mtor/Epha4/Fgf10/Lingo1/Fa2h/Hdac11/Nlgn3/Pou3f2/Nf1/Dtx1/Bin1/Hes5/Sox5/Itgb4/Kcnj10/Zfp365/Sh3tc2/Plp1/Pax2/Slc45a3/Cntn2/Miat/Enpp2/Ptprz1/Fgf5/Dusp15/App/Aspa/Prpf19/Omg/Mapk1/Tspan2/Mmp24/Myoc/Cdk5/Trpc4/Nog/Pard3	57
GO:0007019	microtubule depolymerization	20/3034	52/23210	3.77479177681356e-06	5.53155873859269e-05	4.33744655752784e-05	Ttbk2/Apc2/Map1a/Clasp2/Hdgfl3/Camsap3/Fgf13/Map1b/Map2/Apc/Htr1a/Stmn3/Bmerb1/Stmn4/Camsap2/Stmn1/Camsap1/Clasp1/Stmn2/Map6d1	20
GO:0072583	clathrin-dependent endocytosis	16/3034	36/23210	3.81218595494907e-06	5.57217738948012e-05	4.36929675306746e-05	Sh3gl2/Slc9b2/Dnm1/Snap91/Sgip1/Dnajc6/Sh3gl3/Aak1/Syt11/Ubqln2/Wasl/Hip1r/Tnk2/Inpp5f/Ap2a1/Cltc	16
GO:0007193	adenylate cyclase-inhibiting G protein-coupled receptor signaling pathway	25/3034	74/23210	3.93150507551702e-06	5.73203486832976e-05	4.49464537614072e-05	Chrm5/Grm7/Oprl1/Gabbr1/Npr3/Gnaz/Adcy5/Gpr176/Akap5/P2ry1/Htr5a/Chrm2/Htr1a/Grm8/Oprk1/Drd2/Gpr37/Lpar1/Oprm1/Grm4/Htr1b/Sstr2/Oprd1/Chrm3/Htr1d	25
GO:0098926	postsynaptic signal transduction	17/3034	40/23210	4.03900274843084e-06	5.87389313843768e-05	4.60588032715797e-05	Chrm5/Chrna4/Nrg1/Kpna1/Chrnb2/Camk4/Chrm2/Lypd1/Plcb1/Cdk5r1/Oprm1/Rgs8/Chrna7/Chrna3/Crtc1/Chrm3/Nsmf	17
GO:0008154	actin polymerization or depolymerization	50/3034	201/23210	4.11267971614136e-06	5.96597543709271e-05	4.67808457702411e-05	Plekhh2/Actr3b/Ppp1r9a/Shroom2/Cap2/Pak3/Prkce/Pfn2/Sptb/Dmtn/Add2/Cit/Enah/Cobl/Rhobtb2/Nckap1/Sptbn1/Arhgap35/Mical2/Bag4/Mical3/Fhod3/Mtor/Wasf1/Bbs4/Msrb2/Sptan1/Bin1/Abi2/Fmn2/Pdxp/Wasl/Spire2/Hip1r/Gba2/Slit2/Actn2/Nphs1/Ctnna2/Kank4/Ghsr/Pfn4/Add1/Sema5a/Jmy/Dlg1/Tmod1/Mtss1/Tmod2/Cfl2	50
GO:1903307	positive regulation of regulated secretory pathway	22/3034	61/23210	4.37527496047985e-06	6.33095690889534e-05	4.96427653542939e-05	Syt7/Cadps/Cacna1i/Syt2/Scamp5/Nlgn1/Rims1/Stxbp1/Rab3a/Syt1/Kcnb1/Syt9/Syt10/Dnm1l/Cacna1g/Cacna1h/Crhr1/Doc2b/Cdk5/Unc13b/Cdk5r2/Syt4	22
GO:0051654	establishment of mitochondrion localization	3034-12-01	22/23210	4.40851367334809e-06	6.36306522426358e-05	4.98945354403465e-05	Mark1/Kif1b/Fez1/Nefl/Map1b/Sybu/Wasf1/Mapt/Map6/Rhot1/Actr10/Uchl1	12
GO:0003012	muscle system process	84/3034	397/23210	4.45509821436897e-06	6.41422765413773e-05	5.02957140516918e-05	Kcnma1/Adra1a/Slc8a3/Glra1/Scn4b/Pak1/Atp1a2/Camk2g/Akap6/Atp1b1/Scn1a/Atp8a2/Chga/Kcna1/Abcc8/Tshz3/Atp1a3/Ar/Ppp3ca/Ank2/Kcnn2/Map2k4/Atp2a2/Ryr2/Scn2b/Gucy1a1/Nos1/Srl/Fgf13/Chrnb2/Kcnh2/Abat/Mtor/Gsk3b/P2ry1/Adra2c/Chrm2/Myh14/Tacr3/Tacr1/Pde4d/Edn3/Bin1/Drd2/Tomm70a/Stac2/Cacna1g/Cacna1c/Map2k6/Cacna1h/Cacna2d1/Rap1gds1/Hcn4/Myh11/Akap1/Slc25a4/Scn1b/Bbs2/Grip2/Myom1/Scn3b/Sstr2/Actn2/Nedd4l…	84
GO:0055074	calcium ion homeostasis	99/3034	489/23210	5.00717848873214e-06	7.19110746050084e-05	5.63874411777422e-05	Adra1a/Trpc1/Grin2a/Slc8a3/Atp2b2/Kl/Atp1a2/Trhr/Cacna1i/Slc25a27/Oprl1/Akap6/Atp1b1/Gstm7/Clstn1/Atp2b3/Prkce/Chga/Slc24a3/Cacnb4/Grm1/Slc24a2/Trpc5/Sv2a/Ank2/Nptn/Grin1/Adcy5/Atp2a2/Prkcb/Pygm/Kcnk3/Ryr2/Nos1/Tmtc2/Dlg4/Kcnh1/Adcyap1r1/Pdpk1/Got1/Cacna1a/Xk/Cckbr/Hcrtr2/Pdzd8/Vapb/Htr2c/Akap5/P2ry1/Galr1/Glp1r/Tacr1/Plcb1/Grin2b/Pde4d/Edn3/Calb2/Drd2/Calb1/Cacna1g/Jph3/Cacna1c/Cacna2d1/Thy1/Snc…	99
GO:0034643	establishment of mitochondrion localization, microtubule-mediated	3034-11-01	19/23210	5.13931250646262e-06	7.34424335600949e-05	5.75882216343859e-05	Kif1b/Fez1/Nefl/Map1b/Sybu/Wasf1/Mapt/Map6/Rhot1/Actr10/Uchl1	11
GO:0047497	mitochondrion transport along microtubule	3034-11-01	19/23210	5.13931250646262e-06	7.34424335600949e-05	5.75882216343859e-05	Kif1b/Fez1/Nefl/Map1b/Sybu/Wasf1/Mapt/Map6/Rhot1/Actr10/Uchl1	11
GO:0099518	vesicle cytoskeletal trafficking	20/3034	53/23210	5.32051379223624e-06	7.58436607165557e-05	5.94710895484457e-05	Dync1i1/Ap3s2/Kif1b/Kif1a/Mecp2/Prkcz/Pafah1b1/Myrip/Map2/Sybu/Madd/Ap3b2/Kif5b/Kif5a/Myo5a/Wasl/Dync1h1/Borcs5/Trim46/Bloc1s5	20
GO:0099563	modification of synaptic structure	15/3034	33/23210	5.4405283968201e-06	7.73629704624369e-05	6.06624218904697e-05	Pfn2/Itsn1/Wasf3/Myh10/Arhgap44/Wasf1/Epha4/Gsk3b/Kalrn/Cttnbp2/Myo5b/Camkv/Ctnna2/Cabp1/Dlgap3	15
GO:0006821	chloride transport	30/3034	99/23210	5.67843969166352e-06	8.05471285327346e-05	6.31592073560708e-05	Gabra5/Glrb/Glra1/Gabrg2/Gabra3/Car7/Gabrb3/Gabrg3/Clcn3/Grm5/Gabra1/Slc12a5/Clcn4/Gabrb1/Gabra2/Clcn5/Glra2/Ano4/Gabrq/Gabrg1/Clcn6/Slc1a1/Ttyh1/Gabrb2/Slc12a2/Ano1/Prkg2/Glra3/Gabrr2/Cftr	30
GO:0007009	plasma membrane organization	31/3034	104/23210	5.83358145873595e-06	8.25444609849149e-05	6.47253703814231e-05	Sh3gl2/Syt7/Tlcd1/Ano3/Sptb/Sgip1/Ank3/Ar/Rab3a/Epb41l3/Ank2/Myh10/Atp2a2/Pacsin1/Sptbn1/Ano4/Cavin2/Fa2h/Syt11/Osbpl2/Bin1/Crb1/Wasl/Xkr4/Sh3tc2/Sypl2/Tmeff2/Fat4/Pacsin3/Mtss1/Mtss2	31
GO:0051646	mitochondrion localization	18/3034	45/23210	5.97473940199116e-06	8.4334618176635e-05	6.61290816164656e-05	Mark1/Kif1b/Opa1/Atcay/Fez1/Nefl/Mfn1/Map1b/Sybu/Wasf1/Mapt/Dnm1l/Mfn2/Map6/Rhot1/Actr10/Uchl1/Prkn	18
GO:0099010	modification of postsynaptic structure	13/3034	26/23210	6.24266968780138e-06	8.79010629145431e-05	6.89256285179975e-05	Pfn2/Itsn1/Wasf3/Myh10/Arhgap44/Wasf1/Gsk3b/Kalrn/Cttnbp2/Myo5b/Camkv/Ctnna2/Cabp1	13
GO:0007189	adenylate cyclase-activating G protein-coupled receptor signaling pathway	36/3034	130/23210	7.03283694143943e-06	9.87856291359748e-05	7.74605147080235e-05	Adra1a/Adgrl3/Lgr5/Adgrb3/Oprl1/Adgrl2/Rit2/Adcy2/Chga/Gpr161/Adgrl1/Adcy5/Mrap2/Nos1/Adcy9/Gnal/Gpr26/Adgrb1/Galr1/Adra2c/Glp1r/Adcy3/Htr4/Drd2/Aplp1/Adcy1/Mc4r/Oprm1/Ucn3/Crhr1/Gpr101/Rapgef2/Gnas/Ptgfr/Htr7/Ramp1	36
GO:0007163	establishment or maintenance of cell polarity	52/3034	216/23210	7.36430329937123e-06	0.000103189836255666	8.09139740153735e-05	Pak1/Cap2/Fez1/Prkcz/Lin7a/Dlg3/Snap91/Clasp2/Pafah1b1/Rufy3/Camsap3/Prickle2/Dlg2/Kif26b/Ephb1/Fgf13/Map1b/Map2/Nckap1/Arhgap35/Apc/Brsk2/Mtcl1/Rpgrip1l/Myo9a/Gsk3b/Fgf10/Rhof/Hsp90aa1/Hes5/Kif3a/Rhobtb3/Crb1/Dctn1/Lrrc7/Brsk1/Lin7b/Parva/Wee1/Clasp1/Pard6b/Sipa1l3/Gbf1/BC034090/Cep290/Rnd2/Prkci/Dlg1/Rab11fip2/Shtn1/Igf1r/Pard3	52
GO:0043576	regulation of respiratory gaseous exchange	3034-12-01	23/23210	8.11866554083684e-06	0.000113483968081746	8.89858844409557e-05	Glra1/Atp1a2/Mecp2/Nlgn1/Tshz3/Pbx3/Grin1/Apln/Fto/Nlgn3/Gls/Ntsr1	12
GO:0048880	sensory system development	84/3034	403/23210	8.14740466366463e-06	0.0001135555544827	8.90420172966404e-05	Ntrk2/Fgfr3/Ptprm/Sox1/Fgf9/Tenm3/Shroom2/Stau2/Atp8a2/Megf11/Lhx1/Agtpbp1/Nhs/Sos1/Ntrk3/Cc2d2a/Dscam/Myh10/Fgfr2/Thrb/Fat3/Ephb1/Arhgap35/Apc/Tub/Traf3ip1/Rpgrip1l/Arl6/Olfm3/Vsx2/Dcx/Rab3gap1/Zeb1/Fgf10/Ttll5/Ahi1/Bbs4/Frs2/Rab11fip4/Nf1/Ppp2r3a/Calb1/Mfn2/Hes5/Ttc8/Ache/Rorb/Meis2/Foxp2/Cacna1c/Crb1/Nectin1/Acvr2b/Thy1/Abi2/Slc25a25/Celf4/Nphp4/Gpm6a/Lmx1b/Pax2/Pds5b/Miat/Sipa1l3/Tspan12/Pou4…	84
GO:0001654	eye development	83/3034	397/23210	8.16322270460808e-06	0.0001135555544827	8.90420172966404e-05	Ntrk2/Fgfr3/Ptprm/Sox1/Fgf9/Tenm3/Shroom2/Stau2/Atp8a2/Megf11/Lhx1/Agtpbp1/Nhs/Sos1/Ntrk3/Cc2d2a/Dscam/Myh10/Fgfr2/Thrb/Fat3/Ephb1/Arhgap35/Apc/Tub/Traf3ip1/Rpgrip1l/Arl6/Olfm3/Vsx2/Dcx/Rab3gap1/Zeb1/Fgf10/Ttll5/Ahi1/Bbs4/Frs2/Rab11fip4/Nf1/Ppp2r3a/Calb1/Mfn2/Hes5/Ttc8/Ache/Rorb/Meis2/Foxp2/Cacna1c/Crb1/Nectin1/Acvr2b/Thy1/Abi2/Slc25a25/Celf4/Nphp4/Gpm6a/Lmx1b/Pax2/Pds5b/Miat/Sipa1l3/Tspan12/Cdkn…	83
GO:0008045	motor neuron axon guidance	15/3034	34/23210	8.56009454705041e-06	0.000118503808885729	9.2922078964692e-05	Kif5c/Chn1/Lhx1/Ntng1/Plxna4/Mycbp2/Epha4/Slit1/Rnf165/Lhx4/Slit2/Mnx1/Alcam/Cdk5/Nog	15
GO:0031338	regulation of vesicle fusion	15/3034	34/23210	8.56009454705041e-06	0.000118503808885729	9.2922078964692e-05	Syt7/Syt3/Syt2/Vamp1/Stxbp1/Rab3a/Stxbp6/Cplx1/Syt1/Syt9/Kif5b/Cplx2/Vps41/Doc2b/Syt4	15
GO:0061572	actin filament bundle organization	43/3034	168/23210	8.77381740604981e-06	0.000121171257653335	9.50136985282183e-05	Pak1/Ppp1r9a/Ppm1e/Phactr1/Pfn2/Dmtn/Add2/Clasp2/Myh10/Pls1/Coro2b/Bag4/Mtor/Aif1l/Rhof/Kctd13/Limk1/Bbs4/Tacr1/Ttc8/Cx3cl1/Pls3/Fmn2/Stmn1/Pdxp/Spire2/Tsc1/Lpar1/Clasp1/Braf/Shank1/Tmeff2/Prkn/Kank4/Rnd2/Prkcq/Add1/Cul3/Myoc/Mtss1/Shroom1/Shtn1/Limch1	43
GO:0021987	cerebral cortex development	31/3034	106/23210	8.97600923337826e-06	0.0001236670745814	9.69707368702914e-05	Ntrk2/Tacc2/Reln/Dixdc1/Phactr1/Btbd3/Dab1/Pafah1b1/Robo1/Grin1/Fgf13/Pou3f3/Dcx/Gsk3b/Fbxo45/Bbs4/Pou3f2/Nf1/Plcb1/Bmerb1/Cdk5r1/Ccdc85c/Bbs1/Tsc1/Bbs2/Slit2/Cul5/Ptprs/Fat4/Cdk5/Cdk5r2	31
GO:1901016	regulation of potassium ion transmembrane transporter activity	21/3034	59/23210	9.11298808992464e-06	0.000125254650142902	9.82155983061844e-05	Amigo1/Akap6/Atp1b1/Kcnc2/Stk39/Kcnc1/Kcna1/Kcnab1/Abcc8/Ank3/Ank2/Neto1/Fhl1/Kcns2/Snx27/Kcng1/Actn2/Nedd4l/Vamp2/Dlg1/Atp1b2	21
GO:0014052	regulation of gamma-aminobutyric acid secretion	3034-08-01	11/23210	9.64844636541031e-06	0.000131984329259853	0.000103492523834505	Slc6a1/Gabbr1/Sv2a/Abat/Htr2c/Grik1/Ntsr1/Trh	8
GO:0031630	regulation of synaptic vesicle fusion to presynaptic active zone membrane	3034-08-01	11/23210	9.64844636541031e-06	0.000131984329259853	0.000103492523834505	Syt7/Syt2/Vamp1/Rab3a/Cplx1/Syt1/Syt9/Cplx2	8
GO:0010842	retina layer formation	3034-11-01	20/23210	1.0067099632596e-05	0.000137384897592702	0.000107727257230822	Ptprm/Atp8a2/Megf11/Lhx1/Fat3/Arl6/Ahi1/Calb1/Tspan12/Rs1/Hipk2	11
GO:0072503	cellular divalent inorganic cation homeostasis	99/3034	497/23210	1.02018634213943e-05	0.000138894873389621	0.000108911270568076	Adra1a/Trpc1/Grin2a/Slc8a3/Atp2b2/Atp1a2/Trhr/Cacna1i/Slc25a27/Oprl1/Akap6/Atp1b1/Gstm7/Clstn1/Atp2b3/Prkce/Chga/Slc24a3/Cacnb4/Grm1/Slc24a2/Trpc5/Sv2a/Ank2/Nptn/Grin1/Adcy5/Atp2a2/Prkcb/Pygm/Kcnk3/Ryr2/Nos1/Dlg4/Kcnh1/Adcyap1r1/Pdpk1/Slc30a9/Got1/Cacna1a/Xk/Cckbr/Hcrtr2/Pdzd8/Vapb/Htr2c/Akap5/P2ry1/Galr1/Glp1r/Tacr1/Plcb1/Grin2b/Pde4d/Edn3/Calb2/Drd2/Calb1/Cacna1g/Jph3/Cacna1c/Cacna2d1/Thy1/Snca…	99
GO:0021533	cell differentiation in hindbrain	13/3034	27/23210	1.05974766097315e-05	0.00014394072593265	0.000112867861608113	Atp2b2/Faim2/Lhx1/Agtpbp1/Nrxn1/Cend1/Grid2/Cacna1a/Cbln1/Kndc1/Rora/Lhx5/Nog	13
GO:0048278	vesicle docking	22/3034	64/23210	1.07194213638446e-05	0.000145254465022073	0.00011389800037373	Rims2/Rab3c/Ppfia3/Nsf/Nrxn1/Ndrg4/Rims1/Stxbp1/Unc13c/Rab3a/Syt1/Stx1b/Kcnb1/Exoc6b/Ncam1/Unc13a/Rab3b/Vamp2/Cftr/Unc13b/Rab15/Camk2a	22
GO:0042752	regulation of circadian rhythm	34/3034	122/23210	1.0760566696238e-05	0.000145469726769096	0.00011406679299941	Kcna2/Mapk10/Nr1d2/Cry2/Ptgds/Oprl1/Mapk9/Ppargc1a/Mapk8/Nlgn1/Fbxw7/Btrc/Cipc/Nr1d1/Chrnb2/Mtor/Gsk3b/Fbxl21/Drd2/Prkaa2/Rorb/Adcy1/Ube3a/Rora/Prkcg/Phlpp1/Per3/Ppp1cb/Fbxw11/Maged1/Ppara/Crtc1/Usp9x/Htr7	34
GO:0006874	cellular calcium ion homeostasis	95/3034	473/23210	1.08091385903797e-05	0.000145784143189687	0.000114313335517635	Adra1a/Trpc1/Grin2a/Slc8a3/Atp2b2/Atp1a2/Trhr/Cacna1i/Slc25a27/Oprl1/Akap6/Atp1b1/Gstm7/Clstn1/Atp2b3/Prkce/Chga/Slc24a3/Cacnb4/Grm1/Slc24a2/Trpc5/Sv2a/Ank2/Nptn/Grin1/Adcy5/Atp2a2/Prkcb/Pygm/Kcnk3/Ryr2/Nos1/Dlg4/Kcnh1/Adcyap1r1/Pdpk1/Got1/Cacna1a/Xk/Cckbr/Hcrtr2/Pdzd8/Vapb/Htr2c/Akap5/P2ry1/Galr1/Glp1r/Tacr1/Plcb1/Grin2b/Pde4d/Edn3/Calb2/Drd2/Calb1/Cacna1g/Jph3/Cacna1c/Cacna2d1/Thy1/Snca/Cx3cl1/…	95
GO:0150063	visual system development	83/3034	400/23210	1.09689324290276e-05	0.000147593649202733	0.000115732218692888	Ntrk2/Fgfr3/Ptprm/Sox1/Fgf9/Tenm3/Shroom2/Stau2/Atp8a2/Megf11/Lhx1/Agtpbp1/Nhs/Sos1/Ntrk3/Cc2d2a/Dscam/Myh10/Fgfr2/Thrb/Fat3/Ephb1/Arhgap35/Apc/Tub/Traf3ip1/Rpgrip1l/Arl6/Olfm3/Vsx2/Dcx/Rab3gap1/Zeb1/Fgf10/Ttll5/Ahi1/Bbs4/Frs2/Rab11fip4/Nf1/Ppp2r3a/Calb1/Mfn2/Hes5/Ttc8/Ache/Rorb/Meis2/Foxp2/Cacna1c/Crb1/Nectin1/Acvr2b/Thy1/Abi2/Slc25a25/Celf4/Nphp4/Gpm6a/Lmx1b/Pax2/Pds5b/Miat/Sipa1l3/Tspan12/Cdkn…	83
GO:2000649	regulation of sodium ion transmembrane transporter activity	19/3034	51/23210	1.13093140646962e-05	0.000151818973656376	0.000119045411207328	Ptpn3/Hecw2/Scn4b/Atp1a2/Atp1b1/Wnk3/Wnk2/Stk39/Fgf12/Ank3/Hecw1/Scn2b/Kif5b/Tesc/Neto1/Plcb1/Scn1b/Scn3b/Nedd4l	19
GO:0032225	regulation of synaptic transmission, dopaminergic	3034-10-01	17/23210	1.160417274809e-05	0.000154338177497114	0.000121020787867524	Pnkd/Kcnq4/Nat8l/Chrnb2/Drd2/Cntnap4/Snca/Rab3b/Pink1/Chrna7	10
GO:0060081	membrane hyperpolarization	3034-10-01	17/23210	1.160417274809e-05	0.000154338177497114	0.000121020787867524	Kcnq3/Prkcz/Cacng2/Trpc5/Kcnq2/Kcnj10/Kctd7/Hcn1/Crtc1/Cftr	10
GO:0071625	vocalization behavior	3034-10-01	17/23210	1.160417274809e-05	0.000154338177497114	0.000121020787867524	Cntnap2/Nrxn1/Dlg4/Auts2/Nrxn2/Myh14/Nlgn3/Shank2/Brinp1/Shank1	10
GO:0086012	membrane depolarization during cardiac muscle cell action potential	3034-10-01	17/23210	1.160417274809e-05	0.000154338177497114	0.000121020787867524	Scn4b/Ank3/Scn2b/Cacna1g/Cacna1c/Cacna2d1/Hcn4/Scn1b/Scn3b/Cacnb2	10
GO:0016081	synaptic vesicle docking	3034-09-01	14/23210	1.18513851320943e-05	0.000157262965381869	0.000123314194073938	Rims2/Ppfia3/Rims1/Unc13c/Stx1b/Unc13a/Vamp2/Unc13b/Camk2a	9
GO:0051955	regulation of amino acid transport	18/3034	47/23210	1.22701294707656e-05	0.000162074826487319	0.000127087306025461	Dpysl2/Grm7/Slc6a1/Gabbr1/Stxbp1/Sv2a/Abat/Htr2c/Rab3gap1/Grin2b/Snca/Grik1/Ntsr1/Npy5r/Rgs4/Cck/Trh/Syt4	18
GO:0018210	peptidyl-threonine modification	36/3034	133/23210	1.22702942087986e-05	0.000162074826487319	0.000127087306025461	Ttbk2/Galntl6/Prkag2/Wnk3/Stk39/Galnt13/Mapk8/Dmtn/Trpc5/Cit/Prkcb/Ttbk1/Lmtk2/Akt3/Galnt16/Map3k12/Pdpk1/Prkaca/Tnks/Mtor/Gsk3b/Ube2k/Cdc42bpa/Cab39/Cdk5r1/Rptor/Sbk1/Map3k10/App/Mapk1/Cdk5/Hipk2/Dcaf1/Nlk/Camk2a/Pard3	36
GO:0051017	actin filament bundle assembly	42/3034	165/23210	1.2830259190772e-05	0.000169083438626215	0.000132582950568257	Pak1/Ppp1r9a/Ppm1e/Phactr1/Pfn2/Dmtn/Add2/Clasp2/Myh10/Pls1/Coro2b/Bag4/Mtor/Aif1l/Rhof/Kctd13/Limk1/Bbs4/Tacr1/Ttc8/Cx3cl1/Pls3/Fmn2/Stmn1/Pdxp/Spire2/Tsc1/Lpar1/Clasp1/Braf/Shank1/Tmeff2/Prkn/Kank4/Rnd2/Prkcq/Add1/Cul3/Myoc/Mtss1/Shroom1/Limch1	42
GO:0086002	cardiac muscle cell action potential involved in contraction	17/3034	43/23210	1.29992009550951e-05	0.000170918717580805	0.000134022043012155	Scn4b/Scn1a/Ank2/Kcnn2/Ryr2/Scn2b/Kcnh2/Bin1/Cacna1g/Cacna1c/Cacna2d1/Scn1b/Scn3b/Nedd4l/Cacnb2/Ctnna3/Dlg1	17
GO:0021761	limbic system development	29/3034	98/23210	1.34435295529363e-05	0.0001763582840441	0.000138287355909595	Cntnap2/Reln/Pak1/Dab1/Kcna1/Pafah1b1/Epha5/Fgfr2/Fgf13/Kirrel3/Dcx/Gsk3b/Rab3gap1/Bbs4/Pou3f2/Nf1/Cdk5r1/Kif3a/Foxb1/Bcan/Bbs1/Tsc1/Bbs2/Ptprs/Lhx5/Neurod6/Usp9x/Cdk5/Cdk5r2	29
GO:0048709	oligodendrocyte differentiation	30/3034	103/23210	1.35874649700136e-05	0.000177841388096155	0.000139450298376455	Tenm4/Ntrk2/Fgfr3/Slc8a3/Nrg1/Wasf3/B4galt6/Cntnap1/Daam2/Mtor/Lingo1/Fa2h/Hdac11/Nlgn3/Nf1/Hes5/Sox5/Kcnj10/Zfp365/Plp1/Slc45a3/Cntn2/Enpp2/Ptprz1/Dusp15/Aspa/Omg/Tspan2/Cdk5/Trpc4	30
GO:0120031	plasma membrane bounded cell projection assembly	97/3034	488/23210	1.36563254275521e-05	0.000178337365390641	0.000139839207743642	Ttbk2/Ppp1r9a/Tbc1d30/Cdkl5/Stau2/Cep97/Pfn2/Dync2h1/Nrxn1/Dmtn/Nlgn1/Ssx2ip/Ablim2/Tekt5/Wasf3/Cc2d2a/Lrrc49/Dnm3/Myh10/Ptpdc1/Cobl/Rap1gap/Tnik/Nckap1/Arhgap35/Auts2/Apc/Cdh13/Traf3ip1/Bag4/Atmin/Rpgrip1l/Arl6/Dcx/Wdr35/Mtor/Aif1l/Ccp110/Ttll5/Ahi1/Hsp90aa1/Bbs4/Nek1/Dzip1/Ttyh1/Plppr5/Syne1/Kif3a/Ttc8/Vstm5/Arl3/Dnal1/Itgb4/Bbs1/Gpm6a/Celsr2/Wasl/Dctn1/Cep126/Cep19/Sclt1/Parva/Lpar1/Spag6l/Rab…	97
GO:0015980	energy derivation by oxidation of organic compounds	58/3034	255/23210	1.44343144627634e-05	0.000188070626676594	0.000147471324232567	Aldh5a1/Kl/Sucla2/Prkag2/Dnajc15/Epm2a/Idh3a/Tigar/Mecp2/Ppargc1a/Slc25a12/Esrrb/Dlat/Pygm/Nr1d1/Mrap2/Pdhb/Mdh1/Epm2aip1/Prkaca/Sdha/Mtor/Gsk3b/Ppp1r3g/Ndufs1/Aco2/Lyrm7/Ndufaf2/Snca/Slc25a25/Ppp1r2/Mc4r/Grb10/Rb1cc1/Pdha1/Dld/Pygb/Ndufaf1/Slc25a23/Suclg1/Fastkd2/Pfkm/Idh3b/Cisd1/Ppp1cb/Pink1/Ndufv2/Fh1/Dhtkd1/Phka1/Gnas/Prdm16/Ogdhl/Agl/S100b/Ndufb8/Ndufa12/Sirt3	58
GO:1903532	positive regulation of secretion by cell	95/3034	477/23210	1.5369865340199e-05	0.000199808249422587	0.000156675115384232	Dpysl2/Chrna4/Alox8/Syt7/Cadps/Cacna1i/Snap25/Mapk9/Vsnl1/Prkce/Syt2/Nell2/Prkcz/Gabbr1/Cadm1/Scamp5/Nlgn1/Rims1/Itsn1/Stxbp1/Clasp2/Rab3a/Myrip/Apbb1/Myh10/Syt1/Apln/Stx1b/Kcnb1/Syt9/Sptbn1/Chrnb2/Sybu/Cacna1b/Cckbr/Ppp3cb/Abat/Rab27b/Htr2c/Rab3gap1/P2ry1/Ncs1/Kif5b/Galr1/Stxbp5l/Glp1r/Syt10/Panx2/Gpr27/Tacr1/Grin2b/Rapgef4/Oprk1/Edn3/Drd2/Dnm1l/Cacna1g/Glud1/Myo5b/Map2k6/Cacna1h/Snca/Stxbp5/Ano…	95
GO:1902305	regulation of sodium ion transmembrane transport	21/3034	61/23210	1.64646909863749e-05	0.000213558908537237	0.000167457383431836	Ptpn3/Hecw2/Scn4b/Atp1a2/Atp1b1/Wnk3/Wnk2/Stk39/Fgf12/Ank3/Hecw1/Scn2b/Nos1/Kif5b/Tesc/Neto1/Plcb1/Scn1b/Scn3b/Nedd4l/Atp1b2	21
GO:0140056	organelle localization by membrane tethering	24/3034	75/23210	1.73453600507767e-05	0.00022436479595674	0.000175930575420516	Rims2/Rab3c/Ppfia3/Nsf/Nrxn1/Ndrg4/Rims1/Stxbp1/Unc13c/Rab3a/Syt1/Stx1b/Kcnb1/Exoc6b/Pdzd8/Vapb/Ncam1/Unc13a/Rab3b/Vamp2/Cftr/Unc13b/Rab15/Camk2a	24
GO:0051957	positive regulation of amino acid transport	13/3034	28/23210	1.74146663991427e-05	0.00022436479595674	0.000175930575420516	Dpysl2/Slc6a1/Gabbr1/Stxbp1/Abat/Htr2c/Rab3gap1/Grin2b/Grik1/Ntsr1/Cck/Trh/Syt4	13
GO:2000310	regulation of NMDA receptor activity	13/3034	28/23210	1.74146663991427e-05	0.00022436479595674	0.000175930575420516	Grin2a/Reln/Rph3a/Mapk8ip2/Ppargc1a/Rasgrf2/Nrxn1/Nlgn1/Rasgrf1/Dlg4/Nlgn3/Oprm1/Pink1	13
GO:0044070	regulation of anion transport	33/3034	120/23210	1.94782596260791e-05	0.000250391288362924	0.000196338660234679	Dpysl2/Acsl6/Grm7/Mapk9/Atp8a2/Slc6a1/Car7/Stk39/Gabbr1/Ahcyl1/Stxbp1/Sv2a/Grm5/Abat/Htr2c/Mtor/Rab3gap1/Abcb4/Atp8a1/Tcaf1/Grin2b/Map2k6/Snca/Prkg2/Grik1/Ntsr1/Npy5r/Rgs4/Cck/Gopc/Trh/Cftr/Syt4	33
GO:1903828	negative regulation of cellular protein localization	32/3034	116/23210	2.41405707513711e-05	0.000308063323125494	0.00024156088067343	Ttbk2/Map1a/Dmtn/Pkia/Mrap2/Siah3/Gpm6b/Astn2/Dclk3/Svip/Bag4/Gsk3b/Lypd1/Mapt/Nf1/Hsph1/Dclk1/Akap1/Lztfl1/Otud7b/Fzd9/Actn2/Gdi1/Ube2j1/Nedd4l/Maged1/Ppp2ca/Gopc/Cltc/Cdk5/Abhd17b/Dnaja1	32
GO:0014048	regulation of glutamate secretion	3034-12-01	25/23210	2.42321037290934e-05	0.000308063323125494	0.00024156088067343	Dpysl2/Grm7/Gabbr1/Stxbp1/Rab3gap1/Grin2b/Snca/Ntsr1/Npy5r/Cck/Trh/Syt4	12
GO:0031629	synaptic vesicle fusion to presynaptic active zone membrane	3034-12-01	25/23210	2.42321037290934e-05	0.000308063323125494	0.00024156088067343	Syt7/Snap25/Syt2/Vamp1/Stxbp1/Rab3a/Cplx1/Syt1/Stx1b/Syt9/Snap47/Cplx2	12
GO:0095500	acetylcholine receptor signaling pathway	3034-12-01	25/23210	2.42321037290934e-05	0.000308063323125494	0.00024156088067343	Chrm5/Chrna4/Chrnb2/Chrm2/Lypd1/Plcb1/Cdk5r1/Oprm1/Rgs8/Chrna7/Chrna3/Chrm3	12
GO:0098810	neurotransmitter reuptake	3034-12-01	25/23210	2.42321037290934e-05	0.000308063323125494	0.00024156088067343	Slc6a1/Slc6a5/Nos1/Gpm6b/Nat8l/Slc1a2/Slc6a11/Drd2/Snca/Kcnj10/Rab3b/Prkn	12
GO:0022029	telencephalon cell migration	22/3034	67/23210	2.44419037239434e-05	0.000310046087106145	0.000243115620161644	Reln/Nrg3/Dixdc1/Dab1/Nrg1/Pafah1b1/Robo1/Fgf13/Pou3f3/Dcx/Fbxo45/Slit1/Pou3f2/Bmerb1/Drd2/Cdk5r1/Foxb1/Cntn2/Slit2/Cul5/Cdk5/Cdk5r2	22
GO:0045161	neuronal ion channel clustering	3034-08-01	12/23210	2.56062034720284e-05	0.000324101375374531	0.000254136756263741	Cntnap2/Ank3/Dlg2/Kcnip2/Sptbn4/Sclt1/Cntn2/Myoc	8
GO:0060047	heart contraction	50/3034	214/23210	2.57913304234445e-05	0.000325728666466265	0.000255412759733557	Adra1a/Scn4b/Atp1a2/Akap6/Atp1b1/Scn1a/Cacna2d2/Chga/Atp1a3/Ank2/Kcnn2/Atp2a2/Ryr2/Thrb/Apln/Scn2b/Nos1/Fgf13/Kcnd3/Cacna1b/Kcnh2/Mtor/Chrm2/Glp1r/Tacr3/Slc1a1/Pde4d/Edn3/Bin1/Drd2/Dnm1l/Cacna1g/Rps6ka2/Gnao1/Cacna1c/Map2k6/Cacna1h/Cacna2d1/Cacna1e/Hcn4/Sptbn4/Scn1b/Scn3b/Chrna7/Nedd4l/Slc8a1/Cacnb2/Rgs4/Ctnna3/Dlg1	50
GO:0043087	regulation of GTPase activity	64/3034	295/23210	2.61478062403201e-05	0.000328417887870286	0.000257521451817024	Ntrk2/Elmod1/Tbc1d30/Cdkl5/Chn1/Apc2/Plxna4/Efna5/Ptprn2/Rgs7/Sipa1l1/Pafah1b1/Ntrk3/Epha5/Evi5l/Rgs6/Arhgap44/Mapre2/Rasgrf1/Rap1gap/Arhgap35/Gnb5/Myo9a/Mtor/Epha4/Gsk3b/Rab3gap1/Ralgapb/Sgsm1/Rabgap1l/Kalrn/Stmn3/Bbs4/Nf1/Bin1/Ttc8/Gnao1/Ngef/Dock9/Thy1/Tbc1d9b/Iqsec3/Cx3cl1/Rap1gds1/Rasal1/Tsc1/Rgs8/Iqsec1/Syngap1/Tbc1d22b/Mmut/Rasgrp2/Plxna2/Usp6nl/Gpsm1/Plxnb1/Tbc1d12/Rgs4/Trappc6b/Rapgef2/G…	64
GO:0021694	cerebellar Purkinje cell layer formation	3034-09-01	15/23210	2.61753447703527e-05	0.000328417887870286	0.000257521451817024	Atp2b2/Faim2/Lhx1/Agtpbp1/Cend1/Cacna1a/Whrn/Rora/Lhx5	9
GO:0098917	retrograde trans-synaptic signaling	3034-09-01	15/23210	2.61753447703527e-05	0.000328417887870286	0.000257521451817024	Tenm2/Cadm1/Cnr1/Nlgn1/Gucy1a1/Nos1/Abhd6/Plcb1/Syt4	9
GO:0048640	negative regulation of developmental growth	34/3034	127/23210	2.71178134781171e-05	0.000339503234392339	0.000266213775334376	Fgfr3/Pak1/Wnt3/Ptch1/Mecp2/Sema3e/Nkd1/Fgf13/Map2/Apc/Kcnk2/Ankrd26/Slit1/Spg20/Bcl11a/Tomm70a/Cdk5r1/Aatk/Sema4f/Bbs2/Slit2/Sema6a/Ptprs/Sema6c/Ppara/Rgs4/Fstl4/Sema5a/Sema3c/Gnas/Sema4g/Trim46/Cdk5/Nog	34
GO:0051924	regulation of calcium ion transport	60/3034	272/23210	2.75154849673904e-05	0.000343734659278094	0.000269531751364551	Trpc1/Atp2b2/Atp1a2/Oprl1/Akap6/Atp1b1/Gstm7/Wnk3/Prkce/Cacnb4/Fgf14/Ank2/Grin1/Ryr2/Nos1/Homer2/Adcyap1r1/Pdpk1/Jph4/Cacna1a/Gnb5/Cacna1b/Akap5/Glp1r/Epb41/Cacnb1/Pde4d/Bin1/Drd2/Stac2/Cacna1g/Jph3/Gnao1/Cacna1c/Cacna2d1/Thy1/Gjc2/Snca/Cx3cl1/Myo5a/Ubqln1/Ntsr1/Tspan13/Nos1ap/Grin3b/Rem2/Oprd1/Slc8a1/Ppp2ca/Cacnb2/Crhr1/Pacsin3/Rgs4/Cask/Cbarp/Trpc3/Trpc4/Hpca/Stim1/Camk2a	60
GO:0048284	organelle fusion	33/3034	122/23210	2.81671018979997e-05	0.000351113289676581	0.00027531753734887	Miga1/Syt7/Snap25/Opa1/Syt3/Syt2/Gdap1/Vamp1/Stxbp1/Rab3a/Stxbp6/Cplx1/Mfn1/Snph/Syt1/Stx1b/Syt9/Snap47/Kif5b/Dnm1l/Mfn2/Snca/Cplx2/Nkd2/Vps41/Prkn/Vamp2/Pld6/Doc2b/Vti1a/Vamp4/Miga2/Syt4	33
GO:1901385	regulation of voltage-gated calcium channel activity	15/3034	37/23210	2.93738605487065e-05	0.000363109264880719	0.000284723909731822	Oprl1/Cacnb4/Fgf14/Cacna1a/Gnb5/Cacnb1/Drd2/Stac2/Cacna2d1/Nos1ap/Rem2/Cacnb2/Crhr1/Cbarp/Hpca	15
GO:0007271	synaptic transmission, cholinergic	14/3034	33/23210	2.93816491464516e-05	0.000363109264880719	0.000284723909731822	Chrna4/Lynx1/Chrnb2/Cacna1a/Camk2b/Htr2c/Chrna5/Lypd1/Tacr1/Slc5a7/Chrna7/Chrna3/Ric3/Chrm3	14
GO:0014044	Schwann cell development	14/3034	33/23210	2.93816491464516e-05	0.000363109264880719	0.000284723909731822	Ntrk2/Adam22/Nrg1/Ntrk3/Ppp3r1/Cntnap1/Fa2h/Pou3f2/Nf1/Itgb4/Sh3tc2/Myoc/Cdk5/Pard3	14
GO:0086091	regulation of heart rate by cardiac conduction	14/3034	33/23210	2.93816491464516e-05	0.000363109264880719	0.000284723909731822	Scn4b/Ank2/Scn2b/Kcnd3/Kcnh2/Bin1/Cacna1g/Cacna1c/Cacna2d1/Hcn4/Scn1b/Scn3b/Cacnb2/Ctnna3	14
GO:0015711	organic anion transport	86/3034	429/23210	2.96972159831362e-05	0.000366223269479403	0.000287165685940841	Dpysl2/Ntrk2/Acsl6/Pak1/Grm7/Epm2a/Mapk9/Slc4a10/Atp8a2/Slc6a1/Slc6a15/Ano3/Apba1/Gabbr1/Slc6a17/Cacnb4/Slc25a12/Slc6a5/Stxbp1/Sv2a/Acsl3/Slc32a1/Atp9a/Slc4a4/Myo6/Slc13a5/Slc5a6/Ano4/Cacna1a/Xk/Slc7a14/Atp10b/Slc27a2/Abat/Slc6a9/Slc1a2/Htr2c/Rab3gap1/Abcb4/Atp8a1/Slc6a7/Tmem30a/Slc1a1/Nf1/Slc38a11/Grin2b/Osbpl2/Drd2/Pitpnm2/Map2k6/Snca/Slc25a14/Prelid3a/Slc22a7/Slc25a42/Grik1/Kcnj10/Ntsr1/Xkr4/L…	86
GO:0009612	response to mechanical stimulus	43/3034	176/23210	2.99319997163129e-05	0.000368329885397961	0.000288817541122317	Cntnap2/Lrp11/Atp2b2/Strbp/Atp1a2/Habp4/Scn1a/Mapk9/Atp8a2/Etv1/Ano3/Tmem150c/Kcna1/Phf24/Mapk8/Nrxn1/D130043K22Rik/Bace1/Ryr2/Nos1/Got1/Nrxn2/Gsk3b/P2ry1/Kalrn/Clcn6/Pkd2l1/Tacr1/Grm8/Grin2b/Drd2/Slc12a2/Foxp2/Whrn/Pax2/Pdzd7/Asic2/Pkd1l1/Slc8a1/Col11a1/Kcnk4/Htr2a/Htr7	43
GO:0021543	pallium development	39/3034	155/23210	3.40609532267752e-05	0.000418245265742001	0.000327957556599406	Ntrk2/Tacc2/Reln/Dixdc1/Phactr1/Btbd3/Dab1/Kcna1/Pafah1b1/Epha5/Robo1/Grin1/Fgf13/Kirrel3/Pou3f3/Dcx/Gsk3b/Fbxo45/Bbs4/Pou3f2/Nf1/Plcb1/Bmerb1/Cdk5r1/Kif3a/Bcan/Ccdc85c/Bbs1/Tsc1/Bbs2/Slit2/Cul5/Ptprs/Fat4/Lhx5/Neurod6/Usp9x/Cdk5/Cdk5r2	39
GO:0008016	regulation of heart contraction	43/3034	177/23210	3.46033145652205e-05	0.000424001039534266	0.000332470816315333	Adra1a/Scn4b/Atp1a2/Akap6/Atp1b1/Cacna2d2/Chga/Ank2/Kcnn2/Atp2a2/Ryr2/Thrb/Apln/Scn2b/Nos1/Fgf13/Kcnd3/Cacna1b/Kcnh2/Chrm2/Glp1r/Tacr3/Slc1a1/Pde4d/Edn3/Bin1/Drd2/Cacna1g/Gnao1/Cacna1c/Cacna1h/Cacna2d1/Cacna1e/Hcn4/Sptbn4/Scn1b/Scn3b/Chrna7/Slc8a1/Cacnb2/Rgs4/Ctnna3/Dlg1	43
GO:0060291	long-term synaptic potentiation	55/3034	245/23210	3.49400522925034e-05	0.000427218176544644	0.000334993461470197	Ntrk2/Grin2a/Slc8a3/Reln/Pak1/Ppp1r9a/Snap25/Nsg1/Mecp2/Prkcz/Rasgrf2/Mir124-2hg/Nlgn1/Rims1/Tshz3/Slc24a2/Rab3a/Cpeb3/Mpp2/Nos1/Camk2b/Epha4/Gsk3b/Snap47/Kalrn/Nlgn3/Nf1/Grin2b/Calb2/Drd2/Calb1/Shank2/Adcy1/Snca/Lrrtm1/Mme/Cyp46a1/Paip2/Unc13a/Braf/Shank1/Chrna7/App/Arc/Crhr1/Mapk1/Crtc1/Vamp2/Grin2c/Slc8a2/Lrrtm2/Grin2d/Htr7/Ptpn5/Mir124a-1hg	55
GO:0045761	regulation of adenylate cyclase activity	3034-12-01	26/23210	3.96516186216293e-05	0.000482777318481952	0.000378558904833181	Akap6/Gabbr1/Npr3/Akap5/Galr1/Nf1/Drd2/Cacna1c/Gng7/Crhr1/Hpca/Stim1	12
GO:0099500	vesicle fusion to plasma membrane	3034-12-01	26/23210	3.96516186216293e-05	0.000482777318481952	0.000378558904833181	Syt7/Snap25/Syt2/Vamp1/Stxbp1/Rab3a/Cplx1/Syt1/Stx1b/Syt9/Snap47/Cplx2	12
GO:0051968	positive regulation of synaptic transmission, glutamatergic	15/3034	38/23210	4.26869359331506e-05	0.000518637265905093	0.000406677670782181	Gria4/Ntrk2/Reln/Cacng2/Nrxn1/Nlgn1/Tshz3/Stxbp1/Cckbr/Rab3gap1/Cacng3/Cacng7/Nlgn3/Shank2/Shank1	15
GO:0021692	cerebellar Purkinje cell layer morphogenesis	3034-10-01	19/23210	4.29304207214624e-05	0.000519403976753996	0.000407278869737006	Atp2b2/Faim2/Lhx1/Agtpbp1/Cend1/Cacna1a/Whrn/Sptbn2/Rora/Lhx5	10
GO:0050774	negative regulation of dendrite morphogenesis	3034-10-01	19/23210	4.29304207214624e-05	0.000519403976753996	0.000407278869737006	Nlgn1/Trpc5/Ppp3ca/Cit/Dnm3/Gsk3b/Nlgn3/Ngef/Ube3a/Rapgef2	10
GO:0022011	myelination in peripheral nervous system	13/3034	30/23210	4.31826624507741e-05	0.000520269776263616	0.000407957766821892	Ntrk2/Adam22/Nrg1/Ntrk3/Ppp3r1/Cntnap1/Fa2h/Pou3f2/Nf1/Itgb4/Sh3tc2/Myoc/Pard3	13
GO:0032292	peripheral nervous system axon ensheathment	13/3034	30/23210	4.31826624507741e-05	0.000520269776263616	0.000407957766821892	Ntrk2/Adam22/Nrg1/Ntrk3/Ppp3r1/Cntnap1/Fa2h/Pou3f2/Nf1/Itgb4/Sh3tc2/Myoc/Pard3	13
GO:0051953	negative regulation of amine transport	14/3034	34/23210	4.39567373660325e-05	0.000528490293300587	0.000414403699154554	Grm7/Chga/Gabbr1/Cnr1/Abat/P2ry1/Drd2/Snca/Npy5r/Ghsr/Crhr1/Rgs4/Trh/Syt4	14
GO:0006892	post-Golgi vesicle-mediated transport	28/3034	99/23210	4.66631713267088e-05	0.000559860840980242	0.000439002203928905	Steap2/Nbea/Prepl/Sorl1/Nsf/Ank3/Stxbp6/Acsl3/Eps15/Sptbn1/Exoc6b/Ccdc91/Rbsn/Dop1a/Rabep1/Arl3/Dop1b/Myo5a/Sort1/Bbs1/Bbs2/Gbf1/Cnst/Vamp2/Trim23/Gopc/Vti1a/Vamp4	28
GO:0018107	peptidyl-threonine phosphorylation	33/3034	125/23210	4.79067530569639e-05	0.000573586259573919	0.000449764680193402	Ttbk2/Prkag2/Wnk3/Stk39/Mapk8/Dmtn/Trpc5/Cit/Prkcb/Ttbk1/Lmtk2/Akt3/Map3k12/Pdpk1/Prkaca/Tnks/Mtor/Gsk3b/Ube2k/Cdc42bpa/Cab39/Cdk5r1/Rptor/Sbk1/Map3k10/App/Mapk1/Cdk5/Hipk2/Dcaf1/Nlk/Camk2a/Pard3	33
GO:1903793	positive regulation of anion transport	21/3034	65/23210	4.87323355005388e-05	0.00058226041524399	0.000456566322990416	Dpysl2/Acsl6/Mapk9/Atp8a2/Slc6a1/Gabbr1/Stxbp1/Abat/Htr2c/Rab3gap1/Abcb4/Atp8a1/Tcaf1/Grin2b/Map2k6/Grik1/Ntsr1/Cck/Trh/Cftr/Syt4	21
GO:0031333	negative regulation of protein-containing complex assembly	35/3034	136/23210	5.10591558276229e-05	0.000608798506027495	0.00047737556609023	Dnajc15/Impact/Pfn2/Sorl1/Prkcz/Ppm1a/Sptb/Dmtn/Add2/Stxbp1/Map2/Sptbn1/Akain1/Traf3ip1/Svip/Fhod3/Gsk3b/Bbs4/Sptan1/Fkbp4/Crbn/Snca/Inpp5j/Stmn1/Hip1r/Slit2/Oprd1/Kank4/Clip3/Stmn2/Pfn4/Add1/Cryab/Tmod1/Tmod2	35
GO:0007623	circadian rhythm	48/3034	208/23210	5.1614542976164e-05	0.000614149076445721	0.000481571094753684	Kcnma1/Ntrk2/Kcna2/Mapk10/Nr1d2/Cry2/Ptgds/Oprl1/Kcnd2/Mapk9/Ppargc1a/Mapk8/Nlgn1/Fbxw7/Btrc/Ntrk3/Cipc/Nr1d1/Ankfn1/Chrnb2/Gpr176/Hcrtr2/Mycbp2/Mtor/Gsk3b/Fbxl21/Drd2/Prkaa2/Rorb/Adcy1/Ube3a/Prkg2/Rora/Prkcg/Phlpp1/Per3/Ppp1cb/Fbxw11/Maged1/Ppara/Hs3st2/Crtc1/Ciart/Usp9x/Lgr4/Htr7/Mttp/Dbp	48
GO:0021885	forebrain cell migration	22/3034	70/23210	5.22741547369596e-05	0.000620715169340516	0.000486719747849282	Reln/Nrg3/Dixdc1/Dab1/Nrg1/Pafah1b1/Robo1/Fgf13/Pou3f3/Dcx/Fbxo45/Slit1/Pou3f2/Bmerb1/Drd2/Cdk5r1/Foxb1/Cntn2/Slit2/Cul5/Cdk5/Cdk5r2	22
GO:0006828	manganese ion transport	3034-09-01	16/23210	5.28665281445719e-05	0.000621343542009367	0.000487212472052016	Slc30a10/Trpc1/Trpc5/Ryr2/Trpc7/Hrh1/Trpc3/Trpc4/Atp2c1	9
GO:0032230	positive regulation of synaptic transmission, GABAergic	3034-09-01	16/23210	5.28665281445719e-05	0.000621343542009367	0.000487212472052016	Adra1a/Erbb4/Prkce/Car7/Nlgn1/Cckbr/Kif5b/Tacr1/Grik1	9
GO:0032252	secretory granule localization	3034-09-01	16/23210	5.28665281445719e-05	0.000621343542009367	0.000487212472052016	Kif1b/Kif1a/Mecp2/Map2/Sybu/Kif5b/Kif5a/Myo5a/Trim46	9
GO:0044065	regulation of respiratory system process	3034-09-01	16/23210	5.28665281445719e-05	0.000621343542009367	0.000487212472052016	Glra1/Atp1a2/Mecp2/Nlgn1/Tshz3/Pbx3/Fto/Nlgn3/Gls	9
GO:0098885	modification of postsynaptic actin cytoskeleton	3034-09-01	16/23210	5.28665281445719e-05	0.000621343542009367	0.000487212472052016	Pfn2/Itsn1/Wasf3/Myh10/Wasf1/Kalrn/Cttnbp2/Ctnna2/Cabp1	9
GO:0034454	microtubule anchoring at centrosome	3034-07-01	10/23210	5.41214027418324e-05	0.000633506419492302	0.000496749717078436	Bbs4/Kif3a/Dctn1/Cep19/Pcm1/Ccdc120/Hook3	7
GO:1990504	dense core granule exocytosis	3034-07-01	10/23210	5.41214027418324e-05	0.000633506419492302	0.000496749717078436	Cadps/Stxbp1/Unc13c/Unc13a/Cadps2/Unc13b/Syt4	7
GO:0015849	organic acid transport	64/3034	302/23210	5.5170193578366e-05	0.000644472910380953	0.000505348842641593	Dpysl2/Ntrk2/Acsl6/Pak1/Grm7/Epm2a/Mapk9/Slc6a1/Slc6a15/Stk39/Apba1/Gabbr1/Slc6a17/Cacnb4/Slc25a12/Slc6a5/Stxbp1/Sv2a/Acsl3/Slc32a1/Myo6/Slc13a5/Slc5a6/Cacna1a/Xk/Slc7a14/Slc27a2/Abat/Slc6a9/Slc1a2/Htr2c/Rab3gap1/Abcb4/Slc6a7/Slc1a1/Nf1/Slc38a11/Grin2b/Drd2/Map2k6/Snca/Slc25a14/Grik1/Kcnj10/Ntsr1/Lrp2/Slc7a4/Npy5r/Slc22a6/Stard10/Slc27a5/Slc25a29/Sfxn4/Rgs4/Slc16a11/Pnpla8/Cck/Trh/Slc7a10/Trpc4/S…	64
GO:0022406	membrane docking	24/3034	80/23210	5.66757116203378e-05	0.000660719480205517	0.000518088222568185	Rims2/Rab3c/Ppfia3/Nsf/Nrxn1/Ndrg4/Rims1/Stxbp1/Unc13c/Rab3a/Syt1/Stx1b/Kcnb1/Exoc6b/Pdzd8/Vapb/Ncam1/Unc13a/Rab3b/Vamp2/Cftr/Unc13b/Rab15/Camk2a	24
GO:0002087	regulation of respiratory gaseous exchange by nervous system process	3034-08-01	13/23210	5.89090616171821e-05	0.000685368254249195	0.000537416000718153	Glra1/Atp1a2/Mecp2/Nlgn1/Tshz3/Pbx3/Nlgn3/Gls	8
GO:0042552	myelination	39/3034	159/23210	6.24614765346105e-05	0.000725233151941173	0.000568675157753563	Tenm4/Ntrk2/Fgfr3/Slc8a3/Adam22/Amigo1/Nrg1/Wasf3/Epb41l3/Ntrk3/Atrn/Ppp3r1/Mpdz/B4galt6/Xk/Cntnap1/Mtor/Fa2h/Ugt8a/Pou3f2/Nf1/Hes5/Mal2/Myo5a/Itgb4/Kcnj10/Sh3tc2/Tsc1/Plp1/Cntn2/Ptprz1/Mbp/Omg/Tspan2/Myoc/Dlg1/Gjc3/S100b/Pard3	39
GO:0010035	response to inorganic substance	95/3034	494/23210	6.27053599868548e-05	0.000725875580599561	0.000569178903642284	Kcnma1/Slc30a10/Trpc1/Grin2a/Lrp11/Kcnq3/Glra1/Syt7/Impact/Ptch1/Tigar/Mapk9/Syt3/Kcnc2/Mecp2/Syt2/Kcna1/Mapk8/Ahcyl1/Nrxn1/Abcc8/Slc25a12/Dmtn/Nlgn1/Ank3/Cpne4/Nefl/Ppp3ca/Dlg2/Syt1/Ryr2/Cpne9/Syt9/Dlg4/Kcnh1/Glra2/Cpne6/Nptx1/Abat/Nefh/Camk2b/Alg2/Rnf112/Gsk3b/Syt10/Pkd2l1/Mapt/Ncam1/Tacr1/Plcb1/Hsph1/Pde1c/Syt11/Prkaa2/Cacna1g/Glud1/Glrx2/Snca/Gpr37/Ngb/Rasal1/Ucp3/Syt13/Kcnmb2/Pax2/Slc25a23/B…	95
GO:1905144	response to acetylcholine	3034-12-01	27/23210	6.28949322311479e-05	0.000725875580599561	0.000569178903642284	Chrm5/Chrna4/Chrnb2/Chrm2/Lypd1/Plcb1/Cdk5r1/Oprm1/Rgs8/Chrna7/Chrna3/Chrm3	12
GO:1905145	cellular response to acetylcholine	3034-12-01	27/23210	6.28949322311479e-05	0.000725875580599561	0.000569178903642284	Chrm5/Chrna4/Chrnb2/Chrm2/Lypd1/Plcb1/Cdk5r1/Oprm1/Rgs8/Chrna7/Chrna3/Chrm3	12
GO:0031032	actomyosin structure organization	47/3034	204/23210	6.40970459398685e-05	0.000736781100171927	0.000577730219928088	Pak1/Ppp1r9a/Ppm1e/Phactr1/Pfn2/Six4/Clasp2/Epb41l3/Cit/Myh10/Coro2b/Frmd5/Bag4/Lurap1/Fhod3/Mtor/Epb41/Kctd13/Limk1/Myh14/Epb41l1/Cdc42bpa/Bbs4/Tacr1/Nebl/Ttc8/Ldb3/Stmn1/Tsc1/Lpar1/Clasp1/Braf/Myom1/Mypn/Tmeff2/Actn2/Epb41l4b/Prkar1a/Kank4/Prkcq/Anln/Cul3/Myoc/Tmod1/Tmod2/Limch1/Cfl2	47
GO:0008015	blood circulation	94/3034	488/23210	6.41692283829726e-05	0.000736781100171927	0.000577730219928088	Kcnma1/Adra1a/Kl/Scn4b/Ptprm/Atp1a2/Oprl1/Akap6/Atp1b1/Scn1a/Cacna2d2/Mecp2/Stk39/Chga/Abcc8/Cnr1/Ncald/Atp1a3/Ar/Npr3/Ank2/Kcnn2/Atp2a2/Ryr2/Thrb/Coro2b/Apln/Scn2b/Gucy1a1/Nos1/Fgf13/Arhgap35/Kcnd3/Cacna1b/Kcnh2/Abat/Htr2c/Wdr35/Mtor/P2ry1/Adra2c/Chrm2/Glp1r/Htr1a/Bbs4/Tacr3/Slc1a1/Tacr1/Pde4d/Edn3/Bin1/Drd2/Dnm1l/Cacna1g/Rps6ka2/Gnao1/Cacna1c/Map2k6/Cacna1h/Cacna2d1/Cx3cl1/Cacna1e/Rap1gds1/Hcn4…	94
GO:0031279	regulation of cyclase activity	14/3034	35/23210	6.44795406297363e-05	0.000736781100171927	0.000577730219928088	Akap6/Gabbr1/Mapk8/Npr3/Nos1/Akap5/Galr1/Nf1/Drd2/Cacna1c/Gng7/Crhr1/Hpca/Stim1	14
GO:0033238	regulation of cellular amine metabolic process	14/3034	35/23210	6.44795406297363e-05	0.000736781100171927	0.000577730219928088	Atcay/Pnkd/Chrnb2/Apc/Cacna1a/Abat/Htr2c/Htr1a/Tacr3/Snca/Gpr37/Fh1/Chrna7/Prkn	14
GO:0060292	long-term synaptic depression	14/3034	35/23210	6.44795406297363e-05	0.000736781100171927	0.000577730219928088	Gria1/Sorcs3/Ppp1r9a/Stau2/Stxbp1/Slc24a2/Kcnb1/Grid2/Cbln1/Abhd6/Mapt/Shank2/Grid2ip/Arc	14
GO:0006099	tricarboxylic acid cycle	13/3034	31/23210	6.54935240335997e-05	0.000746885554276238	0.000585653398862204	Sucla2/Idh3a/Dlat/Pdhb/Mdh1/Sdha/Aco2/Pdha1/Suclg1/Idh3b/Fh1/Dhtkd1/Ogdhl	13
GO:0008064	regulation of actin polymerization or depolymerization	42/3034	176/23210	6.58942544722403e-05	0.000749970378469628	0.000588072293917019	Plekhh2/Actr3b/Ppp1r9a/Shroom2/Pak3/Prkce/Pfn2/Sptb/Dmtn/Add2/Cit/Rhobtb2/Nckap1/Sptbn1/Arhgap35/Bag4/Fhod3/Mtor/Wasf1/Bbs4/Sptan1/Bin1/Abi2/Fmn2/Pdxp/Wasl/Spire2/Hip1r/Gba2/Slit2/Actn2/Nphs1/Ctnna2/Kank4/Pfn4/Add1/Sema5a/Jmy/Dlg1/Tmod1/Tmod2/Cfl2	42
GO:0007224	smoothened signaling pathway	36/3034	143/23210	6.61228748493835e-05	0.000751088039955818	0.000588948682869003	Fgfr3/Ttbk2/Fgf9/Ptch1/Dync2h1/Mosmo/Gpr161/Cc2d2a/Ptpdc1/Fgfr2/Prkacb/Prkaca/Traf3ip1/Rpgrip1l/Arl6/Ptchd1/Fgf10/Pkd2l1/Gli1/Dzip1/Hes5/Kif3a/Arl3/Rora/Megf8/Dcdc2a/Shox2/Ift172/Map3k10/Wdr19/Hhip/Fbxl17/Ttc21b/Hipk2/Ift80/Bbs7	36
GO:1903522	regulation of blood circulation	53/3034	239/23210	6.7665596674142e-05	0.000767098762296031	0.000601503128330023	Adra1a/Scn4b/Atp1a2/Akap6/Atp1b1/Cacna2d2/Chga/Ank2/Kcnn2/Atp2a2/Ryr2/Thrb/Apln/Scn2b/Nos1/Fgf13/Kcnd3/Cacna1b/Kcnh2/Htr2c/Adra2c/Chrm2/Glp1r/Tacr3/Slc1a1/Tacr1/Pde4d/Edn3/Bin1/Drd2/Cacna1g/Gnao1/Cacna1c/Cacna1h/Cacna2d1/Cx3cl1/Cacna1e/Hcn4/Sptbn4/Scn1b/Asic2/Scn3b/Chrna7/Slc8a1/Hrh1/Cacnb2/Rgs4/Htr2a/Ctnna3/Bmpr2/Chrm3/Dlg1/Dock5	53
GO:0047496	vesicle transport along microtubule	17/3034	48/23210	6.86679828798843e-05	0.00077693303223036	0.000609214448463868	Dync1i1/Ap3s2/Kif1b/Kif1a/Mecp2/Prkcz/Pafah1b1/Map2/Sybu/Madd/Ap3b2/Kif5b/Kif5a/Dync1h1/Borcs5/Trim46/Bloc1s5	17
GO:0046942	carboxylic acid transport	63/3034	299/23210	7.49267282622995e-05	0.000843240837843751	0.000661208213112601	Dpysl2/Ntrk2/Acsl6/Pak1/Grm7/Epm2a/Mapk9/Slc6a1/Slc6a15/Apba1/Gabbr1/Slc6a17/Cacnb4/Slc25a12/Slc6a5/Stxbp1/Sv2a/Acsl3/Slc32a1/Myo6/Slc13a5/Slc5a6/Cacna1a/Xk/Slc7a14/Slc27a2/Abat/Slc6a9/Slc1a2/Htr2c/Rab3gap1/Abcb4/Slc6a7/Slc1a1/Nf1/Slc38a11/Grin2b/Drd2/Map2k6/Snca/Slc25a14/Grik1/Kcnj10/Ntsr1/Lrp2/Slc7a4/Npy5r/Slc22a6/Stard10/Slc27a5/Slc25a29/Sfxn4/Rgs4/Slc16a11/Pnpla8/Cck/Trh/Slc7a10/Trpc4/Slc17a8…	63
GO:0043949	regulation of cAMP-mediated signaling	20/3034	62/23210	7.49677563771489e-05	0.000843240837843751	0.000661208213112601	Gnai1/Oprl1/Pde4a/Chga/Pde11a/Mrap2/Nos1/Pde10a/Adcyap1r1/Pde4d/Gpr61/Aplp1/Rasd2/Lpar1/Oprm1/Crhr1/Rapgef2/Gnas/Gpr62/Pex5l	20
GO:0061951	establishment of protein localization to plasma membrane	20/3034	62/23210	7.49677563771489e-05	0.000843240837843751	0.000661208213112601	Nsg1/Prepl/Nsf/Ank3/Acsl3/Arhgap44/Sptbn1/Arl6/Myo5b/Grip1/Snx27/Bbs1/Lrrc7/Bbs2/Grip2/Rab11a/Cnst/Vamp2/Gopc/Vamp4	20
GO:0006939	smooth muscle contraction	30/3034	112/23210	7.7615292167059e-05	0.000871318650273085	0.000683224794083684	Kcnma1/Adra1a/Atp1a2/Tshz3/Gucy1a1/Chrnb2/Abat/Adra2c/Chrm2/Tacr3/Tacr1/Pde4d/Edn3/Drd2/Cacna1g/Cacna1c/Rap1gds1/Myh11/Bbs2/Grip2/Sstr2/Slc8a1/Ghsr/Htr2a/Chrna3/Chrm3/Dlg1/Htr7/Dock5/Htr1d	30
GO:0043010	camera-type eye development	72/3034	354/23210	7.92146443850371e-05	0.000887543068119511	0.00069594680403811	Ntrk2/Fgfr3/Ptprm/Sox1/Tenm3/Shroom2/Atp8a2/Megf11/Lhx1/Agtpbp1/Nhs/Sos1/Ntrk3/Cc2d2a/Dscam/Myh10/Fgfr2/Thrb/Fat3/Ephb1/Arhgap35/Apc/Tub/Traf3ip1/Rpgrip1l/Arl6/Vsx2/Dcx/Rab3gap1/Zeb1/Fgf10/Ttll5/Ahi1/Bbs4/Frs2/Rab11fip4/Nf1/Calb1/Mfn2/Hes5/Ttc8/Ache/Rorb/Foxp2/Cacna1c/Nectin1/Acvr2b/Thy1/Abi2/Slc25a25/Celf4/Nphp4/Gpm6a/Lmx1b/Pax2/Pds5b/Miat/Tspan12/Cdkn1c/Hcn1/Cep290/Wdr19/Rs1/Bmpr2/Cryab/Dlg1/Tm…	72
GO:0051930	regulation of sensory perception of pain	18/3034	53/23210	7.97791654776031e-05	0.000891326380323754	0.000698913402653769	Oprl1/Grm1/Nos1/Cckbr/Htr2c/Mtor/Adra2c/Ncam1/Oprk1/Grm3/Kcnj10/Ntsr1/Oprm1/Kcnc4/Oprd1/Tafa4/Cck/Grin2d	18
GO:0090150	establishment of protein localization to membrane	50/3034	223/23210	7.98618531423957e-05	0.000891326380323754	0.000698913402653769	Pak1/Mapk10/Snap25/Clstn1/Nsg1/Prepl/Cacng2/Nsf/Dmtn/Ank3/Cplx1/Acsl3/Arhgap44/Stx1b/Kcnb1/Sptbn1/Mtcl1/Arl6/Rab3gap1/Snap47/Hsp90aa1/Tcaf1/Cacnb1/Sgtb/Cdk5r1/Myo5b/Zdhhc22/Grip1/Snx27/Bbs1/Tram1l1/Lrrc7/Braf/Bbs2/Grip2/Grin3b/Golga7b/Rab11a/Gdi1/Agk/Reep2/Cnst/Vamp2/Gopc/Cdk5/Zdhhc20/Hpca/Vamp4/Sec62/Pard3	50
GO:0015698	inorganic anion transport	35/3034	139/23210	8.25239192178158e-05	0.000919255804207739	0.000720813628106342	Aqp6/Gabra5/Glrb/Glra1/Gabrg2/Gabra3/Car7/Gabrb3/Gabrg3/Clcn3/Grm5/Gabra1/Slc12a5/Clcn4/Gabrb1/Gabra2/Clcn5/Glra2/Ano4/Gabrq/Gabrg1/Mtor/Clcn6/Slc1a1/Ttyh1/Gabrb2/Slc12a2/Slc25a14/Ano1/Prkg2/Glra3/Ank/Slc34a3/Gabrr2/Cftr	35
GO:1903169	regulation of calcium ion transmembrane transport	39/3034	161/23210	8.35646324478421e-05	0.00092905157966626	0.000728494763668447	Trpc1/Atp1a2/Oprl1/Akap6/Atp1b1/Gstm7/Prkce/Cacnb4/Fgf14/Ank2/Ryr2/Pdpk1/Cacna1a/Gnb5/Cacnb1/Pde4d/Bin1/Drd2/Stac2/Jph3/Cacna1c/Cacna2d1/Thy1/Gjc2/Snca/Cx3cl1/Myo5a/Ubqln1/Ntsr1/Tspan13/Nos1ap/Rem2/Slc8a1/Ppp2ca/Cacnb2/Crhr1/Cbarp/Hpca/Stim1	39
GO:0060042	retina morphogenesis in camera-type eye	22/3034	72/23210	8.40178631342627e-05	0.000932290700944545	0.000731034647289295	Ntrk2/Ptprm/Atp8a2/Megf11/Lhx1/Dscam/Thrb/Fat3/Arl6/Vsx2/Ahi1/Bbs4/Calb1/Ttc8/Rorb/Thy1/Miat/Tspan12/Hcn1/Rs1/Rpgr/Hipk2	22
GO:0043954	cellular component maintenance	19/3034	58/23210	8.9085853896197e-05	0.000984732116292128	0.000772155395928245	Adgrb3/Shroom2/Zfp804a/Rassf8/Cadm1/Rab3a/Camsap3/Grin1/Lnpk/Grin2b/Shank2/Kifc3/Whrn/Syngap1/Itga3/C1ql1/Mtss1/Abhd17b/Igf1r	19
GO:0061337	cardiac conduction	19/3034	58/23210	8.9085853896197e-05	0.000984732116292128	0.000772155395928245	Scn4b/Ank2/Kcnn2/Ryr2/Scn2b/Kcnd3/Kcnh2/Pde4d/Bin1/Cacna1g/Cacna1c/Cacna2d1/Hcn4/Sptbn4/Scn1b/Scn3b/Slc8a1/Cacnb2/Ctnna3	19
GO:0003015	heart process	50/3034	224/23210	8.9958742236846e-05	0.000992475855444438	0.000778227473676285	Adra1a/Scn4b/Atp1a2/Akap6/Atp1b1/Scn1a/Cacna2d2/Chga/Atp1a3/Ank2/Kcnn2/Atp2a2/Ryr2/Thrb/Apln/Scn2b/Nos1/Fgf13/Kcnd3/Cacna1b/Kcnh2/Mtor/Chrm2/Glp1r/Tacr3/Slc1a1/Pde4d/Edn3/Bin1/Drd2/Dnm1l/Cacna1g/Rps6ka2/Gnao1/Cacna1c/Map2k6/Cacna1h/Cacna2d1/Cacna1e/Hcn4/Sptbn4/Scn1b/Scn3b/Chrna7/Nedd4l/Slc8a1/Cacnb2/Rgs4/Ctnna3/Dlg1	50
GO:0007272	ensheathment of neurons	39/3034	162/23210	9.63731341313617e-05	0.00105918488447044	0.000830535848580839	Tenm4/Ntrk2/Fgfr3/Slc8a3/Adam22/Amigo1/Nrg1/Wasf3/Epb41l3/Ntrk3/Atrn/Ppp3r1/Mpdz/B4galt6/Xk/Cntnap1/Mtor/Fa2h/Ugt8a/Pou3f2/Nf1/Hes5/Mal2/Myo5a/Itgb4/Kcnj10/Sh3tc2/Tsc1/Plp1/Cntn2/Ptprz1/Mbp/Omg/Tspan2/Myoc/Dlg1/Gjc3/S100b/Pard3	39
GO:0008366	axon ensheathment	39/3034	162/23210	9.63731341313617e-05	0.00105918488447044	0.000830535848580839	Tenm4/Ntrk2/Fgfr3/Slc8a3/Adam22/Amigo1/Nrg1/Wasf3/Epb41l3/Ntrk3/Atrn/Ppp3r1/Mpdz/B4galt6/Xk/Cntnap1/Mtor/Fa2h/Ugt8a/Pou3f2/Nf1/Hes5/Mal2/Myo5a/Itgb4/Kcnj10/Sh3tc2/Tsc1/Plp1/Cntn2/Ptprz1/Mbp/Omg/Tspan2/Myoc/Dlg1/Gjc3/S100b/Pard3	39
GO:0034331	cell junction maintenance	3034-12-01	28/23210	9.70051316051515e-05	0.0010641001007887	0.000834390004182656	Adgrb3/Shroom2/Rassf8/Cadm1/Rab3a/Camsap3/Shank2/Kifc3/Whrn/Syngap1/C1ql1/Mtss1	12
GO:0030832	regulation of actin filament length	42/3034	179/23210	9.91156009008696e-05	0.0010849942664212	0.000850773691146481	Plekhh2/Actr3b/Ppp1r9a/Shroom2/Pak3/Prkce/Pfn2/Sptb/Dmtn/Add2/Cit/Rhobtb2/Nckap1/Sptbn1/Arhgap35/Bag4/Fhod3/Mtor/Wasf1/Bbs4/Sptan1/Bin1/Abi2/Fmn2/Pdxp/Wasl/Spire2/Hip1r/Gba2/Slit2/Actn2/Nphs1/Ctnna2/Kank4/Pfn4/Add1/Sema5a/Jmy/Dlg1/Tmod1/Tmod2/Cfl2	42
GO:0007216	G protein-coupled glutamate receptor signaling pathway	3034-09-01	17/23210	9.92866779656143e-05	0.0010849942664212	0.000850773691146481	Grm7/Grm1/Grm5/Homer2/Grik3/Grm8/Grm3/Grm4/Grid2ip	9
GO:0034332	adherens junction organization	18/3034	54/23210	0.000105159113628986	0.00114482294024448	0.000897686991281163	Cdh18/Rassf8/Cdh6/Cdh7/Cdh8/Camsap3/Mapre2/Cdh10/Cdh13/Cdh12/Cdh4/Kifc3/Abi2/Cdh20/Iqsec1/Cdh9/Add1/Mtss1	18
GO:0051931	regulation of sensory perception	18/3034	54/23210	0.000105159113628986	0.00114482294024448	0.000897686991281163	Oprl1/Grm1/Nos1/Cckbr/Htr2c/Mtor/Adra2c/Ncam1/Oprk1/Grm3/Kcnj10/Ntsr1/Oprm1/Kcnc4/Oprd1/Tafa4/Cck/Grin2d	18
GO:0003407	neural retina development	22/3034	73/23210	0.000105558872511887	0.00114617030712659	0.000898743498519127	Ntrk2/Ptprm/Atp8a2/Megf11/Lhx1/Thrb/Fat3/Arl6/Vsx2/Ahi1/Bbs4/Rab11fip4/Calb1/Ttc8/Rorb/Thy1/Gpm6a/Miat/Tspan12/Hcn1/Rs1/Hipk2	22
GO:0003254	regulation of membrane depolarization	16/3034	45/23210	0.000105779386843716	0.00114617030712659	0.000898743498519127	Ptpn3/Fgf12/Ank3/Scn2b/Got1/Mllt11/Fhl1/Cacna1g/Hcn4/Ntsr1/Scn1b/Scn3b/Nedd4l/Hcn1/Cck/Myoc	16
GO:0002027	regulation of heart rate	26/3034	93/23210	0.000105879945023675	0.00114617030712659	0.000898743498519127	Adra1a/Scn4b/Ank2/Ryr2/Scn2b/Kcnd3/Kcnh2/Tacr3/Slc1a1/Pde4d/Edn3/Bin1/Drd2/Cacna1g/Cacna1c/Cacna2d1/Cacna1e/Hcn4/Sptbn4/Scn1b/Scn3b/Chrna7/Slc8a1/Cacnb2/Rgs4/Ctnna3	26
GO:1903350	response to dopamine	19/3034	59/23210	0.00011543492461833	0.00124492458965724	0.00097617943349623	Nsg1/Adcy5/Gnb5/Gnal/Htr2c/Caly/Htr5a/Htr1a/Drd2/Gnao1/Nsg2/Oprm1/Rgs8/Htr1b/Rgs4/Htr2a/Mapk1/Gnas/Htr7	19
GO:1903351	cellular response to dopamine	19/3034	59/23210	0.00011543492461833	0.00124492458965724	0.00097617943349623	Nsg1/Adcy5/Gnb5/Gnal/Htr2c/Caly/Htr5a/Htr1a/Drd2/Gnao1/Nsg2/Oprm1/Rgs8/Htr1b/Rgs4/Htr2a/Mapk1/Gnas/Htr7	19
GO:0006470	protein dephosphorylation	52/3034	238/23210	0.000117744727022883	0.00126746146341081	0.0009938512128444	Pptc7/Ptpn3/Ptprd/Ptprm/Magi2/Epm2a/Cry2/Ppm1e/Ptprt/Camta1/Ppp4r4/Ppm1a/Ptprn2/Ppp2r2b/Btrc/Ppp3ca/Ppp3r1/Ublcp1/Ptpdc1/Ptpru/Phlpp2/Ppm1k/Rprd1a/Ppp3cb/Ppp2r2c/Ptpn4/Ppp2r3a/Drd2/Ppp2r5e/Dusp8/Ppp1r2/Pdxp/Ptprr/Akap1/Pdp1/Tsc1/Ppp6r2/Dusp19/Phlpp1/Ppp1cb/Fbxw11/Pink1/Ptprz1/Ptprs/Ppm1b/Dusp15/Ppp1r16b/Ppp2ca/Slc39a10/Ptpn13/Ptpn5/Nsmf	52
GO:1904950	negative regulation of establishment of protein localization	47/3034	209/23210	0.000119267391713494	0.00128145691954853	0.00100482543293576	Acvr1c/Kcnj11/Vsnl1/Pde8b/Chga/Abcc8/Dmtn/Ppp3ca/Pkia/Siah3/Coro2b/Nos1/Kcnb1/Madd/Svip/Bag4/Stxbp5l/Mapt/Nf1/Hsph1/Pde1c/Cidea/Syt11/Drd2/Ndufaf2/Cx3cl1/Ndfip2/Akap1/Rab11fip3/Oprm1/Hdac9/Rptor/Eny2/Enho/Neo1/Gdi1/Prkn/Ube2j1/Ghsr/Srcin1/Ppp2ca/Gopc/Cdk5/Lgr4/Ndfip1/Dnaja1/Syt4	47
GO:0021702	cerebellar Purkinje cell differentiation	3034-08-01	14/23210	0.000121652630263966	0.00130222583213788	0.00102111090556136	Atp2b2/Faim2/Lhx1/Agtpbp1/Cend1/Cacna1a/Rora/Lhx5	8
GO:0099550	trans-synaptic signaling, modulating synaptic transmission	3034-08-01	14/23210	0.000121652630263966	0.00130222583213788	0.00102111090556136	Ntrk2/Pak1/Cnr1/Grm5/Gucy1a1/Efnb3/Gucy1b1/Syt4	8
GO:0060401	cytosolic calcium ion transport	41/3034	175/23210	0.000123361168583137	0.00131806487916565	0.00103353073571264	Adra1a/Trpc1/Grin2a/Slc8a3/Cacna1i/Akap6/Opa1/Gstm7/Atp2b3/Prkce/Ank2/Grin1/Atp2a2/Ryr2/Adcyap1r1/Pdpk1/Htr2c/Akap5/Glp1r/Plcb1/Grin2b/Pde4d/Drd2/Cacna1g/Jph3/Cacna2d1/Thy1/Snca/Cx3cl1/Myo5a/Ntsr1/Plch1/Slc25a23/Ryr3/Slc8a1/Htr2a/Grin2c/Slc8a2/Letm1/Trpc3/Grin2d	41
GO:0007635	chemosensory behavior	3034-10-01	21/23210	0.000127753578187927	0.00135494080439093	0.00106244615765476	Prkce/Cfap69/Grin1/Kalrn/Adcy3/Ubr3/Bbs1/Lmx1b/Prkcg/Shank1	10
GO:0022010	central nervous system myelination	3034-10-01	21/23210	0.000127753578187927	0.00135494080439093	0.00106244615765476	Tenm4/Fgfr3/B4galt6/Cntnap1/Fa2h/Hes5/Kcnj10/Plp1/Cntn2/Omg	10
GO:0032291	axon ensheathment in central nervous system	3034-10-01	21/23210	0.000127753578187927	0.00135494080439093	0.00106244615765476	Tenm4/Fgfr3/B4galt6/Cntnap1/Fa2h/Hes5/Kcnj10/Plp1/Cntn2/Omg	10
GO:2001224	positive regulation of neuron migration	3034-10-01	21/23210	0.000127753578187927	0.00135494080439093	0.00106244615765476	Reln/Mapk8/Mapk8ip3/Fbxo31/Tbc1d24/Sema6a/Ptprz1/Rapgef2/Shtn1/Nsmf	10
GO:0006839	mitochondrial transport	42/3034	181/23210	0.000129028018182904	0.00136594183219732	0.0010710723645601	Dnajc15/Opa1/Mpv17l/Gdap1/Slc25a12/Fbxw7/Ppp2r2b/Timm17a/Siah3/Nptx1/Bag4/Gsk3b/Hebp2/Kif5b/Hsp90aa1/Mfn2/Tomm70a/Tomm20/Rhot1/Slc25a14/Tmem14a/Slc25a33/Ucp3/Hip1r/Mff/Slc25a4/Atf2/Slc25a23/Pink1/Prkn/Mrs2/Bcl2l2/Agk/Slc25a29/Uqcrc2/Fbxo7/Slc25a36/Letm1/Ptpn5/Zfp13/Them4/Camk2a	42
GO:1904063	negative regulation of cation transmembrane transport	25/3034	89/23210	0.00013118077764823	0.00137413152077918	0.0010774941234576	Hecw2/Atp1a2/Oprl1/Gstm7/Prkce/Stk39/Fgf12/Kcnab1/Ank3/Hecw1/Nos1/Gnb5/Kcnh2/Bin1/Drd2/Ubqln1/Snx27/Ntsr1/Rem2/Actn2/Nedd4l/Ppp2ca/Crhr1/Rgs4/Cbarp	25
GO:0048846	axon extension involved in axon guidance	14/3034	37/23210	0.000131527468457224	0.00137413152077918	0.0010774941234576	Wnt3/Plxna4/Sema3e/Dscam/Slit1/Sema4f/Megf8/Slit2/Sema6a/Sema6c/Sema5a/Sema3c/Bmpr2/Sema4g	14
GO:0086065	cell communication involved in cardiac conduction	14/3034	37/23210	0.000131527468457224	0.00137413152077918	0.0010774941234576	Scn4b/Ank2/Kcnn2/Ryr2/Pde4d/Cacna1g/Cacna1c/Cacna2d1/Hcn4/Scn1b/Scn3b/Slc8a1/Cacnb2/Ctnna3	14
GO:1902284	neuron projection extension involved in neuron projection guidance	14/3034	37/23210	0.000131527468457224	0.00137413152077918	0.0010774941234576	Wnt3/Plxna4/Sema3e/Dscam/Slit1/Sema4f/Megf8/Slit2/Sema6a/Sema6c/Sema5a/Sema3c/Bmpr2/Sema4g	14
GO:0021766	hippocampus development	22/3034	74/23210	0.000131862425098238	0.00137413152077918	0.0010774941234576	Reln/Dab1/Kcna1/Pafah1b1/Epha5/Fgf13/Kirrel3/Dcx/Gsk3b/Bbs4/Cdk5r1/Kif3a/Bcan/Bbs1/Tsc1/Bbs2/Ptprs/Lhx5/Neurod6/Usp9x/Cdk5/Cdk5r2	22
GO:0016188	synaptic vesicle maturation	3034-07-01	11/23210	0.000131949076400571	0.00137413152077918	0.0010774941234576	Clcn3/Stxbp1/Unc13c/Rab3a/Dlg4/Unc13a/Unc13b	7
GO:0034776	response to histamine	3034-07-01	11/23210	0.000131949076400571	0.00137413152077918	0.0010774941234576	Gabrg2/Gabrb3/Gabra1/Gabrb1/Drd2/Gabrb2/Hrh1	7
GO:1902513	regulation of organelle transport along microtubule	3034-07-01	11/23210	0.000131949076400571	0.00137413152077918	0.0010774941234576	Fez1/Mecp2/Map2/Nefh/Rhot1/Borcs5/Trim46	7
GO:1904862	inhibitory synapse assembly	3034-07-01	11/23210	0.000131949076400571	0.00137413152077918	0.0010774941234576	Gabrg2/Gabrb3/Lhfpl4/Gabra1/Gabra2/Gabrb2/Plxnb1	7
GO:0046676	negative regulation of insulin secretion	18/3034	55/23210	0.000137375638458832	0.00142806191675887	0.00111978242255061	Acvr1c/Kcnj11/Vsnl1/Pde8b/Chga/Abcc8/Ppp3ca/Nos1/Kcnb1/Stxbp5l/Pde1c/Drd2/Ndufaf2/Rptor/Eny2/Enho/Prkn/Ghsr	18
GO:0021591	ventricular system development	13/3034	33/23210	0.000141201185612928	0.00145992392808771	0.00114476629741938	Mecp2/Myh10/Rpgrip1l/Bbs4/Uchl5/Bbs1/Celsr2/Spag6l/Rapgef2/Hydin/Ttc21b/Nme5/Kif27	13
GO:0035094	response to nicotine	13/3034	33/23210	0.000141201185612928	0.00145992392808771	0.00114476629741938	Chrna4/Atp1a2/Cnr1/Chrnb2/Abat/Htr2c/Chrna5/Lypd1/Tacr1/Chrna7/Ppara/Mapk1/Chrna3	13
GO:0048841	regulation of axon extension involved in axon guidance	13/3034	33/23210	0.000141201185612928	0.00145992392808771	0.00114476629741938	Wnt3/Plxna4/Sema3e/Dscam/Slit1/Sema4f/Megf8/Sema6a/Sema6c/Sema5a/Sema3c/Bmpr2/Sema4g	13
GO:0007005	mitochondrion organization	87/3034	454/23210	0.00014156088661759	0.00146101997496541	0.00114562573776544	Atpaf1/Miga1/Dnajc15/Epm2a/Opa1/Tigar/Mapk9/Mpv17l/Erbb4/Atcay/Clec16a/Fez1/Agtpbp1/Ppargc1a/Gdap1/Sdhaf3/Fbxw7/Ppp2r2b/Rab3a/Timm17a/Mfn1/Lpin1/Siah3/Akt3/Nptx1/Bag4/Wdr35/Mllt11/Gsk3b/Hebp2/Gabarapl1/Slc25a46/Mtfp1/Hsp90aa1/Myh14/Mapt/Ndufs1/Dnm1l/Mfn2/Tomm70a/Lyrm7/Tomm20/Snca/Rhot1/Tmem14a/Slc25a33/Atg2b/Cideb/Ddhd2/Ndufaf4/Hip1r/Mff/Rb1cc1/Slc25a4/Ttc19/Ndufaf1/Aars2/Atf2/Ndufb10/Pink1/Fundc…	87
GO:0086019	cell-cell signaling involved in cardiac conduction	3034-11-01	25/23210	0.000142492590921765	0.00146180024454089	0.00114623756848876	Scn4b/Ank2/Kcnn2/Ryr2/Cacna1g/Cacna1c/Cacna2d1/Hcn4/Scn1b/Scn3b/Cacnb2	11
GO:0001941	postsynaptic membrane organization	16/3034	46/23210	0.000142651803686748	0.00146180024454089	0.00114623756848876	Glrb/Reln/Magi2/Nrxn1/Nlgn1/Lhfpl4/Dlg4/Nrxn2/Lrrc4/Htr1a/Nlgn3/Snx27/Lrrtm4/Grip2/Fzd9/Gphn	16
GO:0030517	negative regulation of axon extension	16/3034	46/23210	0.000142651803686748	0.00146180024454089	0.00114623756848876	Wnt3/Sema3e/Map2/Slit1/Cdk5r1/Aatk/Sema4f/Slit2/Sema6a/Ptprs/Sema6c/Sema5a/Sema3c/Sema4g/Trim46/Cdk5	16
GO:1902667	regulation of axon guidance	16/3034	46/23210	0.000142651803686748	0.00146180024454089	0.00114623756848876	Wnt3/Plxna4/Sema3e/Dscam/Zswim5/Mycbp2/Slit1/Sema4f/Megf8/Slit2/Sema6a/Sema6c/Sema5a/Sema3c/Bmpr2/Sema4g	16
GO:0034766	negative regulation of ion transmembrane transport	28/3034	105/23210	0.000143828561594232	0.00147124100572146	0.00115364032764187	Hecw2/Atp1a2/Oprl1/Gstm7/Prkce/Stk39/Fgf12/Kcnab1/Ank3/Hecw1/Nos1/Gnb5/Kcnh2/Mtor/Bin1/Drd2/Crbn/Ubqln1/Snx27/Ntsr1/Rem2/Actn2/Nedd4l/Ppp2ca/Crhr1/Rgs4/Cbarp/Gopc	28
GO:1903531	negative regulation of secretion by cell	51/3034	234/23210	0.000145219363352606	0.0014828338892689	0.0011627306248277	Asic1/Ppp1r9a/Grm7/Cry2/Acvr1c/Kcnj11/Vsnl1/Pde8b/Chga/Gabbr1/Abcc8/Cnr1/Pnkd/Ppp3ca/Nos1/Kcnb1/Madd/Abat/P2ry1/Stxbp5l/Kalrn/Nf1/Pde1c/Cidea/Il1rapl1/Syt11/Oprk1/Edn3/Drd2/Ndufaf2/Snca/Cx3cl1/Npy5r/Rab11fip3/Oprm1/Hdac9/Rptor/Braf/Eny2/Enho/Neo1/Htr1b/Prkn/Ghsr/Srcin1/Crhr1/Cbarp/Trh/Lgr4/Htr7/Syt4	51
GO:0032272	negative regulation of protein polymerization	22/3034	75/23210	0.000163806939590341	0.00166635079998807	0.0013066312557825	Pfn2/Sptb/Dmtn/Add2/Map2/Sptbn1/Fhod3/Bbs4/Sptan1/Fkbp4/Snca/Inpp5j/Stmn1/Hip1r/Slit2/Kank4/Clip3/Stmn2/Pfn4/Add1/Tmod1/Tmod2	22
GO:0021675	nerve development	23/3034	80/23210	0.00016405988949353	0.00166635079998807	0.0013066312557825	Fgfr3/Kcna2/Gabra5/Plxna4/Gabrb3/Six4/Ephb1/Chrnb2/Col25a1/Nptx1/Fbxo45/Adarb1/Rnf165/Prrxl1/Gabrb2/Lrig2/Prkcg/Pax2/Unc13a/Pou4f1/Hoxa3/Mnx1/Unc13b	23
GO:0032410	negative regulation of transporter activity	23/3034	80/23210	0.00016405988949353	0.00166635079998807	0.0013066312557825	Hecw2/Atp1a2/Oprl1/Gstm7/Stk39/Fgf12/Kcnab1/Ank3/Hecw1/Gnb5/Drd2/Snca/Ubqln1/Snx27/Ndfip2/Rem2/Actn2/Nedd4l/Ppp2ca/Crhr1/Cbarp/Gopc/Ndfip1	23
GO:0016050	vesicle organization	55/3034	259/23210	0.000167538623499306	0.00169570286947715	0.00132964701657945	Syt7/Cadps/Snap25/Laptm4b/Shroom2/Syt3/Syt2/Clcn3/Vamp1/Synj1/Dnm1/Snap91/Stxbp1/Unc13c/Rab3a/Stxbp6/Pafah1b1/Cplx1/Dnm3/Snph/Syt1/Stx1b/Aktip/Syt9/Dlg4/Snx19/Aqp11/Vapb/Hook1/Snap47/Kif5b/Ccdc136/Pik3c3/Snca/Sort1/Sec23a/Wasl/Cplx2/Nkd2/Rab5a/Unc13a/Vps41/Rab11a/Gbf1/Prkn/Prkci/Vamp2/Doc2b/Cul3/Stam/Vti1a/Unc13b/Vamp4/Syt4/Hook3	55
GO:0051056	regulation of small GTPase mediated signal transduction	55/3034	259/23210	0.000167538623499306	0.00169570286947715	0.00132964701657945	Adra1a/Arhgef9/Reln/Arhgef28/Psd3/Chn1/Rit2/Rasgrf2/Sos1/Itsn1/Nrg1/Ssx2ip/Sipa1l1/Robo1/Arhgap44/Mapre2/Arfgef3/Psd2/Rasgrf1/Rap1gap/Adcyap1r1/Arhgap35/Ralgapa1/Auts2/Madd/Rasgef1a/Fgf10/Ralgapb/Kalrn/Kctd13/Stmn3/Cdc42bpa/Nf1/Mfn2/Arhgap26/Ngef/Iqsec3/Rap1gap2/Stmn1/Rasal1/Lpar1/Arhgef4/Cgnl1/Arhgef17/Iqsec1/Slit2/Syngap1/Sipa1l3/Itga3/Mcf2l/Trim67/Cul3/Myoc/Trio/Sos2	55
GO:0033604	negative regulation of catecholamine secretion	3034-09-01	18/23210	0.000175532992165029	0.00177349912610246	0.00139064919000549	Chga/Gabbr1/Cnr1/Abat/P2ry1/Drd2/Ghsr/Crhr1/Syt4	9
GO:1902905	positive regulation of supramolecular fiber organization	44/3034	195/23210	0.000178156801582425	0.00179685642786898	0.00140896428940659	Actr3b/Pak1/Ppm1e/Prkce/Pfn2/Mecp2/Mapk8/Rhobtb2/Map1b/Nckap1/Apc/Bag4/Mtor/Wasf1/Limk1/Htr1a/Mapt/Tacr1/Bin1/Abi2/Cx3cl1/Fmn2/Pdxp/Wasl/Dctn1/Spire2/Hip1r/Tsc1/Lpar1/Braf/Pde4dip/Actn2/Nphs1/Ctnna2/App/Stmn2/Prkcq/Sema5a/Jmy/Myoc/Dlg1/Mtss1/Limch1/Cfl2	44
GO:0016339	calcium-dependent cell-cell adhesion via plasma membrane cell adhesion molecules	14/3034	38/23210	0.0001833511124296	0.00184601233650711	0.00144750878233895	Cdh18/Cdh6/Cdh7/Nrxn1/Nlgn1/Cdh8/Kifap3/Cdh10/Cdh13/Cdh12/Cdh4/Cdh20/Cdh9/Atp2c1	14
GO:0007265	Ras protein signal transduction	80/3034	414/23210	0.00019481655749604	0.00195802540073245	0.00153534129082027	Plaat1/Adra1a/Arhgef9/Arhgef28/Psd3/Rab30/Rit2/Ksr2/Rab6b/Rab9b/Rab3c/Rasgrf2/Sos1/Itsn1/Nrg1/Ssx2ip/Rab3a/Dnajc27/Arhgap32/Robo1/Arhgap44/Mapre2/Arfgef3/Psd2/Rasgrf1/Rerg/Rab37/Rab39b/Rhobtb2/Nckap1/Arhgap35/Auts2/Cdh13/Madd/Hacd3/Arl6/Rasgef1a/Rab27b/Wasf1/Fgf10/Ralgapb/Rhof/Kalrn/Kctd13/Stmn3/Rab2a/Nf1/Mfn2/Rhobtb3/Aatk/Ngef/Abi2/Rhot1/Iqsec3/Rab6a/Stmn1/Rasal1/Lpar1/Rab5a/Arhgef4/Rab3b/Arhgef…	80
GO:0090278	negative regulation of peptide hormone secretion	20/3034	66/23210	0.000197009760086651	0.00197661882985893	0.00154992090733859	Acvr1c/Kcnj11/Vsnl1/Pde8b/Chga/Abcc8/Ppp3ca/Nos1/Kcnb1/Madd/Stxbp5l/Kalrn/Pde1c/Drd2/Ndufaf2/Rptor/Eny2/Enho/Prkn/Ghsr	20
GO:0010921	regulation of phosphatase activity	31/3034	123/23210	0.000200763369436631	0.0020107760775401	0.00157670453983185	Magi2/Epm2a/Cry2/Csrnp3/Ppp4r4/Dlg3/Ppp2r2b/Camsap3/Elfn2/Arfgef3/Marf1/Dlg2/Rimbp2/Slc7a14/Bag4/Pcdh11x/Ppp1r26/Elfn1/Drd2/Ppp1r2/Mtmr9/Tsc1/Ppp6r2/Myo1d/Ppp2ca/Cnst/Slc39a10/Tmem132d/Ppargc1b/Lmtk3/Chp2	31
GO:0045807	positive regulation of endocytosis	30/3034	118/23210	0.000214068895553462	0.00214031730814651	0.00167828136316585	Magi2/Synj1/Dnm1/Nlgn1/Snap91/Itsn1/Sgip1/Ppp3ca/Apln/Bicd1/Dcx/Caly/Ahi1/Appl1/Bin1/Syne1/Drd2/Dnm1l/Kif3a/Snca/Wasl/Hip1r/Lrp2/Mff/Nedd4l/Clip3/Add1/Ap2a1/Ptpn5/Pard3	30
GO:1900273	positive regulation of long-term synaptic potentiation	3034-11-01	26/23210	0.000217909303941866	0.00217493878925686	0.00170542901379295	Reln/Cpeb3/Nos1/Kalrn/Drd2/Adcy1/Mme/Chrna7/App/Crtc1/Ptpn5	11
GO:0060402	calcium ion transport into cytosol	37/3034	157/23210	0.00022692995101254	0.00226105465031353	0.00177295481668876	Adra1a/Trpc1/Grin2a/Slc8a3/Cacna1i/Akap6/Gstm7/Prkce/Ank2/Grin1/Ryr2/Adcyap1r1/Pdpk1/Htr2c/Akap5/Glp1r/Plcb1/Grin2b/Pde4d/Drd2/Cacna1g/Jph3/Cacna2d1/Thy1/Snca/Cx3cl1/Myo5a/Ntsr1/Plch1/Ryr3/Slc8a1/Htr2a/Grin2c/Slc8a2/Letm1/Trpc3/Grin2d	37
GO:0014049	positive regulation of glutamate secretion	3034-08-01	15/23210	0.000230769527970952	0.00227959127201495	0.00178748988895077	Dpysl2/Gabbr1/Stxbp1/Rab3gap1/Grin2b/Ntsr1/Cck/Syt4	8
GO:0015693	magnesium ion transport	3034-08-01	15/23210	0.000230769527970952	0.00227959127201495	0.00178748988895077	Nipal2/Nipa1/Cnnm2/Nipal4/Nipal3/Mrs2/Tusc3/Mmgt1	8
GO:0042759	long-chain fatty acid biosynthetic process	3034-08-01	15/23210	0.000230769527970952	0.00227959127201495	0.00178748988895077	Alox8/Acot11/Fads1/Asah2/Elovl6/Myo5a/Plp1/Acot7	8
GO:0061000	negative regulation of dendritic spine development	3034-08-01	15/23210	0.000230769527970952	0.00227959127201495	0.00178748988895077	Mecp2/Nlgn1/Dnm3/Nlgn3/Ngef/Ube3a/Ptprs/Fstl4	8
GO:0070593	dendrite self-avoidance	3034-08-01	15/23210	0.000230769527970952	0.00227959127201495	0.00178748988895077	Cntn6/Nptn/Dscam/Prtg/Mypn/Dscaml1/Cntn5/Nexn	8
GO:0008589	regulation of smoothened signaling pathway	23/3034	82/23210	0.000245331401331168	0.00241928688401746	0.00189702904057446	Fgfr3/Ttbk2/Fgf9/Ptch1/Dync2h1/Mosmo/Gpr161/Fgfr2/Prkacb/Prkaca/Traf3ip1/Rpgrip1l/Arl6/Fgf10/Gli1/Rora/Megf8/Dcdc2a/Shox2/Ift172/Hhip/Fbxl17/Ttc21b	23
GO:0060041	retina development in camera-type eye	39/3034	169/23210	0.00024824032255659	0.00244378806427932	0.00191624108640175	Ntrk2/Ptprm/Atp8a2/Megf11/Lhx1/Agtpbp1/Dscam/Myh10/Thrb/Fat3/Apc/Tub/Arl6/Vsx2/Dcx/Ttll5/Ahi1/Bbs4/Rab11fip4/Calb1/Ttc8/Ache/Rorb/Nectin1/Acvr2b/Thy1/Celf4/Nphp4/Gpm6a/Pax2/Miat/Tspan12/Hcn1/Cep290/Rs1/Bmpr2/Rpgr/Hipk2/Bmpr1b	39
GO:0032892	positive regulation of organic acid transport	16/3034	48/23210	0.000251021697683552	0.00246695214498221	0.00193440467588008	Dpysl2/Acsl6/Mapk9/Slc6a1/Gabbr1/Stxbp1/Abat/Htr2c/Rab3gap1/Grin2b/Map2k6/Grik1/Ntsr1/Cck/Trh/Syt4	16
GO:0046929	negative regulation of neurotransmitter secretion	3034-07-01	12/23210	0.000280829098500531	0.0027416700435314	0.0021498184967693	Asic1/Ppp1r9a/Pnkd/Nf1/Braf/Prkn/Syt4	7
GO:0060073	micturition	3034-07-01	12/23210	0.000280829098500531	0.0027416700435314	0.0021498184967693	Kcnma1/Adra1a/Chrnb2/Tacr1/Cacna1c/Chrna3/Htr7	7
GO:0099639	neurotransmitter receptor transport, endosome to plasma membrane	3034-07-01	12/23210	0.000280829098500531	0.0027416700435314	0.0021498184967693	Nsg1/Arhgap44/Myo5b/Grip1/Lrrc7/Grip2/Rab11a	7
GO:0033866	nucleoside bisphosphate biosynthetic process	13/3034	35/23210	0.000282307750618878	0.0027416700435314	0.0021498184967693	Acsl6/Pank1/Pdhx/Dlat/Pdhb/Snca/Pdha1/Dld/Pdk2/Pank3/Acot7/Acss2/Acat1	13
GO:0034030	ribonucleoside bisphosphate biosynthetic process	13/3034	35/23210	0.000282307750618878	0.0027416700435314	0.0021498184967693	Acsl6/Pank1/Pdhx/Dlat/Pdhb/Snca/Pdha1/Dld/Pdk2/Pank3/Acot7/Acss2/Acat1	13
GO:0034033	purine nucleoside bisphosphate biosynthetic process	13/3034	35/23210	0.000282307750618878	0.0027416700435314	0.0021498184967693	Acsl6/Pank1/Pdhx/Dlat/Pdhb/Snca/Pdha1/Dld/Pdk2/Pank3/Acot7/Acss2/Acat1	13
GO:0048710	regulation of astrocyte differentiation	13/3034	35/23210	0.000282307750618878	0.0027416700435314	0.0021498184967693	Fgfr3/Dab1/Mecp2/Ntrk3/Ttbk1/Nr1d1/Epha4/Nf1/Bin1/Hes5/Cntn2/Prpf19/Nog	13
GO:0031396	regulation of protein ubiquitination	44/3034	199/23210	0.000286837388802702	0.00278097057595078	0.00218063511955271	Peli3/Fgfr3/Dcun1d4/Tspyl5/Epm2a/Mapk9/Prkce/Minar1/Mapk8/Bsn/Fbxw7/Gnl3l/Pclo/Ube2n/Mycbp2/Ubxn2a/Adgrb1/Mtor/Limk1/Hsp90aa1/Dnm1l/Fbxo2/Ube2d1/Ubqln1/Ube3a/Dcun1d2/Ndfip2/Rasd2/Prkcg/Amer1/Dnajb2/Bag5/Pink1/Prkn/Senp2/Fem1b/Cul3/Cdk5/Ndfip1/Prickle1/Dnaja1/Ctr9/Trib2/Trim44	44
GO:0045744	negative regulation of G protein-coupled receptor signaling pathway	18/3034	58/23210	0.000291351664691563	0.00281999031421632	0.00221123156395719	Oprl1/Gprasp1/Dnm1/Grm5/Necab2/Mrap2/Apln/Bicd1/Rpgrip1l/Camk2b/Ubqln2/Drd2/Aplp1/Snca/Stmn1/Oprm1/Htr1b/Rgs4	18
GO:0048592	eye morphogenesis	40/3034	176/23210	0.00029199929636365	0.00282151669086956	0.00221242843765464	Ntrk2/Fgfr3/Ptprm/Sox1/Tenm3/Shroom2/Stau2/Atp8a2/Megf11/Lhx1/Agtpbp1/Dscam/Thrb/Fat3/Ephb1/Arl6/Olfm3/Vsx2/Zeb1/Ahi1/Bbs4/Frs2/Nf1/Ppp2r3a/Calb1/Mfn2/Ttc8/Rorb/Crb1/Nectin1/Thy1/Abi2/Pax2/Miat/Tspan12/Hcn1/Rs1/Prkci/Rpgr/Hipk2	40
GO:0050919	negative chemotaxis	15/3034	44/23210	0.000294395824111874	0.00283503654411945	0.00222302972450854	Nrg3/Plxna4/Nrg1/Sema3e/Robo1/Unc5c/Slit1/Sema4f/Slit2/Robo2/Sema6a/Sema6c/Sema3c/Sema4g/Lgr4	15
GO:0021535	cell migration in hindbrain	3034-09-01	19/23210	0.000294875306464239	0.00283503654411945	0.00222302972450854	Ttbk2/Dab1/Cend1/Rbfox2/Pou4f1/Cul5/Plxna2/Ctnna2/Rere	9
GO:0050884	neuromuscular process controlling posture	3034-09-01	19/23210	0.000294875306464239	0.00283503654411945	0.00222302972450854	Glra1/Scn1a/Atp8a2/Mecp2/Tmem150c/Pnkd/Cntnap1/Adarb1/Pou4f1	9
GO:0061326	renal tubule development	27/3034	104/23210	0.000301142927837043	0.00289047020235589	0.00226649677266827	Lgr5/Ptch1/Lhx1/Heyl/Six4/Kif26b/Aqp11/Pou3f3/Ahi1/Greb1l/Fgf1/Calb1/Hes5/Ttc8/Pax2/Klhl3/Irx3/Maged1/Adamts16/Fat4/Hoxb7/Tfap2b/Dlg1/Hdac5/Mtss1/Lgr4/Nog	27
GO:0007622	rhythmic behavior	19/3034	63/23210	0.000301912890744094	0.00289303883160606	0.00226851090514435	Kcnma1/Kcna2/Mapk10/Nr1d2/Ptgds/Oprl1/Kcnd2/Nlgn1/Nr1d1/Ankfn1/Chrnb2/Gpr176/Hcrtr2/Mtor/Drd2/Per3/Chat/Ciart/Htr7	19
GO:0055067	monovalent inorganic cation homeostasis	35/3034	148/23210	0.000307869534577879	0.0029445355213173	0.00230889086856293	Kcnma1/Atp1a2/Atp1b1/Slc4a10/Car7/Nr3c2/Slc9a7/Atp1a3/Slc12a5/Slc4a4/Kcnh2/Cckbr/Aqp11/Atp6v0a1/Tesc/Slc9a6/Tacr1/Drd2/Slc12a2/Car14/Kcnj10/Ttpa/Dmxl2/Slc4a3/Pdk2/Slc4a8/Kctd7/Slc8a1/Mapk1/Gnas/Tfap2b/Slc9a3/Cftr/Atp1b2/Chp2	35
GO:0062149	detection of stimulus involved in sensory perception of pain	3034-12-01	31/23210	0.000308309588358105	0.0029445355213173	0.00230889086856293	Scn1a/Kcna1/Phf24/Bace1/Ephb1/Grm8/Grin2b/Ano1/Ntsr1/Htr2a/Mmp24/Htr7	12
GO:0060048	cardiac muscle contraction	31/3034	126/23210	0.000318012711022353	0.0030321774880426	0.00237761333266973	Adra1a/Scn4b/Atp1a2/Akap6/Atp1b1/Scn1a/Chga/Atp1a3/Ank2/Kcnn2/Atp2a2/Ryr2/Scn2b/Fgf13/Kcnh2/Mtor/Pde4d/Bin1/Cacna1g/Cacna1c/Map2k6/Cacna1h/Cacna2d1/Hcn4/Scn1b/Scn3b/Nedd4l/Slc8a1/Cacnb2/Ctnna3/Dlg1	31
GO:0099149	regulation of postsynaptic neurotransmitter receptor internalization	3034-10-01	23/23210	0.000323188410326606	0.00306895900769854	0.00240645472862188	Synj1/Ppp3r1/Pacsin1/Akap5/Usp46/Syne1/Iqsec1/Arc/Gsg1l/Hpca	10
GO:1900242	regulation of synaptic vesicle endocytosis	3034-10-01	23/23210	0.000323188410326606	0.00306895900769854	0.00240645472862188	Syt7/Dnm1/Scamp5/Nlgn1/Snap91/Ppp3cb/Syt11/Dnm1l/Mff/Vamp4	10
GO:0032386	regulation of intracellular transport	67/3034	339/23210	0.000323469025468487	0.00306895900769854	0.00240645472862188	Slc35d3/Pak1/Abca2/Epm2a/Fez1/Mecp2/Sorl1/Ppm1a/Dmtn/Ndrg4/Ank3/Fbxw7/Stxbp1/Dnajc27/Rufy3/Uhmk1/Pkia/Arhgap44/Siah3/Kcnb1/Map1b/Map2/Pdpk1/Prkaca/Mtcl1/Svip/Bag4/Nefh/Camk4/Gsk3b/Akap5/Kif5b/Mapt/Tmem30a/Tcaf1/Nf1/Cdk5r1/Kif3a/Rhot1/Gcc2/Akap1/Lmx1b/Sh3tc2/Dync1h1/Pcm1/Borcs5/Pink1/Actn2/Gdi1/Reep6/Ube2j1/Inpp5f/Cep290/Ppp2ca/Reep2/Crhr1/Prkcq/Mapk1/Vamp2/Cryab/Ttc21b/Trim46/Ice1/Cdk5/Ptpn5/Hpca…	67
GO:0009416	response to light stimulus	59/3034	290/23210	0.00033005149160246	0.00312626075680685	0.00245138659794763	Grin2a/Mapk10/Atp1a2/Impact/Cry2/Mapk9/Slc4a10/Atp8a2/Mecp2/Pde8b/Cacnb4/Mapk8/Abcc8/Ndrg4/Atp1a3/Fbxw7/Apbb1/Grin1/Cds2/Trim32/Chrnb2/Slc1a2/Mtor/Neto1/Nlgn3/Nf1/Fbxl21/Drd2/Meis2/Foxb1/Cacna1c/Cacna1e/Ddhd2/Tafa2/Mme/Msh2/Brsk1/Braf/Asic2/Per3/Ppp1cb/Syngap1/Dcdc2a/Reep6/Dhx36/Hrh1/App/Crhr1/Rs1/Crtc1/Gpr52/Sema5a/Cck/Rpgr/Cdk5/Map3k4/Ppid/Nog/Agap3	59
GO:0009101	glycoprotein biosynthetic process	57/3034	278/23210	0.000335719898370021	0.0031747305331904	0.00248939307580571	Tet1/Galntl6/St8sia1/Acan/B3galnt1/Mgat3/Extl2/Chst10/Slc4a10/Tmtc1/Galnt13/Hs6st2/Hs6st3/B3galt5/Hs3st5/St6galnac3/Necab2/Crppa/St3gal2/Tmtc2/Galnt16/St8sia3/Hs3st3a1/Mgat4c/B3galt2/St3gal5/B3gat1/Ndst4/Alg2/Fut9/Entpd5/B3galt1/Plcb1/Uggt2/Necab3/St8sia2/Mgat5b/Hs3st4/Dhdds/St6gal2/Necab1/Pomgnt2/Chst9/Fam20b/B3gat2/Dpy19l2/Pomk/St6galnac5/Ube2j1/Hs3st1/Hs3st2/Alg11/Tusc3/B3gnt4/St8sia6/Tmtc4/Ra…	57
GO:0006941	striated muscle contraction	37/3034	160/23210	0.000337721417646473	0.00318842236758367	0.00250012921777976	Adra1a/Slc8a3/Scn4b/Atp1a2/Akap6/Atp1b1/Scn1a/Atp8a2/Chga/Atp1a3/Ank2/Kcnn2/Atp2a2/Ryr2/Scn2b/Nos1/Fgf13/Kcnh2/Mtor/Myh14/Pde4d/Bin1/Stac2/Cacna1g/Cacna1c/Map2k6/Cacna1h/Cacna2d1/Hcn4/Scn1b/Scn3b/Nedd4l/Ryr3/Slc8a1/Cacnb2/Ctnna3/Dlg1	37
GO:0000266	mitochondrial fission	14/3034	40/23210	0.000341222096786677	0.00321094453495829	0.00251778946545381	Opa1/Ppargc1a/Gdap1/Ppp2r2b/Mfn1/Lpin1/Slc25a46/Mtfp1/Mapt/Dnm1l/Ddhd2/Mff/Pink1/Prkn	14
GO:0014037	Schwann cell differentiation	14/3034	40/23210	0.000341222096786677	0.00321094453495829	0.00251778946545381	Ntrk2/Adam22/Nrg1/Ntrk3/Ppp3r1/Cntnap1/Fa2h/Pou3f2/Nf1/Itgb4/Sh3tc2/Myoc/Cdk5/Pard3	14
GO:0007585	respiratory gaseous exchange by respiratory system	17/3034	54/23210	0.000352426547821872	0.00331096980245703	0.00259622201452018	Chrna4/Glra1/Atp1a2/Mecp2/Nlgn1/Hoxa5/Tshz3/Rab3a/Pbx3/Grin1/Apln/Fto/Mapk8ip3/Nlgn3/Gls/Ntsr1/Ndn	17
GO:0032890	regulation of organic acid transport	22/3034	79/23210	0.000370279313117813	0.00347302697759851	0.00272329547964241	Dpysl2/Acsl6/Grm7/Mapk9/Slc6a1/Stk39/Gabbr1/Stxbp1/Sv2a/Abat/Htr2c/Rab3gap1/Grin2b/Map2k6/Snca/Grik1/Ntsr1/Npy5r/Rgs4/Cck/Trh/Syt4	22
GO:0051048	negative regulation of secretion	54/3034	261/23210	0.000376521671586162	0.00352583464498326	0.00276470341652484	Asic1/Ppp1r9a/Grm7/Cry2/Acvr1c/Kcnj11/Vsnl1/Wnk3/Stk39/Pde8b/Chga/Gabbr1/Abcc8/Cnr1/Pnkd/Ppp3ca/Nos1/Kcnb1/Madd/Abat/P2ry1/Stxbp5l/Kalrn/Nf1/Pde1c/Cidea/Il1rapl1/Syt11/Oprk1/Edn3/Drd2/Ndufaf2/Snca/Cx3cl1/Npy5r/Rab11fip3/Oprm1/Hdac9/Rptor/Braf/Eny2/Enho/Neo1/Htr1b/Prkn/Ghsr/Srcin1/Crhr1/Gnas/Cbarp/Trh/Lgr4/Htr7/Syt4	54
GO:0050974	detection of mechanical stimulus involved in sensory perception	15/3034	45/23210	0.000388704042745955	0.00363400419184083	0.00284952211787448	Atp2b2/Scn1a/Kcna1/Phf24/Bace1/Grm8/Grin2b/Slc12a2/Whrn/Pdzd7/Asic2/Col11a1/Kcnk4/Htr2a/Htr7	15
GO:0001963	synaptic transmission, dopaminergic	13/3034	36/23210	0.000389378575952728	0.00363441040342262	0.00284984063949024	Pnkd/Kcnq4/Nat8l/Chrnb2/Drd2/Cntnap4/Snca/Rasd2/Rab3b/Pink1/Chrna7/Prkn/Cdk5	13
GO:0021782	glial cell development	28/3034	111/23210	0.000392457474545183	0.00365722102897364	0.00286772707511299	Tenm4/Ntrk2/Fgfr3/Adam22/Nrg1/Wasf3/Ntrk3/Ppp3r1/B4galt6/Ttbk1/Nr1d1/Cntnap1/Fa2h/Hdac11/Pou3f2/Nf1/Hes5/Itgb4/Kcnj10/Sh3tc2/Plp1/Cntn2/App/Omg/Tspan2/Myoc/Cdk5/Pard3	28
GO:0034763	negative regulation of transmembrane transport	32/3034	133/23210	0.000394121110087113	0.00366679074796718	0.00287523095361571	Hecw2/Atp1a2/Oprl1/Gstm7/Prkce/Stk39/Fgf12/Kcnab1/Lmbrd1/Ank3/Hecw1/Prkcb/Nos1/Gnb5/Kcnh2/Mtor/Ahi1/Bin1/Drd2/Crbn/Ubqln1/Snx27/Grb10/Ntsr1/Rem2/Actn2/Nedd4l/Ppp2ca/Crhr1/Rgs4/Cbarp/Gopc	32
GO:0030111	regulation of Wnt signaling pathway	59/3034	292/23210	0.000397098851357391	0.00368853594349551	0.00289228195640612	Amer2/Fgfr3/Dixdc1/Lgr5/Wnt3/Ctnnd2/Fgf9/Apc2/Wnk2/Cxxc4/Ppm1a/Amer3/Gpc5/Cdk14/Btrc/Fgfr2/Spin1/Rbms3/Nkd1/Ptpru/Lypd6/Apc/Tnks/Daam2/Lgr6/Ankrd6/Gsk3b/Fgf10/Gprc5b/Gli1/Rnf220/Ppp2r3a/Jade1/Nphp4/Frat1/Grb10/Nkd2/Frzb/Amer1/Mllt3/Rnf146/Fzd9/Dcdc2a/Itga3/Prkn/Tle2/Caprin2/Sema5a/2210016L21Rik/Rspo2/Notum/Wwox/Lgr4/Ift80/Mcc/Nog/Nlk/Prickle1/Dact3	59
GO:0071322	cellular response to carbohydrate stimulus	35/3034	150/23210	0.000402998132604326	0.00373730474342723	0.00293052290681	Slc9b2/Vsnl1/Prkce/Pde8b/Efna5/Nrxn1/Ptprn2/Ppp3ca/Epha5/Adcy5/Prkcb/Nr1d1/Kcnb1/Sybu/Prkaca/Brsk2/Ppp3cb/Kif5b/Gpr27/Plcb1/Pde1c/Oprk1/Prkaa2/Rps6ka2/Ndufaf2/Cacna1e/Ano1/Pax2/Eny2/Prkn/Ppp2ca/Cftr/Rab11fip2/Unc13b/Igf1r	35
GO:0098696	regulation of neurotransmitter receptor localization to postsynaptic specialization membrane	3034-08-01	16/23210	0.000408672527797333	0.00377776097525657	0.00296224574512217	Magi2/Prkcz/Tnik/Gsk3b/Kalrn/Rapgef4/Ghsr/Camk2a	8
GO:0099638	endosome to plasma membrane protein transport	3034-08-01	16/23210	0.000408672527797333	0.00377776097525657	0.00296224574512217	Nsg1/Arhgap44/Myo5b/Grip1/Snx27/Lrrc7/Grip2/Rab11a	8
GO:0198738	cell-cell signaling by wnt	81/3034	430/23210	0.000410654433075496	0.00378999820525927	0.00297184129199372	Amer2/Fgfr3/Pygo1/Mark1/Dixdc1/Mgat3/Lgr5/Wnt3/Ctnnd2/Epm2a/Fgf9/Apc2/Wnk2/Daam1/Cxxc4/Ppm1a/Amer3/Gpc5/Cdk14/Btrc/Fgfr2/Spin1/Ryr2/Rbms3/Nkd1/Ptpru/Tnik/Lypd6/Apc/Tnks/Strn/Daam2/Lgr6/Arl6/Ankrd6/Gsk3b/Fgf10/Gprc5b/Gli1/Rnf220/Ppp2r3a/Drd2/Prkaa2/Wnt10a/Jade1/Nphp4/Frat1/Celsr2/Grb10/Nkd2/Fzd3/Frzb/Amer1/Rab5a/Oprm1/Mllt3/Rnf146/Fzd9/Fbxw11/Dcdc2a/Itga3/Prkn/Tle2/Senp2/Caprin2/Celsr3/Sema5a/2210…	81
GO:0046888	negative regulation of hormone secretion	24/3034	90/23210	0.000415963996626365	0.00383285865051397	0.00300544933983512	Cry2/Acvr1c/Kcnj11/Vsnl1/Pde8b/Chga/Abcc8/Ppp3ca/Nos1/Kcnb1/Madd/Stxbp5l/Kalrn/Pde1c/Oprk1/Edn3/Drd2/Ndufaf2/Rab11fip3/Rptor/Eny2/Enho/Prkn/Ghsr	24
GO:0072594	establishment of protein localization to organelle	77/3034	405/23210	0.000422963909706755	0.00389113283706262	0.00305114372396499	Dnajc15/Epm2a/Cry2/Fgf9/Snap25/Lamp5/Sorl1/Gdap1/Cacng2/Synj1/Ranbp6/Dnm1/Fbxw7/Ppp2r2b/Ppp3ca/Timm17a/Ppp3r1/Eps15/Dnm3/Pkia/Siah3/Ryr2/Myo6/Pacsin1/Kpna1/Bag4/Caly/Rab3gap1/Akap5/Arxes1/Cacng3/Usp46/Hsp90aa1/Cacng7/Mapt/Arxes2/Nf1/Hsph1/Appl1/Sgtb/Syne1/Mfn2/Tomm70a/Sprn/Tomm20/Gcc2/Lrsam1/Tram1l1/Lrrc7/Akap1/Lrp2/Mff/Nxt2/Iqsec1/Pink1/Rab11a/Agk/Tnpo2/Arc/Ppp2ca/Prkcq/Mapk1/Pex7/Uqcrc2/Fbxo7/P…	77
GO:0060271	cilium assembly	60/3034	299/23210	0.00042942071313974	0.00394423267459611	0.00309278075945519	Ttbk2/Tbc1d30/Cdkl5/Cep97/Dync2h1/Ssx2ip/Tekt5/Cc2d2a/Lrrc49/Ptpdc1/Arhgap35/Traf3ip1/Atmin/Rpgrip1l/Arl6/Dcx/Wdr35/Ccp110/Ttll5/Ahi1/Bbs4/Nek1/Dzip1/Syne1/Kif3a/Ttc8/Arl3/Dnal1/Bbs1/Celsr2/Dctn1/Cep126/Cep19/Sclt1/Parva/Spag6l/Bbs2/Pcm1/Dcdc2a/Ift172/Ccdc65/Cep290/Iqcb1/Wdr19/Cplane1/Cfap54/Adamts16/Celsr3/Drc1/Fnbp1l/Ablim3/Hydin/Atxn10/Ttll1/Nme5/Onecut2/Rpgr/Ift80/Bbs7/Kif27	60
GO:0003016	respiratory system process	3034-12-01	32/23210	0.000435004702260924	0.00397649536558835	0.00311807881821114	Glra1/Atp1a2/Mecp2/Nlgn1/Hoxa5/Tshz3/Rab3a/Pbx3/Fto/Nlgn3/Gls/Ndn	12
GO:0007274	neuromuscular synaptic transmission	3034-12-01	32/23210	0.000435004702260924	0.00397649536558835	0.00311807881821114	Chrna4/Kif1b/Stxbp1/Rab3a/Chrnb2/Rimbp2/Cacna1a/Adarb1/Chrna5/Slc5a7/Chat/Chrna3	12
GO:0048668	collateral sprouting	3034-12-01	32/23210	0.000435004702260924	0.00397649536558835	0.00311807881821114	Wnt3/Efna5/Cobl/Fgf13/Dcx/Spg20/Bcl11a/Ptprs/App/Omg/Rnd2/Fstl4	12
GO:0048593	camera-type eye morphogenesis	34/3034	145/23210	0.00043963031529466	0.00401241043705539	0.00314624080843122	Ntrk2/Fgfr3/Ptprm/Sox1/Tenm3/Shroom2/Atp8a2/Megf11/Lhx1/Dscam/Thrb/Fat3/Ephb1/Arl6/Vsx2/Zeb1/Ahi1/Bbs4/Frs2/Nf1/Calb1/Mfn2/Ttc8/Rorb/Nectin1/Thy1/Abi2/Pax2/Miat/Tspan12/Hcn1/Rs1/Rpgr/Hipk2	34
GO:0061512	protein localization to cilium	17/3034	55/23210	0.000448633533589547	0.00408810208851614	0.00320559270336302	Dync2h1/Cc2d2a/Tub/Arl6/Wdr35/Bbs4/Dzip1/Rabep1/Arl3/Nphp4/Bbs1/Lztfl1/Rab11fip3/Bbs2/Wdr19/Cplane1/Ttc21b	17
GO:0042417	dopamine metabolic process	14/3034	41/23210	0.000456358987846356	0.00415192955925302	0.00325564156956991	Grin2a/Pnkd/Chrnb2/Abat/Htr2c/Htr1a/Tacr3/Drd2/Sncb/Snca/Gpr37/Prkn/Dao/Sncaip	14
GO:0033157	regulation of intracellular protein transport	46/3034	215/23210	0.000459922734192384	0.0041777524072775	0.00327588997125241	Slc35d3/Pak1/Epm2a/Sorl1/Ppm1a/Dmtn/Ank3/Fbxw7/Dnajc27/Rufy3/Uhmk1/Pkia/Arhgap44/Siah3/Kcnb1/Prkaca/Mtcl1/Svip/Bag4/Camk4/Gsk3b/Akap5/Kif5b/Tmem30a/Tcaf1/Nf1/Cdk5r1/Kif3a/Gcc2/Akap1/Sh3tc2/Pcm1/Pink1/Gdi1/Ube2j1/Cep290/Ppp2ca/Prkcq/Mapk1/Vamp2/Ttc21b/Ice1/Cdk5/Ptpn5/Hpca/Chp2	46
GO:0050982	detection of mechanical stimulus	18/3034	60/23210	0.00046294177142338	0.00419855379783819	0.00329220091074397	Atp2b2/Scn1a/Ano3/Kcna1/Phf24/Bace1/Pkd2l1/Grm8/Grin2b/Slc12a2/Whrn/Pdzd7/Asic2/Pkd1l1/Col11a1/Kcnk4/Htr2a/Htr7	18
GO:0006688	glycosphingolipid biosynthetic process	3034-09-01	20/23210	0.000474123859362893	0.00427974812863777	0.00335586760710577	B4galt6/St6galnac3/St8sia3/B3galt2/Fa2h/B3galt1/St8sia2/St6galnac5/St8sia6	9
GO:0042053	regulation of dopamine metabolic process	3034-09-01	20/23210	0.000474123859362893	0.00427974812863777	0.00335586760710577	Pnkd/Chrnb2/Abat/Htr2c/Htr1a/Tacr3/Snca/Gpr37/Prkn	9
GO:0051481	negative regulation of cytosolic calcium ion concentration	3034-09-01	20/23210	0.000474123859362893	0.00427974812863777	0.00335586760710577	Atp1a2/Kcnk3/Ryr2/Nos1/Got1/Drd2/Oprm1/Ryr3/Slc8a1	9
GO:0048670	regulation of collateral sprouting	3034-10-01	24/23210	0.000489424434447761	0.00440405518435102	0.00345334017069226	Wnt3/Efna5/Fgf13/Dcx/Spg20/Bcl11a/Ptprs/Omg/Rnd2/Fstl4	10
GO:1902683	regulation of receptor localization to synapse	3034-10-01	24/23210	0.000489424434447761	0.00440405518435102	0.00345334017069226	Magi2/Prkcz/Nptn/Arhgap44/Tnik/Gsk3b/Kalrn/Rapgef4/Ghsr/Camk2a	10
GO:0097756	negative regulation of blood vessel diameter	27/3034	107/23210	0.000491116828594535	0.00441238972835558	0.00345987551469013	Adra1a/Atp1a2/Chga/Apln/Nos1/Htr2c/Wdr35/Adra2c/Htr1a/Tacr1/Edn3/Cacna1g/Cacna1c/Cx3cl1/Rap1gds1/Bbs2/Asic2/Grip2/Htr1b/Slc8a1/Hrh1/Htr2a/Bmpr2/Chrm3/Htr7/Dock5/Htr1d	27
GO:0045685	regulation of glial cell differentiation	24/3034	91/23210	0.000495919245764413	0.00444859647407672	0.00348826621467344	Tenm4/Fgfr3/Dab1/Mecp2/Ntrk3/Ttbk1/Nr1d1/Daam2/Rnf112/Mtor/Epha4/Lingo1/Nf1/Bin1/Hes5/Zfp365/Slc45a3/Cntn2/Enpp2/Ptprz1/Dusp15/Aspa/Prpf19/Nog	24
GO:0010639	negative regulation of organelle organization	76/3034	401/23210	0.000505208045085455	0.00452487267752276	0.003548076472811	Plekhh2/Fgfr3/Ttbk2/Tet1/Ppp1r9a/Tbc1d30/Opa1/Shroom2/Tigar/Mpv17l/Cep97/Apc2/Pfn2/Clec16a/Fez1/Map1a/Ppargc1a/Tom1l2/Sptb/Trim37/Dmtn/Add2/Clasp2/Hdgfl3/Camsap3/Mfn1/Gnl3l/Fgfr2/Siah3/Coro2b/Fgf13/Map1b/Map2/Sptbn1/Apc/Tnks/Bag4/Fhod3/Ccp110/Bbs4/Mapt/Sptan1/Bmerb1/Fkbp4/Dcp2/Dnm1l/Rps6ka2/Camsap2/Snca/Tmem14a/Inpp5j/Stmn1/Camsap1/Hip1r/Clasp1/Shank1/Slit2/Pink1/Tmeff2/Fh1/Prkn/Bcl2l2/Ctnna2/Kan…	76
GO:0021510	spinal cord development	26/3034	102/23210	0.000523821557958168	0.00468429868366629	0.00367308676632975	Reln/Sox1/Ptch1/Lhx1/Dync2h1/Dab1/Pbx3/Dcc/Cacna1a/Daam2/Mtor/Adarb1/Nf1/Prrxl1/Vstm5/Foxb1/Hoxb8/Vldlr/Dctn1/Lhx4/Ift172/Ptprs/Lhx5/Mnx1/Isl2/Nog	26
GO:0021799	cerebral cortex radially oriented cell migration	13/3034	37/23210	0.000529047925846126	0.00472370078286487	0.00370398303040372	Reln/Dixdc1/Dab1/Pafah1b1/Pou3f3/Dcx/Fbxo45/Pou3f2/Bmerb1/Cdk5r1/Cul5/Cdk5/Cdk5r2	13
GO:0007213	G protein-coupled acetylcholine receptor signaling pathway	3034-07-01	13/23210	0.000539735808197772	0.00478205926063226	0.00374974350958452	Chrm5/Chrm2/Plcb1/Cdk5r1/Oprm1/Rgs8/Chrm3	7
GO:0042048	olfactory behavior	3034-07-01	13/23210	0.000539735808197772	0.00478205926063226	0.00374974350958452	Cfap69/Grin1/Adcy3/Ubr3/Bbs1/Lmx1b/Shank1	7
GO:0097090	presynaptic membrane organization	3034-07-01	13/23210	0.000539735808197772	0.00478205926063226	0.00374974350958452	Ptprd/Nrxn1/Nlgn1/Nlgn3/Il1rapl1/Lrrtm4/Cntn2	7
GO:0099159	regulation of modification of postsynaptic structure	3034-07-01	13/23210	0.000539735808197772	0.00478205926063226	0.00374974350958452	Itsn1/Myh10/Gsk3b/Kalrn/Cttnbp2/Myo5b/Camkv	7
GO:1903441	protein localization to ciliary membrane	3034-07-01	13/23210	0.000539735808197772	0.00478205926063226	0.00374974350958452	Tub/Arl6/Rabep1/Arl3/Lztfl1/Bbs2/Wdr19	7
GO:0007218	neuropeptide signaling pathway	22/3034	81/23210	0.000540751541718929	0.00478369912251815	0.00375102937015799	Scg5/Glrb/Glra1/Oprl1/Glra2/Tenm1/Hcrtr2/Galr1/Glp1r/Oprk1/Sort1/Ntsr1/Oprm1/Glra3/Sstr2/Ucn3/Oprd1/Npy/Crhr1/Rapgef2/Tac2/Penk	22
GO:0016055	Wnt signaling pathway	80/3034	428/23210	0.00056591280028204	0.00499860708101882	0.0039195445805779	Amer2/Fgfr3/Pygo1/Mark1/Dixdc1/Mgat3/Lgr5/Wnt3/Ctnnd2/Epm2a/Fgf9/Apc2/Wnk2/Daam1/Cxxc4/Ppm1a/Amer3/Gpc5/Cdk14/Btrc/Fgfr2/Spin1/Ryr2/Rbms3/Nkd1/Ptpru/Tnik/Lypd6/Apc/Tnks/Strn/Daam2/Lgr6/Arl6/Ankrd6/Gsk3b/Fgf10/Gprc5b/Gli1/Rnf220/Ppp2r3a/Drd2/Prkaa2/Wnt10a/Jade1/Nphp4/Frat1/Celsr2/Grb10/Nkd2/Fzd3/Frzb/Amer1/Rab5a/Mllt3/Rnf146/Fzd9/Fbxw11/Dcdc2a/Itga3/Prkn/Tle2/Senp2/Caprin2/Celsr3/Sema5a/2210016L21…	80
GO:0044782	cilium organization	64/3034	327/23210	0.000568317336325709	0.00500569973329936	0.00392510612329521	Ttbk2/Tbc1d30/Cdkl5/Cep97/Dync2h1/Ssx2ip/Tekt5/Fam161b/Eno4/Cc2d2a/Lrrc49/Ptpdc1/Arhgap35/Tub/Traf3ip1/Atmin/Rpgrip1l/Arl6/Dcx/Wdr35/Ccp110/Ttll5/Ahi1/Bbs4/Nek1/Dzip1/Syne1/Kif3a/Ttc8/Arl3/Dnal1/Bbs1/Celsr2/Dctn1/Cep126/Cep19/Sclt1/Parva/Spag6l/Bbs2/Pcm1/Dcdc2a/Ift172/Ccdc65/Cep290/Iqcb1/Wdr19/Cplane1/Cfap54/Adamts16/Celsr3/Drc1/Fnbp1l/Ablim3/Hydin/Atxn10/Ttll1/Ttc21b/Nme5/Onecut2/Rpgr/Ift80/Bbs7…	64
GO:0043547	positive regulation of GTPase activity	46/3034	217/23210	0.000568454180513593	0.00500569973329936	0.00392510612329521	Elmod1/Tbc1d30/Cdkl5/Chn1/Apc2/Rgs7/Sipa1l1/Ntrk3/Evi5l/Rgs6/Mapre2/Rasgrf1/Rap1gap/Arhgap35/Gnb5/Myo9a/Gsk3b/Rab3gap1/Ralgapb/Sgsm1/Rabgap1l/Kalrn/Nf1/Bin1/Gnao1/Dock9/Thy1/Tbc1d9b/Iqsec3/Cx3cl1/Rap1gds1/Tsc1/Rgs8/Iqsec1/Tbc1d22b/Mmut/Rasgrp2/Usp6nl/Plxnb1/Tbc1d12/Rgs4/Rapgef2/Gnas/Evi5/Rab11fip2/Mtss2	46
GO:0032413	negative regulation of ion transmembrane transporter activity	20/3034	71/23210	0.000571600073982688	0.00502571729170427	0.00394080243854677	Hecw2/Atp1a2/Oprl1/Gstm7/Stk39/Fgf12/Kcnab1/Ank3/Hecw1/Gnb5/Drd2/Ubqln1/Snx27/Rem2/Actn2/Nedd4l/Ppp2ca/Crhr1/Cbarp/Gopc	20
GO:0048512	circadian behavior	18/3034	61/23210	0.000577451472460255	0.00506942535045519	0.00397507512332236	Kcnma1/Kcna2/Mapk10/Nr1d2/Ptgds/Oprl1/Kcnd2/Nlgn1/Nr1d1/Ankfn1/Chrnb2/Gpr176/Hcrtr2/Mtor/Drd2/Per3/Ciart/Htr7	18
GO:0001655	urogenital system development	67/3034	346/23210	0.000579937365018219	0.00508349967296792	0.00398611118469624	Pygo1/Smad9/Lgr5/Ptch1/Pdgfd/Lhx1/Heyl/Six4/Tshz3/Ar/Fgfr2/Prlr/Nfia/Kif26b/Kirrel3/Apc/Traf3ip1/Rpgrip1l/Aqp11/Pou3f3/Epha4/Fgf10/Ahi1/Bmper/Greb1l/Frs2/Nek1/Nf1/Fgf1/Fkbp4/Calb1/Hes5/Kif3a/Ttc8/Dchs2/Foxb1/Arl3/Acvr2b/Itgb4/Ube3a/Mmp17/Tsc1/Gcnt4/Rrm2b/Amer1/Pax2/Slit2/Klhl3/Robo2/Itga3/Fras1/Cdkn1c/Irx3/Maged1/Cplane1/Adamts16/Fat4/Hoxb7/Fem1b/Plag1/Tfap2b/Dlg1/Hdac5/Mtss1/Lgr4/Nog/Igf1r	67
GO:2001024	negative regulation of response to drug	14/3034	42/23210	0.000602976731284973	0.00527742096576012	0.00413817017631184	Stk39/Gabbr1/Cnr1/Abat/Hsph1/Drd2/Snca/Gpr37/Ngb/Rnf146/Pink1/Rgs4/Fbxo7/Pde8a	14
GO:0032231	regulation of actin filament bundle assembly	26/3034	103/23210	0.000614865485481316	0.00537042492762252	0.00421109712751677	Pak1/Ppp1r9a/Ppm1e/Pfn2/Clasp2/Coro2b/Bag4/Mtor/Limk1/Bbs4/Tacr1/Ttc8/Cx3cl1/Stmn1/Tsc1/Lpar1/Clasp1/Braf/Shank1/Tmeff2/Prkn/Kank4/Prkcq/Myoc/Mtss1/Limch1	26
GO:0032273	positive regulation of protein polymerization	30/3034	125/23210	0.00061546804171399	0.00537042492762252	0.00421109712751677	Actr3b/Pak1/Prkce/Pfn2/Mecp2/Mapk8/Ttbk1/Rhobtb2/Map1b/Nckap1/Apc/Bag4/Mtor/Wasf1/Hsp90aa1/Mapt/Bin1/Abi2/Fmn2/Wasl/Dctn1/Spire2/Hip1r/Tppp3/Pde4dip/Tppp/Nphs1/Ctnna2/Jmy/Dlg1	30
GO:0016197	endosomal transport	44/3034	206/23210	0.000626035289668615	0.00545436797761203	0.0042769191698039	Snap25/Laptm4b/Zfyve9/Nsg1/Rab6b/Prepl/Clec16a/Rab9b/Ube2o/Sorl1/Ndrg4/Spag9/Eps15/Arhgap44/Lmtk2/2610002M06Rik/Caly/Rbsn/Rab11fip4/Snx32/Dnm1l/Rhobtb3/Myo5b/Nsg2/Dennd5a/Rab6a/Heatr5b/Grip1/Sort1/Gcc2/Snx27/Dctn1/Lrrc7/Lrp2/Rab11fip3/Grip2/Actn2/Rab11a/Gbf1/Inpp5f/Evi5/Cltc/Vti1a/Vamp4	44
GO:0060828	regulation of canonical Wnt signaling pathway	47/3034	224/23210	0.000631308038789262	0.00549199848245825	0.00430642627827307	Amer2/Fgfr3/Lgr5/Ctnnd2/Fgf9/Apc2/Wnk2/Ppm1a/Amer3/Gpc5/Cdk14/Btrc/Fgfr2/Rbms3/Nkd1/Ptpru/Lypd6/Apc/Tnks/Daam2/Ankrd6/Gsk3b/Fgf10/Gprc5b/Gli1/Rnf220/Ppp2r3a/Jade1/Nphp4/Frat1/Nkd2/Frzb/Amer1/Mllt3/Rnf146/Fzd9/Prkn/Tle2/Caprin2/Sema5a/Rspo2/Notum/Lgr4/Mcc/Nog/Prickle1/Dact3	47
GO:0007270	neuron-neuron synaptic transmission	3034-06-01	10/23210	0.000650423261685932	0.00559072770753624	0.00438384256501594	Kif1b/Cacna1a/Camk4/Drd2/Dlgap2/Tmod2	6
GO:0048149	behavioral response to ethanol	3034-06-01	10/23210	0.000650423261685932	0.00559072770753624	0.00438384256501594	Unc79/Usp46/Drd2/Oprm1/Chrna7/Crhr1	6
GO:0060052	neurofilament cytoskeleton organization	3034-06-01	10/23210	0.000650423261685932	0.00559072770753624	0.00438384256501594	Arhgef28/Atp8a2/Ina/Nefl/Nefm/Nefh	6
GO:0098953	receptor diffusion trapping	3034-06-01	10/23210	0.000650423261685932	0.00559072770753624	0.00438384256501594	Cacng2/Dlg4/Cacng3/Cacng7/Gphn/Camk2a	6
GO:0098970	postsynaptic neurotransmitter receptor diffusion trapping	3034-06-01	10/23210	0.000650423261685932	0.00559072770753624	0.00438384256501594	Cacng2/Dlg4/Cacng3/Cacng7/Gphn/Camk2a	6
GO:0099541	trans-synaptic signaling by lipid	3034-06-01	10/23210	0.000650423261685932	0.00559072770753624	0.00438384256501594	Pak1/Nrxn1/Cnr1/Grm5/Abhd6/Plcb1	6
GO:0099542	trans-synaptic signaling by endocannabinoid	3034-06-01	10/23210	0.000650423261685932	0.00559072770753624	0.00438384256501594	Pak1/Nrxn1/Cnr1/Grm5/Abhd6/Plcb1	6
GO:0099628	neurotransmitter receptor diffusion trapping	3034-06-01	10/23210	0.000650423261685932	0.00559072770753624	0.00438384256501594	Cacng2/Dlg4/Cacng3/Cacng7/Gphn/Camk2a	6
GO:0001967	suckling behavior	3034-08-01	17/23210	0.000683682172092193	0.00584172941999842	0.00458065987548884	Aplp2/Grin1/Grin2b/Cntfr/Ubr3/Gls/Pou4f1/App	8
GO:0021681	cerebellar granular layer development	3034-08-01	17/23210	0.000683682172092193	0.00584172941999842	0.00458065987548884	Ttbk2/Atp2b2/Faim2/Nrxn1/Cend1/Grid2/Cbln1/Kndc1	8
GO:1900452	regulation of long-term synaptic depression	3034-08-01	17/23210	0.000683682172092193	0.00584172941999842	0.00458065987548884	Sorcs3/Ppp1r9a/Stau2/Kcnb1/Grid2/Cbln1/Mapt/Arc	8
GO:1905244	regulation of modification of synaptic structure	3034-08-01	17/23210	0.000683682172092193	0.00584172941999842	0.00458065987548884	Itsn1/Myh10/Epha4/Gsk3b/Kalrn/Cttnbp2/Myo5b/Camkv	8
GO:0021795	cerebral cortex cell migration	16/3034	52/23210	0.000691559038404374	0.00590027926247524	0.00462657040897429	Reln/Dixdc1/Dab1/Pafah1b1/Robo1/Fgf13/Pou3f3/Dcx/Fbxo45/Pou3f2/Bmerb1/Cdk5r1/Slit2/Cul5/Cdk5/Cdk5r2	16
GO:0009582	detection of abiotic stimulus	30/3034	126/23210	0.000708422832555126	0.00602070551349562	0.00472099992741726	Atp2b2/Scn1a/Atp8a2/Ano3/Cacnb4/Kcna1/Phf24/Bace1/Ephb1/Cds2/Pkd2l1/Grm8/Grin2b/Prrxl1/Slc12a2/Whrn/Ano1/Ntsr1/Pdzd7/Asic2/Pkd1l1/Reep6/Col11a1/Kcnk4/Rs1/Htr2a/Gpr52/Sema5a/Mmp24/Htr7	30
GO:0043267	negative regulation of potassium ion transport	13/3034	38/23210	0.000708810268822718	0.00602070551349562	0.00472099992741726	Stk39/Plcb4/Kcnab1/Ank3/Nos1/Kcnh2/Akap5/Bin1/Snx27/Actn2/Nedd4l/Rgs4/Htr2a	13
GO:0051339	regulation of lyase activity	13/3034	38/23210	0.000708810268822718	0.00602070551349562	0.00472099992741726	Akap6/Gabbr1/Npr3/Nos1/Akap5/Galr1/Nf1/Drd2/Cacna1c/Gng7/Crhr1/Hpca/Stim1	13
GO:0071326	cellular response to monosaccharide stimulus	33/3034	143/23210	0.0007135348002318	0.00605191003613393	0.00474546824741403	Slc9b2/Vsnl1/Prkce/Pde8b/Efna5/Nrxn1/Ptprn2/Ppp3ca/Epha5/Adcy5/Nr1d1/Kcnb1/Sybu/Prkaca/Brsk2/Ppp3cb/Kif5b/Gpr27/Plcb1/Pde1c/Oprk1/Prkaa2/Ndufaf2/Cacna1e/Ano1/Pax2/Eny2/Prkn/Ppp2ca/Cftr/Rab11fip2/Unc13b/Igf1r	33
GO:0035384	thioester biosynthetic process	3034-10-01	25/23210	0.000720712330131756	0.00607698727559119	0.00476513199701816	Acsl6/Pdhx/Dlat/Pdhb/Snca/Pdha1/Dld/Pdk2/Acss2/Acat1	10
GO:0048148	behavioral response to cocaine	3034-10-01	25/23210	0.000720712330131756	0.00607698727559119	0.00476513199701816	Nos1/Homer2/Abat/Kalrn/Oprk1/Drd2/Snca/Crhr1/Htr2a/Cdk5	10
GO:0060004	reflex	3034-10-01	25/23210	0.000720712330131756	0.00607698727559119	0.00476513199701816	Kcnma1/Adra1a/Glrb/Glra1/Auts2/Cacna1a/Usp46/Foxp2/Satb1/Shank1	10
GO:0071616	acyl-CoA biosynthetic process	3034-10-01	25/23210	0.000720712330131756	0.00607698727559119	0.00476513199701816	Acsl6/Pdhx/Dlat/Pdhb/Snca/Pdha1/Dld/Pdk2/Acss2/Acat1	10
GO:0008053	mitochondrial fusion	3034-09-01	21/23210	0.000733901570244117	0.0061521676026723	0.00482408294851339	Miga1/Opa1/Gdap1/Mfn1/Dnm1l/Mfn2/Prkn/Pld6/Miga2	9
GO:0031290	retinal ganglion cell axon guidance	3034-09-01	21/23210	0.000733901570244117	0.0061521676026723	0.00482408294851339	Ptprm/Efna5/Ephb1/Slit1/Sema4f/Slit2/Robo2/Isl2/Bmpr1b	9
GO:0042069	regulation of catecholamine metabolic process	3034-09-01	21/23210	0.000733901570244117	0.0061521676026723	0.00482408294851339	Pnkd/Chrnb2/Abat/Htr2c/Htr1a/Tacr3/Snca/Gpr37/Prkn	9
GO:0140058	neuron projection arborization	3034-09-01	21/23210	0.000733901570244117	0.0061521676026723	0.00482408294851339	Phactr1/Nlgn1/Dlg4/Myo9a/Map3k13/Grip1/Zfp365/Lrp2/Chrna7	9
GO:0009636	response to toxic substance	67/3034	349/23210	0.000737228816734983	0.00617107667961739	0.00483891007312282	Kcnma1/Gria1/Grin2a/Scn8a/Chrna4/Glra1/Asic1/Ppp1r9a/Atp1a2/Impact/Unc79/Gstm7/Slc6a1/Prkce/Kcnc2/Mapk8/Grin3a/Cnr1/Nefl/Grin1/Gstm5/Scn2b/Gabrb1/Glra2/Chrnb2/Gnal/Arnt2/Abat/Nefh/Rnf112/Htr2c/Oscp1/Usp46/Chrna5/Lypd1/Tacr1/Hsph1/Grin2b/Drd2/Glrx2/Gjc2/Gpr37/Ngb/Ttpa/Scn1b/Pax2/Oprm1/Slc22a8/Htr1b/Glra3/Rnf146/Pink1/Chrna7/Prkn/Oprd1/Mbp/Ppara/Crhr1/Mapk1/Chrna3/Cryab/Fbxo7/Htr1d/Slc30a3/Got2/Igf…	67
GO:0035303	regulation of dephosphorylation	37/3034	167/23210	0.000801922271075975	0.00669314544800948	0.0052482784788954	Chrm5/Magi2/Epm2a/Cry2/Csrnp3/Camta1/Ppp4r4/Dlg3/Ppp2r2b/Camsap3/Elfn2/Arfgef3/Marf1/Dlg2/Rimbp2/Slc7a14/Bag4/Pcdh11x/Ppp1r26/Elfn1/Drd2/Ppp1r2/Mtmr9/Akap1/Tsc1/Ppp6r2/Myo1d/Pink1/Ppp1r16b/Ppp2ca/Cnst/Slc39a10/Tmem132d/Ppargc1b/Lmtk3/Chp2/Nsmf	37
GO:0045216	cell-cell junction organization	37/3034	167/23210	0.000801922271075975	0.00669314544800948	0.0052482784788954	Ctnnd2/Shroom2/Cdh18/Rassf8/Cdh6/Cdh7/Abcc8/Cdh8/Epb41l3/Camsap3/Mapre2/Cdh10/Cdh13/Prkaca/Cntnap1/Cdh12/Cdh4/Ugt8a/Ajm1/Kifc3/Nectin1/Whrn/Abi2/Nphp4/Cdh20/Mpp7/Iqsec1/Pard6b/Frmpd2/Nedd4l/Cgn/Cdh9/Add1/Prkci/Dlg1/Mtss1/Pard3	37
GO:0045471	response to ethanol	21/3034	78/23210	0.000811159350814265	0.00676044385143177	0.00530104899839013	Grin2a/Glra1/Unc79/Prkce/Grin3a/Cnr1/Grin1/Glra2/Chrnb2/Abat/Usp46/Tacr1/Grin2b/Drd2/Oprm1/Htr1b/Glra3/Chrna7/Crhr1/Got2/Igf1r	21
GO:0009581	detection of external stimulus	30/3034	127/23210	0.000813455218628463	0.00676978121977069	0.00530837068438714	Atp2b2/Scn1a/Atp8a2/Ano3/Cacnb4/Kcna1/Phf24/Bace1/Ephb1/Cds2/Pkd2l1/Grm8/Grin2b/Prrxl1/Slc12a2/Whrn/Ano1/Ntsr1/Pdzd7/Asic2/Pkd1l1/Reep6/Col11a1/Kcnk4/Rs1/Htr2a/Gpr52/Sema5a/Mmp24/Htr7	30
GO:0006906	vesicle fusion	24/3034	94/23210	0.000821647911104076	0.00682025112714226	0.00534794551967909	Syt7/Snap25/Syt3/Syt2/Vamp1/Stxbp1/Rab3a/Stxbp6/Cplx1/Snph/Syt1/Stx1b/Syt9/Snap47/Kif5b/Snca/Cplx2/Nkd2/Vps41/Vamp2/Doc2b/Vti1a/Vamp4/Syt4	24
GO:0010737	protein kinase A signaling	3034-12-01	34/23210	0.000821888224038327	0.00682025112714226	0.00534794551967909	Akap6/Pde4a/Nrxn1/Pja2/Pde10a/Prkacb/Akain1/Prkaca/Akap5/Grin2b/Akap1/Myom1	12
GO:0001659	temperature homeostasis	39/3034	179/23210	0.000829402418974904	0.00687270292212442	0.00538907440727352	Acot11/Esrrg/Ksr2/Ppargc1a/Nova1/Cnr1/Npr3/Ebf2/Lpin1/Prlr/Nr1d1/Apln/Nova2/Apc/Fto/Abat/Abhd6/Scd1/Cidea/Drd2/Mfn2/Plcl1/Ache/Ybx2/Elovl6/Map2k6/Acvr2b/Prkab2/Grb10/Ntsr1/Dync1h1/Acot13/Fh1/Htr2a/Gnas/Prdm16/Lgr4/Ppargc1b/Igf1r	39
GO:0034284	response to monosaccharide	40/3034	185/23210	0.000839403920001498	0.0069356200506293	0.00543840944922816	Slc9b2/Acvr1c/Vsnl1/Prkce/Pde8b/Efna5/Sarm1/Nrxn1/Ptprn2/Ppp3ca/Epha5/Adcy5/Nr1d1/Kcnb1/Sybu/Prkaca/Brsk2/Ppp3cb/Kif5b/Glp1r/Gpr27/Plcb1/Pde1c/Oprk1/Prkaa2/Ndufaf2/Acvr2b/Cacna1e/Ano1/Pax2/Eny2/Prkn/Pfkfb2/Ppp2ca/Vamp2/Cftr/Rab11fip2/Mafa/Unc13b/Igf1r	40
GO:0072330	monocarboxylic acid biosynthetic process	40/3034	185/23210	0.000839403920001498	0.0069356200506293	0.00543840944922816	Fads6/Alox8/Prkag2/Ptgds/Lpgat1/Elovl4/Mapk9/Acot11/Gad1/Acsl3/Fads1/Asns/Nr1d1/Scd2/Asah2/Slc27a2/Hacd3/Abat/Elovl7/Tecr/Fa2h/Scd1/Prkaa2/Insig2/Elovl6/Myo5a/Prkab2/Abhd3/Ldhb/Scd3/Plp1/Slc45a3/Fads2b/Slc27a5/Pnpla8/Srr/Cyp39a1/Elovl5/Acot7/Acss2	40
GO:0007422	peripheral nervous system development	20/3034	73/23210	0.000841908892277426	0.00694173398891472	0.00544320355552301	Ntrk2/Adam22/Etv1/Plxna4/Heyl/Nrg1/Ntrk3/Ppp3r1/Cntnap1/Nefh/Fa2h/Pou3f2/Nf1/Itgb4/Sh3tc2/Pou4f1/Myoc/Onecut2/Cdk5/Pard3	20
GO:0015850	organic hydroxy compound transport	49/3034	239/23210	0.000842554620290222	0.00694173398891472	0.00544320355552301	Chrm5/Kcna2/Chrna4/Syt7/Cadps/Abca2/Ptch1/Abca5/Syt3/Mecp2/Syt2/Chga/Gabbr1/Cnr1/Abcg4/Prkcb/Syt1/Nos1/Gpm6b/Kcnb1/Syt9/Nat8l/Chrnb2/Abat/P2ry1/Galr1/Abcb4/Syt10/Htr1a/Syt11/Osbpl2/Oprk1/Drd2/Snca/Syt13/Rab3b/Htr1b/Pink1/Pcp4/Slc2a13/Chrna7/Prkn/Ghsr/Crhr1/Htr2a/Relch/Cftr/Htr7/Syt4	49
GO:1990845	adaptive thermogenesis	35/3034	156/23210	0.000862865936697998	0.00709892132777682	0.00556645844877355	Acot11/Esrrg/Ksr2/Sorl1/Ppargc1a/Nova1/Npr3/Ebf2/Lpin1/Prlr/Nr1d1/Nova2/Apc/Abhd6/Scd1/Cidea/Mfn2/Plcl1/Ache/Ybx2/Elovl6/Map2k6/Acvr2b/Prkab2/Mc4r/Ucp3/Grb10/Dync1h1/Acot13/Fh1/Gnas/Prdm16/Lgr4/Ppargc1b/Igf1r	35
GO:0035773	insulin secretion involved in cellular response to glucose stimulus	23/3034	89/23210	0.000873006245878383	0.00717210124110358	0.00562384082111009	Slc9b2/Vsnl1/Prkce/Pde8b/Efna5/Nrxn1/Ptprn2/Epha5/Adcy5/Nr1d1/Sybu/Brsk2/Ppp3cb/Kif5b/Gpr27/Pde1c/Ndufaf2/Cacna1e/Ano1/Eny2/Prkn/Cftr/Rab11fip2	23
GO:0090596	sensory organ morphogenesis	59/3034	301/23210	0.000875972984201252	0.0071862228148362	0.00563491393345835	Ntrk2/Fgfr3/Atp2b2/Ptprm/Sox1/Fgf9/Tenm3/Shroom2/Stau2/Atp8a2/Megf11/Lhx1/Agtpbp1/Six4/Dscam/Fgfr2/Thrb/Fat3/Kcnq4/Myo6/Ephb1/Arl6/Olfm3/Vsx2/Zeb1/Fgf10/Ahi1/Bbs4/Frs2/Nf1/Ppp2r3a/Calb1/Mfn2/Insig2/Ttc8/Rorb/Crb1/Nectin1/Whrn/Thy1/Abi2/Sobp/Fzd3/Gjb6/Frzb/Pax2/Pdzd7/Miat/Tspan12/Hcn1/Col11a1/Wdr19/Rs1/Mapk1/Prkci/Rpgr/Hipk2/Bloc1s5/Nog	59
GO:0090174	organelle membrane fusion	25/3034	100/23210	0.000901431171491658	0.0073845549311813	0.00579043157250762	Syt7/Snap25/Syt3/Syt2/Vamp1/Stxbp1/Rab3a/Stxbp6/Cplx1/Mfn1/Snph/Syt1/Stx1b/Syt9/Snap47/Kif5b/Snca/Cplx2/Nkd2/Vps41/Vamp2/Doc2b/Vti1a/Vamp4/Syt4	25
GO:0061351	neural precursor cell proliferation	40/3034	186/23210	0.000936850394648474	0.00764566014236057	0.00599517131276937	Acsl6/Tacc2/Dixdc1/Lhx1/Kif1a/Tafa1/Kcna1/Mapk8/Pafah1b1/Fgfr2/Ephb1/Fgf13/Cend1/Pou3f3/Disp3/Frs2/Pou3f2/Gli1/Nf1/Drd2/Kif3a/Eml1/Gjc2/Cx3cl1/Sox5/Bbs1/Fzd3/Ptbp2/Trnp1/Lrp2/Rora/Pcm1/Fzd9/Ptprz1/Hhip/Lhx5/Hdac5/Rere/Nog/Hook3	40
GO:0044331	cell-cell adhesion mediated by cadherin	13/3034	39/23210	0.000937287039504526	0.00764566014236057	0.00599517131276937	Cdh18/Cdh6/Cdh7/Cdh8/Cdh10/Ptpru/Cdh13/Cdh12/Cdh4/Cdh20/Nexmif/Cdh9/Mmp24	13
GO:0045806	negative regulation of endocytosis	13/3034	39/23210	0.000937287039504526	0.00764566014236057	0.00599517131276937	Scamp5/Necab2/Snph/Pacsin1/Dlg4/Sh3gl3/Syt11/Ubqln2/Lrrtm1/Lrsam1/Pacsin3/Lrrtm2/Ankrd13d	13
GO:0009743	response to carbohydrate	42/3034	198/23210	0.000947922589940537	0.00772147976728084	0.00605462355519229	Slc9b2/Acvr1c/Vsnl1/Prkce/Pde8b/Efna5/Sarm1/Nrxn1/Ptprn2/Ppp3ca/Epha5/Adcy5/Prkcb/Nr1d1/Kcnb1/Sybu/Prkaca/Brsk2/Ppp3cb/Kif5b/Glp1r/Gpr27/Plcb1/Pde1c/Oprk1/Prkaa2/Rps6ka2/Ndufaf2/Acvr2b/Cacna1e/Ano1/Pax2/Eny2/Prkn/Pfkfb2/Ppp2ca/Vamp2/Cftr/Rab11fip2/Mafa/Unc13b/Igf1r	42
GO:0051224	negative regulation of protein transport	43/3034	204/23210	0.000950148788898443	0.00772868202721205	0.0060602710442675	Acvr1c/Kcnj11/Vsnl1/Pde8b/Chga/Abcc8/Dmtn/Ppp3ca/Pkia/Siah3/Nos1/Kcnb1/Madd/Svip/Bag4/Stxbp5l/Nf1/Pde1c/Cidea/Syt11/Drd2/Ndufaf2/Cx3cl1/Ndfip2/Akap1/Rab11fip3/Oprm1/Hdac9/Rptor/Eny2/Enho/Neo1/Gdi1/Prkn/Ube2j1/Ghsr/Srcin1/Ppp2ca/Gopc/Cdk5/Lgr4/Ndfip1/Syt4	43
GO:0031340	positive regulation of vesicle fusion	3034-07-01	14/23210	0.000957818986131574	0.00774730272630861	0.00607487204391551	Syt7/Syt3/Syt2/Syt1/Syt9/Kif5b/Doc2b	7
GO:0031987	locomotion involved in locomotory behavior	3034-07-01	14/23210	0.000957818986131574	0.00774730272630861	0.00607487204391551	Adgrl3/Rcan2/Ppp3cb/Drd2/Gpr37/Myo5a/Ghsr	7
GO:0046058	cAMP metabolic process	3034-07-01	14/23210	0.000957818986131574	0.00774730272630861	0.00607487204391551	Adcy2/Cacnb4/Adcy5/Adcy9/Adcy3/Pde4d/Adcy1	7
GO:0048755	branching morphogenesis of a nerve	3034-07-01	14/23210	0.000957818986131574	0.00774730272630861	0.00607487204391551	Mecp2/Fgfr2/Map3k13/Drd2/Bcl11a/Shox2/Rere	7
GO:0006633	fatty acid biosynthetic process	31/3034	134/23210	0.000973571566185635	0.00786367272042506	0.00616612094033568	Fads6/Alox8/Prkag2/Ptgds/Lpgat1/Elovl4/Mapk9/Acot11/Acsl3/Fads1/Scd2/Asah2/Hacd3/Elovl7/Tecr/Fa2h/Scd1/Prkaa2/Insig2/Elovl6/Myo5a/Prkab2/Abhd3/Scd3/Plp1/Slc45a3/Fads2b/Pnpla8/Elovl5/Acot7/Acss2	31
GO:0006605	protein targeting	52/3034	259/23210	0.000983351274834609	0.00793154060472341	0.00621933800536706	Pak1/Dnajc15/Nbea/Syngr1/Sorl1/Gdap1/Cacng2/Dmtn/Nlgn1/Ank3/Fbxw7/Ppp2r2b/Timm17a/Siah3/Myo6/Kcnb1/Mtcl1/Bag4/Akap5/Arxes1/Cacng3/Hsp90aa1/Arxes2/Tcaf1/Ywhag/Cacnb1/Sgtb/Mfn2/Tomm70a/Cdk5r1/Zdhhc22/Tomm20/Gcc2/Tram1l1/Mff/Golga7b/Pink1/Gdi1/Agk/Pex7/Uqcrc2/Fbxo7/Pex5l/Cdk5/Ptpn5/Vti1a/Zdhhc20/Hpca/Vps13a/Sec62/Snx16/Pard3	52
GO:0071333	cellular response to glucose stimulus	32/3034	140/23210	0.00101070960072827	0.00814080642041135	0.00638342905723119	Slc9b2/Vsnl1/Prkce/Pde8b/Efna5/Nrxn1/Ptprn2/Ppp3ca/Epha5/Adcy5/Nr1d1/Kcnb1/Sybu/Prkaca/Brsk2/Ppp3cb/Kif5b/Gpr27/Pde1c/Oprk1/Prkaa2/Ndufaf2/Cacna1e/Ano1/Pax2/Eny2/Prkn/Ppp2ca/Cftr/Rab11fip2/Unc13b/Igf1r	32
GO:0098901	regulation of cardiac muscle cell action potential	3034-10-01	26/23210	0.00103496422150044	0.00832158847653854	0.00652518521387126	Ank3/Ank2/Atp2a2/Ryr2/Fgf13/Bin1/Cacna1c/Hcn4/Ctnna3/Dlg1	10
GO:0009749	response to glucose	39/3034	181/23210	0.00103604426769893	0.00832158847653854	0.00652518521387126	Slc9b2/Acvr1c/Vsnl1/Prkce/Pde8b/Efna5/Sarm1/Nrxn1/Ptprn2/Ppp3ca/Epha5/Adcy5/Nr1d1/Kcnb1/Sybu/Prkaca/Brsk2/Ppp3cb/Kif5b/Glp1r/Gpr27/Pde1c/Oprk1/Prkaa2/Ndufaf2/Acvr2b/Cacna1e/Ano1/Pax2/Eny2/Prkn/Pfkfb2/Ppp2ca/Vamp2/Cftr/Rab11fip2/Mafa/Unc13b/Igf1r	39
GO:0042310	vasoconstriction	25/3034	101/23210	0.00105163653441697	0.00843506239792105	0.00661416322042045	Adra1a/Atp1a2/Apln/Nos1/Htr2c/Adra2c/Htr1a/Tacr1/Edn3/Cacna1g/Cacna1c/Cx3cl1/Rap1gds1/Bbs2/Asic2/Grip2/Htr1b/Slc8a1/Hrh1/Htr2a/Bmpr2/Chrm3/Htr7/Dock5/Htr1d	25
GO:0003002	regionalization	70/3034	373/23210	0.00107855574744865	0.00863894652233207	0.00677403434090432	Reln/Wnt3/Sox1/Ptch1/Lhx1/Dync2h1/Heyl/Gpr161/Mapk8/Hoxa5/Ar/Robo1/Fgfr2/Hoxa7/Cobl/Nckap1/Prkacb/Ssbp3/Apc/Prkaca/Hoxa6/Traf3ip1/Rpgrip1l/Fgf10/Frs2/Hoxb5/Gli1/Fgf1/Ppp2r3a/Hes5/Kif3a/Foxb1/Hoxb8/Hoxb9/Acvr2b/Pcsk6/Grem2/Celsr2/Lrp2/Lmx1b/Pax2/Megf8/Hoxd8/Mllt3/Hoxc4/Pkd1l1/Robo2/Ift172/Plxna2/Senp2/Irx3/Wdr19/Arc/Hoxa3/Hoxc9/Hoxb7/Hhip/Sema3c/Xrcc2/Pld6/Grsf1/Mnx1/Bmpr2/Hoxc8/Ttc21b/Hipk2/Map3k…	70
GO:0006085	acetyl-CoA biosynthetic process	3034-08-01	18/23210	0.00109020151603392	0.00870800351017944	0.00682818381456389	Pdhx/Dlat/Pdhb/Pdha1/Dld/Pdk2/Acss2/Acat1	8
GO:0048268	clathrin coat assembly	3034-08-01	18/23210	0.00109020151603392	0.00870800351017944	0.00682818381456389	Nsg1/Snap91/Sgip1/Eps15/Caly/Nsg2/Hip1r/Cltc	8
GO:0070841	inclusion body assembly	3034-09-01	22/23210	0.00109880042151109	0.00875240889001712	0.00686300328788322	Sorl1/Trim37/Dlgap1/Dnaja4/Dnajb2/Bag5/Prkn/Sncaip/Psmc5	9
GO:1902307	positive regulation of sodium ion transmembrane transport	3034-09-01	22/23210	0.00109880042151109	0.00875240889001712	0.00686300328788322	Atp1b1/Wnk3/Wnk2/Ank3/Nos1/Kif5b/Tesc/Plcb1/Atp1b2	9
GO:0009187	cyclic nucleotide metabolic process	3034-12-01	35/23210	0.00110340847103978	0.00877697428828465	0.00688226568880583	Atp2b2/Adcy2/Cacnb4/Adcy5/Gucy1a1/Adcy9/Gucy2e/Gucy1b1/Adcy3/Pde4d/Adcy1/Rora	12
GO:0060070	canonical Wnt signaling pathway	55/3034	279/23210	0.00111870459986067	0.00888637212496223	0.00696804752581094	Amer2/Fgfr3/Pygo1/Dixdc1/Mgat3/Lgr5/Wnt3/Ctnnd2/Fgf9/Apc2/Wnk2/Ppm1a/Amer3/Gpc5/Cdk14/Btrc/Fgfr2/Ryr2/Rbms3/Nkd1/Ptpru/Lypd6/Apc/Tnks/Daam2/Ankrd6/Gsk3b/Fgf10/Gprc5b/Gli1/Rnf220/Ppp2r3a/Wnt10a/Jade1/Nphp4/Frat1/Nkd2/Fzd3/Frzb/Amer1/Rab5a/Mllt3/Rnf146/Fzd9/Prkn/Tle2/Caprin2/Sema5a/Rspo2/Notum/Lgr4/Mcc/Nog/Prickle1/Dact3	55
GO:0007200	phospholipase C-activating G protein-coupled receptor signaling pathway	24/3034	96/23210	0.001130109146292	0.00895226763892105	0.0070197180012925	Adra1a/Trhr/Oprl1/Chga/Grm1/Npr3/Bicd1/Cckbr/Hcrtr2/Htr2c/P2ry1/Gpr27/Oprk1/Drd2/Ano1/Ntsr2/Lpar1/Oprm1/Actn2/Oprd1/Crhr1/Htr2a/Gpr139/Gng13	24
GO:0030004	cellular monovalent inorganic cation homeostasis	24/3034	96/23210	0.001130109146292	0.00895226763892105	0.0070197180012925	Kcnma1/Atp1a2/Atp1b1/Slc4a10/Car7/Nr3c2/Slc9a7/Atp1a3/Slc12a5/Slc4a4/Aqp11/Atp6v0a1/Tesc/Slc9a6/Ttpa/Dmxl2/Slc4a3/Slc4a8/Kctd7/Slc8a1/Mapk1/Slc9a3/Cftr/Atp1b2	24
GO:0051495	positive regulation of cytoskeleton organization	45/3034	218/23210	0.00115687058831681	0.00915167268972047	0.00717607695760427	Actr3b/Pak1/Ppm1e/Prkce/Pfn2/Mecp2/Mapk8/Ntrk3/Rhobtb2/Map1b/Nckap1/Apc/Bag4/Mtor/Wasf1/Limk1/Htr1a/Mapt/Tacr1/Bin1/Abi2/Cx3cl1/Fmn2/Pdxp/Wasl/Dctn1/Spire2/Hip1r/Tsc1/Lpar1/Dync1h1/Braf/Pde4dip/Actn2/Nphs1/Ctnna2/Stmn2/Prkcq/Sema5a/Jmy/Myoc/Dlg1/Mtss1/Limch1/Cfl2	45
GO:0051480	regulation of cytosolic calcium ion concentration	70/3034	374/23210	0.00116068747736331	0.00916927185478095	0.00718987694446409	Adra1a/Trpc1/Grin2a/Slc8a3/Atp2b2/Atp1a2/Trhr/Cacna1i/Oprl1/Akap6/Gstm7/Atp2b3/Prkce/Chga/Grm1/Trpc5/Ank2/Grin1/Adcy5/Kcnk3/Ryr2/Nos1/Dlg4/Kcnh1/Adcyap1r1/Pdpk1/Got1/Cacna1a/Cckbr/Hcrtr2/Htr2c/Akap5/P2ry1/Galr1/Glp1r/Tacr1/Plcb1/Grin2b/Pde4d/Calb2/Drd2/Calb1/Cacna1g/Jph3/Cacna1c/Cacna2d1/Thy1/Snca/Cx3cl1/Myo5a/Ntsr1/Plch1/Lpar1/Oprm1/Trpc7/Fzd9/Cul5/Ryr3/Slc8a1/Crhr1/Htr2a/Ric3/Grin2c/Slc8a2/Letm…	70
GO:0035264	multicellular organism growth	44/3034	212/23210	0.00116234060298472	0.00916975278436852	0.00719025405451256	Unc79/Ptch1/Slc4a10/Atp8a2/Cacna2d2/Apba1/Sos1/Hoxa5/Sgip1/Ar/Atrn/Slitrk1/Slc12a5/Pls1/Apba2/Fto/Slc1a2/Mtor/Ankrd26/Adarb1/Mbd5/Bbs4/Nek1/Pou3f2/Pde4d/Drd2/Ttc8/Slc12a2/Dlk1/Slc25a25/Sptbn2/Sptbn4/Bbs2/Flt3/Cdkn1c/Ghsr/App/Add1/Plag1/Xrcc2/Gnas/Dlg1/Meg3/Gpd2	44
GO:0030308	negative regulation of cell growth	41/3034	194/23210	0.00116583303199787	0.00918472288820206	0.00720199252252983	Pak1/Wnt3/Mecp2/Minar1/Tro/Sema3e/Apbb2/Zmat3/Apbb1/Rerg/Fgf13/Map2/Smarca2/Slit1/Fhl1/Spg20/Bcl11a/Tomm70a/Cdk5r1/Aatk/Frzb/Sema4f/Slit2/Dnajb2/Sema6a/Ptprs/Sema6c/Caprin2/Ppara/Rgs4/Fstl4/Gng4/Sema5a/Dcbld2/Sema3c/Bmpr2/Cryab/Sema4g/Trim46/Cdk5/Dact3	41
GO:0086004	regulation of cardiac muscle cell contraction	13/3034	40/23210	0.00122428127118349	0.00963201617588215	0.00755272742792232	Atp1a2/Akap6/Ank2/Atp2a2/Ryr2/Fgf13/Pde4d/Bin1/Cacna1c/Cacna1h/Hcn4/Ctnna3/Dlg1	13
GO:0019227	neuronal action potential propagation	3034-06-01	11/23210	0.00127259228402837	0.00990386346448562	0.00776589032500952	Ntrk2/Scn1a/Cacnb4/Ntrk3/Cntnap1/Scn1b	6
GO:0051967	negative regulation of synaptic transmission, glutamatergic	3034-06-01	11/23210	0.00127259228402837	0.00990386346448562	0.00776589032500952	Grik3/Drd2/Grik1/Htr1b/Prkn/Htr2a	6
GO:0060013	righting reflex	3034-06-01	11/23210	0.00127259228402837	0.00990386346448562	0.00776589032500952	Glrb/Glra1/Auts2/Usp46/Foxp2/Shank1	6
GO:0086016	AV node cell action potential	3034-06-01	11/23210	0.00127259228402837	0.00990386346448562	0.00776589032500952	Scn4b/Ank2/Ryr2/Cacna1g/Cacna1c/Cacnb2	6
GO:0086027	AV node cell to bundle of His cell signaling	3034-06-01	11/23210	0.00127259228402837	0.00990386346448562	0.00776589032500952	Scn4b/Ank2/Ryr2/Cacna1g/Cacna1c/Cacnb2	6
GO:0098870	action potential propagation	3034-06-01	11/23210	0.00127259228402837	0.00990386346448562	0.00776589032500952	Ntrk2/Scn1a/Cacnb4/Ntrk3/Cntnap1/Scn1b	6
GO:0098887	neurotransmitter receptor transport, endosome to postsynaptic membrane	3034-06-01	11/23210	0.00127259228402837	0.00990386346448562	0.00776589032500952	Nsg1/Arhgap44/Grip1/Lrrc7/Grip2/Rab11a	6
GO:0099558	maintenance of synapse structure	3034-06-01	11/23210	0.00127259228402837	0.00990386346448562	0.00776589032500952	Adgrb3/Cadm1/Rab3a/Shank2/Syngap1/C1ql1	6
GO:0055075	potassium ion homeostasis	3034-11-01	31/23210	0.00127975055599073	0.00993272702419224	0.00778852303191978	Kcnma1/Atp1a2/Atp1b1/Atp1a3/Slc12a5/Kcnh2/Slc12a2/Kcnj10/Kctd7/Tfap2b/Atp1b2	11
GO:0090075	relaxation of muscle	3034-11-01	31/23210	0.00127975055599073	0.00993272702419224	0.00778852303191978	Kcnma1/Camk2g/Akap6/Atp1b1/Chga/Abcc8/Atp2a2/Gucy1a1/P2ry1/Pde4d/Slc8a1	11

## Sheet: GO_DHTFvsCTF_DEGs_downregulated
ID	Description	GeneRatio	BgRatio	pvalue	p.adjust	qvalue	geneID	Count
GO:0042110	T cell activation	235/3912	491/23210	2.76218968199345e-58	9.65846593119823e-55	5.137709467755e-55	Zfp36l1/Bcl10/Gimap1/Tbx21/Runx2/Rps6/Prelid1/Ifnar1/Rps3/Nfatc3/Tcf3/Csk/Nlrc3/Kdelr1/Cd300a/Bax/Tcf7/Btnl2/Lgals8/Ccr6/Adam17/Ddost/Trp53/Sla2/Tmem131l/Smad3/Gpr183/Relb/Lgals1/Adora2a/Adrm1/Ncstn/Malt1/Sema4a/Rhoa/H2-M3/Ager/Card11/Chd7/Cdkn2a/Cd40lg/Myh9/Ap3b1/Cdk6/Psen1/Tgfbr2/Cd80/Zfp36l2/Hlx/Prex1/Zbtb7b/Gata3/Stat6/Ptpn2/P2rx7/Vsir/Pik3r6/Zmiz1/Stat5b/Clec4a2/Cbfb/Ptger4/Stat5a/Itk/Jak3/F…	235
GO:0001819	positive regulation of cytokine production	222/3912	449/23210	3.12672901625064e-58	9.65846593119823e-55	5.137709467755e-55	Bcl10/Prkd2/Irf3/Ifnar1/Rel/Rps3/Trim6/Agpat2/Il1rl1/Rela/Tnfrsf8/Hdac1/Nras/Il17rc/Polr3c/Mapk13/Il23r/Mapk14/Inava/Mapkapk2/Btnl2/Traf2/Nr4a3/Adam17/Gapdh/Src/Smad3/Ddit3/Ptprj/Tlr6/Cebpg/Irak1/Crlf2/Ddx21/Ifngr1/Mif/Malt1/Tbk1/Gpatch3/H2-M3/Ager/Card11/Cd40lg/Rnf135/Psen1/Riok3/Ticam1/Gata3/Thbs1/P2rx7/Card9/Stat5b/Il17b/Arhgef2/Ptger4/Stat5a/Lsm14a/Jak2/Fadd/Il15/Ly96/Tnfsf15/Rara/Rab7b/Ticam…	222
GO:0002697	regulation of immune effector process	201/3912	422/23210	1.69802821397218e-49	3.49680610197337e-46	1.86008564351619e-46	Rps19/Tbx21/Irf3/Pld2/Trim6/Gfer/Clec2d/Il23r/Treml4/Mapk14/Gab2/Arrb2/Cd300a/Pkn1/Traf2/Nr4a3/Pglyrp1/Tnfsf13/Sin3a/Ptprj/Nectin2/Snx4/Ddx21/Mif/Malt1/Exosc3/Gpatch3/H2-M3/Ager/Cd40lg/Hlx/Riok3/Ticam1/Zbtb7b/Gata3/Stat6/Tmbim6/Serpinb9/P2rx7/H2-T10/Vsir/Pik3r6/Stat5b/Stat5a/Vamp8/Raet1e/Jak3/Fadd/Il15/Nfkbid/Rara/Cr1l/Il2ra/Stap1/Stxbp2/Cd37/Cd24a/Gpi1/Aim2/Nop53/Traf6/Irak3/Klrb1c/Mad2l2/Hmgb1/…	201
GO:0007159	leukocyte cell-cell adhesion	163/3912	319/23210	2.39318192355045e-45	3.69626948092367e-42	1.96618788561171e-42	Bcl10/Tbx21/Rps3/Itgb1/Ets1/Rela/Sema4d/Tnip1/Cd300a/Stk10/Btnl2/Lgals8/Nr4a3/Tmem131l/Irak1/Rock1/Lgals1/Adora2a/Malt1/Pecam1/Rhoa/H2-M3/Ager/Card11/Cdkn2a/Cd40lg/Ap3b1/Tgfbr2/Cd80/Hlx/Zbtb7b/Gata3/Ptpn2/Vsir/Pik3r6/Zmiz1/Stat5b/Cbfb/Stat5a/Jak3/Fadd/Il15/Nfkbid/Rara/Il2ra/Itga4/Cd24a/Zap70/Sirpa/Casp3/Traf6/Icosl/Cx3cr1/Twsg1/Skap1/Akt1/Capn1/Ripk2/Sdc4/Coro1a/Cd5/Foxp3/Peli1/Arg2/Ass1/Tnfrsf14…	163
GO:0045785	positive regulation of cell adhesion	187/3912	411/23210	1.62404883467324e-42	2.00667474012226e-39	1.0674274656526e-39	Bcl10/Prkd2/Pld2/Rps3/Itgb1/Ets1/Rela/Olfm4/Triobp/Rsu1/Tfe3/Ninj1/Nedd9/Btnl2/Lgals8/Arpc2/Nr4a3/Csf1/Src/Smad3/Ptprj/Cd63/Irak1/Rock1/Rreb1/Cib1/Lgals1/Cfl1/Ilk/Malt1/Rhoa/H2-M3/Ager/Card11/Myadm/Calr/Cd40lg/Ap3b1/Cdk6/Tgfbr2/Cd80/Hlx/Prex1/Plekha2/Ccdc80/Zbtb7b/Gata3/Thbs1/Vsir/Pik3r6/Zmiz1/Stat5b/Col8a1/Cbfb/Lims1/Ptger4/Dnm2/Stat5a/Iqgap1/Jak3/Jak2/Fadd/Il15/Nfkbid/Rara/Il2ra/Carmil1/Itga4/C…	187
GO:0002683	negative regulation of immune system process	198/3912	451/23210	4.01563741402803e-42	4.13476799064419e-39	2.19944210642026e-39	Zfp36l1/Bcl10/Rps19/Lmo2/Tbx21/Gpr55/Irf3/Il1rl1/Gfer/Tcf3/Olfm4/Clec2d/Gps2/Nlrc3/Tbc1d10c/Arrb2/Cd300a/Btnl2/Pkn1/Nfe2l2/Pglyrp1/Tmem131l/Ptprj/Cib1/Ncapg2/Adora2a/Mif/Tmem176a/Gpatch3/H2-M3/Trim27/Cdkn2a/Tmem176b/Cdk6/Cd80/Hlx/Gcsam/Riok3/Zbtb7b/Psma1/Thbs1/Stat6/Tmbim6/Ptpn2/Serpinb9/Vsir/Stat5b/Cbfb/Ptger4/Myc/Axl/Stat5a/Jak3/Fadd/Nfkbid/Rara/Nr1h3/Cr1l/Il2ra/Stap1/Gpx1/Cd37/Notch1/Cd24a/Cas…	198
GO:0030098	lymphocyte differentiation	181/3912	395/23210	1.04755002487716e-41	9.24537721955871e-39	4.91797169573909e-39	Zfp36l1/Gimap1/Tbx21/Runx2/Mfng/Rps6/Prelid1/Nfatc3/Tcf3/Hhex/Gps2/Kdelr1/Rbpj/Bax/Tcf7/Lgals8/Pou2f2/Ccr6/Dclre1c/Adam17/Pglyrp1/Trp53/Tmem131l/Ptprj/Gpr183/Cebpg/Relb/Lgals1/Nfatc1/Adrm1/Malt1/Sema4a/Rhoa/H2-M3/Card11/Chd7/Cdkn2a/Adgrg3/Cd40lg/Ap3b1/Cdk6/Tgfbr2/Zfp36l2/Hlx/Prex1/Zbtb7b/Gata3/Stat6/Ptpn2/Vsir/Pik3r6/Zmiz1/Stat5b/Cbfb/Ptger4/Axl/Stat5a/Itk/Jak3/Fadd/Il15/Irf2bp2/Nfkbid/Rara/Il2ra…	181
GO:0032103	positive regulation of response to external stimulus	180/3912	403/23210	1.31988778937043e-39	1.01928334534131e-36	5.42196010317695e-37	Swap70/Rps19/Prkd2/Irf3/Nono/Trim6/Il1rl1/Ets1/Il17rc/Polr3c/Mapk14/Tnip1/Ccr6/Adam17/Csf1/Plscr1/Smad3/Sin3a/Ptprj/Tlr6/Nectin2/Pdgfb/Snx4/Abcc1/Mif/Ano6/P2rx4/Tbk1/H2-M3/Ager/Calr/Akt2/Riok3/Ticam1/Thbs1/Card9/Stat5b/Il17b/Ptger4/Stat5a/Vamp8/Raet1e/Lsm14a/Nupr1/Jak2/Fadd/Ly96/Akirin1/Stap1/Scarf1/Cd24a/Aim2/Tirap/Cxcr4/Nrp1/Traf6/Il16/Klrb1c/Fabp4/Hmgb1/Ripk2/Nfkbia/Lgmn/Lpl/Mavs/Tgfb1/Nod1/Pt…	180
GO:1903037	regulation of leukocyte cell-cell adhesion	144/3912	287/23210	5.37671852428114e-39	3.69081856033432e-36	1.9632883313223e-36	Bcl10/Tbx21/Rps3/Ets1/Rela/Cd300a/Btnl2/Lgals8/Nr4a3/Tmem131l/Irak1/Lgals1/Adora2a/Malt1/Rhoa/H2-M3/Ager/Card11/Cdkn2a/Cd40lg/Ap3b1/Tgfbr2/Cd80/Hlx/Zbtb7b/Gata3/Ptpn2/Vsir/Pik3r6/Zmiz1/Stat5b/Cbfb/Stat5a/Jak3/Fadd/Il15/Nfkbid/Rara/Il2ra/Itga4/Cd24a/Zap70/Sirpa/Casp3/Traf6/Icosl/Twsg1/Skap1/Akt1/Capn1/Ripk2/Sdc4/Coro1a/Cd5/Foxp3/Peli1/Arg2/Ass1/Tnfrsf14/Xbp1/Tgfb1/Il12a/Loxl3/Il6ra/Vcam1/Has2/Hfe/…	144
GO:0002703	regulation of leukocyte mediated immunity	132/3912	253/23210	3.42404343588265e-38	2.1153740346883e-35	1.12524880071849e-35	Tbx21/Pld2/Gfer/Clec2d/Gab2/Arrb2/Cd300a/Traf2/Tnfsf13/Nectin2/Snx4/Ddx21/Malt1/Exosc3/H2-M3/Ager/Ticam1/Gata3/Stat6/Serpinb9/P2rx7/H2-T10/Vsir/Pik3r6/Stat5b/Stat5a/Vamp8/Raet1e/Jak3/Fadd/Stap1/Stxbp2/Cd24a/Traf6/Klrb1c/Mad2l2/Hmgb1/Clcf1/Foxp3/Cd177/Mavs/Fes/Tyrobp/Tgfb1/Il27ra/Il12a/Tnfrsf1b/Hfe/Ceacam1/Nod2/Spn/H2-Q10/Cd1d1/Sh2d1a/Ripk3/H2-D1/Sphk2/C3/Nlrp3/Parp3/Il2/Pvr/Ulbp1/Lta/Mlh1/Unc13d/…	132
GO:0050900	leukocyte migration	159/3912	340/23210	4.24708621319686e-38	2.38531805683002e-35	1.26884240742589e-35	Swap70/Rps19/Tbx21/Rpl13a/Cd9/Itgb1/Slc8b1/Myo9b/Il17rc/Mapk14/Cd300a/Stk10/Cdc42/Ccr6/Adam17/Trp53/Csf1/Ptprj/Gpr183/Arhgef5/Wdr1/Rock1/Pdgfb/Mif/Ano6/Prtn3/P2rx4/Pecam1/Rhoa/Ager/Mpp1/Calr/Prex1/Gcsam/Gata3/Thbs1/Stat5b/Il17b/Ptger4/Fadd/Akirin1/Stap1/Itga4/Itga1/Mmp9/Cd24a/Fut7/Tirap/Sirpa/Lyst/Irak4/Il16/Cx3cr1/Akt1/Capn1/Coro1a/Spp1/Pf4/Lgmn/Tnfrsf14/Cd177/Emilin1/Tgfb1/Ptk2b/Il27ra/Adam10/G…	159
GO:0030217	T cell differentiation	136/3912	269/23210	2.3392716617086e-37	1.20433502716964e-34	6.40632116478442e-35	Zfp36l1/Gimap1/Tbx21/Runx2/Rps6/Prelid1/Nfatc3/Tcf3/Kdelr1/Tcf7/Ccr6/Adam17/Trp53/Tmem131l/Gpr183/Relb/Adrm1/Malt1/Sema4a/Rhoa/H2-M3/Card11/Chd7/Cdkn2a/Ap3b1/Cdk6/Tgfbr2/Zfp36l2/Hlx/Prex1/Zbtb7b/Gata3/Stat6/Ptpn2/Vsir/Pik3r6/Zmiz1/Stat5b/Cbfb/Ptger4/Stat5a/Itk/Jak3/Fadd/Il15/Nfkbid/Rara/Il2ra/Stk11/Fzd7/Fut7/Zap70/Sp3/Tcirg1/Ripk2/Foxp3/Prdm1/Rpl22/Sox4/Xbp1/Tgfb1/Il12a/Batf/Loxl3/Jmjd6/Lfng/Atp7…	136
GO:0002274	myeloid leukocyte activation	118/3912	215/23210	4.1581110440078e-37	1.97606230999079e-34	1.0511435367929e-34	Bcl10/Snap23/Pld2/Il1rl1/Ifngr2/Rbpj/Gab2/Cd300a/Nr4a3/Plscr1/Tlr6/Relb/Nectin2/Crlf2/Snx4/Ifngr1/Ager/Psen1/Tgfbr2/Ticam1/Thbs1/Cd300lb/Vamp8/Jak2/Il15/Nr1h3/Stap1/Tnip2/Notch2/Stxbp2/Cd37/Anxa3/Ltbr/Slc7a2/Traf6/Prkcd/Cx3cr1/Crtc3/Hmgb1/Batf3/Cd177/Ptpre/Lat/Fes/Tyrobp/Jun/Tgfb1/Adam10/Cebpa/Batf/Jmjd6/Dcstamp/Nampt/Casp1/Trem2/Clu/Cd1d1/Flt3l/Rhoh/Cd48/Sphk2/Milr1/Pilrb1/Irf4/Ulbp1/Adam9/Unc13…	118
GO:0022407	regulation of cell-cell adhesion	173/3912	394/23210	6.34235719230416e-37	2.79879162386108e-34	1.48878489882508e-34	Swap70/Bcl10/Tbx21/Zfp703/Cd9/Rps3/Ets1/Rela/Mapk7/Mapk14/Cd300a/Btnl2/Lgals8/Nr4a3/Tmem131l/Src/Irak1/Lgals1/Adora2a/Malt1/Rhoa/H2-M3/Ager/Card11/Myadm/Cdkn2a/Cd40lg/Ap3b1/Tgfbr2/Cd80/Hlx/Zbtb7b/Gata3/Ptpn2/Vsir/Pik3r6/Zmiz1/Stat5b/Cbfb/Stat5a/Sh2b3/Jak3/Jak2/Fadd/Il15/Nfkbid/Rara/Il2ra/Itga4/Cd24a/Zap70/Sirpa/Casp3/Traf6/Prkcd/Icosl/Piezo1/Mad2l2/Twsg1/Skap1/Akt1/Capn1/Ripk2/Sdc4/Coro1a/Cd5/Fox…	173
GO:0030099	myeloid cell differentiation	174/3912	401/23210	2.54026601948309e-36	1.0462508978911e-33	5.56541088619384e-34	Zfp36l1/Rps19/Lmo2/Gpr55/Rps6/Tmem14c/Rarg/Klf10/Ets1/Tcf3/Hhex/Clec2d/Rps14/Nbeal2/Mapk14/Rbpj/Tfe3/Gab2/Il3ra/Csf1/Src/Plscr1/Scin/Gpr183/Cebpg/Wdr1/Relb/Cib1/Ncapg2/Nfatc1/Prtn3/Rb1/Myh9/Sfxn1/Cdk6/Psen1/Tgfbr2/Ptbp3/Tmod3/Sp1/Gata3/Ptpn2/Stat5b/Prkx/Cbfb/Abi1/Myc/Stat5a/Sh2b3/Jak3/Jak2/Fadd/Il15/Actn1/Wasf2/Anxa2/Rara/Clec1b/Rbp1/Stap1/Rab7b/Gmpr2/Notch2/Hif1a/Fam20c/Dab2/Tirap/Dnase2a/Psen2/…	174
GO:1903706	regulation of hemopoiesis	175/3912	407/23210	6.65348214153887e-36	2.5690757919017e-33	1.36659021354502e-33	Zfp36l1/Lmo2/Tbx21/Gpr55/Rarg/Klf10/Prelid1/Ets1/Tcf3/Clec2d/Mapk14/Tfe3/Nfe2l2/Pglyrp1/Csf1/Tmem131l/Scin/Cib1/Ncapg2/Adrm1/Malt1/Tmem176a/Rhoa/H2-M3/Ager/Card11/Cdkn2a/Rb1/Tmem176b/Cd40lg/Ap3b1/Cdk6/Tgfbr2/Zfp36l2/Hlx/Zbtb7b/Gata3/Ptpn2/Vsir/Pik3r6/Zmiz1/Stat5b/Cbfb/Myc/Axl/Stat5a/Jak3/Fadd/Il15/Nfkbid/Rara/Rbp1/Il2ra/Rab7b/Ankle1/Notch2/Notch1/Cd24a/Hif1a/Zap70/Ripk1/Traf6/Senp1/Hmgb1/Ripk2/Nf…	175
GO:0002699	positive regulation of immune effector process	131/3912	261/23210	1.33786696709604e-35	4.86196595454077e-33	2.58626666951939e-33	Rps19/Tbx21/Pld2/Trim6/Mapk14/Gab2/Cd300a/Traf2/Nr4a3/Tnfsf13/Ptprj/Nectin2/Snx4/Ddx21/Mif/Malt1/Exosc3/H2-M3/Hlx/Ticam1/Gata3/Stat6/P2rx7/H2-T10/Stat5b/Stat5a/Vamp8/Raet1e/Fadd/Nfkbid/Rara/Stap1/Stxbp2/Cd37/Cd24a/Gpi1/Traf6/Klrb1c/Mad2l2/Ripk2/Clcf1/Foxp3/Tnfrsf14/Cd177/Mavs/Fes/Tyrobp/Xbp1/Tgfb1/Il12a/Tnfrsf4/Ffar2/Ceacam1/Ptpn22/Nod2/H2-Q10/Cd1d1/Sh2d1a/H2-D1/Sphk2/C3/Anxa1/Zc3hav1/Nlrp3/Il2/P…	131
GO:1903039	positive regulation of leukocyte cell-cell adhesion	112/3912	203/23210	1.43063581075459e-35	4.9102600215788e-33	2.61195614103849e-33	Bcl10/Rps3/Ets1/Rela/Btnl2/Lgals8/Nr4a3/Irak1/Lgals1/Malt1/Rhoa/H2-M3/Ager/Card11/Cd40lg/Ap3b1/Tgfbr2/Cd80/Hlx/Zbtb7b/Gata3/Vsir/Pik3r6/Zmiz1/Stat5b/Cbfb/Stat5a/Jak3/Fadd/Il15/Nfkbid/Rara/Il2ra/Itga4/Cd24a/Zap70/Sirpa/Traf6/Icosl/Skap1/Capn1/Ripk2/Coro1a/Cd5/Foxp3/Tnfrsf14/Xbp1/Tgfb1/Il12a/Il6ra/Vcam1/Has2/Cd6/Ceacam1/Tnfsf14/Elane/Ptpn22/Icam1/Lck/Spn/Ephb4/Cd1d1/Nckap1l/Anxa1/Tespa1/Adam8/Nlrp3…	112
GO:0050863	regulation of T cell activation	143/3912	304/23210	9.97905609909036e-35	3.24476887264107e-32	1.72601734855181e-32	Bcl10/Tbx21/Prelid1/Rps3/Csk/Cd300a/Btnl2/Lgals8/Tmem131l/Lgals1/Adora2a/Adrm1/Malt1/Rhoa/H2-M3/Ager/Card11/Cdkn2a/Cd40lg/Ap3b1/Tgfbr2/Cd80/Hlx/Zbtb7b/Gata3/Ptpn2/Vsir/Pik3r6/Zmiz1/Stat5b/Cbfb/Stat5a/Jak3/Fadd/Il15/Nfkbid/Rara/Il2ra/Cd24a/Zap70/Sirpa/Sit1/Casp3/Traf6/Icosl/Twsg1/Ripk2/Sdc4/Coro1a/Cd5/Foxp3/Peli1/Arg2/Prdm1/Tnfrsf14/Lat/Xbp1/Tgfb1/Il12a/Loxl3/Il6ra/Vcam1/Tnfrsf1b/Znhit1/Hfe/Cd6/Ce…	143
GO:0002831	regulation of response to biotic stimulus	136/3912	286/23210	1.04054697240108e-33	3.21424959774694e-31	1.70978297254536e-31	Rps19/Irf3/Nono/Trim6/Gfer/Clec2d/Nlrc3/Polr3c/Il23r/Treml4/Arrb2/Tfeb/Plscr1/Sin3a/Nectin2/Mif/Tbk1/Gpatch3/H2-M3/Cd40lg/Rnf135/Riok3/Ptpn2/Serpinb9/Card9/Pik3r6/Stat5b/Stat5a/Raet1e/Lsm14a/Fadd/Il15/Ly96/Il2ra/Cd37/Cd24a/Aim2/Tirap/Nop53/Traf6/Irak3/Klrb1c/Hmgb1/Ripk2/Sec14l1/Arg2/Prdm1/Mavs/Cactin/Nod1/Fam3a/Il12a/Hmgb2/Mndal/Mmp2/Serping1/Ffar2/Creb3/Traf3ip2/Ceacam1/Ptpn22/Ikbke/Trafd1/Nod2/…	136
GO:0050727	regulation of inflammatory response	152/3912	340/23210	1.16488766247246e-33	3.42698856131183e-31	1.82294700864111e-31	Rps19/Irf3/Ppard/Il1rl1/Ets1/Rela/Gps2/Nlrc3/Il17rc/Mapk14/Tnip1/Abcd1/Nfkb1/Pglyrp1/Smad3/Tlr6/Adora2a/Snx4/Abcc1/Mif/Ager/Rb1/Ticam1/Gata3/Psma1/Ptpn2/Stat5b/Il17b/Ptger4/Stat5a/Vamp8/Nupr1/Adcy7/Jak2/Nr1h3/Il2ra/Stap1/Sharpin/Gpx1/Cd24a/Sirpa/Slc7a2/Cx3cr1/Fabp4/Nfkbia/Clcf1/Foxp3/Lpl/Siglece/Gpsm3/Cebpa/Tnfrsf1a/Tnfrsf1b/Akna/Cd6/Cdh5/Ffar2/Ccl3/Setd6/Metrnl/Siglecg/Nt5e/Nod2/Casp1/Il17ra/Spn…	152
GO:0031349	positive regulation of defense response	131/3912	272/23210	3.15320772037539e-33	8.85478058930871e-31	4.71019832679998e-31	Rps19/Irf3/Nono/Trim6/Il1rl1/Ets1/Il17rc/Polr3c/Tnip1/Plscr1/Sin3a/Tlr6/Nectin2/Snx4/Abcc1/Mif/Tbk1/H2-M3/Ager/Riok3/Ticam1/Card9/Stat5b/Il17b/Ptger4/Stat5a/Vamp8/Raet1e/Lsm14a/Nupr1/Jak2/Fadd/Stap1/Cd24a/Aim2/Tirap/Klrb1c/Fabp4/Hmgb1/Ripk2/Nfkbia/Lpl/Mavs/Nod1/Gpsm3/Cebpa/Il12a/Tnfrsf1a/Hmgb2/Mndal/Mmp2/Cd6/Ffar2/Ccl3/Ikbke/Nod2/Il17ra/Trem2/S100a8/Trem3/Sh2d1a/Alox5ap/Tradd/Myd88/C3/Adam8/Zc3ha…	131
GO:0002366	leukocyte activation involved in immune response	130/3912	269/23210	3.55675567874485e-33	9.55375503621118e-31	5.08200971580844e-31	Swap70/Tbx21/Snap23/Mfng/Rps6/Pld2/Gab2/Cd300a/Lgals8/Ccr6/Nr4a3/Pglyrp1/Trp53/Tnfsf13/Gpr183/Relb/Lgals1/Snx4/Malt1/Exosc3/Sema4a/H2-M3/Cd40lg/Psen1/Hlx/Ticam1/Zbtb7b/Gata3/Stat6/Ptger4/Vamp8/Jak3/Nfkbid/Rara/Notch2/Stxbp2/Anxa3/Psen2/Icosl/Cx3cr1/Mad2l2/Plcl2/Hmgb1/Dock11/Ripk2/Lcp1/Coro1a/Clcf1/Foxp3/Cd177/Lat/Fes/Tyrobp/Xbp1/Tgfb1/Ptk2b/Il27ra/Batf/Apbb1ip/Loxl3/Rab27a/Lfng/Atp7a/Ung/Icam1/Sp…	130
GO:0002263	cell activation involved in immune response	131/3912	273/23210	5.07249737086816e-33	1.30574536488431e-30	6.94576175081158e-31	Swap70/Tbx21/Snap23/Mfng/Rps6/Pld2/Gab2/Cd300a/Lgals8/Ccr6/Nr4a3/Pglyrp1/Trp53/Tnfsf13/Gpr183/Relb/Lgals1/Snx4/Malt1/Exosc3/Sema4a/H2-M3/Cd40lg/Psen1/Hlx/Ticam1/Zbtb7b/Gata3/Stat6/Ptger4/Vamp8/Jak3/Nfkbid/Rara/Notch2/Stxbp2/Anxa3/Psen2/Icosl/Cx3cr1/Mad2l2/Plcl2/Hmgb1/Dock11/Ripk2/Lcp1/Coro1a/Clcf1/Foxp3/Cd177/Lat/Fes/Tyrobp/Xbp1/Tgfb1/Ptk2b/Il27ra/Batf/Apbb1ip/Loxl3/Rab27a/Lfng/Atp7a/Ung/Icam1/Sp…	131
GO:0022409	positive regulation of cell-cell adhesion	121/3912	242/23210	9.04691121694082e-33	2.23567269993042e-30	1.18924028712797e-30	Bcl10/Rps3/Ets1/Rela/Btnl2/Lgals8/Nr4a3/Irak1/Lgals1/Malt1/Rhoa/H2-M3/Ager/Card11/Cd40lg/Ap3b1/Tgfbr2/Cd80/Hlx/Zbtb7b/Gata3/Vsir/Pik3r6/Zmiz1/Stat5b/Cbfb/Stat5a/Jak3/Fadd/Il15/Nfkbid/Rara/Il2ra/Itga4/Cd24a/Zap70/Sirpa/Traf6/Icosl/Piezo1/Skap1/Capn1/Ripk2/Coro1a/Cd5/Foxp3/Tnfrsf14/Xbp1/Tgfb1/Il12a/Pdpn/Il6ra/Vcam1/Has2/Cd6/Gcnt2/Ceacam1/Tnfsf14/Elane/Ptpn22/Icam1/Lck/Spn/Ephb4/Cd1d1/Nckap1l/Anxa1/…	121
GO:0070661	leukocyte proliferation	146/3912	331/23210	1.35779504155105e-31	3.22632991027015e-29	1.71620895535319e-29	Rps6/Rps3/Tcf3/Hhex/Cd300a/Bax/Btnl2/Pkn1/Trp53/Csf1/Tmem131l/Gpr183/Cd38/Mif/Ncstn/Malt1/Tbk1/H2-M3/Ager/Card11/Cdkn2a/Cd40lg/Tgfbr2/Cd80/Ticam1/Zbtb7b/P2rx7/Vsir/Stat5b/Stat5a/Jak3/Fadd/Il15/Il2ra/Washc1/Cd24a/Zap70/Tirap/Cxcr4/Casp3/Traf6/Tcirg1/Prkcd/Icosl/Plcl2/Twsg1/Cd151/Ripk2/Sdc4/Coro1a/Ebi3/Clcf1/Foxp3/Ccnd3/Tnfrsf13b/Peli1/Arg2/Prdm1/Tnfrsf14/Tyrobp/Tgfb1/Il12a/Il6ra/Vcam1/Tnfrsf1b/Ahr…	146
GO:0032943	mononuclear cell proliferation	139/3912	310/23210	4.78012934307925e-31	1.09376441042754e-28	5.8181535318103e-29	Rps6/Rps3/Tcf3/Cd300a/Bax/Btnl2/Pkn1/Trp53/Csf1/Tmem131l/Gpr183/Cd38/Mif/Ncstn/Malt1/Tbk1/H2-M3/Ager/Card11/Cdkn2a/Cd40lg/Tgfbr2/Cd80/Ticam1/Zbtb7b/P2rx7/Vsir/Stat5b/Stat5a/Jak3/Fadd/Il15/Il2ra/Washc1/Cd24a/Zap70/Tirap/Cxcr4/Casp3/Traf6/Prkcd/Icosl/Plcl2/Twsg1/Cd151/Ripk2/Sdc4/Coro1a/Ebi3/Clcf1/Foxp3/Ccnd3/Tnfrsf13b/Peli1/Arg2/Prdm1/Tnfrsf14/Tyrobp/Tgfb1/Il12a/Il6ra/Vcam1/Tnfrsf1b/Ahr/Znhit1/Tnfr…	139
GO:0046651	lymphocyte proliferation	138/3912	308/23210	8.62164485200444e-31	1.90230435341727e-28	1.01190884315631e-28	Rps6/Rps3/Tcf3/Cd300a/Bax/Btnl2/Pkn1/Trp53/Tmem131l/Gpr183/Cd38/Mif/Ncstn/Malt1/Tbk1/H2-M3/Ager/Card11/Cdkn2a/Cd40lg/Tgfbr2/Cd80/Ticam1/Zbtb7b/P2rx7/Vsir/Stat5b/Stat5a/Jak3/Fadd/Il15/Il2ra/Washc1/Cd24a/Zap70/Tirap/Cxcr4/Casp3/Traf6/Prkcd/Icosl/Plcl2/Twsg1/Cd151/Ripk2/Sdc4/Coro1a/Ebi3/Clcf1/Foxp3/Ccnd3/Tnfrsf13b/Peli1/Arg2/Prdm1/Tnfrsf14/Tyrobp/Tgfb1/Il12a/Il6ra/Vcam1/Tnfrsf1b/Ahr/Znhit1/Tnfrsf4/M…	138
GO:0002819	regulation of adaptive immune response	106/3912	205/23210	1.77340604342753e-30	3.77796639182597e-28	2.00964561436688e-28	Tbx21/Il1rl1/Il23r/Pkn1/Traf2/Tnfsf13/Nectin2/Mif/Malt1/Exosc3/H2-M3/Ager/Trim27/Hlx/Zbtb7b/Gata3/Stat6/P2rx7/H2-T10/Vsir/Jak3/Adcy7/Fadd/Nfkbid/Cd24a/Traf6/Mad2l2/Skap1/Hmgb1/Ripk2/Clcf1/Foxp3/Tnfrsf14/Tgfb1/Il27ra/Il12a/Loxl3/Il6ra/Tnfrsf1b/Hfe/Nod2/Spn/H2-Q10/Cd1d1/Tnfaip3/Ripk3/Zc3h12a/Cd48/H2-D1/C3/Anxa1/Nlrp3/H2-DMa/Parp3/Il2/Pvr/Otud5/Lta/Mlh1/Ptpn6/H2-T22/Mef2c/Cd44/Ccl19/Ptprc/Was/Arid5a…	106
GO:1902105	regulation of leukocyte differentiation	133/3912	294/23210	3.09254324979168e-30	6.36857739907101e-28	3.38769123714022e-28	Zfp36l1/Tbx21/Gpr55/Klf10/Prelid1/Clec2d/Tfe3/Pglyrp1/Csf1/Tmem131l/Adrm1/Malt1/Tmem176a/Rhoa/H2-M3/Ager/Card11/Cdkn2a/Rb1/Tmem176b/Cd40lg/Ap3b1/Cdk6/Tgfbr2/Zfp36l2/Hlx/Zbtb7b/Gata3/Ptpn2/Vsir/Pik3r6/Zmiz1/Stat5b/Cbfb/Myc/Axl/Stat5a/Jak3/Fadd/Il15/Nfkbid/Rara/Rbp1/Il2ra/Notch2/Cd24a/Zap70/Ripk1/Traf6/Ripk2/Foxp3/Pf4/Prdm1/Fes/Tyrobp/Xbp1/Jun/Tgfb1/Il12a/Loxl3/Id2/Nfam1/Ceacam1/Ccl3/Clec2g/Dcstamp…	133
GO:0032944	regulation of mononuclear cell proliferation	112/3912	227/23210	9.06371536664055e-30	1.80631075919695e-27	9.6084615873181e-28	Rps3/Tcf3/Cd300a/Btnl2/Pkn1/Csf1/Tmem131l/Gpr183/Cd38/Mif/H2-M3/Ager/Card11/Cdkn2a/Cd40lg/Tgfbr2/Cd80/Ticam1/Zbtb7b/Vsir/Stat5b/Stat5a/Jak3/Fadd/Il15/Il2ra/Cd24a/Zap70/Tirap/Casp3/Traf6/Icosl/Twsg1/Ripk2/Sdc4/Coro1a/Clcf1/Foxp3/Tnfrsf13b/Peli1/Arg2/Prdm1/Tnfrsf14/Tyrobp/Tgfb1/Il12a/Il6ra/Vcam1/Tnfrsf1b/Ahr/Znhit1/Tnfrsf4/Cd6/Ceacam1/Ptpn22/Siglecg/Ikzf3/Ctnnb1/Spn/Cd1d1/Nckap1l/Ripk3/Clec2i/Zc3h1…	112
GO:0046631	alpha-beta T cell activation	89/3912	157/23210	9.88743115191305e-30	1.90889217676621e-27	1.01541315974581e-27	Tbx21/Cd300a/Tcf7/Gpr183/Relb/Adora2a/Malt1/Sema4a/Rhoa/H2-M3/Ager/Ap3b1/Tgfbr2/Cd80/Hlx/Zbtb7b/Gata3/Stat6/Vsir/Clec4a2/Cbfb/Ptger4/Itk/Jak3/Il15/Nfkbid/Rara/Cd24a/Fut7/Zap70/Tcirg1/Twsg1/Ripk2/Foxp3/Arg2/Prdm1/Tnfrsf14/Rpl22/Tgfb1/Il12a/Batf/Loxl3/Il6ra/Hfe/Atp7a/Ceacam1/Ptpn22/Spn/Gpr18/Cd1d1/Nckap1l/Zc3h12a/Btla/Anxa1/Nlrp3/Il2/Tarm1/Irf4/Otud5/Dock2/Rasal3/Cd44/Ccl19/Ptprc/Eomes/Syk/Ly9/Il2r…	89
GO:0050870	positive regulation of T cell activation	99/3912	187/23210	1.22850480225724e-29	2.29990989949855e-27	1.22341052397036e-27	Bcl10/Rps3/Btnl2/Lgals8/Lgals1/Malt1/Rhoa/H2-M3/Ager/Card11/Cd40lg/Ap3b1/Tgfbr2/Cd80/Hlx/Zbtb7b/Gata3/Vsir/Pik3r6/Zmiz1/Stat5b/Cbfb/Stat5a/Jak3/Fadd/Il15/Nfkbid/Rara/Il2ra/Cd24a/Zap70/Sirpa/Traf6/Icosl/Ripk2/Coro1a/Cd5/Foxp3/Tnfrsf14/Xbp1/Tgfb1/Il12a/Il6ra/Vcam1/Cd6/Ceacam1/Tnfsf14/Ptpn22/Lck/Spn/Ephb4/Cd1d1/Nckap1l/Anxa1/Tespa1/Adam8/Nlrp3/H2-DMa/Cd27/Il2/Dock8/Rasal3/Aif1/Ccl19/Ptprc/Syk/Il1rl2…	99
GO:0050663	cytokine secretion	117/3912	244/23210	1.36539822141675e-29	2.48100888585668e-27	1.31974403940034e-27	Irf3/Ifnar1/Trim6/Il1rl1/Il17rc/Mapk14/Rbpj/Btnl2/S100a13/Gapdh/Src/Tlr6/Crlf2/Ifngr1/Mif/Ager/Card11/Trim27/Zbtb7b/Gata3/P2rx7/Ptger4/Anxa4/Tnfsf15/Notch2/Notch1/Aim2/Clec9a/Tcirg1/Ncl/Hmgb1/Ripk2/Foxp3/Arg2/Tnfrsf14/Lpl/Mavs/Xbp1/Il27ra/Abca1/Rnf19b/Tnfrsf1b/C5ar2/Tnfrsf4/Mcoln2/Ffar2/Cd300c2/Ccl3/Cd34/Ptpn22/Unc93b1/Nod2/Casp1/Ezr/Il17ra/Trem3/Tnfaip3/Zc3h12a/Sphk2/Anxa1/Nlrp1b/Nlrc4/Nlrp3/Trp…	117
GO:0050670	regulation of lymphocyte proliferation	111/3912	225/23210	1.64875661297908e-29	2.91029095856708e-27	1.54809568292352e-27	Rps3/Tcf3/Cd300a/Btnl2/Pkn1/Tmem131l/Gpr183/Cd38/Mif/H2-M3/Ager/Card11/Cdkn2a/Cd40lg/Tgfbr2/Cd80/Ticam1/Zbtb7b/Vsir/Stat5b/Stat5a/Jak3/Fadd/Il15/Il2ra/Cd24a/Zap70/Tirap/Casp3/Traf6/Icosl/Twsg1/Ripk2/Sdc4/Coro1a/Clcf1/Foxp3/Tnfrsf13b/Peli1/Arg2/Prdm1/Tnfrsf14/Tyrobp/Tgfb1/Il12a/Il6ra/Vcam1/Tnfrsf1b/Ahr/Znhit1/Tnfrsf4/Cd6/Ceacam1/Ptpn22/Siglecg/Ikzf3/Ctnnb1/Spn/Cd1d1/Nckap1l/Ripk3/Clec2i/Zc3h12d/Bt…	111
GO:0071706	tumor necrosis factor superfamily cytokine production	93/3912	170/23210	2.23842377200632e-29	3.84138390651529e-27	2.04337982929933e-27	Tnfrsf8/Hdac1/Nlrc3/Arrb2/Mapkapk2/Ptprj/Tlr6/Ifngr1/Mif/Cd300ld/Ager/Trim27/Psen1/Ticam1/Thbs1/Card9/Vsir/Clec4a2/Arhgef2/Ptger4/Axl/Jak2/Fadd/Ly96/Rara/Cd24a/Tirap/Sirpa/Ripk1/Irak3/Ncl/Cx3cr1/Hmgb1/Ripk2/Foxp3/Pf4/Arg2/Lpl/Mavs/Tyrobp/Cactin/Nod1/Il27ra/Tnfrsf1a/C5ar2/Ccl3/Cd34/Ptpn22/Nod2/Spn/Nfkbil1/Trem2/Gpr18/Clu/Tnfaip3/Selenos/Zc3h12a/Myd88/Sphk2/Zfp36/Adam8/Ptpn6/Tlr1/Ccr5/Tmem106a/Tlr4…	93
GO:0070663	regulation of leukocyte proliferation	114/3912	238/23210	8.18542559306743e-29	1.36674484632353e-26	7.27024145136743e-27	Rps3/Tcf3/Hhex/Cd300a/Btnl2/Pkn1/Csf1/Tmem131l/Gpr183/Cd38/Mif/H2-M3/Ager/Card11/Cdkn2a/Cd40lg/Tgfbr2/Cd80/Ticam1/Zbtb7b/Vsir/Stat5b/Stat5a/Jak3/Fadd/Il15/Il2ra/Cd24a/Zap70/Tirap/Casp3/Traf6/Icosl/Twsg1/Ripk2/Sdc4/Coro1a/Clcf1/Foxp3/Tnfrsf13b/Peli1/Arg2/Prdm1/Tnfrsf14/Tyrobp/Tgfb1/Il12a/Il6ra/Vcam1/Tnfrsf1b/Ahr/Znhit1/Tnfrsf4/Cd6/Ceacam1/Ptpn22/Siglecg/Ikzf3/Ctnnb1/Spn/Cd1d1/Nckap1l/Ripk3/Flt3l/C…	114
GO:0032640	tumor necrosis factor production	91/3912	167/23210	1.33450969762659e-28	2.16963181893081e-26	1.15411060276737e-26	Tnfrsf8/Hdac1/Nlrc3/Arrb2/Mapkapk2/Ptprj/Tlr6/Ifngr1/Mif/Cd300ld/Ager/Trim27/Psen1/Ticam1/Thbs1/Card9/Vsir/Clec4a2/Arhgef2/Ptger4/Axl/Jak2/Fadd/Ly96/Rara/Cd24a/Tirap/Sirpa/Ripk1/Irak3/Ncl/Cx3cr1/Hmgb1/Ripk2/Foxp3/Pf4/Arg2/Lpl/Mavs/Tyrobp/Cactin/Nod1/Il27ra/Tnfrsf1a/C5ar2/Ccl3/Cd34/Ptpn22/Nod2/Spn/Nfkbil1/Trem2/Gpr18/Clu/Tnfaip3/Selenos/Zc3h12a/Myd88/Sphk2/Zfp36/Ptpn6/Tlr1/Ccr5/Tmem106a/Tlr4/Ccl19…	91
GO:0002706	regulation of lymphocyte mediated immunity	100/3912	195/23210	1.8868288757269e-28	2.9748754859277e-26	1.58245067677604e-26	Tbx21/Gfer/Clec2d/Arrb2/Traf2/Tnfsf13/Nectin2/Malt1/Exosc3/H2-M3/Ager/Gata3/Stat6/Serpinb9/P2rx7/H2-T10/Vsir/Pik3r6/Stat5b/Stat5a/Raet1e/Fadd/Cd24a/Traf6/Klrb1c/Mad2l2/Hmgb1/Clcf1/Foxp3/Tgfb1/Il27ra/Il12a/Tnfrsf1b/Hfe/Ceacam1/Nod2/Spn/H2-Q10/Cd1d1/Sh2d1a/Ripk3/H2-D1/C3/Nlrp3/Parp3/Il2/Pvr/Ulbp1/Lta/Mlh1/Ptpn6/H2-T22/Klre1/Ptprc/Was/Arid5a/Tnf/Cd226/B2m/H2-K1/Cd40/Cd96/Klrk1/Btk/Il18r1/Sash3/Fcer1…	100
GO:0032609	interferon-gamma production	75/3912	122/23210	1.92610908768384e-28	2.9748754859277e-26	1.58245067677604e-26	Ifnar1/Il1rl1/Nras/Il23r/Pglyrp1/Cebpg/H2-M3/Trim27/Cd40lg/Gata3/Vsir/Axl/Itk/Fadd/Rara/Ticam2/Sirpa/Tcirg1/Ripk2/Foxp3/Il27ra/Il12a/Il6ra/Rnf19b/Ptpn22/Nod2/Spn/Cd1d1/Ripk3/Zc3h12a/Il12rb2/Cd27/Il2/Ulbp1/Lta/Klre1/Tlr4/Arid5a/Eomes/Tnf/Cd226/Nr1h4/Cd276/Cd96/Cd3e/Klrk1/Il18r1/Tlr8/Sash3/Irf8/Raet1b/Txk/Il12b/Rasgrp1/Cd14/H2-Q9/Lgals9/Cd47/Pycard/Slc11a1/Slamf6/Runx1/Il20rb/Il18rap/Il1r1/Sh2d1b1/…	75
GO:2001233	regulation of apoptotic signaling pathway	163/3912	414/23210	3.46911383726893e-28	5.22736226503597e-26	2.78063501924354e-26	Bcl10/Bcl2l11/Mrtfa/Gnai2/Nono/Prelid1/Rps7/Rps3/Tpt1/Erp29/Rela/Ppp1ca/Hdac1/Gnai3/Pak2/Bid/Tmc8/Rpl26/Rpl11/Mapk7/Slc35f6/Rad9a/Traf1/Htra2/Arrb2/Bax/Stk4/Traf2/Rack1/Nfe2l2/Skil/Trp53/Src/Mdm2/Plscr1/Smad3/Traf7/Ddit3/Eya3/Plagl2/Casp2/P4hb/Adora2a/Mif/Acsl5/Rb1/Ctnna1/Ybx3/Pmaip1/Psen1/Lmna/Pdia3/Raf1/Mcl1/Thbs1/Tmbim6/Ptpn2/Sh3glb1/Itprip/Pttg1ip/Myc/Ppp2r1b/Apaf1/Nupr1/Jak3/Jak2/Fadd/Tnfrsf…	163
GO:1903555	regulation of tumor necrosis factor superfamily cytokine production	90/3912	166/23210	4.39402454788298e-28	6.46340087067169e-26	3.43813148834353e-26	Tnfrsf8/Hdac1/Nlrc3/Arrb2/Mapkapk2/Ptprj/Tlr6/Ifngr1/Mif/Cd300ld/Ager/Trim27/Psen1/Ticam1/Thbs1/Card9/Vsir/Clec4a2/Arhgef2/Ptger4/Axl/Jak2/Fadd/Ly96/Rara/Cd24a/Tirap/Sirpa/Ripk1/Irak3/Ncl/Cx3cr1/Hmgb1/Ripk2/Foxp3/Pf4/Arg2/Lpl/Mavs/Tyrobp/Cactin/Nod1/Il27ra/Tnfrsf1a/C5ar2/Ccl3/Cd34/Ptpn22/Nod2/Spn/Nfkbil1/Trem2/Gpr18/Clu/Tnfaip3/Selenos/Zc3h12a/Myd88/Zfp36/Adam8/Ptpn6/Tlr1/Ccr5/Tlr4/Ccl19/Ptprc/Ar…	90
GO:0032680	regulation of tumor necrosis factor production	89/3912	164/23210	7.9268188009176e-28	1.13888108260625e-25	6.05814646180287e-26	Tnfrsf8/Hdac1/Nlrc3/Arrb2/Mapkapk2/Ptprj/Tlr6/Ifngr1/Mif/Cd300ld/Ager/Trim27/Psen1/Ticam1/Thbs1/Card9/Vsir/Clec4a2/Arhgef2/Ptger4/Axl/Jak2/Fadd/Ly96/Rara/Cd24a/Tirap/Sirpa/Ripk1/Irak3/Ncl/Cx3cr1/Hmgb1/Ripk2/Foxp3/Pf4/Arg2/Lpl/Mavs/Tyrobp/Cactin/Nod1/Il27ra/Tnfrsf1a/C5ar2/Ccl3/Cd34/Ptpn22/Nod2/Spn/Nfkbil1/Trem2/Gpr18/Clu/Tnfaip3/Selenos/Zc3h12a/Myd88/Zfp36/Ptpn6/Tlr1/Ccr5/Tlr4/Ccl19/Ptprc/Arid5a/S…	89
GO:0045088	regulation of innate immune response	96/3912	186/23210	1.19486598684847e-27	1.67770046971587e-25	8.92433399746632e-26	Rps19/Irf3/Nono/Trim6/Gfer/Clec2d/Nlrc3/Polr3c/Treml4/Arrb2/Tfeb/Plscr1/Sin3a/Nectin2/Tbk1/H2-M3/Rnf135/Riok3/Ptpn2/Serpinb9/Card9/Pik3r6/Stat5b/Stat5a/Raet1e/Lsm14a/Fadd/Aim2/Tirap/Irak3/Klrb1c/Hmgb1/Mavs/Cactin/Fam3a/Il12a/Hmgb2/Mndal/Mmp2/Serping1/Ffar2/Ceacam1/Ikbke/Trafd1/Nod2/Trem2/Trem3/Tnfaip3/Sh2d1a/Adam8/Ythdf2/Nlrc4/Pvr/Ulbp1/Ifi203/Myo1f/Klre1/Tlr4/Nlrx1/Fgr/Cd226/Smpdl3b/Cd96/Grn/Klr…	96
GO:0042098	T cell proliferation	102/3912	205/23210	1.31032471179126e-27	1.79893023765476e-25	9.5692017548826e-26	Rps6/Rps3/Bax/Btnl2/Trp53/Tmem131l/Ncstn/Malt1/H2-M3/Ager/Card11/Cdkn2a/Cd40lg/Tgfbr2/Cd80/Zbtb7b/P2rx7/Vsir/Stat5b/Stat5a/Jak3/Fadd/Il15/Il2ra/Washc1/Cd24a/Zap70/Cxcr4/Casp3/Traf6/Icosl/Twsg1/Cd151/Ripk2/Sdc4/Coro1a/Ebi3/Foxp3/Ccnd3/Peli1/Arg2/Tnfrsf14/Tgfb1/Il12a/Il6ra/Vcam1/Tnfrsf1b/Znhit1/Tnfrsf4/Msn/Cd6/Zbtb32/Ceacam1/Ptpn22/Ctnnb1/Spn/Cd1d1/Nckap1l/Ripk3/Clec2i/Zc3h12d/Btla/Anxa1/Il2/Tarm1/…	102
GO:0051090	regulation of DNA-binding transcription factor activity	157/3912	396/23210	1.40254009883855e-27	1.88367233274447e-25	1.00199775482241e-25	Nfkbib/Prkch/Bcl10/Prkd2/Sigirr/Lrrfip1/Rps3/Rela/Ikbkb/Tnfrsf8/Tcf3/Irak2/Nlrc3/Dap/Sav1/Commd7/Rpl11/Ube2i/Trim8/Traf1/Arrb2/Eda2r/Traf2/Ncoa3/Phb2/Ddit3/Arhgef5/Tlr6/Cebpg/Irak1/Cib1/Traf5/Wwp2/Malt1/Gfi1/Ager/Card11/Crtc2/Trim27/Cdkn2a/Adgrg3/Cd40lg/Npm1/Lpar5/Ticam1/Arhgef2/Tcf7l2/Pprc1/Tacc3/Nupr1/Jak2/Mtpn/Anxa4/Nfkbid/Id3/Rab7b/Lrp5/Pias4/Psma6/Aim2/Anxa3/Trim26/Tirap/Irak4/Ripk1/Traf6/Ir…	157
GO:0007249	I-kappaB kinase/NF-kappaB signaling	98/3912	193/23210	1.80720180529172e-27	2.3755090964026e-25	1.26362464414798e-25	Tank/Bcl10/Irf3/Alpk1/Rel/Il1rl1/Rela/Ikbkb/Hdac1/Olfm4/Irak2/Nlrc3/Ube2i/Trim8/Inava/Tnip1/S100a13/Eda2r/Traf2/Tlr6/Irak1/Relb/Rock1/Traf5/Ddx21/Malt1/Snip1/Rhoa/Card11/Akap13/Tab2/Riok3/Ticam1/Map3k14/Card9/Card6/S100a4/Nfkbid/Tnip2/Sharpin/Ticam2/Tirap/Sirpa/Irak4/Ltbr/Ripk1/Traf6/Cx3cr1/Tifa/Fasl/Akt1/Ripk2/Nfkbia/Peli1/Nod1/Tnip3/Traf3ip2/Ddrgk1/Nup62/Ctnnb1/Nod2/Casp1/Nfkbil1/Ikbkg/Tnfaip3/…	98
GO:0048872	homeostasis of number of cells	134/3912	315/23210	3.30263784714055e-27	4.25077012909048e-25	2.26114810499403e-25	Zfp36l1/Bcl10/Rps19/Lmo2/Bcl2l11/Sh2b2/Rps6/Tmem14c/Ets1/Ikbkb/Tcf3/Rps17/Rps14/Prdx5/Mapk14/Bax/Pkn1/Rps24/Skil/Adam17/Gpr174/Csf1/Gpr183/Cebpg/Prdx1/Ncapg2/Mif/Ncstn/Card11/Rb1/Sfxn1/Pmaip1/Cdk6/Ptbp3/Tmod3/Sp1/Gata3/Ptpn2/P2rx7/Stat5b/Axl/Stat5a/Sh2b3/Jak3/Jak2/Fadd/Vps54/Pik3cd/Il2ra/Notch1/Cd24a/Gpi1/Hif1a/Axin1/Dnase2a/Sit1/Casp3/Sp3/Tcirg1/Senp1/Ezh2/G6pdx/Sox9/Akt1/Dock11/Coro1a/Foxp3/Tnf…	134
GO:0002705	positive regulation of leukocyte mediated immunity	93/3912	179/23210	4.1296980388927e-27	5.20679071107736e-25	2.76969221856563e-25	Tbx21/Pld2/Gab2/Traf2/Tnfsf13/Nectin2/Snx4/Ddx21/Malt1/Exosc3/H2-M3/Ticam1/Gata3/Stat6/P2rx7/H2-T10/Stat5b/Stat5a/Vamp8/Raet1e/Fadd/Stap1/Stxbp2/Cd24a/Traf6/Klrb1c/Mad2l2/Clcf1/Foxp3/Cd177/Mavs/Tyrobp/Tgfb1/Il12a/Nod2/H2-Q10/Cd1d1/Sh2d1a/H2-D1/Sphk2/C3/Nlrp3/Il2/Pvr/Ulbp1/Lta/Mlh1/H2-T22/Klre1/Ptprc/Arid5a/Syk/Fgr/Tnf/Cd226/Itgam/B2m/H2-K1/Cd40/Adora3/Klrk1/Btk/Il18r1/Sash3/Fcer1g/Raet1a/Raet1b/R…	93
GO:0050867	positive regulation of cell activation	172/3912	461/23210	1.73994206454851e-26	2.14987241495614e-24	1.14359981589904e-24	Bcl10/Tbx21/Pld2/Rps3/Il1rl1/Tcf3/Gab2/Btnl2/Lgals8/Nr4a3/Tnfsf13/Ptprj/Gpr183/Tlr6/Nectin2/Pdgfb/Lgals1/Cd38/Crlf2/Snx4/Mif/Malt1/Exosc3/Rhoa/H2-M3/Ager/Card11/Cd40lg/Ap3b1/Tgfbr2/Cd80/Hlx/Ticam1/Zbtb7b/Gata3/Thbs1/Stat6/Cd300lb/Vsir/Pik3r6/Zmiz1/Stat5b/Cbfb/Axl/Stat5a/Vamp8/Jak3/Jak2/Fadd/Il15/Nfkbid/Rara/Il2ra/Stap1/Tnip2/Stxbp2/Cd24a/Zap70/Tirap/Sirpa/Lyst/Traf6/Icosl/Mad2l2/Ripk2/Coro1a/Cd5/…	172
GO:1903708	positive regulation of hemopoiesis	101/3912	208/23210	2.83423398828512e-26	3.43331325090696e-24	1.82631135426752e-24	Zfp36l1/Klf10/Ets1/Mapk14/Csf1/Scin/Malt1/Rhoa/H2-M3/Ager/Rb1/Cd40lg/Ap3b1/Tgfbr2/Hlx/Zbtb7b/Gata3/Vsir/Pik3r6/Zmiz1/Stat5b/Cbfb/Axl/Stat5a/Fadd/Il15/Nfkbid/Rara/Il2ra/Rab7b/Notch2/Hif1a/Zap70/Ripk1/Traf6/Hmgb1/Ripk2/Foxp3/Pf4/Prdm1/Fes/Tyrobp/Xbp1/Jun/Tgfb1/Il12a/Hmgb2/Id2/Rcor1/Ccl3/Jag1/Dcstamp/Mmp14/Lck/Trem2/Cd1d1/Nckap1l/Flt3l/Casp8/Kdm1a/Anxa1/Tespa1/Adam8/Nlrp3/H2-DMa/Cd27/Il2/Csf1r/Ccl19…	101
GO:0002822	regulation of adaptive immune response based on somatic recombination of immune receptors built from immunoglobulin superfamily domains	95/3912	189/23210	3.08071885981085e-26	3.66013098382912e-24	1.94696442921649e-24	Tbx21/Il1rl1/Il23r/Pkn1/Traf2/Tnfsf13/Nectin2/Malt1/Exosc3/H2-M3/Ager/Hlx/Zbtb7b/Gata3/Stat6/P2rx7/H2-T10/Vsir/Jak3/Fadd/Nfkbid/Cd24a/Traf6/Mad2l2/Hmgb1/Ripk2/Clcf1/Foxp3/Tgfb1/Il27ra/Il12a/Loxl3/Il6ra/Tnfrsf1b/Hfe/Nod2/Spn/H2-Q10/Cd1d1/Tnfaip3/Ripk3/Zc3h12a/H2-D1/C3/Anxa1/Nlrp3/H2-DMa/Parp3/Il2/Pvr/Otud5/Lta/Mlh1/Ptpn6/H2-T22/Mef2c/Ccl19/Ptprc/Was/Arid5a/Tnf/Cd226/B2m/H2-K1/Cd40/Btk/Il18r1/Sash3…	95
GO:0001818	negative regulation of cytokine production	116/3912	259/23210	4.55719735281228e-26	5.31214438597628e-24	2.82573388986692e-24	Tbx21/Sigirr/Irf3/Rel/Il1rl1/Csk/Nlrc3/Il23r/Arrb2/Abcd1/Nfkb1/Pglyrp1/Tlr6/Relb/Gpatch3/Ager/Trim27/Gba/Gata3/Thbs1/Vsir/Clec4a2/Ptger4/Axl/Jak3/Adcy7/Anxa4/Rara/Ticam2/Cd24a/Furin/Sirpa/Irak3/Cx3cr1/Twsg1/Foxp3/Arg2/Tyrobp/Tgfb1/Cactin/Il27ra/Il12a/Tnfrsf1a/C5ar2/Tnfrsf4/Hfe/Ceacam1/Elane/Cd34/Ptpn22/Mertk/Nod2/Ezr/Suz12/Nfkbil1/Trem2/Gpr18/Tnfaip3/Nckap1l/Selenos/Met/Zc3h12a/Anxa1/Zfp36/Nlrp3/…	116
GO:0050866	negative regulation of cell activation	99/3912	203/23210	5.75006653048556e-26	6.57850204172959e-24	3.49935822771461e-24	Tbx21/Cd9/Tbc1d10c/Cd300a/Pkn1/Pglyrp1/Tmem131l/Pdgfb/Adora2a/H2-M3/Cdkn2a/Cd80/Hlx/Zbtb7b/Ptpn2/Vsir/Cbfb/Axl/Sh2b3/Jak3/Nfkbid/Nr1h3/Il2ra/Cd37/Cd24a/Casp3/Prkcd/Twsg1/Sdc4/Foxp3/Tnfrsf13b/Peli1/Arg2/Prdm1/Tnfrsf14/Tyrobp/Emilin1/Tgfb1/Loxl3/Id2/Hfe/Ceacam1/Ptpn22/Lax1/Mertk/Spn/Tnfaip3/Zc3h12a/Zc3h12d/Fas/Btla/C1qtnf1/Milr1/Anxa1/Parp3/Il2/Tarm1/Ptpn6/Tigit/Cd44/Samsn1/Inpp5d/Sox11/Tnfaip8l2/L…	99
GO:0032635	interleukin-6 production	85/3912	162/23210	2.76224792567904e-25	3.10275776088093e-23	1.65047617683636e-23	Csk/Nlrc3/Il17rc/Mapk13/Inava/Arrb2/Mapkapk2/Tlr6/Cd300ld/Ager/Gba/Ticam1/P2rx7/Card9/Arhgef2/Rab7b/Ticam2/Cd24a/Tirap/Sirpa/Traf6/Irak3/Ncl/Hmgb1/Ripk2/Grk2/Foxp3/Lpl/Mavs/Tyrobp/Xbp1/Nod1/Il27ra/Tnfrsf1a/Il6ra/C5ar2/Ptpn22/Unc93b1/Afap1l2/Nod2/Trem2/Tnfaip3/Nckap1l/Selenos/Met/Zc3h12a/Myd88/Sphk2/Trpv4/Ptpn6/Tlr1/Ccr5/Aif1/Tmem106a/Tlr4/Arid5a/Nlrx1/Syk/Tnf/Inpp5d/Nr1h4/Il1rl2/Stat3/Lilra5/Tlr8…	85
GO:0032675	regulation of interleukin-6 production	82/3912	153/23210	2.9305278390878e-25	3.23300017676508e-23	1.71975712662258e-23	Csk/Nlrc3/Il17rc/Mapk13/Inava/Arrb2/Mapkapk2/Tlr6/Cd300ld/Ager/Gba/Ticam1/P2rx7/Card9/Arhgef2/Rab7b/Ticam2/Cd24a/Tirap/Sirpa/Traf6/Irak3/Ncl/Hmgb1/Ripk2/Grk2/Foxp3/Lpl/Mavs/Tyrobp/Xbp1/Nod1/Il27ra/Tnfrsf1a/Il6ra/C5ar2/Ptpn22/Unc93b1/Afap1l2/Nod2/Trem2/Tnfaip3/Nckap1l/Selenos/Met/Zc3h12a/Myd88/Trpv4/Ptpn6/Tlr1/Ccr5/Aif1/Tlr4/Arid5a/Nlrx1/Syk/Tnf/Inpp5d/Nr1h4/Il1rl2/Stat3/Lilra5/Tlr8/Fcer1g/Cd84/Lg…	82
GO:0060326	cell chemotaxis	126/3912	299/23210	3.29987997760384e-25	3.57660675467307e-23	1.90253467960834e-23	Swap70/Rps19/Prkd2/Rpl13a/Slc8b1/Myo9b/Rhog/Il17rc/Mapk14/Arrb2/Coro1b/Pip5k1a/Ccr6/Adam17/Csf1/Ptprj/Gpr183/Arhgef5/Pdgfb/Abcc1/Mif/Ano6/P2rx4/Mpp1/Calr/Prex1/Thbs1/Il17b/Xcr1/Akirin1/Stap1/Itga1/Notch1/Tirap/Lyst/Cxcr4/Nrp1/Il16/Prkcd/Cx3cr1/Hmgb1/Coro1a/Spp1/Pf4/Lgmn/Eng/Ptk2b/Adam10/Gpsm3/Il12a/Hmgb2/Cyp7b1/Vcam1/C5ar2/Cklf/Ccr8/Csf3r/Ffar2/Creb3/Cxcr3/Ccl3/Ccrl2/Tnfsf14/Ackr4/Nod2/Il17ra/Mos…	126
GO:0002695	negative regulation of leukocyte activation	91/3912	182/23210	5.60981477404879e-25	5.97541994380576e-23	3.17855566689298e-23	Tbx21/Tbc1d10c/Cd300a/Pkn1/Pglyrp1/Tmem131l/Adora2a/H2-M3/Cdkn2a/Cd80/Hlx/Zbtb7b/Ptpn2/Vsir/Cbfb/Axl/Jak3/Nfkbid/Nr1h3/Il2ra/Cd37/Cd24a/Casp3/Twsg1/Sdc4/Foxp3/Tnfrsf13b/Peli1/Arg2/Prdm1/Tnfrsf14/Tyrobp/Tgfb1/Loxl3/Id2/Hfe/Ceacam1/Ptpn22/Lax1/Mertk/Spn/Tnfaip3/Zc3h12a/Zc3h12d/Fas/Btla/Milr1/Anxa1/Parp3/Il2/Tarm1/Ptpn6/Tigit/Cd44/Samsn1/Inpp5d/Sox11/Tnfaip8l2/Lyn/Cd276/Grn/Cd86/Cnr2/Btk/H2-Aa/Pag1/…	91
GO:0051250	negative regulation of lymphocyte activation	81/3912	152/23210	9.47706495362074e-25	9.92361140397778e-23	5.27875054151721e-23	Tbx21/Tbc1d10c/Cd300a/Pkn1/Pglyrp1/Tmem131l/Adora2a/H2-M3/Cdkn2a/Cd80/Hlx/Zbtb7b/Ptpn2/Vsir/Cbfb/Axl/Jak3/Nfkbid/Il2ra/Cd24a/Casp3/Twsg1/Sdc4/Foxp3/Tnfrsf13b/Peli1/Arg2/Prdm1/Tnfrsf14/Tyrobp/Tgfb1/Loxl3/Id2/Hfe/Ceacam1/Ptpn22/Lax1/Mertk/Spn/Tnfaip3/Zc3h12a/Zc3h12d/Fas/Btla/Anxa1/Parp3/Il2/Tarm1/Ptpn6/Tigit/Cd44/Samsn1/Inpp5d/Sox11/Tnfaip8l2/Lyn/Cd276/Cd86/Btk/H2-Aa/Pag1/Il4ra/Lgals9/Lrrc32/Runx1/…	81
GO:0032649	regulation of interferon-gamma production	66/3912	109/23210	1.17217947358496e-24	1.19756298630156e-22	6.37029807506003e-23	Ifnar1/Il1rl1/Nras/Il23r/Pglyrp1/Cebpg/H2-M3/Cd40lg/Gata3/Vsir/Axl/Fadd/Rara/Ticam2/Sirpa/Ripk2/Foxp3/Il27ra/Il12a/Il6ra/Ptpn22/Nod2/Cd1d1/Ripk3/Zc3h12a/Il12rb2/Cd27/Il2/Ulbp1/Lta/Klre1/Tlr4/Arid5a/Tnf/Cd226/Nr1h4/Cd276/Cd96/Cd3e/Klrk1/Il18r1/Tlr8/Sash3/Irf8/Raet1b/Txk/Il12b/Rasgrp1/Cd14/H2-Q9/Lgals9/Cd47/Pycard/Slc11a1/Slamf6/Runx1/Il20rb/Il1r1/Sh2d1b1/Havcr2/Tlr9/Cd2/Pglyrp2/C1qbp/Xcl1/Ccr2	66
GO:0002573	myeloid leukocyte differentiation	101/3912	216/23210	1.18244322053084e-24	1.19756298630156e-22	6.37029807506003e-23	Zfp36l1/Gpr55/Klf10/Hhex/Clec2d/Mapk14/Rbpj/Tfe3/Gab2/Il3ra/Csf1/Src/Gpr183/Relb/Nfatc1/Prtn3/Rb1/Cdk6/Psen1/Tgfbr2/Gata3/Ptpn2/Myc/Stat5a/Fadd/Il15/Anxa2/Rara/Rbp1/Gmpr2/Notch2/Fam20c/Psen2/Lrrk1/Ltbr/Ripk1/Sp3/Traf6/Tcirg1/Batf3/Pf4/Lbr/Cbfa2t3/Fes/Tyrobp/Jun/Tgfb1/Cebpa/Nrros/Batf/Spib/Id2/Snx10/Ceacam1/Ccl3/Clec2g/Dcstamp/Ctnnb1/Trem2/Mafb/Clec2i/Casp8/Kdm1a/Adam8/Pilrb1/Gab3/C1qc/Irf4/Junb/C…	101
GO:0050707	regulation of cytokine secretion	100/3912	213/23210	1.36259179057184e-24	1.3389168951213e-22	7.12221387703173e-23	Irf3/Ifnar1/Trim6/Il1rl1/Il17rc/Mapk14/Btnl2/Gapdh/Src/Tlr6/Crlf2/Ifngr1/Mif/Ager/Trim27/Gata3/P2rx7/Ptger4/Anxa4/Tnfsf15/Aim2/Clec9a/Ncl/Hmgb1/Ripk2/Foxp3/Arg2/Tnfrsf14/Lpl/Mavs/Xbp1/Il27ra/Tnfrsf1b/C5ar2/Tnfrsf4/Ffar2/Cd300c2/Ccl3/Cd34/Ptpn22/Unc93b1/Nod2/Casp1/Ezr/Il17ra/Tnfaip3/Zc3h12a/Anxa1/Nlrp1b/Nlrp3/Trpv4/Otud5/Csf1r/Tlr1/Ccr5/Aif1/Tlr4/Nlrp1a/Gsdmd/Ccl19/Fn1/Ccl1/Arid5a/Syk/Fgr/Tnf/Pml/…	100
GO:1902107	positive regulation of leukocyte differentiation	86/3912	168/23210	1.36535714458792e-24	1.3389168951213e-22	7.12221387703173e-23	Zfp36l1/Klf10/Csf1/Malt1/Rhoa/H2-M3/Ager/Rb1/Cd40lg/Ap3b1/Tgfbr2/Hlx/Zbtb7b/Gata3/Vsir/Pik3r6/Zmiz1/Stat5b/Cbfb/Axl/Stat5a/Fadd/Il15/Nfkbid/Rara/Il2ra/Notch2/Zap70/Ripk1/Traf6/Ripk2/Foxp3/Pf4/Prdm1/Fes/Tyrobp/Xbp1/Jun/Tgfb1/Il12a/Id2/Ccl3/Dcstamp/Mmp14/Lck/Trem2/Cd1d1/Nckap1l/Flt3l/Casp8/Anxa1/Tespa1/Adam8/Nlrp3/H2-DMa/Cd27/Il2/Csf1r/Ccl19/Ptprc/Syk/Tnf/Inpp5d/Asxl2/Il1rl2/Hcls1/Il2rg/Egr3/H2-Aa/…	86
GO:0002696	positive regulation of leukocyte activation	163/3912	446/23210	4.82867292702002e-24	4.66117833486401e-22	2.47946001285469e-22	Bcl10/Tbx21/Pld2/Rps3/Il1rl1/Tcf3/Gab2/Btnl2/Lgals8/Nr4a3/Tnfsf13/Gpr183/Tlr6/Nectin2/Lgals1/Cd38/Crlf2/Snx4/Mif/Malt1/Exosc3/Rhoa/H2-M3/Ager/Card11/Cd40lg/Ap3b1/Tgfbr2/Cd80/Hlx/Ticam1/Zbtb7b/Gata3/Thbs1/Stat6/Cd300lb/Vsir/Pik3r6/Zmiz1/Stat5b/Cbfb/Axl/Stat5a/Vamp8/Jak3/Fadd/Il15/Nfkbid/Rara/Il2ra/Stap1/Tnip2/Stxbp2/Cd24a/Zap70/Tirap/Sirpa/Lyst/Traf6/Icosl/Mad2l2/Ripk2/Coro1a/Cd5/Clcf1/Foxp3/Peli1…	163
GO:0045862	positive regulation of proteolysis	131/3912	325/23210	5.35314056199215e-24	5.08795421415192e-22	2.7064785157149e-22	Tank/Bcl10/Bcl2l11/Plgrkt/Prelid1/Rps3/Edem2/Rnf139/Bid/Dap/Mapk14/Htra2/Tnip1/Rest/Bax/Rps27l/Rack1/Ctnnd1/Src/Mdm2/Smad3/Cfl1/Malt1/Rhoa/Ager/Cdkn2a/Myh9/Pmaip1/Cln6/Psen1/Gba/Ecscr/Picalm/Snx9/Card9/Vsir/Myc/Apaf1/Nupr1/Spon1/Jak2/Fadd/Tnfsf15/Sumo2/Rnf40/Aim2/Dab2/Plk3/Rnft1/Axin1/Psen2/Nop53/Edem1/Senp1/Plk1/Fasl/Akt1/Ripk2/Lgmn/Cbfa2t3/Pdcd5/Map3k5/Xbp1/Nod1/Ptk2b/Ctsd/Rnf19b/Atg7/Tnfrsf1b/…	131
GO:0002221	pattern recognition receptor signaling pathway	75/3912	137/23210	5.50089343196991e-24	5.14916963980456e-22	2.73904135480224e-22	Bcl10/Irf3/Alpk1/Rela/Irak2/Gps2/Treml4/Inava/Arrb2/Mapkapk2/Tnip1/Cd300a/Arf6/Rps6ka3/Tlr6/Irak1/Gfi1/Gpatch3/Riok3/Ticam1/Lsm14a/Ly96/Nr1h3/Rab7b/Tnip2/Ticam2/Tirap/Nop53/Irak3/Tifa/Hmgb1/Ripk2/Sec14l1/Nfkbia/Mapkapk3/Peli1/Mavs/Cactin/Tnip3/Ffar2/Ptpn22/Unc93b1/Nod2/Nfkbil1/Tnfaip3/Tlr12/Myd88/Zc3hav1/Irf4/Tlr1/Tlr4/Nlrx1/Tnf/Smpdl3b/Nr1h4/Lyn/Cd86/Tlr8/Wdfy1/Cd14/Rftn1/Lgals9/Cyba/Tlr2/Otulin…	75
GO:0044403	symbiotic process	135/3912	340/23210	5.83686943394245e-24	5.38211632282037e-22	2.86295465400916e-22	Stom/Eif3l/Bcl2l11/Tbc1d20/Chmp2a/Trim6/Hdac1/Ube2i/Trim8/Kpna2/Rnasel/Ppib/Tnip1/Rest/Bax/Scarb1/Pcbp1/Chd1/Eif3d/Gapdh/Pglyrp1/Vps37b/Trp53/Plscr1/Smad3/Ctdp1/Nectin2/Lgals1/P4hb/Cfl1/Chmp6/Ctsb/Ppih/Pfn1/Trim27/Ptbp1/Eif3g/Pabpc1/Resf1/Eif3a/Sp1/Serpinb9/Trim11/Usf1/Myc/Axl/Vamp8/Mvb12a/Anxa2/Thoc6/Gpx1/Pias4/Mmp9/Mdfic/Notch1/Igf2r/Banf1/Eif3f/Trim26/Slpi/Cxcr4/Ripk1/Ifitm2/Etf1/Grk2/Pf4/Tnfr…	135
GO:0001909	leukocyte mediated cytotoxicity	76/3912	141/23210	1.0146194884598e-23	9.21811647015386e-22	4.90347065475462e-22	Gfer/Clec2d/Arrb2/Cebpg/Prdx1/Nectin2/H2-M3/Ager/Serpinb9/P2rx7/H2-T10/Pik3r6/Stat5b/Stat5a/Raet1e/Fadd/Stap1/Stxbp2/Lyst/Klrb1c/Coro1a/Tyrobp/Il12a/Rnf19b/Rab27a/Ceacam1/Elane/H2-Q10/Trem3/Cd1d1/Sh2d1a/Ripk3/H2-D1/Prf1/Ctsh/Pvr/Ulbp1/Unc13d/Ptpn6/H2-T22/Klre1/Ptprc/Cd226/B2m/H2-K1/Klrk1/Raet1a/Raet1b/Raet1c/Raet1d/Stx11/Ctsg/Lamp1/Il12b/Rasgrp1/H2-Q7/H2-Q9/Lgals9/Fcgr3/Slamf6/H2-M2/Il18rap/H2-Q4…	76
GO:0002237	response to molecule of bacterial origin	144/3912	377/23210	1.61841905118335e-23	1.44907143452329e-21	7.70816823462154e-22	Nfkbib/Cdk4/Bcl10/Rpl13a/Irf3/Ifnar1/Trim6/Ppard/Rela/Tcf3/Irak2/Nlrc3/Il23r/Mapk14/Inava/Mapkapk2/Scarb1/Plscr3/Rps6ka3/Nfkb1/Upf1/Adam17/Plscr1/Tlr6/Irak1/Nr1h2/Mif/Malt1/Gfi1/Ptger2/Litaf/Rhoa/H2-M3/Tab2/Cd80/Ticam1/P2rx7/Card9/Cd300lb/Stat5b/Ptger4/Axl/Jak2/Ly96/Rara/Nr1h3/Stap1/Tnip2/Ticam2/Cd24a/Gch1/Slpi/Tirap/Sirpa/Traf6/Irak3/Ncf2/Ncl/Cx3cr1/Ptgir/Mgst1/Akt1/Hmgb1/Ripk2/Nfkbia/Pf4/Mapkap…	144
GO:0042107	cytokine metabolic process	70/3912	125/23210	2.94455424747284e-23	2.59877944869817e-21	1.38239073091883e-21	Bcl10/Sigirr/Irf3/Ifnar1/Rel/Rela/Tnfrsf8/Mapkapk2/Nfkb1/Tlr6/Cebpg/Tbk1/Ager/Card11/Psen1/Ticam1/Gata3/Thbs1/Card9/Stat5b/Stat5a/Jak2/Tnfsf15/Map2k3/Tirap/Traf6/Icosl/Ltb/Cx3cr1/Grk2/Foxp3/Tyrobp/Nod1/Elane/Spn/Trem3/Cd1d1/Clec2i/Myd88/Zfp36/Cd27/Irf4/Tlr1/Tlr4/Ptprc/Syk/Tnf/Inpp5d/Cd276/Stat3/Cd3e/Tlr8/Ptafr/Fcgr3/Tlr2/Irf9/Il17f/Nlrp12/Tlr9/Cd28/Trem1/Cebpb/Cd74/Nmi/Lbp/Klf4/Lag3/Cebpe/Ccr2/Ir…	70
GO:0043122	regulation of I-kappaB kinase/NF-kappaB signaling	83/3912	165/23210	3.95993286128955e-23	3.44569932634463e-21	1.83289998412839e-21	Tank/Irf3/Alpk1/Il1rl1/Rela/Ikbkb/Hdac1/Olfm4/Nlrc3/Ube2i/Trim8/Inava/Tnip1/S100a13/Eda2r/Traf2/Tlr6/Irak1/Traf5/Ddx21/Rhoa/Card11/Akap13/Tab2/Riok3/Ticam1/Map3k14/Card9/Card6/S100a4/Nfkbid/Tnip2/Sharpin/Ticam2/Tirap/Sirpa/Irak4/Ltbr/Ripk1/Traf6/Cx3cr1/Tifa/Fasl/Akt1/Ripk2/Peli1/Nod1/Tnip3/Traf3ip2/Ddrgk1/Nup62/Ctnnb1/Nod2/Casp1/Ikbkg/Tnfaip3/Casp8/Capn3/Zc3h12a/Rhoh/Tradd/Myd88/Sphk2/Rnf31/Trim2…	83
GO:0001906	cell killing	87/3912	179/23210	7.34384114428704e-23	6.30142369297296e-21	3.35196959831347e-21	Rps19/Bcl2l11/Gfer/Clec2d/Rpl30/Arrb2/Gapdh/Pglyrp1/Cebpg/Prdx1/Nectin2/H2-M3/Ager/Serpinb9/P2rx7/H2-T10/Pik3r6/Stat5b/Stat5a/Raet1e/Fadd/Cr1l/Stap1/Stxbp2/Lyst/Klrb1c/Coro1a/Pf4/Tyrobp/Il12a/Rnf19b/Rab27a/Ceacam1/Elane/H2-Q10/Trem3/Cd1d1/Sh2d1a/Ripk3/H2-D1/Prf1/C3/Ctsh/Pvr/Ulbp1/Unc13d/Ptpn6/H2-T22/Ccr5/Romo1/Klre1/Ptprc/Syk/Cd226/B2m/H2-K1/Klrk1/Raet1a/Raet1b/Raet1c/Raet1d/Stx11/Ctsg/Lamp1/Il12…	87
GO:0002460	adaptive immune response based on somatic recombination of immune receptors built from immunoglobulin superfamily domains	158/3912	441/23210	2.5319812217489e-22	2.14281917643352e-20	1.13984792708004e-20	Swap70/Bcl10/Tbx21/Il1rl1/Nras/Kdelr1/Il23r/Treml4/Pkn1/Pou2f2/Traf2/Ccr6/Adam17/Tnfsf13/Relb/Nectin2/Crlf2/Malt1/Exosc3/Sema4a/H2-M3/Ager/Cd40lg/Hlx/Nfkb2/Zbtb7b/Gata3/Stat6/Serpinb9/P2rx7/H2-T10/Vsir/Raet1e/Jak3/Fadd/Nfkbid/Cr1l/Cd24a/Lyst/Traf6/Tcirg1/Prkcd/Icosl/Mad2l2/Hmgb1/Ripk2/Dennd1b/Clcf1/Foxp3/Tgfb1/Il27ra/Il12a/Batf/Loxl3/Il6ra/Tnfrsf1b/Rab27a/Hfe/Serping1/Jag1/Ung/Icam1/Nod2/Spn/H2-Q…	158
GO:0019221	cytokine-mediated signaling pathway	132/3912	341/23210	2.83219938222533e-22	2.3645037545119e-20	1.2577704795601e-20	Sigirr/Sh2b2/Irf3/Ifnar1/Trim6/Rela/Adipor1/Ikbkb/Il10rb/Irak2/Actn4/Gps2/Commd7/Ifngr2/Il23r/Vrk2/Traf2/Adam17/Il3ra/Trp53/Csf1/Ifnar2/Irak1/Pdgfb/Cib1/Rps6ka4/Crlf2/Ifngr1/Ilk/Gfi1/Tbk1/Txndc17/Stat6/Ptpn2/Stat5b/Lims1/Axl/Stat5a/Sh2b3/Csnk2b/Lsm14a/Jak3/Jak2/Fadd/Klf6/Il15/Stap1/Tnip2/Sharpin/Ticam2/Pias4/Cd24a/Aim2/Mt3/Irak4/Cxcr4/Ripk1/Traf6/Hipk1/Irak3/Ifitm2/Cnot9/Cx3cr1/Stat4/Akt1/Dok1/Ri…	132
GO:0045619	regulation of lymphocyte differentiation	87/3912	182/23210	3.06680607263023e-22	2.5262303888946e-20	1.34379909596513e-20	Zfp36l1/Tbx21/Prelid1/Pglyrp1/Tmem131l/Adrm1/Malt1/Rhoa/H2-M3/Card11/Cdkn2a/Ap3b1/Tgfbr2/Zfp36l2/Hlx/Zbtb7b/Gata3/Ptpn2/Vsir/Pik3r6/Zmiz1/Stat5b/Cbfb/Axl/Stat5a/Jak3/Il15/Nfkbid/Rara/Il2ra/Cd24a/Zap70/Ripk2/Foxp3/Prdm1/Xbp1/Tgfb1/Il12a/Loxl3/Id2/Nfam1/Mmp14/Ikzf3/Lck/Cd1d1/Nckap1l/Flt3l/Zc3h12a/Fas/Anxa1/Tespa1/Adam8/Nlrp3/H2-DMa/Cd27/Il2/Ptpn6/Cd44/Ccl19/Ptprc/Syk/Inpp5d/Il1rl2/Il2rg/Egr3/H2-Aa/…	87
GO:0050708	regulation of protein secretion	170/3912	490/23210	3.33887152207018e-22	2.71415108728284e-20	1.44376134236885e-20	Irf3/Rab11fip1/Ifnar1/Trim6/Slc8b1/Erp29/Ppard/Il1rl1/Zfp384/Hdac1/Il17rc/Mapk14/Sidt2/Pfkl/Rest/Nadk/Btnl2/Ptprv/Arf6/Traf2/Dnajc1/Gapdh/Src/Tlr6/Nr1h2/Cd38/Crlf2/Adora2a/Ifngr1/Mif/Midn/Ager/Trim27/Cd40lg/Ptbp1/Arfip1/Sytl4/Gata3/Tmbim6/P2rx7/Cpt1a/Ptger4/Tcf7l2/Vamp8/Jak2/Anxa4/Tnfsf15/Nr1h3/Ang/Lrp5/Gpi1/Aim2/Hif1a/Glrx/Clec9a/Traf6/Tcirg1/Ncl/Kcnn4/Anxa5/Hmgb1/Ripk2/Ucp2/Rhbdf2/Foxp3/Arg2/Tn…	170
GO:0042035	regulation of cytokine biosynthetic process	63/3912	109/23210	4.50572670221506e-22	3.61511422938761e-20	1.92301828630423e-20	Bcl10/Sigirr/Irf3/Rel/Rela/Tnfrsf8/Mapkapk2/Nfkb1/Tlr6/Cebpg/Tbk1/Ager/Card11/Psen1/Ticam1/Gata3/Thbs1/Card9/Stat5b/Stat5a/Jak2/Map2k3/Tirap/Traf6/Icosl/Ltb/Cx3cr1/Grk2/Foxp3/Tyrobp/Elane/Spn/Cd1d1/Clec2i/Myd88/Zfp36/Cd27/Irf4/Tlr1/Tlr4/Ptprc/Syk/Tnf/Inpp5d/Cd276/Stat3/Cd3e/Tlr8/Ptafr/Fcgr3/Tlr2/Il17f/Nlrp12/Tlr9/Cd28/Cebpb/Cd74/Nmi/Lbp/Klf4/Lag3/Ccr2/Irf1	63
GO:0031348	negative regulation of defense response	98/3912	220/23210	5.05513480902904e-22	4.00392600643352e-20	2.12984222318336e-20	Rps19/Irf3/Ppard/Ets1/Gfer/Clec2d/Gps2/Nlrc3/Arrb2/Abcd1/Nfkb1/Pglyrp1/Smad3/Adora2a/Gpatch3/H2-M3/Ager/Rb1/Riok3/Gata3/Psma1/Ptpn2/Serpinb9/Ptger4/Adcy7/Nr1h3/Il2ra/Sharpin/Gpx1/Cd24a/Sirpa/Irak3/Cx3cr1/Sec14l1/Foxp3/Arg2/Siglece/Cactin/Fam3a/Tnfrsf1a/Tnfrsf1b/Serping1/Cdh5/Ceacam1/Metrnl/Siglecg/Trafd1/Nt5e/Nod2/Spn/Tnfaip3/Pbk/Selenos/Zc3h12a/Tarbp2/Zfp36/Ythdf2/Nlrp3/Il2/Aoah/Klre1/Cd44/Nlrx1…	98
GO:0007162	negative regulation of cell adhesion	116/3912	284/23210	5.7994772019322e-22	4.53533799411863e-20	2.41252069612689e-20	Swap70/Tbx21/Zfp703/Acvrl1/Cd9/Actn4/Mapk7/Sema4d/Cd300a/Tmem131l/Src/Lgals1/Cfl1/Adora2a/Rhoa/H2-M3/Ager/Myadm/Cdkn2a/Plet1/Cd80/Hlx/Zbtb7b/Thbs1/Ptpn2/Adam15/Vsir/Cbfb/Sh2b3/Jak3/Jak2/Nfkbid/Il2ra/Plxnb2/Notch1/Cd24a/Fzd7/Coro1c/Casp3/Prkcd/Mad2l2/Twsg1/Akt1/Sdc4/Plxnd1/Foxp3/Peli1/Arg2/Ass1/Tnfrsf14/Tgfb1/Adam10/Loxl3/Akna/Hfe/Mmp2/Gcnt2/Ceacam1/Cyp1b1/Jag1/Mmp14/Ptpn22/Lax1/Plxnc1/Spn/Angpt2/…	116
GO:0042089	cytokine biosynthetic process	67/3912	121/23210	5.97204477881441e-22	4.61191158043943e-20	2.45325313150771e-20	Bcl10/Sigirr/Irf3/Ifnar1/Rel/Rela/Tnfrsf8/Mapkapk2/Nfkb1/Tlr6/Cebpg/Tbk1/Ager/Card11/Psen1/Ticam1/Gata3/Thbs1/Card9/Stat5b/Stat5a/Jak2/Map2k3/Tirap/Traf6/Icosl/Ltb/Cx3cr1/Grk2/Foxp3/Tyrobp/Nod1/Elane/Spn/Cd1d1/Clec2i/Myd88/Zfp36/Cd27/Irf4/Tlr1/Tlr4/Ptprc/Syk/Tnf/Inpp5d/Cd276/Stat3/Cd3e/Tlr8/Ptafr/Fcgr3/Tlr2/Irf9/Il17f/Nlrp12/Tlr9/Cd28/Cebpb/Cd74/Nmi/Lbp/Klf4/Lag3/Cebpe/Ccr2/Irf1	67
GO:0072593	reactive oxygen species metabolic process	117/3912	288/23210	6.56339116218743e-22	4.95108527237142e-20	2.63367266196582e-20	Plau/Gnai2/Gla/Gnai3/Prdx5/Mapk14/Inava/Eef1a1/Prdx4/Abcd1/Nfe2l2/Arf4/Trp53/Smad3/Tlr6/Ddah2/Prdx1/Pdgfb/Sesn2/Shc1/Sh3pxd2b/P2rx4/Rhoa/H2-M3/Ager/Tgfbr2/Khsrp/Akt2/Ccs/Prex1/Ticam1/Thbs1/P2rx7/Ptger4/Dnm2/Prcp/Jak2/Sod3/Aatf/Gpx3/Gpx1/Hif1a/Gch1/Eif5a/Sirpa/Ripk1/Slc7a2/Ncf2/Prkcd/Birc2/Cx3cr1/G6pdx/Akt1/Foxm1/Arg2/Ass1/Cd177/Tyrobp/Tgfb1/Ptk2b/Cflar/Nrros/Ctns/Eif6/Rab27a/Txnrd1/Atp7a/Grb2/Cyp…	117
GO:0097529	myeloid leukocyte migration	94/3912	207/23210	6.57152787851176e-22	4.95108527237142e-20	2.63367266196582e-20	Swap70/Rps19/Rpl13a/Cd9/Myo9b/Il17rc/Mapk14/Cd300a/Csf1/Ptprj/Arhgef5/Wdr1/Pdgfb/Mif/Ano6/Prtn3/P2rx4/Pecam1/Ager/Mpp1/Prex1/Thbs1/Stat5b/Il17b/Ptger4/Akirin1/Stap1/Itga1/Tirap/Sirpa/Irak4/Cx3cr1/Spp1/Pf4/Lgmn/Cd177/Emilin1/Ptk2b/C5ar2/Cklf/Csf3r/Mcoln2/Creb3/Ccl3/Mmp14/Nod2/Il17ra/Trem2/Mospd2/S100a8/Trem3/Pla2g7/Nckap1l/Myd88/Anxa1/Adam8/S100a9/Trpv4/Aif1/Cmklr1/Ccl19/Ccl1/Syk/Itgam/Lyn/Edn1/Ra…	94
GO:0046634	regulation of alpha-beta T cell activation	61/3912	104/23210	7.07164886919156e-22	5.26369237516451e-20	2.79996040198047e-20	Tbx21/Cd300a/Adora2a/Malt1/Rhoa/Ager/Ap3b1/Tgfbr2/Cd80/Hlx/Zbtb7b/Gata3/Vsir/Cbfb/Jak3/Nfkbid/Rara/Cd24a/Zap70/Twsg1/Ripk2/Foxp3/Arg2/Prdm1/Tnfrsf14/Tgfb1/Il12a/Loxl3/Il6ra/Hfe/Ceacam1/Ptpn22/Cd1d1/Nckap1l/Zc3h12a/Btla/Anxa1/Nlrp3/Il2/Tarm1/Rasal3/Cd44/Ccl19/Ptprc/Syk/Il2rg/Cd3e/Sash3/Il12b/Il4ra/Lgals9/Runx1/Ikzf1/Cd28/H2-Ab1/Bcl6/Cblb/Xcl1/Runx3/Ccr2/Irf1	61
GO:0030595	leukocyte chemotaxis	95/3912	211/23210	8.47870182428573e-22	6.2358833179092e-20	3.31710615230828e-20	Swap70/Rps19/Rpl13a/Slc8b1/Myo9b/Il17rc/Mapk14/Ccr6/Adam17/Csf1/Ptprj/Gpr183/Arhgef5/Pdgfb/Mif/Ano6/Mpp1/Calr/Prex1/Thbs1/Il17b/Akirin1/Stap1/Itga1/Tirap/Lyst/Il16/Cx3cr1/Coro1a/Spp1/Pf4/Lgmn/Ptk2b/Adam10/Gpsm3/Il12a/Cyp7b1/C5ar2/Cklf/Csf3r/Ffar2/Creb3/Cxcr3/Ccl3/Tnfsf14/Nod2/Il17ra/Mospd2/Gpr18/S100a8/Trem3/Pla2g7/Nckap1l/Anxa1/Adam8/S100a9/Trpv4/Cxcl16/Aif1/Cmklr1/Ccl19/Ccl1/Syk/Itgam/Lyn/Edn1/…	95
GO:0002685	regulation of leukocyte migration	92/3912	201/23210	9.06395667257731e-22	6.58789697919796e-20	3.50435575625837e-20	Swap70/Cd9/Slc8b1/Mapk14/Cd300a/Stk10/Ccr6/Adam17/Trp53/Csf1/Ptprj/Mif/Ano6/P2rx4/Pecam1/Rhoa/Ager/Mpp1/Calr/Gcsam/Thbs1/Ptger4/Fadd/Akirin1/Stap1/Itga4/Mmp9/Tirap/Akt1/Capn1/Lgmn/Tnfrsf14/Emilin1/Tgfb1/Ptk2b/Il27ra/Adam10/Gpsm3/Il12a/C5ar2/Msn/Creb3/Cxcr3/Tnfsf14/Elane/Mmp14/Ptpn22/Icam1/Nod2/Spn/Trem2/Mospd2/Gpr18/Pla2g7/Nckap1l/Ripk3/Myd88/Anxa1/Adam8/Dock8/Trpv4/Aif1/Cmklr1/Ccl19/Ccl1/Apod/It…	92
GO:1903557	positive regulation of tumor necrosis factor superfamily cytokine production	59/3912	99/23210	1.07325451559935e-21	7.70996092717763e-20	4.10122472178845e-20	Tnfrsf8/Hdac1/Mapkapk2/Ptprj/Ifngr1/Mif/Ager/Psen1/Ticam1/Thbs1/Card9/Arhgef2/Jak2/Fadd/Ly96/Tirap/Ripk1/Ncl/Hmgb1/Ripk2/Pf4/Lpl/Mavs/Tyrobp/Nod1/Tnfrsf1a/Ccl3/Nod2/Spn/Clu/Myd88/Adam8/Tlr1/Ccr5/Tlr4/Ccl19/Ptprc/Arid5a/Syk/Lilra5/Sash3/Fcer1g/Il12b/Rasgrp1/Cd84/Cd14/Frmd8/Lgals9/Ptafr/Pycard/Fcgr3/Cyba/Ccl4/Tlr2/Havcr2/Tlr9/Cd2/Lbp/Ccr2	59
GO:0002456	T cell mediated immunity	72/3912	137/23210	1.08895284972763e-21	7.73281690300838e-20	4.11338269431296e-20	Tbx21/Kdelr1/Treml4/Traf2/Nectin2/Crlf2/Malt1/H2-M3/Ager/Gata3/Serpinb9/P2rx7/H2-T10/Vsir/Raet1e/Fadd/Cd24a/Lyst/Traf6/Hmgb1/Dennd1b/Foxp3/Il12a/Tnfrsf1b/Rab27a/Hfe/Jag1/Icam1/Nod2/Spn/H2-Q10/Cd1d1/Ripk3/H2-D1/Prf1/Ctsh/Nlrp3/Pvr/Ulbp1/H2-T22/Ptprc/Was/Arid5a/Myo1g/B2m/H2-K1/Cd8a/Il18r1/Sash3/Raet1a/Raet1b/Raet1c/Raet1d/Stx11/Il12b/H2-Q7/H2-Q9/Rftn1/Slc11a1/H2-M2/Il20rb/Il18rap/Trpm4/Il1r1/Dpp4/H…	72
GO:0016032	viral process	115/3912	283/23210	1.43531173167145e-21	1.00765407707571e-19	5.36009955296444e-20	Stom/Eif3l/Bcl2l11/Tbc1d20/Chmp2a/Trim6/Hdac1/Ube2i/Trim8/Kpna2/Rnasel/Ppib/Rest/Bax/Pcbp1/Chd1/Eif3d/Vps37b/Trp53/Plscr1/Smad3/Ctdp1/Nectin2/Lgals1/P4hb/Cfl1/Chmp6/Ctsb/Ppih/Pfn1/Trim27/Ptbp1/Eif3g/Pabpc1/Resf1/Eif3a/Sp1/Trim11/Usf1/Myc/Axl/Vamp8/Mvb12a/Anxa2/Pias4/Mmp9/Mdfic/Notch1/Igf2r/Banf1/Eif3f/Trim26/Slpi/Cxcr4/Ripk1/Ifitm2/Etf1/Grk2/Tnfrsf14/Mavs/Jun/Tgfb1/Vcam1/Atg7/Rab7/Trim28/Trim56/C…	115
GO:0002260	lymphocyte homeostasis	51/3912	78/23210	1.50824541311215e-21	1.04695956878728e-19	5.56918057922663e-20	Bcl10/Bcl2l11/Sh2b2/Rps6/Ikbkb/Bax/Pkn1/Skil/Gpr174/Mif/Pmaip1/P2rx7/Stat5b/Stat5a/Jak3/Fadd/Pik3cd/Il2ra/Cd24a/Hif1a/Sit1/Casp3/Tcirg1/Akt1/Dock11/Coro1a/Foxp3/Tnfrsf13b/Lat/Tgfb1/Ahr/Tnfrsf4/Ceacam1/Bak1/Ikbkg/Tnfaip3/Nckap1l/Ripk3/Fas/Il2/Gapt/Mef2c/Cd44/Ccnb2/Lyn/Tnfsf13b/Gpam/Bcl2a1a/Pirb/Siva1/Cd74	51
GO:0002821	positive regulation of adaptive immune response	75/3912	147/23210	1.6303014171027e-21	1.11911135054005e-19	5.95298365402879e-20	Tbx21/Il23r/Traf2/Tnfsf13/Nectin2/Mif/Malt1/Exosc3/H2-M3/Hlx/Gata3/Stat6/P2rx7/H2-T10/Fadd/Nfkbid/Cd24a/Traf6/Mad2l2/Skap1/Ripk2/Clcf1/Foxp3/Tgfb1/Il27ra/Il12a/Il6ra/Nod2/H2-Q10/Cd1d1/H2-D1/C3/Anxa1/Nlrp3/H2-DMa/Il2/Pvr/Lta/Mlh1/H2-T22/Cd44/Ccl19/Ptprc/Arid5a/Tnf/Cd226/B2m/H2-K1/Cd40/Btk/Il18r1/Sash3/Fcer1g/Il12b/Tnfsf13b/H2-Q7/H2-Q9/Pycard/Slc11a1/Fcgr3/Cd4/H2-M2/Il1r1/H2-Q4/Fcgr1/Stx7/Cd28/H2-T…	75
GO:0002449	lymphocyte mediated immunity	152/3912	425/23210	1.94777643333349e-21	1.32234756100377e-19	7.03407521673471e-20	Swap70/Bcl10/Tbx21/Gfer/Clec2d/Kdelr1/Treml4/Arrb2/Pou2f2/Traf2/Ccr6/Tnfsf13/Cebpg/Prdx1/Nectin2/Crlf2/Malt1/Exosc3/H2-M3/Ager/Cd40lg/Gata3/Stat6/Serpinb9/P2rx7/H2-T10/Vsir/Pik3r6/Stat5b/Stat5a/Raet1e/Fadd/Cr1l/Cd24a/Lyst/Traf6/Tcirg1/Prkcd/Icosl/Klrb1c/Mad2l2/Hmgb1/Dennd1b/Coro1a/Clcf1/Foxp3/Tgfb1/Il27ra/Il12a/Batf/Rnf19b/Tnfrsf1b/Rab27a/Hfe/Serping1/Ceacam1/Jag1/Ung/Icam1/Nod2/Spn/H2-Q10/Cd1d1/…	152
GO:0002285	lymphocyte activation involved in immune response	89/3912	193/23210	2.23056511762034e-21	1.49787296702809e-19	7.96776235378798e-20	Swap70/Tbx21/Mfng/Rps6/Lgals8/Ccr6/Pglyrp1/Trp53/Tnfsf13/Gpr183/Relb/Lgals1/Malt1/Exosc3/Sema4a/H2-M3/Cd40lg/Psen1/Hlx/Zbtb7b/Gata3/Stat6/Ptger4/Jak3/Nfkbid/Rara/Notch2/Psen2/Icosl/Mad2l2/Plcl2/Dock11/Ripk2/Lcp1/Coro1a/Clcf1/Foxp3/Xbp1/Tgfb1/Ptk2b/Il27ra/Batf/Apbb1ip/Loxl3/Rab27a/Lfng/Atp7a/Ung/Icam1/Spn/Plcg2/Tnfaip3/Zc3h12a/Anxa1/Nlrp3/Parp3/Il2/Irf4/Otud5/Mlh1/Unc13d/Gapt/Tlr4/Ccl19/Ptprc/Eome…	89
GO:0042129	regulation of T cell proliferation	82/3912	170/23210	2.32690495729538e-21	1.54576546517966e-19	8.22252096963914e-20	Rps3/Btnl2/Tmem131l/H2-M3/Ager/Card11/Cdkn2a/Cd40lg/Tgfbr2/Cd80/Zbtb7b/Vsir/Stat5b/Stat5a/Jak3/Fadd/Il15/Il2ra/Cd24a/Zap70/Casp3/Traf6/Icosl/Twsg1/Ripk2/Sdc4/Coro1a/Foxp3/Peli1/Arg2/Tnfrsf14/Tgfb1/Il12a/Il6ra/Vcam1/Tnfrsf1b/Znhit1/Cd6/Ceacam1/Ptpn22/Ctnnb1/Spn/Cd1d1/Nckap1l/Ripk3/Clec2i/Zc3h12d/Btla/Anxa1/Il2/Tarm1/Ptpn6/Rasal3/Aif1/Cd44/Ccl19/Ptprc/Syk/Rac2/Cd276/Ccdc88b/Cd3e/Cd86/H2-Aa/Sash3/Il…	82
GO:0002224	toll-like receptor signaling pathway	60/3912	103/23210	2.49471836794044e-21	1.6396138379932e-19	8.72173655622627e-20	Bcl10/Irf3/Irak2/Gps2/Treml4/Arrb2/Mapkapk2/Tnip1/Cd300a/Arf6/Rps6ka3/Tlr6/Irak1/Gfi1/Ticam1/Ly96/Nr1h3/Rab7b/Tnip2/Ticam2/Tirap/Irak3/Hmgb1/Ripk2/Nfkbia/Mapkapk3/Peli1/Cactin/Tnip3/Ptpn22/Unc93b1/Nod2/Nfkbil1/Tnfaip3/Tlr12/Myd88/Irf4/Tlr1/Tlr4/Tnf/Smpdl3b/Nr1h4/Lyn/Cd86/Tlr8/Wdfy1/Cd14/Rftn1/Lgals9/Cyba/Tlr2/Ptgs2os/Flot1/Havcr2/Tlr9/Pik3ap1/Lbp/Tlr11/F2rl1/Irf1	60
GO:0050777	negative regulation of immune response	78/3912	158/23210	3.57875796847087e-21	2.32732281360137e-19	1.23799250720953e-19	Rps19/Tbx21/Il1rl1/Gfer/Olfm4/Clec2d/Nlrc3/Arrb2/Cd300a/Pglyrp1/H2-M3/Trim27/Hlx/Zbtb7b/Psma1/Stat6/Ptpn2/Serpinb9/Vsir/Jak3/Cr1l/Il2ra/Gpx1/Irak3/Foxp3/Arg2/Tnfrsf14/Tgfb1/Cactin/Il27ra/Fam3a/Fcrlb/Loxl3/Hfe/Serping1/Ceacam1/Trafd1/Nod2/Spn/Col3a1/Tnfaip3/Selenos/Zc3h12a/Anxa1/Ythdf2/Parp3/Il2/Ptpn6/Klre1/Ptprc/Nlrx1/Samsn1/Tnf/Inpp5d/Smpdl3b/Cd96/Grn/Psmb4/Il12b/Cd84/Il4ra/Lgals9/Il20rb/Foxf1/S…	78
GO:0032760	positive regulation of tumor necrosis factor production	58/3912	98/23210	3.84572386059671e-21	2.47488354278817e-19	1.31648573385778e-19	Tnfrsf8/Hdac1/Mapkapk2/Ptprj/Ifngr1/Mif/Ager/Psen1/Ticam1/Thbs1/Card9/Arhgef2/Jak2/Fadd/Ly96/Tirap/Ripk1/Ncl/Hmgb1/Ripk2/Pf4/Lpl/Mavs/Tyrobp/Nod1/Tnfrsf1a/Ccl3/Nod2/Spn/Clu/Myd88/Tlr1/Ccr5/Tlr4/Ccl19/Ptprc/Arid5a/Syk/Lilra5/Sash3/Fcer1g/Il12b/Rasgrp1/Cd84/Cd14/Frmd8/Lgals9/Ptafr/Pycard/Fcgr3/Cyba/Ccl4/Tlr2/Havcr2/Tlr9/Cd2/Lbp/Ccr2	58
GO:0002833	positive regulation of response to biotic stimulus	76/3912	152/23210	4.29155495655436e-21	2.73332232181369e-19	1.45395925929058e-19	Rps19/Irf3/Nono/Trim6/Polr3c/Plscr1/Sin3a/Nectin2/Mif/Tbk1/H2-M3/Cd40lg/Riok3/Card9/Stat5b/Stat5a/Raet1e/Lsm14a/Fadd/Ly96/Cd24a/Aim2/Tirap/Traf6/Klrb1c/Hmgb1/Ripk2/Mavs/Nod1/Il12a/Hmgb2/Mndal/Mmp2/Ffar2/Ikbke/Nod2/Trem3/Sh2d1a/Adam8/Zc3hav1/Nlrc4/Pvr/Ulbp1/Ifi203/Klre1/Tlr4/Cd226/Cd180/Grn/Klrk1/Tlr8/Raet1a/Raet1b/Raet1c/Raet1d/Lamp1/Txk/Il12b/Rasgrp1/Lgals9/Pycard/Slamf6/Cyba/Il18rap/Tlr2/Sh2d1b…	76
GO:1904951	positive regulation of establishment of protein localization	158/3912	454/23210	7.12213794911516e-21	4.48985390302382e-19	2.38832595887621e-19	Stom/Irf3/Tcaf2/Ifnar1/Trim6/Edem2/Ppard/Il1rl1/Zfp384/Il17rc/Mapk14/Nadk/Btnl2/Cdc42/Arf6/Rack1/Camk1/Arpc2/Gapdh/Wipf1/Src/Mdm2/Actr3/Emd/Arhgef5/Hnrnpm/Sec16a/Cib1/Nr1h2/Cd38/Crlf2/Adora2a/Ifngr1/Mif/Ager/Pmaip1/Ptbp1/Psen1/Akt2/Sytl4/Gata3/Tomm7/Sh3glb1/P2rx7/Ptger4/Tcf7l2/Vamp8/Jak2/Tnfsf15/Ang/Myo1c/Gpi1/Aim2/Hif1a/Plk3/Glrx/Clec9a/Edem1/Prkcd/Ncl/Kcnn4/Flna/Hmgb1/Ripk2/Cacnb3/Pdcd5/Kif20b/…	158
GO:0051222	positive regulation of protein transport	154/3912	438/23210	7.19487330664093e-21	4.48989164529572e-19	2.3883460354421e-19	Stom/Irf3/Tcaf2/Ifnar1/Trim6/Edem2/Ppard/Il1rl1/Zfp384/Il17rc/Mapk14/Nadk/Btnl2/Cdc42/Arf6/Rack1/Camk1/Arpc2/Gapdh/Wipf1/Src/Mdm2/Actr3/Emd/Arhgef5/Hnrnpm/Sec16a/Cib1/Nr1h2/Cd38/Crlf2/Adora2a/Ifngr1/Mif/Ager/Pmaip1/Ptbp1/Psen1/Akt2/Sytl4/Gata3/Tomm7/Sh3glb1/P2rx7/Ptger4/Tcf7l2/Vamp8/Jak2/Tnfsf15/Ang/Myo1c/Gpi1/Aim2/Hif1a/Plk3/Glrx/Clec9a/Edem1/Prkcd/Ncl/Kcnn4/Flna/Hmgb1/Ripk2/Cacnb3/Pdcd5/Kif20b/…	154
GO:0002708	positive regulation of lymphocyte mediated immunity	73/3912	144/23210	9.09474635838461e-21	5.61873430021001e-19	2.98882085588176e-19	Tbx21/Traf2/Tnfsf13/Nectin2/Malt1/Exosc3/H2-M3/Gata3/Stat6/P2rx7/H2-T10/Stat5b/Stat5a/Raet1e/Fadd/Cd24a/Traf6/Klrb1c/Mad2l2/Clcf1/Foxp3/Tgfb1/Il12a/Nod2/H2-Q10/Cd1d1/Sh2d1a/H2-D1/C3/Nlrp3/Il2/Pvr/Ulbp1/Lta/Mlh1/H2-T22/Klre1/Ptprc/Arid5a/Tnf/Cd226/B2m/H2-K1/Cd40/Klrk1/Btk/Il18r1/Sash3/Fcer1g/Raet1a/Raet1b/Raet1c/Raet1d/Lamp1/Il12b/Rasgrp1/H2-Q7/H2-Q9/Fcgr3/Slamf6/H2-M2/Il18rap/Il1r1/H2-Q4/Sh2d1b1/…	73
GO:2000377	regulation of reactive oxygen species metabolic process	90/3912	200/23210	1.04768236339822e-20	6.40849667433087e-19	3.40892583484026e-19	Plau/Gnai2/Gla/Gnai3/Mapk14/Eef1a1/Abcd1/Nfe2l2/Arf4/Trp53/Smad3/Tlr6/Ddah2/Pdgfb/Shc1/Rhoa/H2-M3/Ager/Tgfbr2/Khsrp/Akt2/Ticam1/Thbs1/Ptger4/Dnm2/Prcp/Jak2/Aatf/Hif1a/Gch1/Eif5a/Sirpa/Ripk1/Prkcd/Birc2/Cx3cr1/G6pdx/Akt1/Foxm1/Arg2/Ass1/Cd177/Tyrobp/Tgfb1/Ptk2b/Cflar/Ctns/Eif6/Rab27a/Grb2/Cyp1b1/Cd34/Birc3/Icam1/Clu/Hbp1/Ripk3/Selenos/Zc3h12a/Gadd45a/Sphk2/Xdh/Ulbp1/Aif1/Romo1/Tmem106a/Tlr4/Hk2/Sy…	90
GO:0045089	positive regulation of innate immune response	63/3912	115/23210	2.13227595225729e-20	1.29149027774956e-18	6.8699334602139e-19	Rps19/Irf3/Nono/Trim6/Polr3c/Plscr1/Sin3a/Nectin2/Tbk1/H2-M3/Riok3/Card9/Stat5b/Stat5a/Raet1e/Lsm14a/Fadd/Aim2/Tirap/Klrb1c/Hmgb1/Mavs/Il12a/Hmgb2/Mndal/Mmp2/Ffar2/Ikbke/Nod2/Trem3/Sh2d1a/Adam8/Nlrc4/Pvr/Ulbp1/Ifi203/Klre1/Tlr4/Cd226/Klrk1/Tlr8/Raet1a/Raet1b/Raet1c/Raet1d/Lamp1/Txk/Il12b/Rasgrp1/Lgals9/Pycard/Slamf6/Il18rap/Tlr2/Sh2d1b1/Havcr2/Tlr9/Cd74/Parp9/Vav1/Lbp/Xcl1/Lag3	63
GO:0034248	regulation of cellular amide metabolic process	138/3912	379/23210	2.21778748979302e-20	1.33024185552828e-18	7.07606800524662e-19	Zfp36l1/Cdk4/Igf2bp2/Rplp1/Polr2d/Rpl13a/Mknk2/Mif4gd/Rpl38/Magoh/Rpl10/Rps3/Rps9/Ppp1ca/Rnf139/Rgs2/Rpl26/Eif5b/Rps3a1/Rpl5/Patl1/Rps27l/Rack1/Nfe2l2/Upf1/Eif3d/Pym1/Dnajc1/Gapdh/Cyfip1/Btg2/Eif3k/Rock1/Sesn2/Ifngr1/Shmt1/Eif4e2/Poldip3/Calr/Npm1/Ptbp1/Khsrp/Cnot6/Akt2/Zfp36l2/Ormdl2/Slc35a4/Tmed10/Picalm/Thbs1/Klhl25/Mknk1/Lsm14a/Spon1/Rara/Secisbp2/Ang/Eif4a3/Eif4e3/Eif5a/Ppp1r15b/Casp3/Prkcd/…	138
GO:0022613	ribonucleoprotein complex biogenesis	145/3912	407/23210	2.49544524780206e-20	1.4823904558578e-18	7.88540492271057e-19	Riox2/Rps19/Rps21/Polr2d/Utp18/Rpl13a/Rps15/Rps28/Rpl7l1/Ddx54/Rpl38/Rps6/Rpl12/Rps16/Snrpc/Rps25/Rpl27/Rps27/Rps7/Rpl10/Rpl10a/Rpl6/Rpsa/Trmt112/Rps8/Rpl7a/Rps17/Rps14/Snrpe/Exosc5/Rplp0/Rpl26/Rpl11/Rps5/Rpl14/Rpl7/Rnasel/Rpl5/Rpl23a/Rpl35/Exosc8/Rps24/Rps2/Rps27l/Eif3d/Emg1/Traf7/Ddx21/Rpl3/Snrpg/Exosc3/Ddx18/Chd7/Cdkn2a/Ddx52/Npm1/Gemin7/Eif3a/Rpl35a/Fbl/Riok3/Fam207a/Sf3a3/Snrpf/Kri1/Nsa2/Eif…	145
GO:0002228	natural killer cell mediated immunity	45/3912	66/23210	2.72522525597016e-20	1.60347063156035e-18	8.52947694149257e-19	Gfer/Clec2d/Arrb2/Cebpg/Prdx1/Nectin2/H2-M3/Serpinb9/Pik3r6/Stat5b/Stat5a/Raet1e/Lyst/Klrb1c/Coro1a/Il12a/Rnf19b/Rab27a/Ceacam1/Sh2d1a/Pvr/Ulbp1/Unc13d/Ptpn6/Klrd1/Klre1/Cd226/Cd96/Klrk1/Raet1a/Raet1b/Raet1c/Raet1d/Stx11/Lamp1/Il12b/Rasgrp1/Lgals9/Slamf6/Il18rap/Sh2d1b1/Havcr2/Vav1/Clec12b/Lag3	45
GO:0032612	interleukin-1 production	59/3912	104/23210	3.30837175072138e-20	1.92821893169403e-18	1.02569380394758e-18	Ifnar1/Hdac1/Nlrc3/Inava/Arrb2/S100a13/Smad3/Tlr6/Malt1/Ager/Tnfaip8/P2rx7/Ptger4/Jak2/Aim2/Sirpa/Cx3cr1/Hmgb1/Ripk2/Arg2/Lpl/Tyrobp/Nod1/Abca1/Mndal/Ceacam1/Ccl3/Nod2/Casp1/Trem2/Tnfaip3/Casp8/Zc3h12a/Anxa1/Nlrp1b/Nlrc4/Nlrp3/Naip5/Ccr5/Tmem106a/Tlr4/Nlrp1a/Gsdmd/Ccl19/Pml/Nr1h4/Mr1/Lilra5/Tlr8/Lgals9/Pycard/Tlr2/S1pr3/Nlrp12/Havcr2/Casp4/Mefv/F2rl1/Aqp4	59
GO:0001776	leukocyte homeostasis	61/3912	110/23210	3.70957509612813e-20	2.12201434665552e-18	1.12878103802261e-18	Bcl10/Bcl2l11/Sh2b2/Rps6/Ikbkb/Bax/Pkn1/Skil/Adam17/Gpr174/Gpr183/Mif/Pmaip1/P2rx7/Stat5b/Axl/Stat5a/Sh2b3/Jak3/Fadd/Pik3cd/Il2ra/Cd24a/Hif1a/Sit1/Casp3/Tcirg1/Akt1/Dock11/Coro1a/Foxp3/Tnfrsf13b/Lat/Tgfb1/Ahr/Tnfrsf4/Ceacam1/Mertk/Bak1/Ikbkg/Tnfaip3/Nckap1l/Ripk3/Fas/Anxa1/Il2/Gapt/Mef2c/Cd44/Ccnb2/Lyn/Fcer1g/Tnfsf13b/Gpam/Bcl2a1a/Slc7a11/Pirb/Siva1/Cd74/Fcgr2b/Ccr2	61
GO:0019882	antigen processing and presentation	61/3912	110/23210	3.70957509612813e-20	2.12201434665552e-18	1.12878103802261e-18	Rab8b/Treml4/Relb/H2-M3/Calr/Ap3b1/Thbs1/H2-T10/Clec4a2/Rab35/Washc1/Traf6/Nod1/Rab27a/Hfe/Unc93b1/Psme1/Icam1/Nod2/H2-Q10/Trem2/Cd1d1/Erap1/H2-D1/H2-DMa/H2-DMb1/H2-T22/H2-Ob/Ccl19/Cd68/Was/Mr1/B2m/H2-K1/Rab32/H2-Eb1/Psme2/H2-Aa/Fcer1g/Ctse/H2-Q7/H2-Q9/Tapbpl/Rftn1/Pycard/Slc11a1/Fcgr3/H2-M2/H2-Q4/Ctss/H2-DMb2/Fcgr1/Tapbp/H2-T24/H2-Ab1/Cd74/H2-Q6/Psmb9/Fgl2/Atg5/Fcgr2b	61
GO:0032496	response to lipopolysaccharide	132/3912	359/23210	5.64920018032507e-20	3.20190446917874e-18	1.70321612389907e-18	Nfkbib/Cdk4/Bcl10/Rpl13a/Irf3/Ifnar1/Trim6/Ppard/Rela/Tcf3/Irak2/Nlrc3/Il23r/Mapk14/Mapkapk2/Scarb1/Plscr3/Rps6ka3/Nfkb1/Upf1/Adam17/Plscr1/Irak1/Nr1h2/Mif/Malt1/Gfi1/Ptger2/Litaf/Rhoa/Tab2/Cd80/Ticam1/P2rx7/Cd300lb/Stat5b/Ptger4/Axl/Jak2/Ly96/Rara/Nr1h3/Stap1/Tnip2/Ticam2/Gch1/Slpi/Tirap/Sirpa/Traf6/Irak3/Ncf2/Ncl/Cx3cr1/Ptgir/Mgst1/Akt1/Hmgb1/Ripk2/Nfkbia/Pf4/Mapkapk3/Peli1/Prdm1/Xbp1/Jun/Tgfb1…	132
GO:0050729	positive regulation of inflammatory response	71/3912	142/23210	8.43026082234004e-20	4.73474103276516e-18	2.51859084089432e-18	Rps19/Il1rl1/Ets1/Il17rc/Tnip1/Tlr6/Snx4/Abcc1/Mif/Ager/Ticam1/Stat5b/Il17b/Ptger4/Stat5a/Vamp8/Nupr1/Jak2/Stap1/Cd24a/Fabp4/Nfkbia/Lpl/Gpsm3/Cebpa/Tnfrsf1a/Cd6/Ffar2/Ccl3/Nod2/Il17ra/Trem2/S100a8/Alox5ap/Tradd/Myd88/C3/Adam8/S100a9/Tarm1/Trpv4/Lta/Pik3cg/Ccr5/Tlr4/Ccl1/Tnf/Itga2/Adora3/Grn/Lilra5/Btk/Fcer1g/Osm/Cd47/Fcgr3/Kars/Tlr2/Ctss/Tnfrsf11a/Il17f/Fcgr1/Tgm2/Tlr9/Cd28/Cebpb/Mdk/Lbp/Ctsc/Pla…	71
GO:0009611	response to wounding	165/3912	496/23210	1.72134387812447e-19	9.53716758710715e-18	5.07318621372076e-18	Zfp36l1/Plau/Acvrl1/Bin3/Cd9/Ppard/Papss2/Selenon/Nbeal2/Mapk14/Ninj1/Bax/Coro1b/Nfe2l2/Neat1/Adam17/Elk3/Smad3/Ptprj/Tec/Pdgfb/Rreb1/Map3k1/Mif/Ano6/P2rx4/Pecam1/Ager/Cd40lg/Ptgfrn/Myh9/Myoz1/Ap3b1/Plet1/Zfp36l2/Sytl4/Thbs1/Naca/Tor1a/Ptger4/Axl/Prcp/Sh2b3/Gna13/Jak2/Anxa2/Sdc1/Akirin1/Notch2/Cnn2/Yap1/Scarf1/Gpx1/Cd24a/Hif1a/Fzd7/Lyst/Cxcr4/Casp3/Prkcd/Entpd1/Ezh2/Anxa5/Flna/Hmgb1/Cd151/Sdc4/Lc…	165
GO:0042254	ribosome biogenesis	114/3912	294/23210	1.72897826117838e-19	9.53716758710715e-18	5.07318621372076e-18	Riox2/Rps19/Rps21/Utp18/Rps15/Rps28/Rpl7l1/Ddx54/Rpl38/Rps6/Rpl12/Rps16/Rps25/Rpl27/Rps27/Rps7/Rpl10/Rpl10a/Rpl6/Rpsa/Trmt112/Rps8/Rpl7a/Rps17/Rps14/Exosc5/Rplp0/Rpl26/Rpl11/Rps5/Rpl14/Rpl7/Rnasel/Rpl5/Rpl23a/Rpl35/Exosc8/Rps24/Rps2/Rps27l/Emg1/Traf7/Ddx21/Rpl3/Exosc3/Ddx18/Chd7/Cdkn2a/Ddx52/Npm1/Rpl35a/Fbl/Riok3/Fam207a/Kri1/Nsa2/Nhp2/Isg20l2/Pwp1/Npm3/Pes1/Aatf/Pih1d1/Fcf1/Utp14a/Rpf1/Nop53/Ncl…	114
GO:0050715	positive regulation of cytokine secretion	73/3912	150/23210	1.87672090880298e-19	1.02605148447653e-17	5.45796243808375e-18	Irf3/Ifnar1/Trim6/Il1rl1/Il17rc/Mapk14/Btnl2/Gapdh/Src/Crlf2/Ifngr1/Mif/Ager/Gata3/P2rx7/Ptger4/Tnfsf15/Aim2/Clec9a/Ncl/Hmgb1/Ripk2/Tnfrsf14/Lpl/Mavs/Xbp1/Ffar2/Cd300c2/Ccl3/Cd34/Ptpn22/Unc93b1/Nod2/Casp1/Il17ra/Nlrp1b/Nlrp3/Trpv4/Csf1r/Tlr1/Ccr5/Aif1/Tlr4/Nlrp1a/Gsdmd/Ccl19/Ccl1/Arid5a/Syk/Fgr/Tnf/Cd276/Lilra5/Tlr8/Rasgrp1/Cd84/Cd14/Il4ra/Osm/Frmd8/Lgals9/Pycard/Kars/Tlr2/Postn/Il17f/Clec5a/Havc…	73
GO:0051092	positive regulation of NF-kappaB transcription factor activity	66/3912	128/23210	2.01615779847555e-19	1.09261604201596e-17	5.81204491859711e-18	Prkch/Bcl10/Prkd2/Lrrfip1/Rps3/Rela/Ikbkb/Tnfrsf8/Irak2/Trim8/Traf1/Eda2r/Traf2/Tlr6/Irak1/Cib1/Traf5/Malt1/Ager/Card11/Cd40lg/Npm1/Ticam1/Arhgef2/Mtpn/Rab7b/Psma6/Aim2/Tirap/Irak4/Ripk1/Traf6/Irak3/Cx3cr1/Ripk2/Tgfb1/Nod1/Cflar/Ddrgk1/Icam1/Nod2/Clu/Ikbkg/Ripk3/Capn3/Tradd/Myd88/Rnf31/Trim25/Adam8/Nlrc4/Nlrp3/Tlr4/Trim14/Tnf/Cd40/Stat3/Rbck1/Il18r1/Cd84/Pycard/Il18rap/Tlr2/Tnfrsf11a/Flot1/Tlr9	66
GO:0006979	response to oxidative stress	141/3912	400/23210	2.49068246982519e-19	1.33803793900696e-17	7.11753837143637e-18	Nono/Pld2/Rps3/Rbpms/Rela/Gfer/Hdac1/Mapk7/Selenon/Mapk13/Prdx5/Atox1/Vrk2/Htra2/Rest/Prdx4/Traf2/Rack1/Abcd1/Nfe2l2/Nfkb1/Nr4a3/Trp53/Src/Macroh2a1/Sin3a/Hnrnpm/Cst3/Tlr6/Casp6/Prdx1/Slc25a24/Sesn2/P4hb/Cd38/Cfl1/Abcc1/Cdkn2a/Gsr/Psen1/Gpx8/Ccs/Sp1/Mcl1/Thbs1/Stat6/Tor1a/Axl/Txn1/Jak2/Wrn/Stx2/Sod3/Gpx3/Gpx1/Mmp9/Hif1a/Gch1/Mt3/Plk3/Glrx/Sirpa/Ppp1r15b/Ripk1/Casp3/Prkcd/Ezh2/Psap/Mgst1/1600014C1…	141
GO:2000116	regulation of cysteine-type endopeptidase activity	95/3912	226/23210	2.96317439394457e-19	1.57814581084393e-17	8.39476448084842e-18	Bcl10/Bcl2l11/Mical1/Mrtfa/Rps3/Pak2/Bid/Dap/Htra2/Arrb2/Rest/Bax/Rps6ka3/Rps27l/Rack1/Src/Mdm2/Smad3/Cast/Adora2a/Malt1/Rhoa/Cdkn2a/Pmaip1/Akt2/Thbs1/Card9/Myc/Apaf1/Jak2/Fadd/Tnfsf15/Pih1d1/Gpx1/Mmp9/Gpi1/Aim2/Senp1/Birc2/Fasl/Akt1/Ripk2/Grk2/Lgmn/Rps6ka1/Pdcd5/Map3k5/Nod1/Ctsd/Cflar/Naip1/Ep300/Birc3/Casp1/Lck/Bak1/S100a8/Bbc3/Casp8/Fas/Bcl2l12/Xdh/Nlrp1b/Nlrc4/Nlrp3/Tbc1d10a/S100a9/Tnfsf10/Ca…	95
GO:0051091	positive regulation of DNA-binding transcription factor activity	100/3912	244/23210	2.99735120275144e-19	1.58270390859815e-17	8.4190107557265e-18	Prkch/Bcl10/Prkd2/Lrrfip1/Rps3/Rela/Ikbkb/Tnfrsf8/Tcf3/Irak2/Sav1/Ube2i/Trim8/Traf1/Eda2r/Traf2/Ncoa3/Phb2/Ddit3/Arhgef5/Tlr6/Irak1/Cib1/Traf5/Malt1/Ager/Card11/Crtc2/Trim27/Cdkn2a/Cd40lg/Npm1/Lpar5/Ticam1/Arhgef2/Pprc1/Jak2/Mtpn/Rab7b/Lrp5/Psma6/Aim2/Anxa3/Trim26/Tirap/Irak4/Ripk1/Traf6/Irak3/Cx3cr1/Crtc3/Akt1/Ripk2/Mavs/Tgfb1/Nod1/Cflar/Smo/Nfam1/Ddrgk1/Ep300/Icam1/Ctnnb1/Nod2/Fosl1/Clu/Ikbkg/R…	100
GO:0002700	regulation of production of molecular mediator of immune response	72/3912	148/23210	3.40137355006711e-19	1.78082082985717e-17	9.47287085040993e-18	Tbx21/Trim6/Mapk14/Pkn1/Traf2/Nr4a3/Tnfsf13/Ddx21/Mif/Malt1/Exosc3/H2-M3/Cd40lg/Ticam1/Gata3/Stat6/Tmbim6/Vsir/Jak3/Cd37/Gpi1/Traf6/Irak3/Mad2l2/Clcf1/Foxp3/Tnfrsf14/Mavs/Xbp1/Tgfb1/Il27ra/Tnfrsf1b/Tnfrsf4/Hfe/Ffar2/Ceacam1/Ptpn22/Siglecg/Nod2/Tnfaip3/Nlrp3/Parp3/Il2/Mlh1/Tlr4/Ptprc/Arid5a/Tnf/Cd226/B2m/Cd40/Cd96/Il18r1/Sash3/Fcer1g/Il4ra/Cd22/Stx4a/Trpm4/Kars/Il1r1/Tlr2/Tlr9/Cd28/Cd74/Bcl6/Xcl1/…	72
GO:0002367	cytokine production involved in immune response	57/3912	102/23210	3.82153084046044e-19	1.98398466658526e-17	1.0553577429383e-17	Tbx21/Trim6/Kdelr1/Mapk14/Inava/Traf2/Nr4a3/Crlf2/Ddx21/Mif/Malt1/H2-M3/Ticam1/Gata3/Vsir/Jak3/Traf6/Irak3/Dennd1b/Foxp3/Tnfrsf14/Mavs/Tgfb1/Il12a/Tnfrsf1b/Hfe/Ffar2/Nod2/Trem3/Sphk2/Nlrp3/Tlr4/Arid5a/Tnf/Cd226/Mr1/B2m/Cd96/Il18r1/Sash3/Fcer1g/Il12b/Slc11a1/Il18rap/Trpm4/Kars/Il1r1/Tlr2/Tlr9/Trem1/Cd74/Bcl6/Xcl1/F2rl1/Atg5/Hmox1/Ccr2	57
GO:0045621	positive regulation of lymphocyte differentiation	59/3912	108/23210	4.09732166986933e-19	2.10943777303772e-17	1.12209107485369e-17	Malt1/Rhoa/H2-M3/Ap3b1/Tgfbr2/Hlx/Zbtb7b/Gata3/Vsir/Pik3r6/Zmiz1/Stat5b/Cbfb/Axl/Stat5a/Il15/Nfkbid/Rara/Il2ra/Zap70/Ripk2/Foxp3/Prdm1/Xbp1/Tgfb1/Il12a/Mmp14/Lck/Cd1d1/Nckap1l/Flt3l/Anxa1/Tespa1/Adam8/Nlrp3/H2-DMa/Cd27/Il2/Ccl19/Ptprc/Syk/Inpp5d/Il1rl2/Il2rg/Egr3/H2-Aa/Sash3/Sart1/Rasgrp1/Il4ra/Lgals9/Runx1/Ikzf1/Cd74/Bcl6/Mdk/Runx3/Ccr2/Irf1	59
GO:0042267	natural killer cell mediated cytotoxicity	43/3912	64/23210	4.52315973161542e-19	2.30942816710083e-17	1.22847365655531e-17	Gfer/Clec2d/Arrb2/Cebpg/Prdx1/Nectin2/H2-M3/Serpinb9/Pik3r6/Stat5b/Stat5a/Raet1e/Lyst/Klrb1c/Coro1a/Il12a/Rnf19b/Rab27a/Ceacam1/Sh2d1a/Pvr/Ulbp1/Unc13d/Ptpn6/Klre1/Cd226/Klrk1/Raet1a/Raet1b/Raet1c/Raet1d/Stx11/Lamp1/Il12b/Rasgrp1/Lgals9/Slamf6/Il18rap/Sh2d1b1/Havcr2/Vav1/Clec12b/Lag3	43
GO:0044772	mitotic cell cycle phase transition	129/3912	355/23210	4.71158603556931e-19	2.38591627276617e-17	1.26916062148813e-17	Zfp36l1/Cdk4/Rps6/Cep192/Anp32b/Chmp2a/Fbxo5/Cdk2ap2/Itgb1/Ctdsp1/Tcf3/Tjp3/Ctdsp2/Bid/Bach1/Rpl26/Rbbp8/Ptprv/Rps27l/Dgkz/Adam17/Rpl17/Phb2/Trp53/Mdm2/Crlf3/Cks2/Ctdp1/Sin3a/E2f4/Casp2/Nfatc1/Lsm10/Spdl1/Cdkn2a/Rb1/Lmnb1/Zfp36l2/Tmod3/Taf10/Sirt7/Cdc45/Cdk2/Rad51b/Tacc3/Rbm38/Miip/Ccnd1/Plk3/Nop53/Ripk1/Lats2/Chek2/Cdc25b/Plk1/Ezh2/Iqgap3/Akt1/Nek6/Foxm1/Ccnd3/Rad17/Cdc14a/Eif4ebp1/Topbp1/Sox4/T…	129
GO:0035710	CD4-positive, alpha-beta T cell activation	56/3912	100/23210	6.83807167696677e-19	3.43460218051225e-17	1.82699698549339e-17	Tbx21/Gpr183/Relb/Malt1/Sema4a/Ager/Tgfbr2/Hlx/Zbtb7b/Gata3/Stat6/Vsir/Cbfb/Ptger4/Jak3/Nfkbid/Rara/Fut7/Tcirg1/Twsg1/Ripk2/Foxp3/Arg2/Tgfb1/Il12a/Batf/Loxl3/Atp7a/Ceacam1/Spn/Nckap1l/Zc3h12a/Anxa1/Nlrp3/Il2/Tarm1/Irf4/Otud5/Cd44/Ccl19/Ly9/Il2rg/Stat3/Il18r1/Sash3/Il12b/Il4ra/Lgals9/Slamf6/Runx1/Cebpb/Bcl6/Xcl1/Runx3/Ccr2/Irf1	56
GO:2001235	positive regulation of apoptotic signaling pathway	82/3912	183/23210	7.47887831370735e-19	3.72617017920032e-17	1.98209321692652e-17	Bcl10/Bcl2l11/Rps7/Rps3/Ppp1ca/Pak2/Bid/Rpl26/Rpl11/Rad9a/Htra2/Bax/Stk4/Traf2/Rack1/Skil/Trp53/Plscr1/Smad3/Traf7/Ddit3/Plagl2/Casp2/Adora2a/Ctnna1/Pmaip1/Pdia3/Mcl1/Thbs1/Ptpn2/Sh3glb1/Myc/Ppp2r1b/Apaf1/Nupr1/Jak3/Jak2/Fadd/Tnfsf12/Pias4/Mmp9/Psen2/Ltbr/Ripk1/Prkcd/Pdcd5/Serinc3/Slc9a3r1/Steap3/Tgfbr1/Bcl2l14/Lck/Bak1/Clu/S100a8/Bbc3/Ripk3/Casp8/Fas/Ctsh/S100a9/Tnfsf10/Siglec1/Ptprc/Pml/Atf3/In…	82
GO:0002824	positive regulation of adaptive immune response based on somatic recombination of immune receptors built from immunoglobulin superfamily domains	69/3912	140/23210	7.59605955226753e-19	3.7542764731127e-17	1.99704403555193e-17	Tbx21/Il23r/Traf2/Tnfsf13/Nectin2/Malt1/Exosc3/H2-M3/Hlx/Gata3/Stat6/P2rx7/H2-T10/Fadd/Nfkbid/Cd24a/Traf6/Mad2l2/Ripk2/Clcf1/Foxp3/Tgfb1/Il27ra/Il12a/Il6ra/Nod2/H2-Q10/Cd1d1/H2-D1/C3/Anxa1/Nlrp3/H2-DMa/Il2/Pvr/Lta/Mlh1/H2-T22/Ccl19/Ptprc/Arid5a/Tnf/Cd226/B2m/H2-K1/Cd40/Btk/Il18r1/Sash3/Fcer1g/Il12b/Tnfsf13b/H2-Q7/H2-Q9/Slc11a1/Fcgr3/Cd4/H2-M2/Il1r1/H2-Q4/Fcgr1/Stx7/Cd28/H2-T24/H2-Ab1/H2-Q6/Xcl1/C…	69
GO:0032102	negative regulation of response to external stimulus	133/3912	373/23210	8.59754434725889e-19	4.21552610931472e-17	2.2424004554839e-17	Rps19/Plau/Irf3/Cd9/Ppard/Ets1/Gfer/Clec2d/Gps2/Nlrc3/Sema4d/Arrb2/Coro1b/Abcd1/Nfkb1/Pglyrp1/Smad3/Pdgfb/Adora2a/Mif/Gpatch3/Sema4a/H2-M3/Ager/Rb1/Myoz1/Riok3/Gata3/Psma1/Thbs1/Ptpn2/Serpinb9/Ptger4/Sh2b3/Adcy7/Anxa2/Nr1h3/Il2ra/Stap1/Sharpin/Gpx1/Notch1/Cd24a/Sirpa/Nucb2/Nrp1/Irak3/Prkcd/Cx3cr1/Anxa5/Sec14l1/Cacnb3/Foxp3/Arg2/Prdm1/Siglece/Cactin/Fam3a/Tnfrsf1a/Tnfrsf1b/C5ar2/Kank2/Serping1/Cdh…	133
GO:0045580	regulation of T cell differentiation	72/3912	150/23210	8.85374733214283e-19	4.30696464708492e-17	2.2910401302072e-17	Tbx21/Prelid1/Tmem131l/Adrm1/Malt1/Rhoa/H2-M3/Card11/Cdkn2a/Ap3b1/Tgfbr2/Hlx/Zbtb7b/Gata3/Ptpn2/Vsir/Pik3r6/Zmiz1/Stat5b/Cbfb/Stat5a/Jak3/Il15/Nfkbid/Rara/Il2ra/Zap70/Ripk2/Foxp3/Prdm1/Xbp1/Tgfb1/Il12a/Loxl3/Lck/Cd1d1/Nckap1l/Zc3h12a/Anxa1/Tespa1/Adam8/Nlrp3/H2-DMa/Cd27/Il2/Cd44/Ccl19/Ptprc/Syk/Il1rl2/Il2rg/Egr3/H2-Aa/Sash3/Sart1/Rasgrp1/Il4ra/Lgals9/Runx1/Ikzf1/Ctla2a/Cd28/Ctla4/Cd74/Bcl6/Fancd2…	72
GO:1903038	negative regulation of leukocyte cell-cell adhesion	66/3912	131/23210	9.88907852415502e-19	4.7730255564242e-17	2.53895585134967e-17	Tbx21/Cd300a/Tmem131l/Adora2a/H2-M3/Cdkn2a/Cd80/Hlx/Zbtb7b/Ptpn2/Vsir/Cbfb/Jak3/Nfkbid/Il2ra/Cd24a/Casp3/Twsg1/Akt1/Sdc4/Foxp3/Peli1/Arg2/Ass1/Tnfrsf14/Tgfb1/Loxl3/Hfe/Ceacam1/Ptpn22/Lax1/Spn/Zc3h12a/Zc3h12d/Btla/Anxa1/Adam8/Il2/Tarm1/Ptpn6/Tigit/Cd44/Tnfaip8l2/Cd276/Cd86/H2-Aa/Pag1/Il4ra/Lgals9/Lrrc32/Runx1/Il20rb/Havcr2/Ctla4/Cebpb/H2-Ab1/Cd74/Bcl6/Mdk/Cblb/Xcl1/Klf4/Fgl2/Lag3/Runx3/Irf1	66
GO:0031589	cell-substrate adhesion	124/3912	339/23210	1.23726260452566e-18	5.92543284555004e-17	3.15196560695971e-17	Pxn/Plau/Bcl2l11/Acvrl1/Itgb1/Ppard/Rpl29/Olfm4/Actn4/Triobp/Rsu1/Micall2/Ninj1/Nedd9/Pip5k1a/Fndc3b/Arpc2/Csf1/Src/Smad3/Ptprj/Cd63/Rock1/Rreb1/Cib1/Lgals1/Cfl1/Ilk/Pecam1/Rhoa/Myadm/Cdkn2a/Calr/Plet1/Cdk6/Itgb5/Prex1/Plekha2/Ccdc80/Thbs1/Adam15/Col8a1/Prkx/Lims1/Dnm2/Axl/Iqgap1/Jak2/Actn1/Carmil1/Itga4/Itga1/Notch1/Fzd7/Dab2/Zyx/Sirpa/Emilin2/Coro1c/Nrp1/Flna/Skap1/Sdc4/Coro1a/Spp1/Parvb/Slk/Em…	124
GO:0050868	negative regulation of T cell activation	62/3912	119/23210	1.25547845226957e-18	5.96641990624724e-17	3.17376820079806e-17	Tbx21/Cd300a/Tmem131l/Adora2a/H2-M3/Cdkn2a/Cd80/Hlx/Zbtb7b/Ptpn2/Vsir/Cbfb/Jak3/Nfkbid/Il2ra/Cd24a/Casp3/Twsg1/Sdc4/Foxp3/Peli1/Arg2/Tnfrsf14/Tgfb1/Loxl3/Hfe/Ceacam1/Ptpn22/Lax1/Spn/Zc3h12a/Zc3h12d/Btla/Anxa1/Il2/Tarm1/Ptpn6/Tigit/Cd44/Tnfaip8l2/Cd276/Cd86/H2-Aa/Pag1/Il4ra/Lgals9/Lrrc32/Runx1/Il20rb/Havcr2/Ctla4/Cebpb/H2-Ab1/Cd74/Bcl6/Mdk/Cblb/Xcl1/Fgl2/Lag3/Runx3/Irf1	62
GO:0050714	positive regulation of protein secretion	114/3912	302/23210	1.94358284642418e-18	9.16599604977757e-17	4.87574579874351e-17	Irf3/Ifnar1/Trim6/Ppard/Il1rl1/Zfp384/Il17rc/Mapk14/Nadk/Btnl2/Arf6/Gapdh/Src/Nr1h2/Cd38/Crlf2/Adora2a/Ifngr1/Mif/Ager/Ptbp1/Sytl4/Gata3/P2rx7/Ptger4/Tcf7l2/Vamp8/Jak2/Tnfsf15/Ang/Gpi1/Aim2/Hif1a/Glrx/Clec9a/Ncl/Kcnn4/Hmgb1/Ripk2/Tnfrsf14/Lpl/Mavs/Sox4/Xbp1/Tgfb1/Atg7/Tnfrsf4/Golph3l/Serp1/Ffar2/Cd300c2/Ceacam1/Ccl3/Ep300/Cd34/Ptpn22/Unc93b1/Nod2/Casp1/Ezr/Il17ra/Trem2/Sri/Nlrp1b/Nlrp3/Frmd4a/Il2…	114
GO:0010952	positive regulation of peptidase activity	75/3912	162/23210	2.30951371782622e-18	1.08092240520685e-16	5.74984196734725e-17	Tank/Bcl10/Bcl2l11/Prelid1/Rps3/Bid/Dap/Mapk14/Htra2/Rest/Bax/Rps27l/Rack1/Smad3/Malt1/Rhoa/Ager/Cdkn2a/Pmaip1/Picalm/Card9/Vsir/Myc/Apaf1/Jak2/Fadd/Tnfsf15/Aim2/Senp1/Fasl/Ripk2/Lgmn/Pdcd5/Map3k5/Nod1/Ctsd/Ddrgk1/Psme1/Casp1/Lck/Bak1/S100a8/Bbc3/Casp8/Fas/Xdh/Ctsh/Nlrp1b/Nlrc4/Nlrp3/Tbc1d10a/S100a9/Tnfsf10/Casp12/Nlrp1a/Syk/Tnf/Pml/Lyn/Stat3/Psme2/Grn/Pycard/Pidd1/Kars/Slc11a2/Arl6ip5/Rcn3/Dapk1…	75
GO:0042060	wound healing	129/3912	361/23210	2.34402146581423e-18	1.08882440720303e-16	5.79187575486508e-17	Plau/Acvrl1/Bin3/Cd9/Ppard/Papss2/Selenon/Nbeal2/Mapk14/Ninj1/Coro1b/Nfe2l2/Elk3/Smad3/Ptprj/Tec/Pdgfb/Rreb1/Map3k1/Ano6/Pecam1/Ager/Cd40lg/Ptgfrn/Myh9/Myoz1/Ap3b1/Plet1/Sytl4/Thbs1/Naca/Tor1a/Ptger4/Axl/Prcp/Sh2b3/Gna13/Anxa2/Sdc1/Akirin1/Notch2/Cnn2/Yap1/Gpx1/Hif1a/Fzd7/Lyst/Cxcr4/Prkcd/Entpd1/Ezh2/Anxa5/Flna/Hmgb1/Cd151/Sdc4/Evl/F9/Hps5/Pf4/Eng/Xbp1/Tgfb1/Myof/Cflar/Pdpn/F13a1/Rap2b/Rab27a/Myl…	129
GO:0044770	cell cycle phase transition	137/3912	393/23210	2.41880811285734e-18	1.11517884486811e-16	5.93206514402249e-17	Zfp36l1/Cdk4/Rps6/Cep192/Anp32b/Chmp2a/Fbxo5/Cdk2ap2/Itgb1/Ctdsp1/Tcf3/Tjp3/Ctdsp2/Bid/Bach1/Rpl26/Babam2/Rbbp8/Ptprv/Rps27l/Upf1/Dgkz/Adam17/Rpl17/Phb2/Trp53/Mdm2/Crlf3/Cks2/Macroh2a1/Ctdp1/Sin3a/E2f4/Casp2/Nfatc1/Lsm10/Spdl1/Cdkn2a/Rb1/Lmnb1/Npm1/Zfp36l2/Tmod3/Taf10/Sirt7/Cdc45/Cdk2/Rad51b/Tacc3/Rbm38/Miip/Ccnd1/Plk3/Lrrk1/Nop53/Ripk1/Lats2/Chek2/Cdc25b/Plk1/Ezh2/Iqgap3/Akt1/Nek6/Foxm1/Ccnd3/Ra…	137
GO:0022408	negative regulation of cell-cell adhesion	82/3912	186/23210	2.53489275231863e-18	1.16004203139441e-16	6.17070968634602e-17	Swap70/Tbx21/Zfp703/Cd9/Mapk7/Cd300a/Tmem131l/Adora2a/H2-M3/Myadm/Cdkn2a/Cd80/Hlx/Zbtb7b/Ptpn2/Vsir/Cbfb/Sh2b3/Jak3/Jak2/Nfkbid/Il2ra/Cd24a/Casp3/Prkcd/Mad2l2/Twsg1/Akt1/Sdc4/Foxp3/Peli1/Arg2/Ass1/Tnfrsf14/Tgfb1/Loxl3/Akna/Hfe/Ceacam1/Jag1/Ptpn22/Lax1/Spn/Tnfaip3/Zc3h12a/Zc3h12d/Btla/C1qtnf1/Anxa1/Epcam/Adam8/Il2/Tarm1/Trpv4/Ptpn6/Tigit/Cd44/Tnfaip8l2/Cd276/Cd86/H2-Aa/Pag1/Adrb2/Il4ra/Lgals9/Lrrc…	82
GO:0032623	interleukin-2 production	43/3912	66/23210	2.68677412102631e-18	1.22050665586033e-16	6.49234427696914e-17	Prkd2/Tbx21/Rps3/Btnl2/Traf2/Malt1/Card11/Trim27/Gata3/Card9/Stat5b/Stat5a/Traf6/Ripk2/Foxp3/Ceacam1/Cd34/Nod2/Ezr/Cd1d1/Tnfaip3/Clec2i/Anxa1/Zfp36/Irf4/Cd247/Ptprc/Homer3/Nr1h4/Cd276/Cd3e/Sash3/Fcer1g/Gpam/Slc11a1/Runx1/Il20rb/Il17f/Havcr2/Cd28/Xcl1/Lag3/Ccr2	43
GO:0042108	positive regulation of cytokine biosynthetic process	46/3912	74/23210	2.89162716975045e-18	1.30397610618382e-16	6.93635038337373e-17	Bcl10/Rel/Rela/Tnfrsf8/Mapkapk2/Tlr6/Cebpg/Tbk1/Ager/Card11/Psen1/Ticam1/Thbs1/Stat5b/Stat5a/Jak2/Tirap/Traf6/Icosl/Ltb/Grk2/Tyrobp/Elane/Spn/Cd1d1/Myd88/Cd27/Irf4/Tlr1/Tlr4/Ptprc/Syk/Tnf/Cd276/Stat3/Cd3e/Tlr8/Ptafr/Fcgr3/Tlr2/Tlr9/Cd28/Cd74/Lbp/Ccr2/Irf1	46
GO:0097193	intrinsic apoptotic signaling pathway	111/3912	292/23210	2.97145901727898e-18	1.33026621802533e-16	7.07619759873759e-17	Bcl2l11/Ern1/Nono/Rps7/Rps3/Tpt1/Erp29/Hdac1/Bid/Rpl26/Rpl11/Mapk7/Rad9a/Htra2/Bax/Eda2r/Rps27l/Rack1/Nfe2l2/Skil/E2f2/Trp53/Src/Mdm2/Plscr1/Ddit3/Plagl2/P4hb/Mif/Fnip2/Ybx3/Pmaip1/Mcl1/Tmbim6/Ptpn2/Sh3glb1/Pttg1ip/Myc/Apaf1/Nupr1/Jak2/Gpx1/Pias4/Mmp9/Stk11/Hif1a/Grina/Casp3/Hipk1/Chek2/Crip1/Fignl1/Mybbp1a/Map3k5/Serinc3/Xbp1/Hic1/Tnfrsf1a/Snai1/Tnfrsf1b/Slc9a3r1/Shisa5/Armc10/Ptpn1/Mbd4/Creb3/N…	111
GO:0033674	positive regulation of kinase activity	157/3912	476/23210	3.25449987722707e-18	1.44649642025243e-16	7.69447074343272e-17	Nab2/Pxn/Psrc1/Ern1/Rps3/Erp29/Map3k11/Lmo4/Tcf3/Pak4/Pak2/Csk/Inava/Arrb2/Cd300a/Stk10/Nedd9/Cdc42/Map3k3/Stk4/Traf2/Camk1/Dgkz/Adam17/Dazap2/Csf1/Src/Traf7/Arhgef5/Tlr6/Irak1/Pdgfb/Cib1/Map3k1/Ncapg2/Shc1/Mif/Ilk/Malt1/Rhoa/Ager/Akap13/Cd40lg/Npm1/Tab2/Ralb/Psen1/Tgfbr2/Raf1/Prrc1/Thbs1/Snx9/Sh3glb1/P2rx7/Jtb/Map3k14/Pik3r6/Iqgap1/Jak2/Map4k1/Tnfsf15/Pih1d1/Stap1/Ang/Itga1/Mdfic/Cd24a/Stk11/Dab…	157
GO:0043281	regulation of cysteine-type endopeptidase activity involved in apoptotic process	86/3912	201/23210	3.81579976543582e-18	1.68385792506161e-16	8.95708787044409e-17	Bcl10/Bcl2l11/Mical1/Mrtfa/Rps3/Pak2/Bid/Dap/Htra2/Arrb2/Rest/Bax/Rps6ka3/Rps27l/Rack1/Src/Mdm2/Smad3/Adora2a/Malt1/Rhoa/Cdkn2a/Pmaip1/Akt2/Thbs1/Card9/Myc/Apaf1/Jak2/Tnfsf15/Pih1d1/Gpx1/Mmp9/Gpi1/Senp1/Birc2/Fasl/Akt1/Rps6ka1/Pdcd5/Map3k5/Nod1/Ctsd/Cflar/Naip1/Ep300/Birc3/Casp1/Lck/Bak1/S100a8/Bbc3/Casp8/Fas/Bcl2l12/Xdh/Nlrp1b/Nlrc4/Nlrp3/S100a9/Tnfsf10/Casp12/Rnf34/Cd44/Nlrp1a/Syk/Tnf/Pml/Birc5…	86
GO:0043123	positive regulation of I-kappaB kinase/NF-kappaB signaling	59/3912	112/23210	4.25561097288355e-18	1.86462160216132e-16	9.91863938584728e-17	Irf3/Alpk1/Rela/Ikbkb/Ube2i/Trim8/Inava/S100a13/Eda2r/Traf2/Tlr6/Irak1/Traf5/Ddx21/Card11/Akap13/Tab2/Ticam1/Map3k14/Card9/S100a4/Tnip2/Sharpin/Tirap/Irak4/Ltbr/Ripk1/Traf6/Cx3cr1/Tifa/Fasl/Akt1/Ripk2/Peli1/Nod1/Traf3ip2/Ddrgk1/Nup62/Ctnnb1/Nod2/Casp1/Ikbkg/Casp8/Tradd/Myd88/Rnf31/Trim25/Zc3hav1/Tnfsf10/Tmem106a/Tlr4/Ccl19/Tnf/Rbck1/Cd4/Tgm2/Tlr9/Cd74/F2rl1	59
GO:0032611	interleukin-1 beta production	50/3912	86/23210	5.81382609046783e-18	2.52942377372607e-16	1.34549778016609e-16	Ifnar1/Nlrc3/Inava/Arrb2/Smad3/Tlr6/Malt1/Ager/Tnfaip8/P2rx7/Jak2/Aim2/Sirpa/Cx3cr1/Hmgb1/Ripk2/Arg2/Lpl/Tyrobp/Nod1/Abca1/Mndal/Ccl3/Nod2/Casp1/Trem2/Tnfaip3/Casp8/Zc3h12a/Nlrp1b/Nlrc4/Nlrp3/Naip5/Ccr5/Tmem106a/Tlr4/Nlrp1a/Gsdmd/Ccl19/Pml/Mr1/Lilra5/Tlr8/Pycard/Tlr2/S1pr3/Casp4/Mefv/F2rl1/Aqp4	50
GO:0032946	positive regulation of mononuclear cell proliferation	67/3912	138/23210	6.64545636673046e-18	2.87102303731894e-16	1.52720756547166e-16	Rps3/Tcf3/Btnl2/Csf1/Gpr183/Cd38/Mif/Ager/Card11/Cd40lg/Tgfbr2/Cd80/Ticam1/Stat5b/Stat5a/Jak3/Fadd/Il15/Il2ra/Cd24a/Zap70/Tirap/Traf6/Icosl/Ripk2/Coro1a/Clcf1/Foxp3/Peli1/Il12a/Il6ra/Vcam1/Tnfrsf4/Cd6/Ceacam1/Ptpn22/Spn/Cd1d1/Nckap1l/Myd88/Anxa1/Il2/Rasal3/Mef2c/Aif1/Tlr4/Ccl19/Ptprc/Syk/Cd40/Cd276/Ccdc88b/Cd3e/Cd86/Sash3/Il12b/Tnfsf13b/Gpam/Pycard/Cd4/Havcr2/Tlr9/Cd28/Cd74/Bcl6/Xcl1/Ccr2	67
GO:0045860	positive regulation of protein kinase activity	147/3912	438/23210	6.8810755250206e-18	2.95217254122064e-16	1.5703741073914e-16	Nab2/Pxn/Psrc1/Ern1/Rps3/Erp29/Map3k11/Tcf3/Pak4/Pak2/Csk/Inava/Arrb2/Cd300a/Stk10/Nedd9/Map3k3/Stk4/Traf2/Camk1/Adam17/Dazap2/Csf1/Src/Traf7/Arhgef5/Tlr6/Irak1/Pdgfb/Cib1/Map3k1/Ncapg2/Shc1/Mif/Ilk/Malt1/Rhoa/Ager/Akap13/Cd40lg/Npm1/Tab2/Ralb/Psen1/Tgfbr2/Raf1/Prrc1/Thbs1/Snx9/P2rx7/Jtb/Map3k14/Pik3r6/Iqgap1/Jak2/Map4k1/Tnfsf15/Pih1d1/Stap1/Ang/Itga1/Mdfic/Cd24a/Stk11/Dab2/Map2k3/Ccnd1/Gdf15/Tir…	147
GO:0045582	positive regulation of T cell differentiation	53/3912	95/23210	7.38920089724417e-18	3.14830918228789e-16	1.67470672966942e-16	Malt1/Rhoa/H2-M3/Ap3b1/Tgfbr2/Hlx/Zbtb7b/Gata3/Vsir/Pik3r6/Zmiz1/Stat5b/Cbfb/Stat5a/Nfkbid/Rara/Il2ra/Zap70/Ripk2/Foxp3/Xbp1/Tgfb1/Il12a/Lck/Cd1d1/Nckap1l/Anxa1/Tespa1/Adam8/Nlrp3/H2-DMa/Cd27/Il2/Ccl19/Ptprc/Syk/Il1rl2/Il2rg/Egr3/H2-Aa/Sash3/Sart1/Rasgrp1/Il4ra/Lgals9/Runx1/Ikzf1/Cd74/Bcl6/Mdk/Runx3/Ccr2/Irf1	53
GO:0043254	regulation of protein-containing complex assembly	141/3912	414/23210	7.81809234054679e-18	3.30823112876014e-16	1.75977536317138e-16	Bcl2l11/Rpl13a/Psrc1/Iqgap2/Rps3/Vill/Tmsb10/Lmo4/Med25/Arpc3/Bid/Nlrc3/Tmc8/Arpc5/Bax/Coro1b/Nin/Arf6/Arpc4/Palld/Rack1/Arpc2/Cyfip1/Trp53/Src/Actr3/Scin/Twf2/Arhgef5/Tlr6/Capzb/Nr1h2/Map3k1/Cfl1/H3f3b/Pecam1/Rhoa/Dr1/Pfn1/Myadm/Trim27/Fnip2/Dbnl/Plekhg2/Ralb/Gba/Raf1/Prex1/Tmod3/Riok3/Ncln/Snx9/Fchsd1/Sh3glb1/Lamp2/Rhoc/Arhgef2/Ptger4/Vasp/Capza1/Mapre1/Twf1/Mtpn/Pih1d1/Myo1c/Carmil1/Gmfg/Washc…	141
GO:0070665	positive regulation of leukocyte proliferation	69/3912	145/23210	8.38389857344587e-18	3.52351873379242e-16	1.87429511967762e-16	Rps3/Tcf3/Btnl2/Csf1/Gpr183/Cd38/Mif/Ager/Card11/Cd40lg/Tgfbr2/Cd80/Ticam1/Stat5b/Stat5a/Jak3/Fadd/Il15/Il2ra/Cd24a/Zap70/Tirap/Traf6/Icosl/Ripk2/Coro1a/Clcf1/Foxp3/Peli1/Il12a/Il6ra/Vcam1/Tnfrsf4/Cd6/Ceacam1/Ptpn22/Spn/Cd1d1/Nckap1l/Flt3l/Myd88/Anxa1/Il2/Rasal3/Mef2c/Aif1/Tlr4/Ccl19/Ptprc/Syk/Lyn/Cd40/Cd276/Ccdc88b/Cd3e/Cd86/Sash3/Il12b/Tnfsf13b/Gpam/Pycard/Cd4/Havcr2/Tlr9/Cd28/Cd74/Bcl6/Xcl1/Cc…	69
GO:0002793	positive regulation of peptide secretion	120/3912	331/23210	9.94542785145164e-18	4.15154413961272e-16	2.20836598522276e-16	Irf3/Rab8b/Ifnar1/Trim6/Ppard/Il1rl1/Zfp384/Il17rc/Mapk14/Nadk/Btnl2/Arf6/Gapdh/Src/Nr1h2/Cd38/Crlf2/Adora2a/Ifngr1/Mif/Ager/Ptbp1/Sytl4/Gata3/P2rx7/Ptger4/Tcf7l2/Vamp8/Jak2/Tnfsf15/Ang/Gpi1/Aim2/Hif1a/Glrx/Clec9a/Ncl/Kcnn4/Hmgb1/Ripk2/Clcf1/Tnfrsf14/Lpl/Mavs/Sox4/Xbp1/Tgfb1/Atg7/Tnfrsf4/Hfe/Golph3l/Serp1/Ffar2/Cd300c2/Ceacam1/Ccl3/Ep300/Cd34/Ptpn22/Unc93b1/Nod2/Casp1/Ezr/Il17ra/Trem2/S100a8/Sri/…	120
GO:0050728	negative regulation of inflammatory response	70/3912	149/23210	1.16012580897239e-17	4.78651994650086e-16	2.54613403638986e-16	Rps19/Ppard/Ets1/Gps2/Nlrc3/Abcd1/Nfkb1/Pglyrp1/Smad3/Adora2a/Ager/Rb1/Gata3/Psma1/Ptpn2/Ptger4/Adcy7/Nr1h3/Il2ra/Sharpin/Gpx1/Cd24a/Sirpa/Cx3cr1/Foxp3/Siglece/Tnfrsf1a/Tnfrsf1b/Cdh5/Metrnl/Siglecg/Nt5e/Nod2/Spn/Tnfaip3/Pbk/Selenos/Zc3h12a/Zfp36/Nlrp3/Il2/Aoah/Cd44/Nlrx1/Apod/Smpdl3b/Nr1h4/Tnfaip8l2/Cd276/Grn/Cnr2/Psmb4/Adrb2/Il12b/Ier3/Lgals9/Pycard/Il20rb/Fem1a/Otulin/Ctla2a/Foxf1/Hgf/Cd200r1/N…	70
GO:0002262	myeloid cell homeostasis	78/3912	176/23210	1.16215278726955e-17	4.78651994650086e-16	2.54613403638986e-16	Zfp36l1/Rps19/Lmo2/Bcl2l11/Rps6/Tmem14c/Ets1/Tcf3/Rps17/Rps14/Mapk14/Bax/Rps24/Adam17/Cebpg/Prdx1/Ncapg2/Ncstn/Rb1/Sfxn1/Cdk6/Ptbp3/Tmod3/Sp1/Gata3/Ptpn2/Stat5b/Axl/Stat5a/Sh2b3/Jak3/Jak2/Pik3cd/Cd24a/Gpi1/Hif1a/Axin1/Dnase2a/Casp3/Sp3/Senp1/G6pdx/Foxp3/Hmgb2/Jmjd6/Id2/Rcor1/Ldb1/Mertk/Bak1/Mafb/Nckap1l/Kdm1a/Anxa1/Zfp36/Arid4a/Exoc6/Cd44/Inpp5d/B2m/Lyn/Hcls1/Stat3/Fcer1g/Spi1/Ikzf1/Slc11a2/Slc7a…	78
GO:0050671	positive regulation of lymphocyte proliferation	66/3912	136/23210	1.20399454145205e-17	4.92601210403364e-16	2.62033527947948e-16	Rps3/Tcf3/Btnl2/Gpr183/Cd38/Mif/Ager/Card11/Cd40lg/Tgfbr2/Cd80/Ticam1/Stat5b/Stat5a/Jak3/Fadd/Il15/Il2ra/Cd24a/Zap70/Tirap/Traf6/Icosl/Ripk2/Coro1a/Clcf1/Foxp3/Peli1/Il12a/Il6ra/Vcam1/Tnfrsf4/Cd6/Ceacam1/Ptpn22/Spn/Cd1d1/Nckap1l/Myd88/Anxa1/Il2/Rasal3/Mef2c/Aif1/Tlr4/Ccl19/Ptprc/Syk/Cd40/Cd276/Ccdc88b/Cd3e/Cd86/Sash3/Il12b/Tnfsf13b/Gpam/Pycard/Cd4/Havcr2/Tlr9/Cd28/Cd74/Bcl6/Xcl1/Ccr2	66
GO:0045637	regulation of myeloid cell differentiation	89/3912	215/23210	1.28397922714605e-17	5.21869977980808e-16	2.77602711021465e-16	Zfp36l1/Lmo2/Gpr55/Rarg/Klf10/Ets1/Tcf3/Clec2d/Mapk14/Tfe3/Csf1/Scin/Cib1/Ncapg2/Rb1/Cdk6/Ptpn2/Stat5b/Myc/Stat5a/Fadd/Rara/Rbp1/Rab7b/Notch2/Hif1a/Ripk1/Traf6/Senp1/Hmgb1/Nfkbia/Pf4/Fes/Tyrobp/Jun/Tgfb1/Ptk2b/Hmgb2/Eif6/Id2/Csf3r/Rcor1/Ceacam1/Ccl3/Jag1/Clec2g/Ldb1/Dcstamp/Ctnnb1/Trem2/Mafb/Nckap1l/Clec2i/Casp8/Fas/Kdm1a/Zfp36/Adam8/Pilrb1/C1qc/Csf1r/Mef2c/Mitf/Gabpa/Tnf/Fstl3/Inpp5d/Asxl2/B2m/L…	89
GO:0032615	interleukin-12 production	39/3912	58/23210	1.92038275107676e-17	7.7039770364625e-16	4.09804166019252e-16	Rel/Rela/Nlrc3/Il23r/Mapk14/Arrb2/Nfkb1/Tlr6/H2-M3/Ager/Cd40lg/Thbs1/Jak3/Tirap/Traf6/Irak3/Prkcd/Ltb/G6pdx/Unc93b1/Nod2/Cmklr1/Tlr4/Tigit/Ccl19/Syk/Cd40/Lilra5/Tlr8/Irf8/Il12b/Cd47/Tlr2/Tlr9/Mdk/C1qbp/Mefv/Tnfrsf9/Irf1	39
GO:0032663	regulation of interleukin-2 production	39/3912	58/23210	1.92038275107676e-17	7.7039770364625e-16	4.09804166019252e-16	Prkd2/Tbx21/Rps3/Btnl2/Traf2/Malt1/Card11/Trim27/Gata3/Card9/Stat5b/Stat5a/Traf6/Ripk2/Foxp3/Ceacam1/Cd34/Nod2/Ezr/Cd1d1/Tnfaip3/Clec2i/Anxa1/Zfp36/Irf4/Ptprc/Homer3/Nr1h4/Cd276/Cd3e/Sash3/Runx1/Il20rb/Il17f/Havcr2/Cd28/Xcl1/Lag3/Ccr2	39
GO:0032652	regulation of interleukin-1 production	51/3912	91/23210	2.36704321100964e-17	9.43457610168873e-16	5.01861385723062e-16	Ifnar1/Hdac1/Nlrc3/Inava/Arrb2/Smad3/Malt1/Ager/P2rx7/Ptger4/Jak2/Aim2/Sirpa/Cx3cr1/Hmgb1/Ripk2/Arg2/Lpl/Tyrobp/Nod1/Mndal/Ceacam1/Ccl3/Nod2/Casp1/Trem2/Tnfaip3/Casp8/Zc3h12a/Anxa1/Nlrp1b/Nlrp3/Naip5/Ccr5/Tlr4/Nlrp1a/Gsdmd/Ccl19/Pml/Nr1h4/Lilra5/Tlr8/Lgals9/Pycard/Tlr2/S1pr3/Nlrp12/Havcr2/Casp4/Mefv/Aqp4	51
GO:0002687	positive regulation of leukocyte migration	68/3912	144/23210	2.40356815307735e-17	9.51874618571275e-16	5.0633871618809e-16	Swap70/Mapk14/Ccr6/Adam17/Trp53/Csf1/Ptprj/Ano6/P2rx4/Pecam1/Rhoa/Ager/Calr/Thbs1/Ptger4/Fadd/Akirin1/Itga4/Mmp9/Tirap/Capn1/Lgmn/Tnfrsf14/Tgfb1/Ptk2b/Adam10/Gpsm3/Il12a/Creb3/Tnfsf14/Elane/Mmp14/Icam1/Spn/Trem2/Mospd2/Pla2g7/Nckap1l/Adam8/Dock8/Trpv4/Aif1/Cmklr1/Ccl19/Ccl1/Itga2/Edn1/Rac1/Rac2/Rarres2/Adora3/C5ar1/Lgals9/Ptafr/Pycard/Ccl4/Kars/Il1r1/Tlr2/C3ar1/Cd74/Mdk/C1qbp/Lbp/P2ry12/Xcl1/F2rl…	68
GO:0031341	regulation of cell killing	64/3912	131/23210	2.43354803877472e-17	9.54406749918733e-16	5.0768565423085e-16	Bcl2l11/Gfer/Clec2d/Arrb2/Gapdh/Pglyrp1/Nectin2/H2-M3/Ager/Serpinb9/P2rx7/H2-T10/Pik3r6/Stat5b/Stat5a/Raet1e/Fadd/Cr1l/Stap1/Klrb1c/Tyrobp/Il12a/Ceacam1/H2-Q10/Cd1d1/Sh2d1a/Ripk3/H2-D1/Prf1/Pvr/Ulbp1/H2-T22/Ccr5/Klre1/Ptprc/Syk/Cd226/B2m/H2-K1/Klrk1/Raet1a/Raet1b/Raet1c/Raet1d/Lamp1/Il12b/Rasgrp1/H2-Q7/H2-Q9/Lgals9/Slamf6/H2-M2/Il18rap/H2-Q4/Sh2d1b1/Havcr2/Stx7/H2-T24/H2-Q6/Vav1/Clec12b/Xcl1/F2rl…	64
GO:0001910	regulation of leukocyte mediated cytotoxicity	57/3912	109/23210	2.44085895900226e-17	9.54406749918733e-16	5.0768565423085e-16	Gfer/Clec2d/Arrb2/Nectin2/H2-M3/Ager/Serpinb9/P2rx7/H2-T10/Pik3r6/Stat5b/Stat5a/Raet1e/Fadd/Stap1/Klrb1c/Tyrobp/Il12a/Ceacam1/H2-Q10/Cd1d1/Sh2d1a/Ripk3/H2-D1/Pvr/Ulbp1/H2-T22/Klre1/Ptprc/Cd226/B2m/H2-K1/Klrk1/Raet1a/Raet1b/Raet1c/Raet1d/Lamp1/Il12b/Rasgrp1/H2-Q7/H2-Q9/Lgals9/Slamf6/H2-M2/Il18rap/H2-Q4/Sh2d1b1/Havcr2/Stx7/H2-T24/H2-Q6/Vav1/Clec12b/Xcl1/F2rl1/Lag3	57
GO:0045786	negative regulation of cell cycle	149/3912	452/23210	2.50538039681247e-17	9.73474219591663e-16	5.1782837463413e-16	Zfp36l1/Cdk4/Rps6/Nabp1/Cep192/Ern1/Chmp2a/Fbxo5/Cdk2ap2/Ets1/Ctdsp1/Hhex/Ctdsp2/Med25/Rpl23/Tbrg1/Rpl26/Mlxipl/Rad9a/Mapk14/Babam2/Ptprv/Rps27l/Skil/Dgkz/Trp53/Mdm2/Crlf3/Macroh2a1/Smad3/Ddit3/Cast/Btg2/Casp2/Mif/Ilk/H2-M3/Spdl1/Cdkn2a/Rb1/Calr/Npm1/Cdk6/Zfp36l2/Cdk9/Gata3/Thbs1/Btg1/Cdkn3/Chmp1a/Myc/Tcf7l2/Nupr1/Rbm38/Miip/Notch2/Rhno1/Notch1/Stk11/Ccnd1/Plk3/Lrrk1/Nop53/Ripk1/Casp3/Lats2/Chek2…	149
GO:0032729	positive regulation of interferon-gamma production	46/3912	77/23210	2.7585938827299e-17	1.06516206296908e-15	5.66600664597548e-16	Ifnar1/Nras/Il23r/Cebpg/H2-M3/Cd40lg/Fadd/Ticam2/Ripk2/Il27ra/Il12a/Il6ra/Ptpn22/Cd1d1/Il12rb2/Cd27/Il2/Ulbp1/Lta/Klre1/Tlr4/Arid5a/Tnf/Cd226/Cd276/Cd3e/Klrk1/Il18r1/Tlr8/Sash3/Irf8/Raet1b/Txk/Il12b/Rasgrp1/Cd14/H2-Q9/Pycard/Slc11a1/Slamf6/Runx1/Il1r1/Havcr2/Tlr9/Cd2/Ccr2	46
GO:0006417	regulation of translation	119/3912	332/23210	3.71873172609749e-17	1.42697668346772e-15	7.59063775670243e-16	Zfp36l1/Cdk4/Igf2bp2/Rplp1/Polr2d/Rpl13a/Mknk2/Mif4gd/Rpl38/Magoh/Rpl10/Rps3/Rps9/Ppp1ca/Rnf139/Rgs2/Rpl26/Eif5b/Rps3a1/Rpl5/Patl1/Rps27l/Rack1/Upf1/Eif3d/Pym1/Dnajc1/Gapdh/Cyfip1/Btg2/Eif3k/Rock1/Sesn2/Shmt1/Eif4e2/Poldip3/Calr/Npm1/Ptbp1/Khsrp/Cnot6/Akt2/Zfp36l2/Slc35a4/Thbs1/Klhl25/Mknk1/Lsm14a/Rara/Secisbp2/Ang/Eif4a3/Eif4e3/Eif5a/Ppp1r15b/Ncl/Abcf1/Cnot9/Eif3e/Akt1/Tcof1/Rpl22/Eif4ebp1/Sox4/…	119
GO:0038061	NIK/NF-kappaB signaling	56/3912	107/23210	4.41780030180711e-17	1.68476359657805e-15	8.96190548553724e-16	Rel/Rps3/Rela/Adipor1/Actn4/Nlrc3/Traf2/Prdx1/Irak1/Relb/Ilk/Malt1/Litaf/Rhoa/Ager/Calr/Adgrg3/Nfkb2/Lims1/Tnfsf15/Trip6/Tirap/Glrx/Traf6/Birc2/Akt1/Capn1/Hmgb1/Ptp4a3/Nod1/Ep300/Tnfsf14/Ptpn22/Birc3/Nod2/Trem2/Ikbkg/Zc3h12a/Akip1/Tradd/Nlrp3/Tlr1/Tlr4/Ccl19/Tnf/Edn1/Chil1/Rbck1/Il18r1/Cd14/Rassf2/Tlr2/Nlrp12/Havcr2/Tlr9/Uaca	56
GO:0051251	positive regulation of lymphocyte activation	134/3912	394/23210	5.87058984147145e-17	2.22506159758347e-15	1.18359583371481e-15	Bcl10/Tbx21/Rps3/Tcf3/Btnl2/Lgals8/Tnfsf13/Gpr183/Lgals1/Cd38/Mif/Malt1/Exosc3/Rhoa/H2-M3/Ager/Card11/Cd40lg/Ap3b1/Tgfbr2/Cd80/Hlx/Ticam1/Zbtb7b/Gata3/Stat6/Vsir/Pik3r6/Zmiz1/Stat5b/Cbfb/Axl/Stat5a/Jak3/Fadd/Il15/Nfkbid/Rara/Il2ra/Tnip2/Cd24a/Zap70/Tirap/Sirpa/Lyst/Traf6/Icosl/Mad2l2/Ripk2/Coro1a/Cd5/Clcf1/Foxp3/Peli1/Prdm1/Tnfrsf14/Tyrobp/Xbp1/Tgfb1/Il12a/Il6ra/Vcam1/Tnfrsf4/Cd6/Ceacam1/Tnfsf14/…	134
GO:0006260	DNA replication	95/3912	242/23210	6.93413147969747e-17	2.61213806594945e-15	1.38949669317173e-15	Fbxo5/Rtf2/Dnajc2/Tbrg1/Pold4/Rbms1/Cenpx/Nup98/Ttf1/Cdc42/Inppl1/Upf1/Atf1/Mcmbp/Trp53/Sin3a/Cst3/Lrwd1/Npm1/Dscc1/Pcna/Cdk9/Tnfaip1/Cdc45/Cdk2/Ehmt2/Wrn/Id3/Helb/Rfc2/Pole2/Mms22l/Rpain/Esco2/Chek2/Pif1/Slx4/Esco1/Rad17/Mcm7/Jun/Pola2/Primpol/Atg7/Gins2/Pold3/Donson/Stn1/Cdt1/Rfc5/E2f7/Dna2/Dbf4/Mcm4/Pola1/Polh/Met/Wdhd1/Slbp/Prim2/Ciz1/Wapl/Zmpste24/Zfp830/Baz1a/Ssbp1/Chaf1a/Fen1/Ssrp1/Fam111a…	95
GO:0051098	regulation of binding	136/3912	403/23210	7.1332609474662e-17	2.67086582626946e-15	1.42073624739965e-15	1810037I17Rik/Mfng/Trim6/Med25/Tmc8/Rpl11/Arrb2/Rest/Bax/Ski/Cdc42/Stk4/Arf6/Eno1/Traf2/Cln5/Camk1/Eif3d/Src/Plscr1/Actr3/Smad3/Ddit3/Sin3a/Ldlrap1/Rock1/Pdgfb/Ager/Cdkn2a/Rb1/Edf1/Mbd2/Ralb/Psen1/Actb/Btaf1/Cdk9/Taf10/Ticam1/Gata3/Tmbim6/Gzma/Adam15/Myc/Tcf7l2/Acd/Txn1/Spon1/Mapre1/Jak2/Anxa2/Rara/Id3/Itga4/Eif4a3/Mmp9/Dab2/Slpi/Tirap/Psen2/Traf6/Hipk1/Plk1/Mad2l2/Plcl2/Eif3e/Akt1/Ripk2/Zfp90/Pl…	136
GO:0007346	regulation of mitotic cell cycle	157/3912	493/23210	1.21051665176393e-16	4.50516377987804e-15	2.39646987115218e-15	Zfp36l1/Cdk4/Psrc1/Rps6/Nabp1/Cep192/Anp32b/Chmp2a/Fbxo5/Cdk2ap2/Ctdsp1/Tcf3/Tjp3/Ctdsp2/Bid/Rpl26/Rad9a/Sdcbp/Ptprv/Cdc42/Rps27l/Dgkz/Adam17/Rpl17/Phb2/Trp53/Mdm2/Cks2/Macroh2a1/Smad3/Sin3a/Btg2/Pdgfb/Casp2/Lsm10/Spdl1/Cdkn2a/Rb1/Lmnb1/Zfp36l2/Tmod3/Cdc45/Btg1/Incenp/Chmp1a/Stat5b/Cdk2/Myc/Stat5a/Iqgap1/Rad51b/Tacc3/Rbm38/Miip/Aatf/Lrp5/Ccnd1/Plk3/Nop53/Ripk1/Chek2/Cdc25b/Plk1/Ezh2/Bora/Akt1/Nek…	157
GO:0046632	alpha-beta T cell differentiation	57/3912	112/23210	1.24169092263221e-16	4.5935128862406e-15	2.44346615849843e-15	Tbx21/Tcf7/Gpr183/Relb/Malt1/Sema4a/Rhoa/Ap3b1/Tgfbr2/Hlx/Zbtb7b/Gata3/Stat6/Cbfb/Ptger4/Itk/Jak3/Nfkbid/Rara/Fut7/Zap70/Ripk2/Foxp3/Prdm1/Rpl22/Tgfb1/Batf/Loxl3/Atp7a/Spn/Gpr18/Cd1d1/Nckap1l/Zc3h12a/Anxa1/Nlrp3/Il2/Irf4/Otud5/Ccl19/Eomes/Syk/Ly9/Il2rg/Stat3/Il18r1/Sash3/Txk/Il12b/Il4ra/Slamf6/Runx1/Ikzf1/Bcl6/Runx3/Ccr2/Irf1	57
GO:0032655	regulation of interleukin-12 production	37/3912	55/23210	1.25232212443573e-16	4.60526552664519e-15	2.44971783990497e-15	Rel/Rela/Nlrc3/Il23r/Mapk14/Arrb2/Nfkb1/Tlr6/H2-M3/Ager/Cd40lg/Thbs1/Jak3/Tirap/Traf6/Irak3/Ltb/Unc93b1/Nod2/Cmklr1/Tlr4/Tigit/Ccl19/Syk/Cd40/Lilra5/Tlr8/Irf8/Il12b/Cd47/Tlr2/Tlr9/Mdk/C1qbp/Mefv/Tnfrsf9/Irf1	37
GO:0052548	regulation of endopeptidase activity	119/3912	337/23210	1.36539344466848e-16	4.99136136163423e-15	2.65509706275614e-15	Bcl10/Bcl2l11/Mical1/Mrtfa/Prelid1/Rps3/Hdac1/Pak2/Bid/Dap/Htra2/Arrb2/Rest/Bax/Rps6ka3/Serpinb6b/Rps27l/Rack1/Gapdh/Src/Mdm2/Smad3/Cast/Adora2a/Malt1/Rhoa/Ager/Cdkn2a/Pmaip1/Akt2/Picalm/Thbs1/Serpinb9/Card9/Vsir/Myc/Apaf1/Jak2/Fadd/Tnfsf15/Pih1d1/Gpx1/Mmp9/Serpinb8/Gpi1/Aim2/Furin/Senp1/Birc2/Fasl/Akt1/Ripk2/Grk2/Psma3/Lgmn/Rps6ka1/Pdcd5/Map3k5/Nod1/Ctsd/Cflar/Naip1/Renbp/Serping1/Spink2/Ep300/B…	119
GO:0048771	tissue remodeling	81/3912	193/23210	1.39907237956249e-16	5.08439362408061e-15	2.70458450092513e-15	Gpr55/Acvrl1/Nfatc3/Csk/Rbpj/Bax/Plekhm1/Trp53/Src/Mdm2/Rock1/Cd38/Ager/Chd7/Cdkn2a/Abcb1b/P2rx7/Ptger4/Axl/Stat5a/Rab3d/Klf6/Cela1/Notch2/Itga4/Lrp5/Mmp9/Cd24a/Hif1a/Lrrk1/Tbx1/Traf6/Tcirg1/Erg/Flna/Capn1/Vdr/Spp1/Ptk2b/Lipa/Ahr/Rab7/Ctsk/Snx10/Mmp2/Atp7a/Ceacam1/Jag1/Dcstamp/Mmp14/Mertk/Ctnnb1/Igfbp5/Bak1/Angpt2/Tpp1/Anxa1/Adam8/Csf1r/Mef2c/Mitf/Syk/Inpp5d/Pml/Tnfrsf11b/Rac1/Rac2/Clec10a/B4galt…	81
GO:0032642	regulation of chemokine production	49/3912	88/23210	1.42852884518656e-16	5.16108257635239e-15	2.74537830389194e-15	Sigirr/Il1rl1/Hdac1/Adam17/Mif/Ager/Ticam1/Ticam2/Cd24a/Tirap/Sirpa/Hmgb1/Ripk2/P2ry2/Arg2/Lpl/Mavs/Il6ra/Mcoln2/Ffar2/Elane/Nod2/Suz12/Trem2/Myd88/Trpv4/Csf1r/Aif1/Tlr4/Syk/Apod/Tnf/Nr1h4/Cd84/Il4ra/Lgals9/Pycard/Tlr2/Postn/Epha2/Havcr2/Tlr9/Cd74/Lrp1/Mefv/Lbp/Klf4/F2rl1/Ackr1	49
GO:0071900	regulation of protein serine/threonine kinase activity	141/3912	427/23210	1.54035939594117e-16	5.53275601635147e-15	2.94308570020093e-15	Ccnl1/Pxn/Psrc1/Ern1/Rps3/Erp29/Map3k11/Hhex/Csk/Stk38/Rgs2/Mapk7/Inava/Cd300a/Inppl1/Traf2/Camk1/Adam17/Dazap2/Src/Macroh2a1/Traf7/Dusp6/Ptprj/Arhgef5/Tlr6/Irak1/Pdgfb/Cib1/Pkig/Map3k1/Cnppd1/Sesn2/Shc1/Mif/Ilk/Rhoa/Ager/Cdkn2a/Rb1/Akap13/Cd40lg/Ralb/Psen1/Gba/Actb/Raf1/Thbs1/P2rx7/Pik3r6/Sh2b3/Iqgap1/Jak2/Map4k1/Pih1d1/Lrp5/Itga1/Mdfic/Cd24a/Stk11/Dab2/Map2k3/Ccnd1/Gdf15/Tirap/Axin1/Ripk1/Casp3…	141
GO:0071887	leukocyte apoptotic process	63/3912	132/23210	1.84592610333694e-16	6.59198350659861e-15	3.50652953733977e-15	Bcl10/Bcl2l11/Rps6/Prelid1/Kdelr1/Bax/Pkn1/Nr4a3/Adam17/Trp53/Mif/Gimap8/Cdkn2a/Serpinb9/P2rx7/Myc/Axl/Stat5a/Jak3/Fadd/Nfkbid/Pik3cd/Il2ra/Cd24a/Hif1a/Ripk1/Fasl/Akt1/Hsh2d/Arg2/Tnfrsf4/Traf3ip2/Noc2l/Ceacam1/Mertk/Nod2/Bak1/Vhl/Bbc3/Ripk3/Selenos/Casp8/Fas/Anxa1/Adam8/Cd27/Il2/Dock8/Siglec1/Ccr5/Mef2c/Cd44/Ccl19/Lyn/Hcls1/Fcer1g/Gpam/Bcl2a1a/Slc7a11/Siva1/Cd74/Cd3g/Fcgr2b	63
GO:0007015	actin filament organization	134/3912	400/23210	2.36859485198312e-16	8.40987298594924e-15	4.47353486260816e-15	Swap70/Pxn/Mical1/Iqgap2/Arhgap17/Vill/Tmsb10/Rhog/Actn4/Arpc3/Triobp/Marcks/Micall2/Arpc5/Nedd9/Coro1b/Cdc42/Arf6/Inppl1/Cap1/Arpc4/Arpc2/Cyfip1/Pstpip1/Src/Actr3/Smad3/Scin/Lima1/Twf2/Diaph2/Arhgef5/Capzb/Wdr1/Map3k1/Diaph1/Sh3pxd2b/Cfl1/Pecam1/Sh3bp1/Rhoa/Pfn1/Myadm/Trim27/Tpm3/Dbnl/Plekhg2/Itgb5/Prex1/Tmod3/Tnfaip1/Tpm4/Snx9/Fchsd1/Rhoc/Arhgef2/Arap1/Abi1/Ptger4/Vasp/Capza1/Diaph3/Twf1/Actn1/…	134
GO:0032602	chemokine production	50/3912	92/23210	2.71339190783907e-16	9.57904868950273e-15	5.09546438272095e-15	Sigirr/Il1rl1/Hdac1/Adam17/Mif/Ager/Ticam1/Ticam2/Cd24a/Tirap/Sirpa/Hmgb1/Ripk2/P2ry2/Arg2/Lpl/Mavs/Il6ra/Mcoln2/Ffar2/Cxcr3/Elane/Nod2/Suz12/Trem2/Myd88/Trpv4/Csf1r/Aif1/Tlr4/Syk/Apod/Tnf/Nr1h4/Cd84/Il4ra/Lgals9/Pycard/Tlr2/Postn/Epha2/Havcr2/Tlr9/Cd74/Lrp1/Mefv/Lbp/Klf4/F2rl1/Ackr1	50
GO:0071216	cellular response to biotic stimulus	112/3912	313/23210	3.61448383652943e-16	1.26876597398175e-14	6.74905414930914e-15	Nfkbib/Cdk4/Bcl10/Bcl2l11/Irf3/Ppard/Rela/Irak2/Bid/Mapk14/Plscr3/Nfkb1/Upf1/Trp53/Plscr1/Ddit3/Tlr6/Irak1/Nr1h2/Mif/Malt1/Gfi1/Litaf/Rhoa/Cd80/Ticam1/Cd300lb/Axl/Jak2/Ly96/Rara/Nr1h3/Stap1/Tnip2/Ticam2/Gch1/Tirap/Sirpa/Ppp1r15b/Traf6/Ncl/Cx3cr1/Akt1/Hmgb1/Ripk2/Slx4/Nfkbia/Pf4/Prdm1/Xbp1/Tgfb1/Cactin/Il12a/Abca1/Tnfrsf1b/Cd6/Tnip3/Mir142/Vim/Txnip/Ptpn22/Nod2/Casp1/Nfkbil1/Trem2/Tnfaip3/Selenos/…	112
GO:0097191	extrinsic apoptotic signaling pathway	90/3912	229/23210	4.14639195619326e-16	1.44725477431424e-14	7.69850472033028e-15	Bcl10/Bcl2l11/Mknk2/Rela/Ppp1ca/Gabarap/Pak2/Bid/Tmc8/Parp2/Mapk7/Traf1/Htra2/Bax/Stk4/Traf2/Skil/Src/Smad3/Eya3/Casp2/Acsl5/Ctnna1/Lmna/Pdia3/Raf1/Mcl1/Thbs1/Itprip/P2rx7/Mknk1/Ppp2r1b/Jak3/Jak2/Fadd/Tnfrsf23/Tnfsf12/Yap1/Gpx1/Dab2/Psen2/Ltbr/Ripk1/Nrp1/Hipk1/Cx3cr1/Fasl/Pf4/Tgfb1/Cflar/Il12a/Hmgb2/Tnfrsf1b/Tnfrsf4/Tnfrsf10b/Tgfbr1/Bcl2l14/Icam1/Bak1/Tnfaip3/Dedd/Casp8/Tradd/Fas/Cd27/Il2/Tnfsf10…	90
GO:0002698	negative regulation of immune effector process	63/3912	134/23210	4.63191186925068e-16	1.6076377263051e-14	8.55164332099387e-15	Rps19/Tbx21/Irf3/Gfer/Clec2d/Arrb2/Cd300a/Pglyrp1/Gpatch3/H2-M3/Hlx/Riok3/Zbtb7b/Tmbim6/Serpinb9/Vsir/Jak3/Cr1l/Il2ra/Irak3/Sec14l1/Foxp3/Tgfb1/Loxl3/Hfe/Serping1/Ceacam1/Siglecg/Nod2/Spn/Tnfaip3/Zc3h12a/Tarbp2/Anxa1/Parp3/Il2/Ptpn6/Klre1/Ptprc/Nlrx1/Tnf/Cd96/Grn/Cd84/Il4ra/Lgals9/Cd22/Cd47/Il20rb/Foxf1/Sh2d1b1/Havcr2/Bcl6/Pglyrp2/C1qbp/Pcbp2/Clec12b/Xcl1/Fgl2/Hmox1/Fcgr2b/Ccr2/Irf1	63
GO:0034612	response to tumor necrosis factor	76/3912	179/23210	5.5786764266047e-16	1.92542251193094e-14	1.02420628073272e-14	Zfp36l1/Tank/Rps3/Rela/Ikbkb/Actn4/Gps2/Commd7/Mapk14/Traf2/Nfe2l2/Nfkb1/Adam17/Actr3/Cib1/Cfl1/Ilk/Ybx3/Gba/Zfp36l2/Txndc17/Ptpn2/Lims1/Jak2/Sharpin/Pias4/Aim2/Gch1/Ripk1/Hipk1/Birc2/Fabp4/Akt1/Asah1/Nfkbia/Cactin/Ptk2b/Adam10/Cebpa/Tnfrsf1a/Ccl3/Dcstamp/Birc3/Casp1/Casp8/Wfdc21/Zc3h12a/Tradd/Zfp36/Adamts12/Adam9/Cxcl16/Ccl19/Ccl1/Syk/Tnf/Nr1h4/Npnt/Cd14/Pycard/Ccl9/Ccl4/Kars/Otulin/Tnfrsf11a/Cc…	76
GO:0009615	response to virus	100/3912	268/23210	5.88103386885399e-16	2.01850151343222e-14	1.07371858120246e-14	Irf3/Ifnar1/Trim6/Hnrnpul1/Il10rb/Exosc5/Polr3c/Ifngr2/Il23r/Treml4/Mapk14/Rps15a/Rnasel/Lgals8/Plscr1/Sin3a/Ifnar2/Ddx21/Ifngr1/Tbk1/Gpatch3/Irf2/Riok3/Ticam1/Map3k14/Card9/Trim11/G3bp1/Lsm14a/Fadd/Il15/Il2ra/Cd37/Ticam2/Aim2/Lyst/Nop53/Irak3/Ifitm2/Apobec1/Batf3/Sec14l1/Ddx41/Serinc3/Mavs/Il12a/Atg7/Trim12a/Trim56/Creb3/Traf3ip2/Ptpn22/Unc93b1/Ikbke/Spn/Trim34a/Zc3h12a/Myd88/Oas1c/Prf1/Tarbp2/T…	100
GO:0031343	positive regulation of cell killing	52/3912	100/23210	8.25979441144392e-16	2.81869412379226e-14	1.49937180393577e-14	Bcl2l11/Gapdh/Pglyrp1/Nectin2/H2-M3/P2rx7/H2-T10/Stat5b/Stat5a/Raet1e/Fadd/Stap1/Klrb1c/Tyrobp/Il12a/H2-Q10/Cd1d1/Sh2d1a/H2-D1/Prf1/Pvr/Ulbp1/H2-T22/Ccr5/Klre1/Ptprc/Syk/Cd226/B2m/H2-K1/Klrk1/Raet1a/Raet1b/Raet1c/Raet1d/Lamp1/Il12b/Rasgrp1/H2-Q7/H2-Q9/Slamf6/H2-M2/Il18rap/H2-Q4/Sh2d1b1/Stx7/H2-T24/H2-Q6/Vav1/Xcl1/F2rl1/Lag3	52
GO:1903532	positive regulation of secretion by cell	151/3912	477/23210	8.3036958648461e-16	2.81869412379226e-14	1.49937180393577e-14	Irf3/Rab8b/Ifnar1/Pld2/Chmp2a/Trim6/Ppard/Il1rl1/Zfp384/Il17rc/Sdcbp/Mapk14/Gab2/Nadk/Btnl2/Arf6/Gapdh/Src/Nr1h2/Cd38/Crlf2/Adora2a/Snx4/Ifngr1/Mif/Ager/Ptbp1/Sytl4/Gata3/P2rx7/Ptger4/Tcf7l2/Vamp8/Rab3d/Jak2/Tnfsf15/Sdc1/Ang/Stxbp2/Gpi1/Aim2/Hif1a/Dab2/Glrx/Nucb2/Clec9a/Ncl/Kcnn4/Hmgb1/Ripk2/Sdc4/Grk2/Spp1/Clcf1/P2ry2/Tnfrsf14/Lpl/Cd177/Mavs/Sox4/Xbp1/Tgfb1/Atg7/Rab27a/Rab7/Tnfrsf4/Hfe/Golph3l/Se…	151
GO:0002275	myeloid cell activation involved in immune response	47/3912	85/23210	8.57898938913309e-16	2.89622931399258e-14	1.54061575340083e-14	Snap23/Pld2/Gab2/Cd300a/Nr4a3/Snx4/Ticam1/Vamp8/Stxbp2/Anxa3/Cx3cr1/Hmgb1/Cd177/Lat/Fes/Tyrobp/Trem2/Sphk2/Milr1/Unc13d/Dock2/Lat2/Myo1f/Syk/Fgr/Itgam/Lyn/Rac2/Adora3/Grn/Sbno2/Btk/Fcer1g/Stx11/Rasgrp1/Cd84/Il4ra/Ptafr/Pycard/Stx4a/Kars/Foxf1/Havcr2/Lbp/F2rl1/Hmox1/Ccr2	47
GO:1901990	regulation of mitotic cell cycle phase transition	97/3912	258/23210	9.09805290719799e-16	3.05477015547115e-14	1.62494972404303e-14	Zfp36l1/Cdk4/Cep192/Anp32b/Fbxo5/Cdk2ap2/Ctdsp1/Tcf3/Tjp3/Ctdsp2/Bid/Rpl26/Ptprv/Rps27l/Dgkz/Adam17/Rpl17/Phb2/Trp53/Mdm2/Sin3a/Casp2/Lsm10/Spdl1/Cdkn2a/Rb1/Lmnb1/Zfp36l2/Tmod3/Cdc45/Cdk2/Rad51b/Rbm38/Miip/Ccnd1/Plk3/Nop53/Ripk1/Cdc25b/Plk1/Ezh2/Akt1/Nek6/Ccnd3/Rad17/Cdc14a/Topbp1/Sox4/Tgfb1/Kif14/Pdpn/Hspa2/Cenpf/Donson/Kank2/Id2/Cdt1/Mbd4/Ccng1/Brd4/Psme1/E2f7/Ttk/Dbf4/Trip13/Rnaseh2b/Cdk5rap3/…	97
GO:0050852	T cell receptor signaling pathway	60/3912	126/23210	1.09300673699016e-15	3.65005168709472e-14	1.94160286366048e-14	Bcl10/Prkd2/Rps3/Rela/Nras/Cd300a/Btnl2/Ptprj/Tec/Nectin2/Malt1/Psen1/Gata3/Ptpn2/Itk/Nfkbid/Stk11/Zap70/Psen2/Traf6/Kcnn4/Icosl/Elf1/Skap1/Skint3/Ripk2/Dennd1b/Cacnb3/Foxp3/Ptpn22/Rab29/Ezr/Lck/Spn/Plcg2/Clec2i/Zc3h12a/Fyb/Usp12/Tespa1/Rnf31/Themis2/Ptpn6/Cd247/Ptprc/Cd226/Eif2b2/Cd276/Cd3e/Rbck1/Btk/Themis/Ermap/Lcp2/Txk/Rftn1/Cd28/Ctla4/Eif2b1/Cblb	60
GO:0031334	positive regulation of protein-containing complex assembly	87/3912	221/23210	1.13664245337799e-15	3.77536401987593e-14	2.00826131264634e-14	Bcl2l11/Psrc1/Iqgap2/Rps3/Med25/Arpc3/Bid/Arpc5/Bax/Coro1b/Nin/Arf6/Arpc4/Palld/Rack1/Arpc2/Cyfip1/Trp53/Src/Actr3/Scin/Arhgef5/Tlr6/Nr1h2/Map3k1/Rhoa/Pfn1/Trim27/Fnip2/Snx9/Fchsd1/Sh3glb1/Rhoc/Vasp/Mapre1/Pih1d1/Myo1c/Carmil1/Gmfg/Washc1/Cd24a/Aim2/Arpc1b/Slain2/Piezo1/Actr2/Skap1/Lcp1/Coro1a/Evl/Fes/Tgfb1/Ptk2b/Psmc4/Abca1/Ahr/Msn/Cdt1/Cdh5/Grb2/Icam1/Cdc42ep5/Brk1/Clu/Bbc3/Nckap1l/Met/Fas/Plek…	87
GO:0010950	positive regulation of endopeptidase activity	68/3912	153/23210	1.16536520708266e-15	3.85006751302497e-14	2.04799897355028e-14	Bcl10/Bcl2l11/Prelid1/Rps3/Bid/Dap/Htra2/Rest/Bax/Rps27l/Rack1/Smad3/Malt1/Rhoa/Ager/Cdkn2a/Pmaip1/Picalm/Card9/Vsir/Myc/Apaf1/Jak2/Fadd/Tnfsf15/Aim2/Senp1/Fasl/Ripk2/Lgmn/Pdcd5/Map3k5/Nod1/Ctsd/Psme1/Casp1/Lck/Bak1/S100a8/Bbc3/Casp8/Fas/Xdh/Nlrp1b/Nlrc4/Nlrp3/Tbc1d10a/S100a9/Tnfsf10/Casp12/Nlrp1a/Syk/Tnf/Pml/Lyn/Stat3/Psme2/Pycard/Pidd1/Slc11a2/Arl6ip5/Dapk1/Casp9/Ccn1/Casp4/Mefv/Stat1/Uaca	68
GO:0032651	regulation of interleukin-1 beta production	43/3912	74/23210	1.23762586502492e-15	4.06704925219359e-14	2.16341990515554e-14	Ifnar1/Nlrc3/Inava/Arrb2/Smad3/Malt1/Ager/P2rx7/Jak2/Aim2/Sirpa/Cx3cr1/Hmgb1/Ripk2/Arg2/Lpl/Tyrobp/Nod1/Mndal/Ccl3/Nod2/Casp1/Trem2/Tnfaip3/Casp8/Zc3h12a/Nlrp1b/Nlrp3/Naip5/Ccr5/Tlr4/Nlrp1a/Gsdmd/Ccl19/Pml/Lilra5/Tlr8/Pycard/Tlr2/S1pr3/Casp4/Mefv/Aqp4	43
GO:1901222	regulation of NIK/NF-kappaB signaling	52/3912	101/23210	1.42465584327843e-15	4.65689089935139e-14	2.47717936102214e-14	Rps3/Rela/Adipor1/Actn4/Nlrc3/Traf2/Prdx1/Irak1/Ilk/Malt1/Litaf/Rhoa/Ager/Calr/Adgrg3/Lims1/Tnfsf15/Trip6/Tirap/Glrx/Traf6/Birc2/Capn1/Hmgb1/Ptp4a3/Nod1/Ep300/Tnfsf14/Ptpn22/Birc3/Nod2/Trem2/Ikbkg/Zc3h12a/Akip1/Tradd/Nlrp3/Tlr1/Tlr4/Ccl19/Tnf/Edn1/Chil1/Rbck1/Il18r1/Cd14/Rassf2/Tlr2/Nlrp12/Havcr2/Tlr9/Uaca	52
GO:0034341	response to interferon-gamma	63/3912	137/23210	1.75350429025104e-15	5.70165763430049e-14	3.0329309662957e-14	Rpl13a/Il23r/Cdc42/Actg1/Gapdh/Trp53/Actr3/Ptpn2/Vamp8/Jak2/Rab7b/Myo1c/Stxbp2/Gch1/Zyx/Sirpa/Ifitm2/Actr2/Evl/Vamp3/Vim/Ccl3/Casp1/Rab20/Capg/Cxcl16/Tlr4/Ccl19/Was/Ccl1/H2-Eb1/H2-Aa/Gbp9/Irf8/Stx11/Ifitm6/Txk/Il12b/H2-Q7/H2-Q9/Rab43/Cdc37/Cd47/Stx4a/Slc11a1/Ciita/Ifitm3/Ccl9/Ccl4/Tlr2/Ccl22/Dapk1/Cdc42ep4/H2-Ab1/Nmi/Mefv/Parp9/Xcl1/Stat1/Slc26a6/Ccl17/Aqp4/Irf1	63
GO:0002444	myeloid leukocyte mediated immunity	51/3912	99/23210	2.58183328992082e-15	8.35108170949256e-14	4.44226152170448e-14	Snap23/Pld2/Gab2/Cd300a/Nr4a3/Wdr1/Snx4/Ddx21/Ticam1/Cd300lb/Vamp8/Stap1/Stxbp2/Anxa3/Lyst/Irak4/Cd177/Lat/Mavs/Fes/Tyrobp/Elane/Trem3/Sphk2/Milr1/C3/Unc13d/Lat2/Myo1f/Syk/Fgr/Itgam/Lyn/Rac2/Adora3/Btk/Fcer1g/Stx11/Ctsg/Rasgrp1/Cd84/Il4ra/Ptafr/Stx4a/Fcgr3/Foxf1/Fcgr1/Trem1/F2rl1/Hmox1/Ccr2	51
GO:0032945	negative regulation of mononuclear cell proliferation	46/3912	84/23210	2.84893114036732e-15	9.08520072724924e-14	4.83276765951715e-14	Cd300a/Pkn1/Tmem131l/H2-M3/Cdkn2a/Cd80/Zbtb7b/Vsir/Il2ra/Cd24a/Casp3/Twsg1/Sdc4/Foxp3/Tnfrsf13b/Peli1/Arg2/Prdm1/Tnfrsf14/Tyrobp/Tgfb1/Ceacam1/Spn/Zc3h12d/Btla/Il2/Tarm1/Ptpn6/Cd44/Inpp5d/Sox11/Lyn/Cd276/Cd86/Btk/H2-Aa/Lgals9/Lrrc32/Il20rb/Havcr2/Ctla4/Cebpb/H2-Ab1/Cblb/Xcl1/Fcgr2b	46
GO:0050672	negative regulation of lymphocyte proliferation	46/3912	84/23210	2.84893114036732e-15	9.08520072724924e-14	4.83276765951715e-14	Cd300a/Pkn1/Tmem131l/H2-M3/Cdkn2a/Cd80/Zbtb7b/Vsir/Il2ra/Cd24a/Casp3/Twsg1/Sdc4/Foxp3/Tnfrsf13b/Peli1/Arg2/Prdm1/Tnfrsf14/Tyrobp/Tgfb1/Ceacam1/Spn/Zc3h12d/Btla/Il2/Tarm1/Ptpn6/Cd44/Inpp5d/Sox11/Lyn/Cd276/Cd86/Btk/H2-Aa/Lgals9/Lrrc32/Il20rb/Havcr2/Ctla4/Cebpb/H2-Ab1/Cblb/Xcl1/Fcgr2b	46
GO:0006364	rRNA processing	80/3912	198/23210	2.85291185025308e-15	9.08520072724924e-14	4.83276765951715e-14	Rps19/Rps21/Utp18/Rps15/Rps28/Rpl7l1/Ddx54/Rps6/Rps16/Rpl27/Rps7/Rpl10a/Trmt112/Rps8/Rpl7a/Rps17/Rps14/Exosc5/Rpl26/Rpl11/Rpl14/Rpl7/Rnasel/Rpl5/Rpl35/Exosc8/Rps24/Emg1/Ddx21/Exosc3/Ddx18/Chd7/Cdkn2a/Ddx52/Npm1/Rpl35a/Fbl/Riok3/Fam207a/Kri1/Nsa2/Nhp2/Npm3/Pes1/Pih1d1/Fcf1/Utp14a/Rpf1/Nop53/Ncl/Ddx49/Bms1/Exosc10/Mphosph10/Rrp36/Utp23/Wdr43/Wdr46/Ngdn/Heatr1/Eri1/Pa2g4/Suv39h1/Utp11/Nop2/Ftsj3/Exo…	80
GO:0034101	erythrocyte homeostasis	64/3912	142/23210	3.49904255485596e-15	1.10856845661026e-13	5.89690194669922e-14	Zfp36l1/Rps19/Lmo2/Rps6/Tmem14c/Ets1/Tcf3/Rps17/Rps14/Mapk14/Rps24/Cebpg/Prdx1/Ncapg2/Rb1/Sfxn1/Cdk6/Ptbp3/Tmod3/Sp1/Gata3/Ptpn2/Stat5b/Axl/Stat5a/Sh2b3/Jak3/Jak2/Cd24a/Gpi1/Hif1a/Axin1/Dnase2a/Casp3/Sp3/Senp1/G6pdx/Hmgb2/Jmjd6/Id2/Rcor1/Ldb1/Mafb/Nckap1l/Kdm1a/Zfp36/Arid4a/Exoc6/Inpp5d/B2m/Lyn/Hcls1/Stat3/Spi1/Ikzf1/Slc11a2/Inhba/Srf/Cited2/Ankrd54/Bcl6/Stat1/Lyar/Hmox1	64
GO:0048660	regulation of smooth muscle cell proliferation	70/3912	163/23210	3.87244896823624e-15	1.22061172070222e-13	6.49290315726828e-14	Gnai2/Ern1/Ppard/Gnai3/Comt/Rbpj/Nr4a3/Trp53/Mdm2/Ldlrap1/Irak1/Pdgfb/Shc1/Ilk/Ager/Tgfbr2/Thbs1/Stat5b/Myc/Tcf7l2/Dnmt1/Jak2/Il15/Ang/Mmp9/Hif1a/Irak4/Traf6/Ptgir/Akt1/Grk2/Map3k5/Jun/Il12a/Il6ra/Id2/Mmp2/Abcc4/Ddx39b/Elane/Nampt/Sf1/Hpgd/Ctnnb1/Igfbp5/Fgf2/Tnfaip3/Myd88/Hbegf/Foxj2/Mef2c/Aif1/Apod/Tnf/Itga2/P2ry6/Edn1/Il12b/Ptafr/Cyba/Zfp143/C3ar1/Tgm2/Akr1b3/Nos3/Nqo2/Stat1/Klf4/Hmox1/Trib1	70
GO:0097530	granulocyte migration	65/3912	146/23210	4.45482695208125e-15	1.39705182284051e-13	7.43145591471956e-14	Il17rc/Mapk14/Cd300a/Csf1/Ptprj/Wdr1/Prtn3/Pecam1/Mpp1/Prex1/Thbs1/Il17b/Ptger4/Akirin1/Itga1/Tirap/Sirpa/Irak4/Spp1/Pf4/Cd177/C5ar2/Cklf/Csf3r/Mcoln2/Ccl3/Nod2/Il17ra/Mospd2/S100a8/Trem3/Nckap1l/Myd88/Anxa1/Adam8/S100a9/Trpv4/Cmklr1/Ccl19/Ccl1/Syk/Itgam/Edn1/Rac1/Rac2/Rarres2/Cxcr1/Fcer1g/C5ar1/Fcgr3/Ccl9/Ccl4/Kars/Il1r1/Ccl22/C3ar1/Trem1/Cd74/Mdk/C1qbp/Vav1/Lbp/Xcl1/Cxcl11/Ccl17	65
GO:0002715	regulation of natural killer cell mediated immunity	35/3912	54/23210	4.79934363230645e-15	1.49749216971663e-13	7.96573674644377e-14	Gfer/Clec2d/Arrb2/Nectin2/H2-M3/Serpinb9/Pik3r6/Stat5b/Stat5a/Raet1e/Klrb1c/Il12a/Ceacam1/Sh2d1a/Pvr/Ulbp1/Klre1/Cd226/Cd96/Klrk1/Raet1a/Raet1b/Raet1c/Raet1d/Lamp1/Il12b/Rasgrp1/Lgals9/Slamf6/Il18rap/Sh2d1b1/Havcr2/Vav1/Clec12b/Lag3	35
GO:0016072	rRNA metabolic process	82/3912	207/23210	4.91216253629223e-15	1.52499196729715e-13	8.11201874546645e-14	Rps19/Rps21/Utp18/Rps15/Rps28/Rpl7l1/Ddx54/Rps6/Trir/Rps16/Rpl27/Rps7/Rpl10a/Trmt112/Rps8/Rpl7a/Rps17/Rps14/Exosc5/Rpl26/Rpl11/Rpl14/Rpl7/Rnasel/Rpl5/Rpl35/Exosc8/Rps24/Emg1/Ddx21/Exosc3/Ddx18/Chd7/Cdkn2a/Ddx52/Npm1/Rpl35a/Fbl/Riok3/Fam207a/Kri1/Nsa2/Nhp2/Npm3/Pes1/Pih1d1/Fcf1/Utp14a/Rpf1/Nop53/Ncl/Ddx49/Bms1/Exosc10/Mphosph10/Rrp36/Utp23/Wdr43/Wdr46/Ngdn/Heatr1/Eri1/Pa2g4/Suv39h1/Utp11/Nop2/Ftsj…	82
GO:0002718	regulation of cytokine production involved in immune response	45/3912	82/23210	5.12443679310694e-15	1.58293852539073e-13	8.42025877267361e-14	Tbx21/Trim6/Mapk14/Traf2/Nr4a3/Ddx21/Mif/Malt1/H2-M3/Ticam1/Gata3/Vsir/Jak3/Traf6/Irak3/Foxp3/Tnfrsf14/Mavs/Tgfb1/Tnfrsf1b/Hfe/Ffar2/Nod2/Nlrp3/Tlr4/Arid5a/Tnf/Cd226/B2m/Cd96/Il18r1/Sash3/Fcer1g/Trpm4/Kars/Il1r1/Tlr2/Tlr9/Cd74/Bcl6/Xcl1/F2rl1/Atg5/Hmox1/Ccr2	45
GO:0034599	cellular response to oxidative stress	98/3912	268/23210	5.18198713959602e-15	1.59275206708578e-13	8.47246077497711e-14	Nono/Rps3/Rela/Gfer/Hdac1/Mapk7/Selenon/Mapk13/Prdx5/Vrk2/Htra2/Rest/Traf2/Rack1/Abcd1/Nfe2l2/Nr4a3/Trp53/Src/Sin3a/Tlr6/Prdx1/Slc25a24/Sesn2/P4hb/Cfl1/Cdkn2a/Gsr/Ccs/Mcl1/Thbs1/Stat6/Axl/Txn1/Jak2/Sod3/Gpx1/Mmp9/Hif1a/Gch1/Mt3/Glrx/Sirpa/Ripk1/Prkcd/Ezh2/Psap/Mgst1/G6pdx/Akt1/Capn1/Aldh3b1/Map3k5/Xbp1/Jun/Cflar/Atg7/Mmp2/Atp7a/Arnt/Cyp1b1/Eif2s1/Ctnnb1/Tnfaip3/Ripk3/Selenos/Apex1/Met/Zc3h12a/Prd…	98
GO:0052547	regulation of peptidase activity	133/3912	411/23210	6.64965091120087e-15	2.03373976878213e-13	1.08182439524592e-13	Tank/Bcl10/Bcl2l11/Mical1/Mrtfa/Prelid1/Rps3/Hdac1/Pak2/Bid/Dap/Mapk14/Htra2/Arrb2/Rest/Bax/Ubxn1/Rps6ka3/Serpinb6b/Rps27l/Rack1/Gapdh/Src/Mdm2/Smad3/Cast/Cst3/Adora2a/Malt1/Rhoa/Ager/Cdkn2a/Pmaip1/Akt2/Picalm/Thbs1/Serpinb9/Card9/Vsir/Myc/Apaf1/Jak2/Fadd/Tnfsf15/Pih1d1/Gpx1/Mmp9/Serpinb8/Gpi1/Aim2/Slpi/Furin/Senp1/Birc2/Cstb/Fasl/Akt1/Ripk2/Grk2/Psma3/Lgmn/Rps6ka1/Pdcd5/Map3k5/Nod1/Ctsd/Cflar/Na…	133
GO:0008154	actin polymerization or depolymerization	80/3912	201/23210	7.72713948250694e-15	2.35163880408512e-13	1.25092711767626e-13	Swap70/Mical1/Iqgap2/Vill/Tmsb10/Arpc3/Micall2/Arpc5/Coro1b/Arf6/Cap1/Arpc4/Arpc2/Cyfip1/Pstpip1/Actr3/Scin/Lima1/Twf2/Diaph2/Capzb/Wdr1/Map3k1/Diaph1/Cfl1/Pecam1/Sh3bp1/Rhoa/Pfn1/Myadm/Trim27/Dbnl/Plekhg2/Prex1/Tmod3/Snx9/Fchsd1/Abi1/Vasp/Capza1/Diaph3/Twf1/Mtpn/Myo1c/Carmil1/Gmfg/Washc1/Cotl1/Washc3/Arpc1b/Prkcd/Actr2/Tmsb4x/Capn1/Coro1a/Evl/Capza2/Ptk2b/Msrb1/Grb2/Icam1/Cdc42ep5/Brk1/Nckap1l/C…	80
GO:0042102	positive regulation of T cell proliferation	50/3912	98/23210	7.99473091781213e-15	2.42114939265899e-13	1.28790247293134e-13	Rps3/Btnl2/Ager/Card11/Cd40lg/Tgfbr2/Cd80/Stat5b/Stat5a/Jak3/Fadd/Il15/Il2ra/Cd24a/Zap70/Traf6/Icosl/Ripk2/Coro1a/Foxp3/Il12a/Il6ra/Vcam1/Cd6/Ceacam1/Ptpn22/Spn/Cd1d1/Nckap1l/Anxa1/Il2/Rasal3/Aif1/Ccl19/Ptprc/Syk/Cd276/Ccdc88b/Cd3e/Cd86/Sash3/Il12b/Tnfsf13b/Gpam/Pycard/Cd4/Havcr2/Cd28/Xcl1/Ccr2	50
GO:0001912	positive regulation of leukocyte mediated cytotoxicity	46/3912	86/23210	9.35339408750476e-15	2.81879359378558e-13	1.49942471585057e-13	Nectin2/H2-M3/P2rx7/H2-T10/Stat5b/Stat5a/Raet1e/Fadd/Stap1/Klrb1c/Tyrobp/Il12a/H2-Q10/Cd1d1/Sh2d1a/H2-D1/Pvr/Ulbp1/H2-T22/Klre1/Ptprc/Cd226/B2m/H2-K1/Klrk1/Raet1a/Raet1b/Raet1c/Raet1d/Lamp1/Il12b/Rasgrp1/H2-Q7/H2-Q9/Slamf6/H2-M2/Il18rap/H2-Q4/Sh2d1b1/Stx7/H2-T24/H2-Q6/Vav1/Xcl1/F2rl1/Lag3	46
GO:0062197	cellular response to chemical stress	111/3912	322/23210	9.67800291696605e-15	2.90246126315613e-13	1.54393076682514e-13	Zfp36l1/Nono/Rps3/Rela/Gfer/Hdac1/Mapk7/Selenon/Mapk13/Prdx5/Vrk2/Htra2/Rest/Traf2/Rack1/Abcd1/Nfe2l2/Nr4a3/Trp53/Src/Ddit3/Sin3a/Tlr6/Prdx1/Relb/Slc25a24/Sesn2/P4hb/Cfl1/Cdkn2a/Ybx3/Gsr/Ccs/Mcl1/Thbs1/Stat6/Axl/Txn1/Jak2/Lrrc8c/Sod3/Gpx1/Mmp9/Hif1a/Rcsd1/Gch1/Mt3/Glrx/Sirpa/Lrrc8d/Ripk1/Casp3/Prkcd/Ezh2/Psap/Mgst1/G6pdx/Akt1/Capn1/Aldh3b1/Map3k5/Xbp1/Jun/Cflar/Atg7/Mmp2/Atp7a/Mylk/Arnt/Cyp1b1/Ei…	111
GO:0050764	regulation of phagocytosis	52/3912	105/23210	1.14041445078521e-14	3.39697863476351e-13	1.80698357460798e-13	Csk/Cd300a/Scarb1/Rack1/Ptprj/Ano6/Prtn3/Ager/Calr/Lman2/Dnm2/Il15/Stap1/Cnn2/Sirpa/Siglece/Tgfb1/Atg7/Rab27a/Pros1/Mertk/Pot1b/Nod2/Trem2/C2/Nckap1l/Sirpb1a/C3/Dock2/Ptprc/Syk/Fgr/Tnf/Itga2/Rapgef1/Il2rg/Fcer1g/Il2rb/Cd47/Pycard/Slc11a1/Fcgr3/Cyba/Tlr2/Fcgr1/Hck/Lrp1/Lbp/F2rl1/Atg5/Lyar/Fcgr2b	52
GO:0046633	alpha-beta T cell proliferation	29/3912	40/23210	1.14368979610037e-14	3.39697863476351e-13	1.80698357460798e-13	Tgfbr2/Cd80/Zbtb7b/Vsir/Il15/Cd24a/Zap70/Twsg1/Ripk2/Arg2/Tnfrsf14/Ceacam1/Ptpn22/Btla/Tarm1/Dock2/Rasal3/Cd44/Ptprc/Syk/Cd3e/Il12b/Lgals9/Elf4/Cd28/Cblb/Xcl1/Ccr2/Irf1	29
GO:0031663	lipopolysaccharide-mediated signaling pathway	33/3912	50/23210	1.31558005855019e-14	3.88882947450865e-13	2.06861795154555e-13	Bcl10/Irf3/Irak2/Mapk14/Irak1/Mif/Malt1/Ticam1/Ly96/Traf6/Akt1/Ripk2/Nfkbia/Prdm1/Tgfb1/Cactin/Cd6/Ptpn22/Nfkbil1/Trem2/Tnfaip3/Myd88/Tlr4/Tnf/Lyn/Cd180/Cd84/Cd14/Nos3/Ly86/Lbp/Stat1/Trib1	33
GO:0030888	regulation of B cell proliferation	40/3912	69/23210	1.35884410101744e-14	3.9975899314694e-13	2.12647182124133e-13	Tcf3/Cd300a/Pkn1/Gpr183/Cd38/Mif/Card11/Cdkn2a/Cd40lg/Ticam1/Cd24a/Tirap/Casp3/Clcf1/Tnfrsf13b/Peli1/Prdm1/Tyrobp/Ahr/Tnfrsf4/Siglecg/Ikzf3/Nckap1l/Btla/Il2/Mef2c/Tlr4/Ptprc/Inpp5d/Lyn/Cd40/Btk/Sash3/Tnfsf13b/Cd22/Tlr9/Ctla4/Cd74/Bcl6/Fcgr2b	40
GO:0034976	response to endoplasmic reticulum stress	89/3912	237/23210	1.49892090696159e-14	4.38878358445909e-13	2.33456276953558e-13	Creb3l4/Bcl2l11/Fbxo6/Ern1/Atf6b/Erp29/Edem2/Rnf139/Bid/H13/Bax/Ubxn1/Nfe2l2/Trp53/Ddit3/Sec16a/Sesn2/P4hb/Sec61b/Erp44/Calr/Pmaip1/Pdia4/Pdia3/Aup1/Thbs1/Tmbim6/Ptpn2/Tor1a/Derl2/Os9/Apaf1/Erlin1/Nupr1/Ube2g2/Ccnd1/Rnft1/Ppp1r15b/Grina/Casp3/Edem1/Pdia6/Bfar/Ube2j2/Map3k5/Serinc3/Xbp1/Jun/Nrros/Ptpn1/Serp1/Uggt1/Creb3/Ddrgk1/Ep300/Eif2s1/Bak1/Clu/Ikbkg/Bbc3/Selenos/Cdk5rap3/Erlin2/Ubxn8/Gorasp2/…	89
GO:0042116	macrophage activation	48/3912	93/23210	1.53683261625437e-14	4.47856221849977e-13	2.38231947762967e-13	Il1rl1/Ifngr2/Tlr6/Ifngr1/Ager/Ticam1/Thbs1/Jak2/Nr1h3/Stap1/Tnip2/Slc7a2/Cx3cr1/Crtc3/Hmgb1/Tyrobp/Jun/Cebpa/Jmjd6/Nampt/Casp1/Trem2/Clu/Cd1d1/Ulbp1/Tlr1/Aif1/Tmem106a/Tlr4/C1qa/Syk/Tnf/Csf2/Grn/Sbno2/Tlr8/C5ar1/Raet1b/Cd84/Il4ra/Lgals9/Slc11a1/Kars/Tlr2/Havcr2/Tlr9/Lbp/Ctsc	48
GO:0010810	regulation of cell-substrate adhesion	82/3912	211/23210	1.75204834299654e-14	5.08176275259747e-13	2.70318503920691e-13	Plau/Acvrl1/Itgb1/Olfm4/Actn4/Triobp/Rsu1/Ninj1/Nedd9/Arpc2/Csf1/Src/Smad3/Ptprj/Rock1/Rreb1/Cib1/Lgals1/Cfl1/Ilk/Rhoa/Myadm/Cdkn2a/Calr/Plet1/Cdk6/Prex1/Plekha2/Ccdc80/Thbs1/Adam15/Col8a1/Lims1/Dnm2/Iqgap1/Jak2/Carmil1/Notch1/Fzd7/Dab2/Emilin2/Coro1c/Nrp1/Flna/Skap1/Sdc4/Spp1/Slk/Emilin1/Ptk2b/Pdpn/S100a10/Has2/Gcnt2/Jag1/Ldb1/Mmp14/Map4k4/Angpt2/Fbln2/Ddr2/Ddr1/Unc13d/Cass4/Col1a1/Fn1/Apod/Rcc2…	82
GO:0042269	regulation of natural killer cell mediated cytotoxicity	34/3912	53/23210	1.86374041884228e-14	5.38046182598485e-13	2.8620745635148e-13	Gfer/Clec2d/Arrb2/Nectin2/H2-M3/Serpinb9/Pik3r6/Stat5b/Stat5a/Raet1e/Klrb1c/Il12a/Ceacam1/Sh2d1a/Pvr/Ulbp1/Klre1/Cd226/Klrk1/Raet1a/Raet1b/Raet1c/Raet1d/Lamp1/Il12b/Rasgrp1/Lgals9/Slamf6/Il18rap/Sh2d1b1/Havcr2/Vav1/Clec12b/Lag3	34
GO:0048661	positive regulation of smooth muscle cell proliferation	52/3912	106/23210	1.87333652698669e-14	5.38301072731339e-13	2.86343042215543e-13	Gnai2/Ern1/Gnai3/Rbpj/Nr4a3/Mdm2/Ldlrap1/Irak1/Pdgfb/Shc1/Ager/Tgfbr2/Thbs1/Stat5b/Myc/Dnmt1/Jak2/Mmp9/Hif1a/Irak4/Traf6/Akt1/Grk2/Map3k5/Jun/Il6ra/Id2/Mmp2/Abcc4/Ddx39b/Elane/Nampt/Hpgd/Igfbp5/Fgf2/Myd88/Hbegf/Foxj2/Aif1/Tnf/Itga2/P2ry6/Edn1/Ptafr/Cyba/Zfp143/C3ar1/Tgm2/Akr1b3/Nqo2/Stat1/Hmox1	52
GO:0000082	G1/S transition of mitotic cell cycle	71/3912	171/23210	1.98890691011439e-14	5.68864207902161e-13	3.02600749189918e-13	Cdk4/Rps6/Anp32b/Cdk2ap2/Itgb1/Ctdsp1/Tcf3/Tjp3/Ctdsp2/Bid/Bach1/Rpl26/Rbbp8/Ptprv/Rps27l/Dgkz/Adam17/Rpl17/Trp53/Mdm2/Crlf3/E2f4/Casp2/Nfatc1/Lsm10/Cdkn2a/Rb1/Taf10/Cdc45/Cdk2/Rbm38/Ccnd1/Plk3/Ripk1/Lats2/Ezh2/Iqgap3/Akt1/Ccnd3/Eif4ebp1/Sox4/Kif14/Pdpn/Phf8/Kank2/Id2/Tcf19/Brd4/Psme1/E2f7/Dbf4/Apex1/Zc3h12d/Brd7/Anxa1/Larp7/Cdkn2c/Ptpn6/Aif1/Pml/Psme2/Pole/Rfwd3/Rcc1/Rbl1/Pidd1/Gpr132/Inhba/Nasp…	71
GO:1901987	regulation of cell cycle phase transition	102/3912	289/23210	2.08684861905106e-14	5.94126763525228e-13	3.16038874056629e-13	Zfp36l1/Cdk4/Cep192/Anp32b/Fbxo5/Cdk2ap2/Ctdsp1/Tcf3/Tjp3/Ctdsp2/Bid/Rpl26/Babam2/Ptprv/Rps27l/Dgkz/Adam17/Rpl17/Phb2/Trp53/Mdm2/Macroh2a1/Sin3a/Casp2/Lsm10/Spdl1/Cdkn2a/Rb1/Lmnb1/Npm1/Zfp36l2/Tmod3/Cdc45/Cdk2/Rad51b/Rbm38/Miip/Ccnd1/Plk3/Lrrk1/Nop53/Ripk1/Cdc25b/Plk1/Ezh2/Akt1/Nek6/Ccnd3/Rad17/Cdc14a/Topbp1/Sox4/Tgfb1/Kif14/Pdpn/Uimc1/Hspa2/Cenpf/Donson/Kank2/Id2/Cdt1/Mbd4/Ccng1/Brd4/Psme1/E2f7/…	102
GO:0002702	positive regulation of production of molecular mediator of immune response	50/3912	100/23210	2.26268370457344e-14	6.41232106736455e-13	3.41096017657088e-13	Tbx21/Trim6/Mapk14/Traf2/Nr4a3/Tnfsf13/Ddx21/Mif/Malt1/Exosc3/H2-M3/Ticam1/Gata3/Stat6/Cd37/Gpi1/Traf6/Mad2l2/Clcf1/Tnfrsf14/Mavs/Xbp1/Tgfb1/Tnfrsf4/Ffar2/Ceacam1/Ptpn22/Nod2/Nlrp3/Il2/Mlh1/Tlr4/Ptprc/Arid5a/Cd226/B2m/Cd40/Il18r1/Sash3/Fcer1g/Il4ra/Stx4a/Kars/Il1r1/Tlr2/Tlr9/Cd28/Cd74/Xcl1/F2rl1	50
GO:0051607	defense response to virus	86/3912	227/23210	2.29670041363657e-14	6.47900235408527e-13	3.44643051736283e-13	Irf3/Ifnar1/Trim6/Il10rb/Exosc5/Polr3c/Ifngr2/Il23r/Treml4/Rnasel/Plscr1/Sin3a/Ifnar2/Ddx21/Ifngr1/Tbk1/Gpatch3/Irf2/Riok3/Ticam1/Map3k14/Card9/Trim11/G3bp1/Lsm14a/Fadd/Il15/Il2ra/Cd37/Ticam2/Aim2/Lyst/Nop53/Ifitm2/Apobec1/Sec14l1/Ddx41/Serinc3/Mavs/Atg7/Trim12a/Trim56/Creb3/Traf3ip2/Ptpn22/Unc93b1/Spn/Trim34a/Zc3h12a/Oas1c/Prf1/Tarbp2/Trim25/Zc3hav1/Nlrp3/Zmpste24/Unc13d/Apobec3/Ptprc/Nlrx1/Pml/…	86
GO:0002286	T cell activation involved in immune response	54/3912	113/23210	2.40557253959098e-14	6.75528506799686e-13	3.59339591799189e-13	Tbx21/Rps6/Trp53/Gpr183/Relb/Malt1/Sema4a/H2-M3/Psen1/Hlx/Zbtb7b/Gata3/Stat6/Ptger4/Jak3/Nfkbid/Rara/Psen2/Ripk2/Lcp1/Foxp3/Tgfb1/Batf/Apbb1ip/Loxl3/Rab27a/Atp7a/Icam1/Spn/Zc3h12a/Anxa1/Nlrp3/Il2/Irf4/Otud5/Ccl19/Eomes/Ly9/Stat3/Il18r1/Fcer1g/Stx11/Il12b/Il4ra/Slc11a1/Slamf6/Havcr2/Bcl6/Mdk/Eif2ak4/F2rl1/Fgl2/Ccr2/Irf1	54
GO:0048659	smooth muscle cell proliferation	70/3912	168/23210	2.45208574598805e-14	6.85474467815122e-13	3.64630230958547e-13	Gnai2/Ern1/Ppard/Gnai3/Comt/Rbpj/Nr4a3/Trp53/Mdm2/Ldlrap1/Irak1/Pdgfb/Shc1/Ilk/Ager/Tgfbr2/Thbs1/Stat5b/Myc/Tcf7l2/Dnmt1/Jak2/Il15/Ang/Mmp9/Hif1a/Irak4/Traf6/Ptgir/Akt1/Grk2/Map3k5/Jun/Il12a/Il6ra/Id2/Mmp2/Abcc4/Ddx39b/Elane/Nampt/Sf1/Hpgd/Ctnnb1/Igfbp5/Fgf2/Tnfaip3/Myd88/Hbegf/Foxj2/Mef2c/Aif1/Apod/Tnf/Itga2/P2ry6/Edn1/Il12b/Ptafr/Cyba/Zfp143/C3ar1/Tgm2/Akr1b3/Nos3/Nqo2/Stat1/Klf4/Hmox1/Trib1	70
GO:0002709	regulation of T cell mediated immunity	48/3912	94/23210	2.62854833289953e-14	7.31494216245643e-13	3.89109904946056e-13	Tbx21/Traf2/Nectin2/Malt1/H2-M3/Ager/Gata3/P2rx7/H2-T10/Vsir/Fadd/Cd24a/Traf6/Hmgb1/Foxp3/Il12a/Tnfrsf1b/Hfe/Nod2/Spn/H2-Q10/Cd1d1/Ripk3/H2-D1/Nlrp3/Pvr/H2-T22/Ptprc/Was/Arid5a/B2m/H2-K1/Il18r1/Sash3/Il12b/H2-Q7/H2-Q9/H2-M2/Il20rb/Trpm4/Il1r1/Dpp4/H2-Q4/Stx7/H2-T24/H2-Q6/Xcl1/Ccr2	48
GO:0042326	negative regulation of phosphorylation	141/3912	452/23210	2.77977566154407e-14	7.70110046503107e-13	4.09651150122285e-13	Vrk3/Mical1/Ctdsp1/Hhex/Ctdsp2/Csk/Stk38/Gps2/Rgs2/Mlxipl/Mapk7/Rnf149/Tbc1d10c/Sema4d/Arrb2/Tnip1/Cd300a/Bax/Pkn1/Inppl1/Rack1/Macroh2a1/Dusp6/Ptprj/Wwtr1/Cib1/Pkig/Adora2a/Chmp6/Cbl/Ilk/Pecam1/Midn/Rhoa/Ager/Myadm/Trim27/Rtraf/Cdkn2a/Rb1/Npm1/Ppp2r5a/Psen1/Gba/Actb/Eif3a/Ptpn2/Lemd2/P2rx7/Sh2b3/Nupr1/Pwp1/Stap1/Lrp5/Washc1/Dab2/Sirpa/Psen2/Lrrk1/Zbed3/Coro1c/Ppp1r15b/Casp3/Lats2/Cdc42se1/Irak3/…	141
GO:0070664	negative regulation of leukocyte proliferation	46/3912	88/23210	2.91380172320538e-14	8.03636921694771e-13	4.27485384391316e-13	Cd300a/Pkn1/Tmem131l/H2-M3/Cdkn2a/Cd80/Zbtb7b/Vsir/Il2ra/Cd24a/Casp3/Twsg1/Sdc4/Foxp3/Tnfrsf13b/Peli1/Arg2/Prdm1/Tnfrsf14/Tyrobp/Tgfb1/Ceacam1/Spn/Zc3h12d/Btla/Il2/Tarm1/Ptpn6/Cd44/Inpp5d/Sox11/Lyn/Cd276/Cd86/Btk/H2-Aa/Lgals9/Lrrc32/Il20rb/Havcr2/Ctla4/Cebpb/H2-Ab1/Cblb/Xcl1/Fcgr2b	46
GO:0032956	regulation of actin cytoskeleton organization	115/3912	344/23210	3.6915363942671e-14	1.01361385972365e-12	5.39180192884299e-13	Swap70/Pxn/Iqgap2/Arhgap17/Vill/Tmsb10/Rhog/Arpc3/Arhgdia/Arpc5/Coro1b/Cdc42/Arf6/Arpc4/Arpc2/Cyfip1/Actr3/Smad3/Scin/Lima1/Twf2/Arhgef5/Capzb/Wdr1/Rock1/Map3k1/Sh3pxd2b/Cfl1/Ilk/Pecam1/Sh3bp1/Rhoa/Pfn1/Myadm/Trim27/Akap13/Dbnl/Plekhg2/Prex1/Tmod3/Snx9/Fchsd1/Rhoc/Ctsl/Arap1/Ptger4/Vasp/Capza1/Twf1/Wasf2/Mtpn/Stap1/Myo1c/Carmil1/Notch2/Gmfg/Washc1/Rnd3/Cotl1/Nrp1/Arpc1b/F11r/Prkcd/Fhod1/Actr2/Tms…	115
GO:0071356	cellular response to tumor necrosis factor	68/3912	162/23210	3.70989089513458e-14	1.01414628097971e-12	5.39463408225904e-13	Zfp36l1/Tank/Rps3/Rela/Ikbkb/Actn4/Gps2/Commd7/Mapk14/Traf2/Nfe2l2/Nfkb1/Adam17/Actr3/Cib1/Cfl1/Ilk/Ybx3/Gba/Zfp36l2/Txndc17/Ptpn2/Lims1/Jak2/Sharpin/Pias4/Aim2/Ripk1/Hipk1/Birc2/Fabp4/Akt1/Asah1/Nfkbia/Cactin/Ptk2b/Cebpa/Tnfrsf1a/Ccl3/Dcstamp/Birc3/Casp1/Zc3h12a/Tradd/Zfp36/Adamts12/Ccl19/Ccl1/Syk/Tnf/Nr1h4/Npnt/Pycard/Ccl9/Ccl4/Kars/Otulin/Tnfrsf11a/Ccl22/Pid1/Casp4/Xcl1/Stat1/Brca1/F2rl1/Ccl17…	68
GO:0009896	positive regulation of catabolic process	134/3912	424/23210	4.054460756627e-14	1.10345632398421e-12	5.8697085472708e-13	Zfp36l1/Gtpbp1/Bcl2l11/Edem2/Mylip/Gnai3/Rnf139/Bid/Mlxipl/Trim8/Bax/Tfeb/Rack1/Abcd1/Upf1/Mdm2/Ddit3/Btg2/Rock1/Sesn2/Mif/Wwp2/Tbk1/Ager/Acsl5/Pabpc1/Ralb/Psen1/Gba/Khsrp/Akt2/Zfp36l2/Ecscr/Ticam1/Tomm7/Snx9/Sh3glb1/P2rx7/Vsir/Cpt1a/Pttg1ip/Myc/Nupr1/Tnfsf12/Sumo2/Rnf40/Stk11/Hif1a/Dab2/Plk3/Rnft1/Axin1/Psen2/Lpcat1/Nop53/Edem1/Prkcd/Plk1/Sox9/Akt1/Hmgb1/Ripk2/Pnpla2/Cbfa2t3/Dxo/Xbp1/Nod1/Ptk2b/…	134
GO:0048002	antigen processing and presentation of peptide antigen	39/3912	68/23210	4.72617130130263e-14	1.28062659208104e-12	6.81214533825799e-13	H2-M3/Calr/H2-T10/Clec4a2/Traf6/Hfe/Unc93b1/H2-Q10/Trem2/Erap1/H2-D1/H2-DMa/H2-DMb1/H2-T22/H2-Ob/Mr1/B2m/H2-K1/H2-Eb1/H2-Aa/Fcer1g/Ctse/H2-Q7/H2-Q9/Tapbpl/Pycard/Slc11a1/Fcgr3/H2-M2/H2-Q4/Ctss/H2-DMb2/Fcgr1/Tapbp/H2-T24/H2-Ab1/Cd74/H2-Q6/Fcgr2b	39
GO:0001933	negative regulation of protein phosphorylation	130/3912	408/23210	4.94590028558911e-14	1.33431318621701e-12	7.09772497890563e-13	Vrk3/Mical1/Ctdsp1/Hhex/Ctdsp2/Csk/Stk38/Gps2/Rgs2/Mlxipl/Mapk7/Rnf149/Tbc1d10c/Sema4d/Arrb2/Tnip1/Cd300a/Bax/Pkn1/Inppl1/Rack1/Macroh2a1/Dusp6/Ptprj/Wwtr1/Cib1/Pkig/Adora2a/Chmp6/Cbl/Ilk/Pecam1/Ager/Myadm/Trim27/Rtraf/Cdkn2a/Rb1/Npm1/Psen1/Gba/Actb/Eif3a/Ptpn2/Lemd2/P2rx7/Sh2b3/Pwp1/Lrp5/Dab2/Sirpa/Psen2/Lrrk1/Zbed3/Coro1c/Ppp1r15b/Casp3/Lats2/Cdc42se1/Irak3/Prkcd/Plk1/Fabp4/Heg1/Akt1/Foxm1/Dok1…	130
GO:0006281	DNA repair	143/3912	464/23210	5.328641507722e-14	1.42941876854678e-12	7.60362814639899e-13	Actl6a/Fbxo6/Nabp1/Alkbh2/Nono/Rps3/Sem1/Bach1/Parp2/Rad9a/Pold4/Nsmce1/Cenpx/Ppp4c/Dek/Babam2/Rbbp8/Dclre1c/Upf1/Xrn2/Trp53/Cebpg/Eya3/Parpbp/Npm1/Usp1/Mdc1/Mta1/Swi5/Pcna/Cdk9/Exo5/Cdc45/Cdk2/Smc4/Rad51b/Mms19/Wrn/Helb/Smchd1/Pole2/Mms22l/Ube2t/Ascc3/Faap24/Nop53/Rpain/Esco2/Zfyve26/Chek2/Actr2/Mad2l2/Hmgb1/Foxm1/Pnkp/Pif1/Fignl1/Slx4/Kif22/Ap5z1/Palb2/Rad17/Mcm7/Topbp1/Uimc1/Ascc2/Primpol/Gins…	143
GO:0002532	production of molecular mediator involved in inflammatory response	41/3912	74/23210	5.34470274416162e-14	1.42941876854678e-12	7.60362814639899e-13	Rps19/Snap23/Nlrc3/Il17rc/Mapk14/Cd300a/Abcd1/Adam17/Tlr6/Snx4/Ticam1/Il17b/Vamp8/Adcy7/Sirpa/Slc7a2/Gpsm3/Cd6/Nod2/Il17ra/Seh1l/Alox5ap/Zc3h12a/Myd88/Alox5/Tarm1/Tlr4/Syk/Apod/Lyn/Adora3/Cd96/Grn/Btk/Fcer1g/Il4ra/Pycard/Kars/Il17f/Mefv/Lbp	41
GO:0030183	B cell differentiation	64/3912	149/23210	5.69874668664879e-14	1.51135980098111e-12	8.03950401026229e-13	Zfp36l1/Gimap1/Mfng/Tcf3/Hhex/Gps2/Rbpj/Bax/Lgals8/Pou2f2/Dclre1c/Adam17/Trp53/Ptprj/Gpr183/Cebpg/Lgals1/Nfatc1/Malt1/Card11/Adgrg3/Cd40lg/Zfp36l2/Ptpn2/Stat5b/Stat5a/Jak3/Irf2bp2/Notch2/Cd24a/Sp3/Tcirg1/Lyl1/Plcl2/Dock11/Clcf1/Prdm1/Xbp1/Ptk2b/Cmtm7/Cd79b/Ahr/Lfng/Id2/Nfam1/Ep300/Mmp14/Ikzf3/Bak1/Plcg2/Tnfaip3/Nckap1l/Cd27/Ptpn6/Ptprc/Syk/Inpp5d/Il2rg/Btk/Ikzf1/Tlr9/H2-Ab1/Bcl6/Polm	64
GO:0010631	epithelial cell migration	99/3912	281/23210	5.70776688138578e-14	1.51135980098111e-12	8.03950401026229e-13	Pxn/Prkd2/Acvrl1/Itgb1/Ppard/Ets1/Adipor1/Gab2/Scarb1/Coro1b/Pkn1/Map3k3/Lgals8/Arf6/Nfe2l2/Ccr6/Adam17/Src/Cd63/Pdgfb/Rreb1/Cib1/P2rx4/Pecam1/Sh3bp1/Sema4a/Rhoa/Ager/Pfn1/Calr/Myh9/Tgfbr2/Sp1/Gata3/Thbs1/Prkx/Prcp/Stat5a/Sparc/Csnk2b/Gpx1/Mmp9/Notch1/Gpi1/Hif1a/Anxa3/Map2k3/Coro1c/Nrp1/Svbp/Clec14a/Sox9/Akt1/Hmgb1/Evl/Plxnd1/Lgmn/Ptp4a3/Jun/Tgfb1/Ptk2b/Fap/Has2/Kank2/Ceacam1/Cyp1b1/Tgfbr1/Map4k4…	99
GO:0090130	tissue migration	100/3912	285/23210	5.72447707072808e-14	1.51135980098111e-12	8.03950401026229e-13	Pxn/Prkd2/Acvrl1/Itgb1/Ppard/Ets1/Adipor1/Gab2/Scarb1/Coro1b/Pkn1/Map3k3/Lgals8/Arf6/Nfe2l2/Ccr6/Adam17/Src/Cd63/Pdgfb/Rreb1/Cib1/P2rx4/Pecam1/Sh3bp1/Sema4a/Rhoa/Ager/Pfn1/Calr/Myh9/Tgfbr2/Sp1/Gata3/Thbs1/Prkx/Prcp/Stat5a/Sparc/Csnk2b/Gpx1/Mmp9/Notch1/Gpi1/Hif1a/Anxa3/Map2k3/Coro1c/Nrp1/Svbp/Clec14a/Sox9/Akt1/Hmgb1/Evl/Plxnd1/Lgmn/Ptp4a3/Jun/Tgfb1/Ptk2b/Fap/Has2/Kank2/Ceacam1/Cyp1b1/Tgfbr1/Map4k4…	100
GO:0043433	negative regulation of DNA-binding transcription factor activity	67/3912	160/23210	6.55097684750959e-14	1.72220999846444e-12	9.16109729806269e-13	Nfkbib/Sigirr/Irak2/Nlrc3/Dap/Commd7/Rpl11/Arrb2/Phb2/Ddit3/Cebpg/Irak1/Wwp2/Gfi1/Cdkn2a/Adgrg3/Tcf7l2/Tacc3/Nupr1/Anxa4/Nfkbid/Id3/Pias4/Aim2/Irak3/Foxs1/Bhlhe40/Ezh2/Mad2l2/Flna/Nfkbia/Foxp3/Peli1/Sik1/Cactin/Sufu/Tnfrsf4/Id2/Creb3/Cyp1b1/Setd6/Nod2/Nfkbil1/Tnfaip3/Cdk5rap3/Zc3h12a/Sri/Kdm1a/Nlrp3/Pim1/Cmklr1/Eomes/Nr1h4/Adora3/Rbck1/Pycard/Otulin/Nlrp12/Siva1/Havcr2/Tlr9/Eif2ak4/Xcl1/Klf4/Hmox…	67
GO:0032755	positive regulation of interleukin-6 production	49/3912	99/23210	6.80125607440325e-14	1.78043050964675e-12	9.4707945871039e-13	Il17rc/Mapk13/Inava/Tlr6/Ager/Ticam1/P2rx7/Card9/Arhgef2/Rab7b/Ticam2/Tirap/Traf6/Ncl/Hmgb1/Ripk2/Grk2/Lpl/Mavs/Tyrobp/Xbp1/Nod1/Il6ra/Unc93b1/Nod2/Myd88/Trpv4/Tlr1/Ccr5/Aif1/Tlr4/Arid5a/Syk/Tnf/Il1rl2/Stat3/Lilra5/Tlr8/Fcer1g/Lgals9/Ptafr/Pycard/Cyba/Tlr2/Il17f/Tlr9/Cd74/Lbp/F2rl1	49
GO:2000379	positive regulation of reactive oxygen species metabolic process	52/3912	109/23210	7.87733836402158e-14	2.05342600898419e-12	1.09229626348991e-12	Plau/Gnai2/Gnai3/Mapk14/Nfe2l2/Trp53/Smad3/Tlr6/Ddah2/Pdgfb/H2-M3/Ager/Tgfbr2/Akt2/Ticam1/Thbs1/Dnm2/Jak2/Eif5a/Prkcd/Akt1/Ass1/Cd177/Tyrobp/Tgfb1/Ptk2b/Rab27a/Grb2/Cyp1b1/Icam1/Clu/Ripk3/Zc3h12a/Gadd45a/Xdh/Ulbp1/Aif1/Romo1/Tmem106a/Tlr4/Syk/Tnf/Itgam/Klrk1/Raet1b/Cyba/Tlr2/Pid1/Nqo2/Nox4/Klf4/F2rl1	52
GO:2001056	positive regulation of cysteine-type endopeptidase activity	60/3912	136/23210	8.17667172547025e-14	2.12249907226703e-12	1.12903888221664e-12	Bcl10/Bcl2l11/Rps3/Bid/Dap/Htra2/Rest/Bax/Rps27l/Rack1/Smad3/Malt1/Rhoa/Cdkn2a/Pmaip1/Card9/Myc/Apaf1/Jak2/Fadd/Tnfsf15/Aim2/Senp1/Fasl/Ripk2/Lgmn/Pdcd5/Map3k5/Nod1/Ctsd/Casp1/Lck/Bak1/S100a8/Bbc3/Casp8/Fas/Xdh/Nlrp1b/Nlrc4/Nlrp3/Tbc1d10a/S100a9/Tnfsf10/Casp12/Nlrp1a/Syk/Tnf/Pml/Pycard/Pidd1/Slc11a2/Arl6ip5/Dapk1/Casp9/Ccn1/Casp4/Mefv/Stat1/Uaca	60
GO:0002287	alpha-beta T cell activation involved in immune response	38/3912	66/23210	8.40417418696093e-14	2.1724262814663e-12	1.15559708485761e-12	Tbx21/Gpr183/Relb/Malt1/Sema4a/H2-M3/Hlx/Zbtb7b/Gata3/Stat6/Ptger4/Jak3/Nfkbid/Rara/Ripk2/Foxp3/Tgfb1/Batf/Loxl3/Atp7a/Spn/Zc3h12a/Anxa1/Nlrp3/Il2/Irf4/Otud5/Ccl19/Eomes/Ly9/Stat3/Il18r1/Il12b/Il4ra/Slamf6/Bcl6/Ccr2/Irf1	38
GO:0070371	ERK1 and ERK2 cascade	109/3912	323/23210	8.46288394568929e-14	2.17848737568619e-12	1.15882121396675e-12	Zfp36l1/Vrk3/Prkd2/Gpr55/Gnai2/Cavin3/Rras/Csk/Tbc1d10c/Arrb2/Tnip1/Adam17/Phb2/Src/Traf7/Rap1b/Dusp6/Gpr183/Pdgfb/Cib1/Shc1/Ramp3/Mif/Ager/Cysltr2/Zfp36l2/Eif3a/Ptpn2/Ptger4/Myc/Rara/Notch2/Notch1/Dab2/Mt3/Tirap/Sirpa/Nrp1/Iqgap3/Sox9/Hmgb1/Ripk2/Clcf1/Emilin1/Xbp1/Jun/Tgfb1/Nod1/Ptk2b/Cflar/Slc9a3r1/C5ar2/Gcnt2/Ptpn1/Ccl3/Ptpn22/Icam1/Nod2/Ezr/Trem2/Fgf2/C3/Ctsh/Trpv4/Csf1r/Rgs14/Ptpn6/Tlr4/Sma…	109
GO:0043299	leukocyte degranulation	39/3912	69/23210	9.10369666167343e-14	2.31451185085673e-12	1.23117786345005e-12	Snap23/Pld2/Gab2/Cd300a/Nr4a3/Snx4/Vamp8/Stxbp2/Anxa3/Coro1a/Cd177/Lat/Fes/Rab27a/Sphk2/Milr1/Unc13d/Lat2/Myo1f/Syk/Fgr/Itgam/Lyn/Rac2/Adora3/Btk/Fcer1g/Stx11/Lamp1/Rasgrp1/Cd84/Il4ra/Lgals9/Ptafr/Stx4a/Foxf1/F2rl1/Hmox1/Ccr2	39
GO:0045576	mast cell activation	39/3912	69/23210	9.10369666167343e-14	2.31451185085673e-12	1.23117786345005e-12	Bcl10/Snap23/Pld2/Gab2/Cd300a/Nr4a3/Plscr1/Nectin2/Crlf2/Snx4/Cd300lb/Vamp8/Stxbp2/Ptpre/Lat/Fes/Rhoh/Cd48/Sphk2/Milr1/Unc13d/Lat2/Tlr4/Syk/Fgr/Cd226/Lyn/Rac2/Adora3/Cnr2/Btk/Fcer1g/Lcp2/Rasgrp1/Cd84/Il4ra/Fcgr3/Foxf1/Hmox1	39
GO:0046635	positive regulation of alpha-beta T cell activation	39/3912	69/23210	9.10369666167343e-14	2.31451185085673e-12	1.23117786345005e-12	Malt1/Rhoa/Ap3b1/Tgfbr2/Cd80/Hlx/Zbtb7b/Cbfb/Nfkbid/Rara/Cd24a/Zap70/Ripk2/Foxp3/Il12a/Il6ra/Ceacam1/Ptpn22/Cd1d1/Nckap1l/Anxa1/Nlrp3/Rasal3/Ccl19/Ptprc/Syk/Il2rg/Cd3e/Sash3/Il12b/Il4ra/Runx1/Ikzf1/Cd28/H2-Ab1/Xcl1/Runx3/Ccr2/Irf1	39
GO:0045058	T cell selection	34/3912	55/23210	9.25234205907762e-14	2.34266267381072e-12	1.24615236878517e-12	Tbx21/Rhoa/Card11/Gata3/Stat6/Ptpn2/Il15/Stk11/Zap70/Foxp3/Tgfb1/Batf/Loxl3/Spn/Cd1d1/Cd3d/Fas/H2-DMa/Irf4/Otud5/Dock2/Ptprc/Syk/Ly9/Stat3/Cd3e/Themis/Slamf6/Cd4/Srf/Cd28/Cd74/Cd3g/Atg5	34
GO:0090132	epithelium migration	99/3912	283/23210	9.46111794026219e-14	2.38574639326285e-12	1.2690702560472e-12	Pxn/Prkd2/Acvrl1/Itgb1/Ppard/Ets1/Adipor1/Gab2/Scarb1/Coro1b/Pkn1/Map3k3/Lgals8/Arf6/Nfe2l2/Ccr6/Adam17/Src/Cd63/Pdgfb/Rreb1/Cib1/P2rx4/Pecam1/Sh3bp1/Sema4a/Rhoa/Ager/Pfn1/Calr/Myh9/Tgfbr2/Sp1/Gata3/Thbs1/Prkx/Prcp/Stat5a/Sparc/Csnk2b/Gpx1/Mmp9/Notch1/Gpi1/Hif1a/Anxa3/Map2k3/Coro1c/Nrp1/Svbp/Clec14a/Sox9/Akt1/Hmgb1/Evl/Plxnd1/Lgmn/Ptp4a3/Jun/Tgfb1/Ptk2b/Fap/Has2/Kank2/Ceacam1/Cyp1b1/Tgfbr1/Map4k4…	99
GO:0043367	CD4-positive, alpha-beta T cell differentiation	43/3912	81/23210	9.83066408629168e-14	2.46885539532967e-12	1.31327913039806e-12	Tbx21/Gpr183/Relb/Malt1/Sema4a/Hlx/Zbtb7b/Gata3/Stat6/Cbfb/Ptger4/Jak3/Nfkbid/Rara/Fut7/Ripk2/Foxp3/Tgfb1/Batf/Loxl3/Atp7a/Spn/Nckap1l/Zc3h12a/Anxa1/Nlrp3/Il2/Irf4/Otud5/Ccl19/Ly9/Il2rg/Stat3/Il18r1/Sash3/Il12b/Il4ra/Slamf6/Runx1/Bcl6/Runx3/Ccr2/Irf1	43
GO:0050921	positive regulation of chemotaxis	61/3912	140/23210	1.01075092210362e-13	2.52810493795797e-12	1.34479624070211e-12	Swap70/Prkd2/Mapk14/Ccr6/Adam17/Csf1/Smad3/Ptprj/Pdgfb/Ano6/P2rx4/Ager/Calr/Akt2/Thbs1/Akirin1/Tirap/Cxcr4/Nrp1/Il16/Hmgb1/Lgmn/Tgfb1/Ptk2b/Adam10/Gpsm3/Il12a/Creb3/Cxcr3/Tnfsf14/Trem2/Mospd2/Fgf2/Pla2g7/Nckap1l/Met/Trpv4/Aif1/Cmklr1/Ccl19/Fn1/Ccl1/Itga2/Stx3/Edn1/Rac1/Rac2/Rarres2/C5ar1/Stx4a/Ccl4/Kars/C3ar1/Cd74/Mdk/C1qbp/Lbp/P2ry12/Xcl1/F2rl1/Ccr2	61
GO:0043903	regulation of interspecies interactions between organisms	77/3912	198/23210	1.04641427523882e-13	2.6067529808167e-12	1.38663215929355e-12	Stom/Bcl2l11/Tbc1d20/Chmp2a/Trim6/Hdac1/Trim8/Kpna2/Rnasel/Ppib/Rest/Chd1/Gapdh/Vps37b/Plscr1/Ctdp1/Nectin2/Lgals1/P4hb/Cfl1/Ppih/Pfn1/Trim27/Pabpc1/Resf1/Sp1/Trim11/Anxa2/Mdfic/Notch1/Igf2r/Banf1/Trim26/Slpi/Cxcr4/Ifitm2/Mavs/Jun/Rab7/Trim28/Trim56/Ceacam1/Ep300/Ccnk/Fuca2/Ppie/Zc3h12a/Oas1c/Tarbp2/Zfp36/Trim25/Zc3hav1/Vps4b/Csf1r/Ppia/Ccr5/Apobec3/Trim14/Tnf/Pml/Fam111a/Hpn/Smarcb1/Ifitm6/Zfp80…	77
GO:1903707	negative regulation of hemopoiesis	66/3912	158/23210	1.15599101595473e-13	2.86815762914391e-12	1.52568334466738e-12	Zfp36l1/Lmo2/Tbx21/Gpr55/Tcf3/Clec2d/Nfe2l2/Pglyrp1/Tmem131l/Cib1/Ncapg2/Tmem176a/H2-M3/Cdkn2a/Tmem176b/Cdk6/Hlx/Zbtb7b/Ptpn2/Stat5b/Cbfb/Myc/Stat5a/Jak3/Nfkbid/Rara/Notch1/Nfkbia/Foxp3/Pf4/Ptk2b/Loxl3/Id2/Ceacam1/Clec2g/Ldb1/Ctnnb1/Mafb/Clec2i/Zc3h12a/Anxa1/Zfp36/Pilrb1/Il2/C1qc/Dpf2/Cd44/Gabpa/Fstl3/Inpp5d/Lyn/Wdr61/Il4ra/Runx1/H4c4/Ctla4/Cd74/Bcl6/Mdk/Pglyrp2/Fgl2/Lag3/Runx3/Fbn1/Trib1/Irf1	66
GO:0051052	regulation of DNA metabolic process	119/3912	366/23210	1.21549137350418e-13	3.00372228220352e-12	1.59779539708633e-12	Prkd2/Tbx21/Acvrl1/Rps3/Gfer/Dnajc2/Mis18a/Arrb2/Ppp4c/Dek/Bax/Babam2/Upf1/Trp53/Tnfsf13/Src/Cebpg/Eya3/Pdgfb/Parpbp/Exosc3/Pfn1/Cdkn2a/Npm1/Usp1/Dscc1/Tfdp1/Lmna/Pcna/Cdk9/Parp4/Gata3/Stat6/Gzma/Cdk2/Myc/Acd/Apaf1/Dnmt1/Ehmt2/Mms19/Wrn/Helb/Smchd1/Ankle1/Rfc2/Anxa3/Rlf/Prkcd/Actr2/Mad2l2/Akt1/Hmgb1/Exosc10/Foxm1/Pnkp/Pif1/Fignl1/Slx4/Clcf1/Foxp3/Nek2/Tgfb1/Ptk2b/Il27ra/Uimc1/Ahr/Cct4/Stn1/Cdt1/S…	119
GO:2000514	regulation of CD4-positive, alpha-beta T cell activation	37/3912	64/23210	1.49275934494623e-13	3.67421005301904e-12	1.95445362756222e-12	Tbx21/Malt1/Ager/Tgfbr2/Hlx/Zbtb7b/Gata3/Vsir/Cbfb/Jak3/Nfkbid/Rara/Twsg1/Ripk2/Foxp3/Arg2/Tgfb1/Loxl3/Ceacam1/Nckap1l/Zc3h12a/Anxa1/Nlrp3/Il2/Tarm1/Cd44/Ccl19/Il2rg/Sash3/Il4ra/Lgals9/Runx1/Bcl6/Xcl1/Runx3/Ccr2/Irf1	37
GO:0033077	T cell differentiation in thymus	45/3912	88/23210	1.56771842708701e-13	3.84339858831094e-12	2.04445151602575e-12	Zfp36l1/Rps6/Tcf3/Ccr6/Adam17/Trp53/Tmem131l/Adrm1/Card11/Cdkn2a/Cdk6/Zfp36l2/Gata3/Ptpn2/Stat5b/Stat5a/Fadd/Nfkbid/Stk11/Fzd7/Zap70/Foxp3/Jmjd6/Ctnnb1/Spn/Mafb/Cd1d1/Ripk3/Cd3d/Fas/Tespa1/Adam8/H2-DMa/Dock2/Ptprc/B2m/Il2rg/Egr3/Cd3e/Rasgrp1/Srf/Cd28/Cd74/Cd3g/Atg5	45
GO:0030041	actin filament polymerization	70/3912	174/23210	1.9556637297449e-13	4.77552985073677e-12	2.54028798180303e-12	Iqgap2/Vill/Tmsb10/Arpc3/Micall2/Arpc5/Coro1b/Arf6/Arpc4/Arpc2/Cyfip1/Pstpip1/Actr3/Scin/Twf2/Diaph2/Capzb/Map3k1/Diaph1/Cfl1/Pecam1/Rhoa/Pfn1/Myadm/Trim27/Dbnl/Plekhg2/Prex1/Tmod3/Snx9/Fchsd1/Vasp/Capza1/Diaph3/Twf1/Mtpn/Myo1c/Carmil1/Gmfg/Washc1/Cotl1/Washc3/Arpc1b/Prkcd/Actr2/Tmsb4x/Capn1/Coro1a/Evl/Capza2/Ptk2b/Msrb1/Grb2/Icam1/Cdc42ep5/Brk1/Nckap1l/Capg/Clec2i/Aif1/Was/Eln/Hcls1/Rac1/Pycard/…	70
GO:0032732	positive regulation of interleukin-1 production	34/3912	56/23210	1.97340419026288e-13	4.7998783808835e-12	2.55323990136789e-12	Ifnar1/Hdac1/Inava/Smad3/Malt1/Ager/P2rx7/Jak2/Aim2/Hmgb1/Ripk2/Lpl/Tyrobp/Nod1/Mndal/Ccl3/Nod2/Casp1/Casp8/Nlrp1b/Nlrp3/Naip5/Ccr5/Tlr4/Nlrp1a/Gsdmd/Ccl19/Lilra5/Tlr8/Lgals9/Pycard/Tlr2/Havcr2/Casp4	34
GO:0032731	positive regulation of interleukin-1 beta production	31/3912	48/23210	2.03409510435279e-13	4.92809394301628e-12	2.62144268969635e-12	Ifnar1/Inava/Smad3/Malt1/Ager/P2rx7/Jak2/Aim2/Hmgb1/Ripk2/Lpl/Tyrobp/Nod1/Mndal/Ccl3/Nod2/Casp1/Casp8/Nlrp1b/Nlrp3/Naip5/Ccr5/Tlr4/Nlrp1a/Gsdmd/Ccl19/Lilra5/Tlr8/Pycard/Tlr2/Casp4	31
GO:0031331	positive regulation of cellular catabolic process	116/3912	356/23210	2.09495331392631e-13	5.05571155212374e-12	2.68932740381495e-12	Zfp36l1/Gtpbp1/Bcl2l11/Edem2/Gnai3/Rnf139/Bid/Mlxipl/Trim8/Bax/Tfeb/Rack1/Abcd1/Upf1/Mdm2/Ddit3/Btg2/Rock1/Sesn2/Mif/Tbk1/Ager/Acsl5/Pabpc1/Ralb/Psen1/Gba/Khsrp/Akt2/Zfp36l2/Ecscr/Ticam1/Tomm7/Snx9/Sh3glb1/P2rx7/Cpt1a/Pttg1ip/Myc/Nupr1/Sumo2/Rnf40/Stk11/Hif1a/Dab2/Plk3/Rnft1/Axin1/Psen2/Nop53/Edem1/Prkcd/Plk1/Akt1/Hmgb1/Ripk2/Pnpla2/Cbfa2t3/Dxo/Xbp1/Nod1/Ptk2b/Rnf19b/Atg7/Tnfrsf1b/Chfr/Mov10/Msn/…	116
GO:2001234	negative regulation of apoptotic signaling pathway	85/3912	231/23210	2.1872370676283e-13	5.25787961237651e-12	2.79686836991012e-12	Mrtfa/Gnai2/Nono/Prelid1/Tpt1/Rela/Hdac1/Gnai3/Bid/Mapk7/Slc35f6/Arrb2/Bax/Nfe2l2/Src/Mdm2/Eya3/Mif/Rb1/Ctnna1/Ybx3/Psen1/Lmna/Raf1/Mcl1/Tmbim6/Sh3glb1/Itprip/Pttg1ip/Tnfrsf23/Aatf/Pih1d1/Yap1/Gpx1/Mmp9/Hif1a/Dab2/Psen2/Ripk1/Nrp1/Grina/Cx3cr1/Akt1/Fignl1/Pf4/Xbp1/Cflar/Hmgb2/Snai1/Tnfrsf4/Armc10/Ptpn1/Creb3/Noc2l/Tgfbr1/Icam1/Cdk11b/Ctnnb1/Mnt/Clu/Ikbkg/Tnfaip3/Selenos/Bcl2l12/Kdm1a/Creb3l1/Rnf3…	85
GO:2000106	regulation of leukocyte apoptotic process	51/3912	108/23210	2.26034019808498e-13	5.41255106347636e-12	2.87914406300339e-12	Bcl10/Prelid1/Bax/Nr4a3/Adam17/Trp53/Mif/Gimap8/Cdkn2a/Serpinb9/P2rx7/Myc/Axl/Stat5a/Jak3/Fadd/Nfkbid/Pik3cd/Cd24a/Hif1a/Hsh2d/Arg2/Tnfrsf4/Noc2l/Ceacam1/Mertk/Nod2/Vhl/Bbc3/Ripk3/Selenos/Casp8/Anxa1/Adam8/Cd27/Il2/Dock8/Siglec1/Ccr5/Mef2c/Cd44/Ccl19/Lyn/Hcls1/Fcer1g/Gpam/Bcl2a1a/Slc7a11/Cd74/Cd3g/Fcgr2b	51
GO:0032613	interleukin-10 production	35/3912	59/23210	2.33308412100107e-13	5.56517131256549e-12	2.96032864286338e-12	Il23r/Inava/Ager/Cd40lg/Vsir/Ptger4/Jak3/Prkcd/G6pdx/Foxp3/Tyrobp/Cd34/Nod2/Trem2/Irf4/Tlr4/Tigit/Syk/Lilra5/Sash3/Fcer1g/Il12b/Cd84/Lgals9/Cd47/Pycard/Il20rb/Tlr2/Hgf/Tlr9/Cd28/Xcl1/F2rl1/Fcgr2b/Tnfrsf9	35
GO:0043405	regulation of MAP kinase activity	101/3912	295/23210	2.48790466329818e-13	5.91164423456006e-12	3.14463091450078e-12	Pxn/Ern1/Rps3/Erp29/Map3k11/Csk/Stk38/Rgs2/Mapk7/Inava/Cd300a/Inppl1/Traf2/Src/Traf7/Dusp6/Ptprj/Arhgef5/Tlr6/Irak1/Pdgfb/Map3k1/Shc1/Mif/Ilk/Ager/Akap13/Cd40lg/Psen1/Gba/Raf1/Thbs1/P2rx7/Pik3r6/Sh2b3/Iqgap1/Jak2/Map4k1/Itga1/Mdfic/Cd24a/Dab2/Map2k3/Gdf15/Tirap/Axin1/Ripk1/Traf6/Irak3/Prkcd/Ezh2/Iqgap3/Ripk2/Map3k5/Gadd45b/Tgfb1/Ptk2b/Dusp5/Cdk12/Ptpn1/Ceacam1/Pik3r5/Tgfbr1/Ptpn22/Lax1/Dusp2/Nup6…	101
GO:0051099	positive regulation of binding	78/3912	205/23210	2.80537473431189e-13	6.64046172742486e-12	3.53231696734089e-12	Mfng/Trim6/Med25/Rpl11/Ski/Stk4/Arf6/Eno1/Traf2/Cln5/Eif3d/Actr3/Rb1/Edf1/Mbd2/Ralb/Psen1/Cdk9/Ticam1/Gata3/Myc/Tcf7l2/Acd/Txn1/Spon1/Mapre1/Jak2/Anxa2/Rara/Mmp9/Tirap/Traf6/Hipk1/Plcl2/Eif3e/Ripk2/Plxnd1/Tgfb1/S100a10/Hmgb2/Cald1/Lfng/Hfe/Cdt1/Trim28/Nipbl/Ddrgk1/Ep300/Brd4/Eif2s1/Ctnnb1/Pygo2/Met/Kdm1a/Wapl/Irf4/Mef2c/Tlr4/Derl1/Itga2/Ddx11/Eif3c/B2m/Bambi/Arhgef7/Mark3/Syap1/Lgals9/Stk3/Flot1/…	78
GO:0002293	alpha-beta T cell differentiation involved in immune response	37/3912	65/23210	2.90281473238697e-13	6.84488145675064e-12	3.64105568280921e-12	Tbx21/Gpr183/Relb/Malt1/Sema4a/Hlx/Zbtb7b/Gata3/Stat6/Ptger4/Jak3/Nfkbid/Rara/Ripk2/Foxp3/Tgfb1/Batf/Loxl3/Atp7a/Spn/Zc3h12a/Anxa1/Nlrp3/Il2/Irf4/Otud5/Ccl19/Eomes/Ly9/Stat3/Il18r1/Il12b/Il4ra/Slamf6/Bcl6/Ccr2/Irf1	37
GO:0002292	T cell differentiation involved in immune response	39/3912	71/23210	3.19929186371392e-13	7.515294727766e-12	3.99767428397632e-12	Tbx21/Gpr183/Relb/Malt1/Sema4a/Hlx/Zbtb7b/Gata3/Stat6/Ptger4/Jak3/Nfkbid/Rara/Ripk2/Foxp3/Tgfb1/Batf/Loxl3/Atp7a/Spn/Zc3h12a/Anxa1/Nlrp3/Il2/Irf4/Otud5/Ccl19/Eomes/Ly9/Stat3/Il18r1/Fcer1g/Il12b/Il4ra/Slamf6/Bcl6/Fgl2/Ccr2/Irf1	39
GO:0050792	regulation of viral process	72/3912	183/23210	3.31894966472644e-13	7.76684508662119e-12	4.13148359381019e-12	Stom/Tbc1d20/Chmp2a/Trim6/Hdac1/Trim8/Kpna2/Rnasel/Ppib/Rest/Chd1/Vps37b/Plscr1/Ctdp1/Nectin2/Lgals1/P4hb/Cfl1/Ppih/Pfn1/Trim27/Pabpc1/Resf1/Sp1/Trim11/Anxa2/Mdfic/Notch1/Igf2r/Banf1/Trim26/Slpi/Cxcr4/Ifitm2/Mavs/Jun/Rab7/Trim28/Trim56/Ceacam1/Ep300/Ccnk/Ppie/Zc3h12a/Oas1c/Tarbp2/Zfp36/Trim25/Zc3hav1/Vps4b/Csf1r/Ppia/Apobec3/Trim14/Tnf/Pml/Fam111a/Hpn/Smarcb1/Ifitm6/Zfp809/Srpk1/Snf8/Cd4/Ifitm3/C…	72
GO:0043280	positive regulation of cysteine-type endopeptidase activity involved in apoptotic process	54/3912	119/23210	3.4702776984003e-13	8.09033042291208e-12	4.3035578845703e-12	Bcl10/Bcl2l11/Rps3/Bid/Dap/Htra2/Rest/Bax/Rps27l/Rack1/Smad3/Malt1/Rhoa/Cdkn2a/Pmaip1/Card9/Myc/Apaf1/Jak2/Tnfsf15/Senp1/Fasl/Pdcd5/Map3k5/Nod1/Ctsd/Casp1/Lck/Bak1/S100a8/Bbc3/Casp8/Fas/Xdh/Nlrp1b/Nlrc4/Nlrp3/S100a9/Tnfsf10/Casp12/Nlrp1a/Syk/Tnf/Pml/Pycard/Pidd1/Slc11a2/Arl6ip5/Dapk1/Casp9/Ccn1/Casp4/Stat1/Uaca	54
GO:1903320	regulation of protein modification by small protein conjugation or removal	84/3912	229/23210	3.68904946834622e-13	8.56802541933946e-12	4.55766222405101e-12	Tank/Bcl10/Rps7/Fbxo5/Rps3/Rela/Gps2/Nlrc3/Rpl23/Rpl11/Ube2i/Inava/Arrb2/Rpl5/Tnip1/Ubxn1/Rps2/Traf7/Phf23/Cdkn2a/Npm1/Mta1/Arrdc4/Psen1/Hmg20b/Cdk9/Ticam1/N4bp1/Pttg1ip/Sumo2/Pias4/Washc1/Rnf40/Axin1/Psen2/Nop53/Cdc20/Svbp/Plk1/Birc2/Mad2l2/Rassf1/Akt1/Ripk2/Peli1/Sox4/Atg7/Chfr/Rnf111/Arnt/Tgfbr1/Ptpn22/Birc3/U2af2/Ctnnb1/Nod2/Gnl3/Fbxo4/Rassf5/Tnfaip3/Cdk5rap3/Nxn/Capn3/Zc3h12a/Hspa5/Kdm1a/Dcu…	84
GO:0007265	Ras protein signal transduction	129/3912	414/23210	3.81812393647409e-13	8.83459538559437e-12	4.699461040675e-12	Tax1bp3/Gpr55/Sh2b2/Rab8b/Lpar6/Itgb1/Rab8a/Nras/Myo9b/Rhog/Rras/Rsu1/Arhgdia/Sdcbp/Cdc42/Arap3/Rasgrp4/Arf6/Rab5c/Dgkz/Gpr174/Dok3/Cyfip1/Fgd3/Csf1/Rasa3/Rab1b/Rap1b/Arhgef5/Arhgef1/Rock1/Cbl/Pecam1/Rab24/Rhoa/Akap13/Dbnl/Plekhg2/Ralb/Prex1/Tnfaip1/Rhoc/Arhgef2/Rab35/Dnm2/Gna13/Dnmt1/Rab3d/Wasf2/Rab7b/Notch2/Rasa4/Kctd10/Notch1/Spata13/Rnd3/Nrp1/Cdc42se1/Rit1/Rasa2/Iqgap3/Heg1/Rassf1/Foxm1/Dok1/…	129
GO:0018212	peptidyl-tyrosine modification	107/3912	322/23210	4.39354611891896e-13	1.01281074338363e-11	5.38752984417321e-12	Pxn/Ifnar1/Itgb1/Hdac1/Tcf3/Pak2/Sema4d/Arrb2/Cd300a/Nedd9/Clk2/Adam17/Ctnnd1/Trp53/Src/Ptprj/Tpst2/Tec/Pdgfb/Ncapg2/Chmp6/Cbl/Mif/Pecam1/Psen1/Cd80/Ptpn2/Arhgef2/Abi1/Ptger4/Stat5a/Sh2b3/Iqgap1/Itk/Jak3/Jak2/Il15/Ehd4/Stap1/Cd24a/Stk11/Zap70/Psen2/Lrrk1/Nrp1/Prkcd/Ripk2/Rap2c/Clcf1/Tnfrsf14/Fes/Tgfb1/Ptk2b/Il12a/Tnfrsf1a/Il6ra/Rap2b/Mvp/Ptpn1/Ptpn22/Icam1/Nod2/Crlf1/Lck/Ttk/Suz12/Trem2/Socs4/Hbe…	107
GO:0033002	muscle cell proliferation	85/3912	234/23210	4.99294731720474e-13	1.14670738013721e-11	6.09977754815621e-12	Gnai2/Ern1/Ppard/Gnai3/Sav1/Selenon/Mapk14/Comt/Rbpj/Nr4a3/Trp53/Mdm2/Ldlrap1/Irak1/Pdgfb/Shc1/Ilk/Ager/Tgfbr2/Thbs1/Smad1/Stat5b/Myc/Tcf7l2/Dnmt1/Jak2/Il15/Akirin1/Ang/Yap1/Mmp9/Notch1/Hif1a/Irak4/Ripk1/Traf6/Ptgir/Akt1/Grk2/Map3k5/Jun/Cflar/Il12a/Il6ra/Id2/Mmp2/Abcc4/Ddx39b/Tgfbr1/Elane/Nampt/Sf1/Hpgd/Ctnnb1/Igfbp5/Fgf2/Tnfaip3/Myd88/Hbegf/Pim1/Foxj2/Mef2c/Aif1/Apod/Tnf/Itga2/P2ry6/Edn1/Stat3/I…	85
GO:0042093	T-helper cell differentiation	36/3912	63/23210	5.1766472768335e-13	1.18259670151232e-11	6.29068665063037e-12	Tbx21/Gpr183/Relb/Malt1/Sema4a/Hlx/Zbtb7b/Gata3/Stat6/Ptger4/Jak3/Nfkbid/Rara/Ripk2/Foxp3/Tgfb1/Batf/Loxl3/Atp7a/Spn/Zc3h12a/Anxa1/Nlrp3/Il2/Irf4/Otud5/Ccl19/Ly9/Stat3/Il18r1/Il12b/Il4ra/Slamf6/Bcl6/Ccr2/Irf1	36
GO:0001667	ameboidal-type cell migration	127/3912	407/23210	5.18749928957332e-13	1.18259670151232e-11	6.29068665063037e-12	Mta2/Pxn/Prkd2/Acvrl1/Itgb1/Ppard/Ets1/Adipor1/Ric8a/Sema4d/Gab2/Scarb1/Coro1b/Pkn1/Map3k3/Lgals8/Arf6/Cap1/Pip5k1a/Nfe2l2/Ccr6/Adam17/Src/Actr3/Cd63/Pdgfb/Rreb1/Cib1/Cfl1/Ilk/P2rx4/Pecam1/Sh3bp1/Sema4a/Rhoa/Ager/Pfn1/Sgpl1/Calr/Myh9/Tgfbr2/Sp1/Gata3/Thbs1/Prkx/Prcp/Stat5a/Sparc/Csnk2b/Gbx2/Wasf2/Itga4/Lrp5/Gpx1/Mmp9/Notch1/Gpi1/Hif1a/Anxa3/Map2k3/Tbx1/Coro1c/Cxcr4/Nrp1/Svbp/Clec14a/Sox9/Akt1/Hmg…	127
GO:0071219	cellular response to molecule of bacterial origin	99/3912	290/23210	5.23123093259403e-13	1.18818179049875e-11	6.32039588682607e-12	Nfkbib/Cdk4/Bcl10/Irf3/Ppard/Rela/Irak2/Mapk14/Plscr3/Nfkb1/Upf1/Plscr1/Tlr6/Irak1/Nr1h2/Mif/Malt1/Gfi1/Litaf/Rhoa/Cd80/Ticam1/Cd300lb/Axl/Jak2/Ly96/Rara/Nr1h3/Stap1/Tnip2/Ticam2/Gch1/Tirap/Sirpa/Traf6/Ncl/Cx3cr1/Akt1/Hmgb1/Ripk2/Nfkbia/Pf4/Prdm1/Xbp1/Tgfb1/Cactin/Il12a/Abca1/Tnfrsf1b/Cd6/Tnip3/Mir142/Vim/Ptpn22/Nod2/Casp1/Nfkbil1/Trem2/Tnfaip3/Selenos/Zc3h12a/Myd88/Zfp36/Nlrp3/Adam9/Zfp709/Cxcl1…	99
GO:0018108	peptidyl-tyrosine phosphorylation	106/3912	319/23210	5.6579234426286e-13	1.28039014756628e-11	6.81088759895372e-12	Pxn/Ifnar1/Itgb1/Hdac1/Tcf3/Pak2/Sema4d/Arrb2/Cd300a/Nedd9/Clk2/Adam17/Ctnnd1/Trp53/Src/Ptprj/Tec/Pdgfb/Ncapg2/Chmp6/Cbl/Mif/Pecam1/Psen1/Cd80/Ptpn2/Arhgef2/Abi1/Ptger4/Stat5a/Sh2b3/Iqgap1/Itk/Jak3/Jak2/Il15/Ehd4/Stap1/Cd24a/Stk11/Zap70/Psen2/Lrrk1/Nrp1/Prkcd/Ripk2/Rap2c/Clcf1/Tnfrsf14/Fes/Tgfb1/Ptk2b/Il12a/Tnfrsf1a/Il6ra/Rap2b/Mvp/Ptpn1/Ptpn22/Icam1/Nod2/Crlf1/Lck/Ttk/Suz12/Trem2/Socs4/Hbegf/Il1…	106
GO:0044843	cell cycle G1/S phase transition	72/3912	185/23210	6.24604046775746e-13	1.40832255510239e-11	7.49140927404486e-12	Cdk4/Rps6/Anp32b/Cdk2ap2/Itgb1/Ctdsp1/Tcf3/Tjp3/Ctdsp2/Bid/Bach1/Rpl26/Rbbp8/Ptprv/Rps27l/Dgkz/Adam17/Rpl17/Phb2/Trp53/Mdm2/Crlf3/E2f4/Casp2/Nfatc1/Lsm10/Cdkn2a/Rb1/Taf10/Cdc45/Cdk2/Rbm38/Ccnd1/Plk3/Ripk1/Lats2/Ezh2/Iqgap3/Akt1/Ccnd3/Eif4ebp1/Sox4/Kif14/Pdpn/Phf8/Kank2/Id2/Tcf19/Brd4/Psme1/E2f7/Dbf4/Apex1/Zc3h12d/Brd7/Anxa1/Larp7/Cdkn2c/Ptpn6/Aif1/Pml/Psme2/Pole/Rfwd3/Rcc1/Rbl1/Pidd1/Gpr132/Inhba…	72
GO:1902903	regulation of supramolecular fiber organization	113/3912	349/23210	6.84965953778212e-13	1.53880714997884e-11	8.1855070151027e-12	Swap70/Ckap2/Pxn/Psrc1/Iqgap2/Rps3/Vill/Tmsb10/Arpc3/Arpc5/Coro1b/Nin/Arf6/Arpc4/Arpc2/Colgalt1/Cyfip1/Actr3/Smad3/Scin/Lima1/Twf2/Arhgef5/Capzb/Wdr1/Cib1/Map3k1/Sh3pxd2b/Cfl1/Pecam1/Sh3bp1/Rhoa/Pfn1/Myadm/Trim27/Rb1/Akap13/Dbnl/Plekhg2/Psen1/Prex1/Tmod3/Snx9/Fchsd1/Rhoc/Arhgef2/Arap1/Ptger4/Vasp/Capza1/Mapre1/Twf1/Wasf2/Mtpn/Myo1c/Carmil1/Gmfg/Washc1/Cotl1/Nrp1/Arpc1b/Slain2/Prkcd/Fhod1/Actr2/Tm…	113
GO:0050701	interleukin-1 secretion	33/3912	55/23210	7.18209834299034e-13	1.60764505663023e-11	8.5516823138123e-12	Ifnar1/S100a13/Tlr6/P2rx7/Ptger4/Aim2/Hmgb1/Ripk2/Arg2/Lpl/Abca1/Ccl3/Nod2/Casp1/Tnfaip3/Zc3h12a/Nlrp1b/Nlrc4/Nlrp3/Ccr5/Tmem106a/Tlr4/Nlrp1a/Gsdmd/Ccl19/Pml/Lilra5/Tlr8/Pycard/Tlr2/Nlrp12/Casp4/F2rl1	33
GO:0050702	interleukin-1 beta secretion	30/3912	47/23210	7.86830441245507e-13	1.75488753285731e-11	9.33492167041031e-12	Ifnar1/Tlr6/P2rx7/Aim2/Hmgb1/Ripk2/Arg2/Lpl/Abca1/Ccl3/Nod2/Casp1/Tnfaip3/Zc3h12a/Nlrp1b/Nlrc4/Nlrp3/Ccr5/Tmem106a/Tlr4/Nlrp1a/Gsdmd/Ccl19/Pml/Lilra5/Tlr8/Pycard/Tlr2/Casp4/F2rl1	30
GO:1901652	response to peptide	121/3912	384/23210	8.72920201275548e-13	1.93989244729509e-11	1.03190339582819e-11	Zfp36l1/Cdk4/Pxn/Sh2b2/Rab8b/Snx6/Gnai2/Pld2/Rela/Adipor1/Ikbkb/Rab8a/Csk/Rpl23/Ybx1/Socs2/Mapk14/Inava/Ptprv/Inppl1/Nfkb1/Nr4a3/Cyfip1/Trp53/Sla2/Src/Mdm2/Tlr6/Leprot/Rock1/Sesn2/Shc1/Cfl1/Adrm1/Ramp3/Ager/Psen1/Akt2/Sp1/Zbtb7b/Stat6/Ptpn2/Card9/Stat5b/Cdk2/Arhgef2/Usf1/Stat5a/Jak2/Myo1c/Itga4/Mmp9/Notch1/Gdf15/Nucb2/Prkcd/Agtrap/Anxa5/Stat4/Akt1/Capn1/Ripk2/Grk2/Nfkbia/Ccnd3/Lgmn/Lpl/Ptpre/Eif4…	121
GO:0001782	B cell homeostasis	26/3912	37/23210	9.05393834422616e-13	1.9905776188836e-11	1.05886478781323e-11	Bcl10/Bcl2l11/Sh2b2/Ikbkb/Bax/Pkn1/Mif/Pik3cd/Hif1a/Casp3/Dock11/Foxp3/Tnfrsf13b/Ahr/Bak1/Ikbkg/Tnfaip3/Nckap1l/Gapt/Mef2c/Cd44/Lyn/Tnfsf13b/Bcl2a1a/Pirb/Cd74	26
GO:0046640	regulation of alpha-beta T cell proliferation	26/3912	37/23210	9.05393834422616e-13	1.9905776188836e-11	1.05886478781323e-11	Tgfbr2/Cd80/Zbtb7b/Vsir/Cd24a/Zap70/Twsg1/Ripk2/Arg2/Tnfrsf14/Ceacam1/Ptpn22/Btla/Tarm1/Rasal3/Cd44/Ptprc/Syk/Cd3e/Il12b/Lgals9/Cd28/Cblb/Xcl1/Ccr2/Irf1	26
GO:0097028	dendritic cell differentiation	26/3912	37/23210	9.05393834422616e-13	1.9905776188836e-11	1.05886478781323e-11	Rbpj/Relb/Tmem176a/Prtn3/H2-M3/Ager/Tmem176b/Cd40lg/Psen1/Tgfbr2/Notch2/Ltbr/Traf6/Batf3/Tgfb1/Batf/Dcstamp/Trem2/Irf4/Ccl19/Lyn/Csf2/Spi1/Pirb/Cebpb/F2rl1	26
GO:0046636	negative regulation of alpha-beta T cell activation	28/3912	42/23210	9.22661022183842e-13	2.02134744505382e-11	1.07523244167897e-11	Tbx21/Cd300a/Adora2a/Hlx/Zbtb7b/Vsir/Cbfb/Jak3/Twsg1/Foxp3/Arg2/Tnfrsf14/Loxl3/Hfe/Zc3h12a/Btla/Anxa1/Il2/Tarm1/Cd44/Il4ra/Lgals9/Runx1/Bcl6/Cblb/Xcl1/Runx3/Irf1	28
GO:0002294	CD4-positive, alpha-beta T cell differentiation involved in immune response	36/3912	64/23210	9.91307461783141e-13	2.16406272045804e-11	1.15114818511697e-11	Tbx21/Gpr183/Relb/Malt1/Sema4a/Hlx/Zbtb7b/Gata3/Stat6/Ptger4/Jak3/Nfkbid/Rara/Ripk2/Foxp3/Tgfb1/Batf/Loxl3/Atp7a/Spn/Zc3h12a/Anxa1/Nlrp3/Il2/Irf4/Otud5/Ccl19/Ly9/Stat3/Il18r1/Il12b/Il4ra/Slamf6/Bcl6/Ccr2/Irf1	36
GO:0007264	small GTPase mediated signal transduction	144/3912	485/23210	1.08228462125131e-12	2.35435013735585e-11	1.25236938011364e-11	Tax1bp3/Gpr55/Sh2b2/Rab8b/Lpar6/Itgb1/Arhgap1/Rab8a/Nras/Myo9b/Rhog/Rras/Rsu1/Arhgdia/Sh2d3c/Sdcbp/Cdc42/Arap3/Rasgrp4/Arf6/Rab5c/Dgkz/Gpr174/Dok3/Cyfip1/Fgd3/Csf1/Rasa3/Rab1b/Src/Rap1b/Arhgef5/Arhgef1/Rock1/Cbl/Pecam1/Rab24/Sh3bp1/Rhoa/Akap13/Bnip2/Dbnl/Plekhg2/Ralb/Prex1/Tnfaip1/Rhoc/Arhgef2/Rab35/Dnm2/Gna13/Dnmt1/Rab3d/Sipa1/Wasf2/Rab7b/Notch2/Rasa4/Kctd10/Notch1/Spata13/Rnd3/Nrp1/Cdc42se1/Rit…	144
GO:0008380	RNA splicing	116/3912	364/23210	1.11959773006009e-12	2.42128340565039e-11	1.28797375959526e-11	Sf3b5/Ahnak/Wtap/Srsf9/Snrpc/Rps26/Rps13/Ern1/Dazap1/Magoh/Nono/Sf3b4/Snrpe/Cdc40/Ybx1/Mbnl3/Rest/Nup98/Clk2/Prpf38b/Smn1/Raly/Hnrnpf/Acin1/Hnrnpm/Ubl5/Sf3b6/Snrpg/Bud13/Lsm10/Snip1/Rtraf/Npm1/Phf5a/Ptbp1/Pabpc1/Khsrp/Gemin7/Akt2/Ptbp3/Tmbim6/Sf3a3/Hnrnpa1/Snrpf/Snrnp40/Rbm38/Usb1/Thoc6/Eif4a3/Bud31/Ttf2/Rbm7/Snrpb/Prpf40a/Khdc4/Polr2a/Snrpb2/Ddx41/Hnrnpll/Lsm4/Dhx38/Cactin/Sf3b1/Jmjd6/Sf3a2/Dhx1…	116
GO:0071346	cellular response to interferon-gamma	52/3912	115/23210	1.12089196182585e-12	2.42128340565039e-11	1.28797375959526e-11	Rpl13a/Cdc42/Actg1/Gapdh/Trp53/Actr3/Ptpn2/Vamp8/Jak2/Rab7b/Myo1c/Stxbp2/Zyx/Sirpa/Actr2/Evl/Vamp3/Vim/Ccl3/Casp1/Rab20/Capg/Tlr4/Ccl19/Was/Ccl1/Gbp9/Irf8/Stx11/Txk/Il12b/H2-Q7/H2-Q9/Rab43/Cdc37/Cd47/Stx4a/Ccl9/Ccl4/Tlr2/Ccl22/Dapk1/Cdc42ep4/H2-Ab1/Nmi/Parp9/Xcl1/Stat1/Slc26a6/Ccl17/Aqp4/Irf1	52
GO:2001236	regulation of extrinsic apoptotic signaling pathway	65/3912	161/23210	1.15708866026255e-12	2.49076437041883e-11	1.32493335680898e-11	Bcl10/Rela/Ppp1ca/Pak2/Bid/Tmc8/Mapk7/Traf1/Htra2/Bax/Stk4/Traf2/Skil/Src/Eya3/Acsl5/Ctnna1/Lmna/Pdia3/Raf1/Mcl1/Thbs1/Itprip/Ppp2r1b/Jak3/Fadd/Tnfrsf23/Tnfsf12/Yap1/Gpx1/Dab2/Psen2/Ltbr/Ripk1/Nrp1/Cx3cr1/Pf4/Cflar/Hmgb2/Tnfrsf4/Tgfbr1/Bcl2l14/Icam1/Tnfaip3/Casp8/Tnfsf10/Rnf34/Siglec1/Ptprc/Tnf/Pml/Atf3/Csf2/Rbck1/Dedd2/Pycard/Stx4a/Stk3/Hgf/Dapk1/Inhba/Brca1/Runx3/Hmox1/Fgb	65
GO:0008630	intrinsic apoptotic signaling pathway in response to DNA damage	51/3912	112/23210	1.32003512125213e-12	2.8316586732971e-11	1.50626814639954e-11	Bcl2l11/Rps3/Tpt1/Bid/Rpl26/Rad9a/Htra2/Bax/Rps27l/Skil/Trp53/Plscr1/Mif/Fnip2/Pmaip1/Mcl1/Myc/Nupr1/Pias4/Hipk1/Chek2/Crip1/Hic1/Tnfrsf1a/Snai1/Tnfrsf1b/Shisa5/Mbd4/Steap3/Ep300/Ikbke/Bak1/Clu/Bbc3/Bcl2l12/Kdm1a/Mlh1/Cd44/Tnf/Pml/Dyrk2/Ier3/Pycard/Bcl2a1a/Casp9/Epha2/E2f1/Cd74/Brca1/Uaca/Hmox1	51
GO:1902106	negative regulation of leukocyte differentiation	48/3912	102/23210	1.33509220992297e-12	2.8540483297246e-11	1.51817806570005e-11	Tbx21/Gpr55/Clec2d/Pglyrp1/Tmem131l/Tmem176a/H2-M3/Cdkn2a/Tmem176b/Cdk6/Hlx/Zbtb7b/Ptpn2/Cbfb/Myc/Jak3/Nfkbid/Rara/Foxp3/Loxl3/Id2/Ceacam1/Clec2g/Ctnnb1/Mafb/Clec2i/Zc3h12a/Anxa1/Pilrb1/Il2/C1qc/Cd44/Fstl3/Inpp5d/Lyn/Il4ra/Runx1/Ctla4/Cd74/Bcl6/Mdk/Pglyrp2/Fgl2/Lag3/Runx3/Fbn1/Trib1/Irf1	48
[truncated: 1,693 more rows]

## Sheet: GO_DHTMvsCTM_DEGs_upregulated
ID	Description	GeneRatio	BgRatio	pvalue	p.adjust	qvalue	geneID	Count
[truncated: 432 more rows]

## Sheet: GO_DHTMvsCTM_DEGs_downregulated
ID	Description	GeneRatio	BgRatio	pvalue	p.adjust	qvalue	geneID	Count
[truncated: 68 more rows]
