# Supplementary material for: Androgens show sex-dependent differences in myelination in immune and non-immune murine models of CNS demyelination
Source: Nat Commun. 2023 Mar 22;14:1592. doi: 10.1038/s41467-023-36846-w (PMC10033728; doi:10.1038/s41467-023-36846-w)
Supplement: Supplementary file 10 — Supplementary Dataset 7 [file 41467_2023_36846_MOESM10_ESM.xlsx]

## Sheet: Index
sheet name content
microglial_genes
microglia_DAM
microglia_WAM
microglia_activated
microglia_demyelination
microglia_remyelination
Statistics used	The workflow uses edgeR’s quasi-likelihood (QL) pipeline (edgeR-quasi) for differential expression. This statistical methodology uses negative binomial generalized linear models but with F-tests instead of likelihood ratio tests. This method provides stricter error rate control than other negative binomial based pipelines, including the traditional edgeR pipelines or DESeq2 (Chen et al., 2016). T…

## Sheet: microglial_genes
ID	logFC_DHTFvsCTF	logCPM_DHTFvsCTF	F_DHTFvsCTF	PValue_DHTFvsCTF	FDR_DHTFvsCTF	ID.1	logFC_DHTFvsCT	logCPM_DHTFvsCT	F_DHTFvsCT	PValue_DHTFvsCT	FDR_DHTFvsCT	ID.2	logFC_DHTMvsCTM	logCPM_DHTMvsCTM	F_DHTMvsCTM	PValue_DHTMvsCTM	FDR_DHTMvsCTM	ID.3	logFC_DHTMvsCT	logCPM_DHTMvsCT	F_DHTMvsCT	PValue_DHTMvsCT	FDR_DHTMvsCT	ID.4	logFC_DHTFvsDHTM	logCPM_DHTFvsDHTM	F_DHTFvsDHTM	PValue_DHTFvsDHTM	FDR_DHTFvsDHTM	ID.5	logFC_CTFvsCTM	logCPM_CTFvsCTM	F_CTFvsCTM	PValue_CTFvsCTM	FDR_CTFvsCTM	CT1F	CT2F	CT3F	CT4F	DHT1F	DHT2F	DHT3F	CT1M	CT2M	CT3M	CT4M	DHT2M	DHT3M	DHT4M
Apoe	-1.37534	11.5327	7.21797	0.020539	0.0469241	Apoe	-2.19838	11.5327	12.3157	0.00400698	0.0120721	Apoe	-2.11562	11.5327	16.0323	0.00192257	0.0182116	Apoe	-1.59482	11.5327	7.01507	0.0204817	0.289361	Apoe	-0.603568	11.5327	1.30586	0.276521	0.431617	Apoe	-1.34385	11.5327	8.4011	0.0139763	0.0792994	10.0809	9.7048	11.8683	11.9891	9.91885	9.67487	10.0016	12.6998	12.348	12.1293	13.0238	10.3865	10.8517	10.082
Arg1	-2.28241	8.00553	3.25396	0.0979661	0.157491	Arg1	-2.04101	8.00554	3.27257	0.0943136	0.147695	Arg1	-0.271257	8.00553	0.0533332	0.821492	0.890626	Arg1	-0.56112	8.00554	0.298883	0.594117	0.784345	Arg1	-1.48003	8.00553	1.3415	0.270678	0.42584	Arg1	0.531124	8.00553	0.239912	0.633646	0.785031	8.95237	8.43624	7.29471	9.18426	-0.874692	3.75629	7.84497	7.68702	8.41885	8.21477	7.95646	8.77622	6.89576	6.93361
Axl	-1.19173	7.73837	17.7487	0.00122948	0.00815571	Axl	-1.49502	7.73838	24.7662	0.000250167	0.00203303	Axl	-1.03246	7.73837	13.5039	0.00322909	0.0239687	Axl	-0.78198	7.73838	7.41725	0.0173447	0.289361	Axl	-0.71308	7.73837	5.86368	0.0324098	0.13493	Axl	-0.553817	7.73837	4.75469	0.0500589	0.167923	7.72048	7.33413	7.74407	8.27587	6.23392	6.06922	7.24907	8.2732	8.31849	8.26264	8.57101	7.57173	7.27761	7.10028
C1qb	-1.71444	8.2985	10.5411	0.00753331	0.0235284	C1qb	-2.29129	8.29851	16.0654	0.00157495	0.00628852	C1qb	-1.49561	8.2985	8.1951	0.0150769	0.0597745	C1qb	-1.08463	8.29851	4.21517	0.0613923	0.307319	C1qb	-1.20673	8.2985	4.93316	0.047674	0.15557	C1qb	-0.987892	8.2985	4.4702	0.0575072	0.182578	7.9516	7.48599	8.22322	8.82401	4.83799	5.98701	7.47247	9.17954	9.0465	8.9457	9.52358	8.11131	7.47478	7.38775
C1qc	-1.7179	8.24442	10.5718	0.00746941	0.0233767	C1qc	-2.36963	8.24443	15.9502	0.00161753	0.00640988	C1qc	-1.63099	8.24442	9.63373	0.00974794	0.0457011	C1qc	-1.18368	8.24443	4.65036	0.0509594	0.300064	C1qc	-1.18602	8.24442	4.76495	0.0509917	0.159351	C1qc	-1.09911	8.24442	5.5066	0.0381622	0.142314	7.8911	7.41492	8.07104	8.69646	4.78553	5.78966	7.37712	9.18075	9.03904	8.91704	9.54843	8.0048	7.31341	7.23352
Ccl2	-1.6985	4.99745	3.42244	0.0906376	0.147844	Ccl2	-1.31668	4.99753	2.46489	0.141134	0.205883	Ccl2	0.651494	4.99745	0.569087	0.466062	0.619706	Ccl2	0.131969	4.99753	0.0296974	0.865911	0.938955	Ccl2	-1.44923	4.99745	2.31594	0.15555	0.295851	Ccl2	0.900765	4.99745	1.23608	0.289336	0.494099	6.12898	5.92003	4.59672	4.98592	-1.03317	2.72386	5.17977	4.32531	5.16048	4.27538	4.63162	5.6797	4.35197	5.5229
Cd33	-1.83493	6.40319	10.1441	0.00841958	0.0253163	Cd33	-1.95617	6.40323	14.2186	0.00245057	0.00850619	Cd33	-0.770578	6.40319	1.95303	0.18911	0.333514	Cd33	-0.658624	6.40323	1.90968	0.190966	0.454086	Cd33	-1.29774	6.40319	4.80812	0.0501144	0.157989	Cd33	-0.233381	6.40319	0.216858	0.650297	0.795205	6.68469	6.22486	6.05638	7.3578	3.4273	3.90373	5.91474	6.69472	6.85319	6.90394	7.13829	6.77705	5.62666	5.69883
Cd68	-2.34312	7.04329	9.80444	0.00927766	0.0270681	Cd68	-2.75061	7.04332	14.3971	0.00234469	0.00825643	Cd68	-1.6402	7.04329	5.16496	0.0435188	0.121534	Cd68	-1.32269	7.04332	4.03102	0.0665679	0.313536	Cd68	-1.42821	7.04329	3.58509	0.0841938	0.20473	Cd68	-0.725285	7.04329	1.29102	0.279398	0.483761	6.99493	6.18715	6.92679	7.9958	2.58302	3.65745	6.06607	7.8218	7.67868	7.83841	8.20073	6.89589	6.12245	5.35605
Csf1r	-1.44881	8.80412	10.2433	0.00818411	0.0248634	Csf1r	-1.81162	8.80413	16.1063	0.00156015	0.00623576	Csf1r	-1.184	8.80412	6.99006	0.0223865	0.0772405	Csf1r	-0.894333	8.80413	4.41535	0.0563036	0.302635	Csf1r	-0.917315	8.80412	3.84167	0.0751252	0.192896	Csf1r	-0.652499	8.80412	2.61898	0.133152	0.306299	8.7868	8.31562	8.68981	9.42267	6.12438	6.85794	8.34567	9.35402	9.52464	9.35415	9.777	8.67881	8.17382	8.0569
Cx3cr1	-1.14646	7.10202	15.128	0.00224916	0.0111489	Cx3cr1	-1.46355	7.10205	21.8394	0.00044778	0.00279598	Cx3cr1	-1.1453	7.10202	15.15	0.00223784	0.0196833	Cx3cr1	-0.885488	7.10205	8.60804	0.0117339	0.289361	Cx3cr1	-0.578113	7.10202	3.5456	0.0847782	0.205612	Cx3cr1	-0.576957	7.10202	4.74247	0.0506385	0.168994	7.22607	6.746	7.06964	7.53252	5.3108	5.74898	6.67247	7.81265	7.65027	7.43763	8.02671	6.71806	6.74616	6.30427
Fcgr2b	-1.96719	7.41535	7.19151	0.0209139	0.0475272	Fcgr2b	-2.07603	7.41537	9.91249	0.00794447	0.0201452	Fcgr2b	-0.805766	7.41535	1.32535	0.273426	0.42831	Fcgr2b	-0.704439	7.41537	1.36312	0.264578	0.52811	Fcgr2b	-1.37175	7.41535	3.3468	0.0938411	0.216975	Fcgr2b	-0.210335	7.41535	0.109504	0.746769	0.859989	7.7736	7.26252	7.29709	8.27777	2.64322	4.77813	6.99659	7.7699	8.09898	7.75103	8.0438	7.53631	6.73279	6.96584
Igf1	-0.536422	4.86454	2.75594	0.123601	0.190734	Igf1	-0.324117	4.86459	1.15598	0.301955	0.385859	Igf1	0.271521	4.86454	0.725493	0.411549	0.568279	Igf1	0.0226459	4.86459	0.00586749	0.940115	0.973572	Igf1	-0.346789	4.86454	1.02658	0.331586	0.487755	Igf1	0.461154	4.86454	2.41726	0.146791	0.32375	4.42456	4.92993	4.93056	5.8612	4.33049	4.62634	4.80374	4.91576	4.71764	4.93013	3.92381	4.63758	5.17698	4.972
Mertk	-1.19959	6.32568	11.9213	0.00513141	0.0182711	Mertk	-1.68512	6.32572	17.5379	0.00113116	0.00500542	Mertk	-1.20991	6.32568	12.224	0.00474528	0.0293666	Mertk	-0.847315	6.32572	4.94544	0.0450816	0.294093	Mertk	-0.837876	6.32568	5.34061	0.0404462	0.146176	Mertk	-0.848202	6.32568	7.38756	0.0194312	0.0951228	6.08103	5.52502	6.21286	6.84295	4.55252	4.72573	5.61656	7.21648	6.7607	6.90199	7.39202	6.3096	5.71533	5.487
Nos2	-1.70153	6.0062	2.43591	0.146155	0.218337	Nos2	-1.21092	6.00624	1.46803	0.24785	0.32822	Nos2	1.33666	6.0062	1.68824	0.219732	0.369123	Nos2	0.588304	6.00624	0.426334	0.525507	0.73631	Nos2	-1.7995	6.0062	2.49313	0.141928	0.27906	Nos2	1.23868	6.0062	1.62683	0.227755	0.426288	7.14376	6.98375	5.00647	6.04463	0.539167	2.83545	6.25026	4.48246	6.2044	4.46473	5.2141	7.06235	4.73275	7.06216
Rxra	-0.202352	6.1845	7.3984	0.0176222	0.041995	Rxra	-0.421322	6.18451	10.9899	0.00511345	0.0144176	Rxra	-0.504536	6.1845	45.4547	1.439e-05	0.00362826	Rxra	-0.314492	6.18451	6.1957	0.0260242	0.289361	Rxra	-0.106834	6.1845	1.81679	0.200905	0.349663	Rxra	-0.409019	6.1845	35.4884	4.93576e-05	0.00625363	6.07963	5.89997	6.20087	6.24222	5.86477	5.87118	5.98922	6.49456	6.49212	6.5013	6.5911	6.00145	6.03656	6.01043
Tlr4	-1.68017	4.49637	9.95653	0.00888121	0.0262879	Tlr4	-1.44059	4.49651	8.66226	0.0117326	0.0272407	Tlr4	0.0368392	4.49637	0.00535426	0.942949	0.966615	Tlr4	-0.249642	4.49651	0.30431	0.590826	0.781953	Tlr4	-1.19155	4.49637	4.67872	0.0528008	0.162063	Tlr4	0.525462	4.49637	1.26975	0.283189	0.487942	5.16816	4.87408	4.42726	5.37318	1.60489	2.52795	4.42043	4.16469	4.4417	4.67105	4.58569	4.88904	4.16415	4.39424
Tmem119	-1.00924	5.65739	8.33135	0.0143047	0.0361962	Tmem119	-1.29978	5.65744	14.0966	0.00250699	0.00864636	Tmem119	-0.844823	5.65739	5.95405	0.0320926	0.0989192	Tmem119	-0.603071	5.65744	3.31801	0.0921878	0.346378	Tmem119	-0.696848	5.65739	3.61235	0.0828974	0.202877	Tmem119	-0.53243	5.65739	2.86174	0.117805	0.284309	5.93064	5.46011	5.37549	5.9054	3.61603	4.35585	5.47073	6.15628	6.10781	6.20703	6.39811	5.7172	5.11846	5.22417
Tnf	-2.41747	3.20046	9.63302	0.00974995	0.0280443	Tnf	-2.31622	3.20083	10.8095	0.00609688	0.0164491	Tnf	-0.565909	3.20046	0.635556	0.441764	0.596266	Tnf	-0.672628	3.20083	1.1665	0.300326	0.560925	Tnf	-1.6455	3.20046	4.24596	0.0631498	0.175961	Tnf	0.20606	3.20046	0.102225	0.755013	0.864417	3.93819	3.93292	2.8421	3.88767	-2.28659	0.134536	2.65548	3.1004	3.70321	3.23867	3.86414	3.29645	2.30825	3.06696
Trem2	-1.88749	5.7615	11.6525	0.00558232	0.0192887	Trem2	-2.74402	5.76157	16.4008	0.00145829	0.00595375	Trem2	-2.19578	5.7615	15.6984	0.00211668	0.0190592	Trem2	-1.66202	5.76157	6.98762	0.0206826	0.289361	Trem2	-1.08231	5.7615	3.64567	0.0819389	0.201624	Trem2	-1.3906	5.7615	8.24979	0.014819	0.0823426	5.04786	4.33808	5.50018	6.32375	2.66274	2.86897	4.50961	6.88839	6.46213	6.7144	7.28801	5.15615	4.61727	4.04789

## Sheet: microglia_DAM
ID	logFC_DHTFvsCTF	logCPM_DHTFvsCTF	F_DHTFvsCTF	PValue_DHTFvsCTF	FDR_DHTFvsCTF	ID.1	logFC_DHTFvsCT	logCPM_DHTFvsCT	F_DHTFvsCT	PValue_DHTFvsCT	FDR_DHTFvsCT	ID.2	logFC_DHTMvsCTM	logCPM_DHTMvsCTM	F_DHTMvsCTM	PValue_DHTMvsCTM	FDR_DHTMvsCTM	ID.3	logFC_DHTMvsCT	logCPM_DHTMvsCT	F_DHTMvsCT	PValue_DHTMvsCT	FDR_DHTMvsCT	ID.4	logFC_DHTFvsDHTM	logCPM_DHTFvsDHTM	F_DHTFvsDHTM	PValue_DHTFvsDHTM	FDR_DHTFvsDHTM	ID.5	logFC_CTFvsCTM	logCPM_CTFvsCTM	F_CTFvsCTM	PValue_CTFvsCTM	FDR_CTFvsCTM	CT1F	CT2F	CT3F	CT4F	DHT1F	DHT2F	DHT3F	CT1M	CT2M	CT3M	CT4M	DHT2M	DHT3M	DHT4M
Apoe	-1.37534	11.5327	7.21797	0.020539	0.0469241	Apoe	-2.19838	11.5327	12.3157	0.00400698	0.0120721	Apoe	-2.11562	11.5327	16.0323	0.00192257	0.0182116	Apoe	-1.59482	11.5327	7.01507	0.0204817	0.289361	Apoe	-0.603568	11.5327	1.30586	0.276521	0.431617	Apoe	-1.34385	11.5327	8.4011	0.0139763	0.0792994	10.0809	9.7048	11.8683	11.9891	9.91885	9.67487	10.0016	12.6998	12.348	12.1293	13.0238	10.3865	10.8517	10.082
Axl	-1.19173	7.73837	17.7487	0.00122948	0.00815571	Axl	-1.49502	7.73838	24.7662	0.000250167	0.00203303	Axl	-1.03246	7.73837	13.5039	0.00322909	0.0239687	Axl	-0.78198	7.73838	7.41725	0.0173447	0.289361	Axl	-0.71308	7.73837	5.86368	0.0324098	0.13493	Axl	-0.553817	7.73837	4.75469	0.0500589	0.167923	7.72048	7.33413	7.74407	8.27587	6.23392	6.06922	7.24907	8.2732	8.31849	8.26264	8.57101	7.57173	7.27761	7.10028
B2m	-1.90181	10.1457	9.44867	0.0102901	0.0290545	B2m	-2.11732	10.1457	13.8114	0.00271351	0.00915058	B2m	-0.666097	10.1457	1.27198	0.282788	0.43784	B2m	-0.478624	10.1457	0.868426	0.368873	0.621363	B2m	-1.63871	10.1457	6.59352	0.0256813	0.126561	B2m	-0.403001	10.1457	0.558083	0.470303	0.6609	10.1936	9.66232	10.2396	10.8516	6.86504	7.41996	9.49906	10.6357	10.5023	10.537	11.0597	10.8328	9.46006	9.27752
Ccl6	-2.16095	6.86731	5.34788	0.0405457	0.0786933	Ccl6	-2.01486	6.86735	5.86728	0.0312788	0.0592347	Ccl6	-0.912786	6.86731	1.05787	0.325227	0.484505	Ccl6	-1.07502	6.86735	1.89106	0.192998	0.456084	Ccl6	-0.9401	6.86731	1.00011	0.33823	0.493917	Ccl6	0.308061	6.86731	0.147325	0.708233	0.834129	7.75057	7.35582	6.33913	7.97365	1.13139	3.46264	6.73349	6.92164	7.46295	7.22337	6.99558	6.6516	6.12642	5.87349
Cd9	-0.872982	7.49278	29.5473	0.000117368	0.00573548	Cd9	-0.842689	7.49279	34.5657	4.02825e-05	0.00118427	Cd9	-0.304239	7.49278	3.70386	0.0766411	0.179291	Cd9	-0.335159	7.49279	5.80807	0.0303011	0.289505	Cd9	-0.50755	7.49278	9.06529	0.0101085	0.111459	Cd9	0.0611921	7.49278	0.176972	0.680916	0.815803	7.78562	7.79759	7.52573	7.82855	6.58244	6.52713	7.34058	7.65319	7.678	7.59766	7.77779	7.35733	7.38329	7.38124
Clec7a	-2.308	7.46828	5.58279	0.0370782	0.0734659	Clec7a	-2.07406	7.4683	5.61387	0.0345004	0.0641002	Clec7a	-0.398751	7.46828	0.192833	0.668853	0.782261	Clec7a	-0.677828	7.4683	0.718243	0.412502	0.655631	Clec7a	-1.39642	7.46828	2.0146	0.182801	0.328359	Clec7a	0.512827	7.46828	0.376822	0.551474	0.725811	8.54005	8.34045	7.0018	8.11244	1.22189	4.00017	7.21693	7.33939	7.83012	7.2469	7.84857	7.53996	6.55787	7.31141
Csf1	-0.869446	7.18248	22.0672	0.000449752	0.00594328	Csf1	-0.834317	7.1825	26.0814	0.00016019	0.00166439	Csf1	-0.205294	7.18248	1.27533	0.279751	0.435235	Csf1	-0.241272	7.1825	2.33968	0.148418	0.407383	Csf1	-0.593071	7.18248	9.30039	0.00957389	0.111459	Csf1	0.071081	7.18248	0.179803	0.678671	0.814708	7.41837	7.60777	7.13112	7.45722	5.96841	6.46638	7.01194	7.2803	7.41377	7.29314	7.3789	7.20637	7.07845	7.1245
Csf2	-2.18198	-0.41552	8.90662	0.0107236	0.029793	Csf2	-1.80687	-0.414616	6.41699	0.0240358	0.0479597	Csf2	0.810105	-0.41552	1.62202	0.225489	0.375508	Csf2	0.30865	-0.414616	0.290803	0.598269	0.786645	Csf2	-2.1184	-0.41552	7.69697	0.0160003	0.113476	Csf2	0.873689	-0.41552	2.15226	0.166536	0.351732	0.310265	0.712622	-1.04957	-0.181277	-3.45026	-2.76602	-0.685713	-0.555319	-0.303476	-0.95522	-1.25456	0.0512585	-1.16286	0.650381
Ctsb	-1.16116	10.5842	19.7976	0.000709871	0.00665802	Ctsb	-1.48889	10.5842	26.1137	0.000179485	0.00175425	Ctsb	-1.10864	10.5842	18.1198	0.00100616	0.0133789	Ctsb	-0.841753	10.5842	9.05693	0.00972618	0.289361	Ctsb	-0.647143	10.5842	5.67846	0.0337172	0.137049	Ctsb	-0.594622	10.5842	6.40367	0.0256264	0.112281	10.4986	10.1684	10.5946	11.1246	9.12323	9.02841	10.0482	11.2411	11.0778	11.2148	11.3827	10.3117	10.1827	9.83889
Ctsd	-1.73344	9.66743	13.8499	0.00318138	0.0135661	Ctsd	-2.40029	9.66743	18.8061	0.000862206	0.00418577	Ctsd	-2.01009	9.66743	18.1921	0.00123158	0.0146173	Ctsd	-1.55579	9.66743	8.82856	0.0111227	0.289361	Ctsd	-0.844523	9.66743	3.15636	0.102317	0.228598	Ctsd	-1.12118	9.66743	7.35635	0.0196565	0.0956372	9.04456	8.51482	9.60784	10.3634	7.28933	7.0977	8.57557	10.7189	10.3932	10.6085	10.9034	8.88434	8.85841	8.10308
Ctsl	-1.10457	7.96148	17.9082	0.00114975	0.00792258	Ctsl	-1.29648	7.96149	26.2095	0.000180168	0.00175425	Ctsl	-0.859179	7.96148	11.03	0.00605301	0.0341566	Ctsl	-0.689824	7.96149	8.00435	0.0138891	0.289361	Ctsl	-0.606678	7.96148	4.96881	0.0455651	0.152734	Ctsl	-0.361282	7.96148	2.36764	0.14967	0.327817	8.057	7.87788	7.84645	8.5356	6.41748	6.65233	7.63444	8.40973	8.31083	8.5961	8.53873	7.75521	7.62528	7.42827
Fth1	-0.573093	12.594	19.5296	0.000706434	0.00665514	Fth1	-0.682318	12.594	28.6419	0.000102516	0.00138761	Fth1	-0.297976	12.594	5.35174	0.0378632	0.110449	Fth1	-0.196443	12.594	2.51065	0.135426	0.393998	Fth1	-0.485875	12.594	12.5354	0.00366511	0.111459	Fth1	-0.210758	12.594	3.15694	0.0991925	0.255799	12.666	12.5264	12.6046	12.7889	11.8038	11.9942	12.3726	12.8347	12.8131	12.9126	12.8792	12.7518	12.4388	12.476
Itgax	-2.03862	5.14847	6.58561	0.0257527	0.0556464	Itgax	-2.123	5.14857	8.83071	0.0111151	0.0261302	Itgax	-0.780367	5.14847	1.08395	0.319592	0.478757	Itgax	-0.700084	5.14857	1.16643	0.30034	0.560925	Itgax	-1.42362	5.14847	3.05704	0.107485	0.235576	Itgax	-0.165358	5.14847	0.0591515	0.812203	0.896585	5.81812	5.56673	4.78769	5.53267	-0.0854101	2.22557	4.7598	5.61564	5.80996	4.87397	6.01843	4.99934	4.21469	5.19109
Lpl	-0.829164	4.3975	13.545	0.00292435	0.0129118	Lpl	-1.27407	4.39761	17.7181	0.00098711	0.00456597	Lpl	-1.11057	4.3975	24.3161	0.000303259	0.00774517	Lpl	-0.771055	4.39761	6.93376	0.0204335	0.289361	Lpl	-0.503148	4.3975	4.48561	0.0547355	0.164531	Lpl	-0.784555	4.3975	14.872	0.00210488	0.0278448	3.92273	4.3495	4.40323	4.47059	3.08065	3.37203	3.86653	5.47621	4.52548	4.98418	5.19	3.9577	4.10107	3.8611
Lyz2	-3.0284	10.5713	9.77689	0.00935169	0.0272223	Lyz2	-3.72088	10.5713	14.0125	0.00257974	0.00881926	Lyz2	-2.44583	10.5713	6.76809	0.0241663	0.0814466	Lyz2	-1.97988	10.5713	4.9782	0.0444803	0.294093	Lyz2	-1.74104	10.5713	3.3641	0.0930961	0.216031	Lyz2	-1.15847	10.5713	2.05291	0.179013	0.368414	9.29895	8.59667	10.7962	11.5843	4.47919	6.21482	8.79081	11.5942	11.6392	11.4313	11.9838	9.60473	9.2814	8.64972
Timp2	0.261761	8.59267	4.5554	0.0526045	0.0963225	Timp2	0.0808043	8.59267	0.345127	0.566251	0.640876	Timp2	-0.308582	8.59267	6.21002	0.027127	0.0885312	Timp2	-0.14782	8.59267	1.12703	0.306401	0.56566	Timp2	0.228626	8.59267	3.01568	0.10628	0.23413	Timp2	-0.341716	8.59267	8.96978	0.0104212	0.0678356	8.14893	8.36289	8.6674	8.46881	8.83849	8.71801	8.47787	8.9017	8.62308	8.70506	8.81756	8.32451	8.59495	8.4394
Trem2	-1.88749	5.7615	11.6525	0.00558232	0.0192887	Trem2	-2.74402	5.76157	16.4008	0.00145829	0.00595375	Trem2	-2.19578	5.7615	15.6984	0.00211668	0.0190592	Trem2	-1.66202	5.76157	6.98762	0.0206826	0.289361	Trem2	-1.08231	5.7615	3.64567	0.0819389	0.201624	Trem2	-1.3906	5.7615	8.24979	0.014819	0.0823426	5.04786	4.33808	5.50018	6.32375	2.66274	2.86897	4.50961	6.88839	6.46213	6.7144	7.28801	5.15615	4.61727	4.04789

## Sheet: microglia_WAM
ID	logFC_DHTFvsCTF	logCPM_DHTFvsCTF	F_DHTFvsCTF	PValue_DHTFvsCTF	FDR_DHTFvsCTF	ID.1	logFC_DHTFvsCT	logCPM_DHTFvsCT	F_DHTFvsCT	PValue_DHTFvsCT	FDR_DHTFvsCT	ID.2	logFC_DHTMvsCTM	logCPM_DHTMvsCTM	F_DHTMvsCTM	PValue_DHTMvsCTM	FDR_DHTMvsCTM	ID.3	logFC_DHTMvsCT	logCPM_DHTMvsCT	F_DHTMvsCT	PValue_DHTMvsCT	FDR_DHTMvsCT	ID.4	logFC_DHTFvsDHTM	logCPM_DHTFvsDHTM	F_DHTFvsDHTM	PValue_DHTFvsDHTM	FDR_DHTFvsDHTM	ID.5	logFC_CTFvsCTM	logCPM_CTFvsCTM	F_CTFvsCTM	PValue_CTFvsCTM	FDR_CTFvsCTM	CT1F	CT2F	CT3F	CT4F	DHT1F	DHT2F	DHT3F	CT1M	CT2M	CT3M	CT4M	DHT2M	DHT3M	DHT4M
Anxa2	-1.10897	6.9072	17.198	0.00138866	0.00868395	Anxa2	-1.00895	6.90721	17.8799	0.000933185	0.00441308	Anxa2	-0.0146787	6.9072	0.00319909	0.955837	0.97424	Anxa2	-0.122085	6.90721	0.291	0.59847	0.786796	Anxa2	-0.886918	6.9072	10.0396	0.0082046	0.111459	Anxa2	0.207372	6.9072	0.744991	0.405192	0.607152	7.24982	7.31328	6.84482	7.33968	5.51433	5.62531	6.77619	6.94161	7.13909	7.04024	6.83227	7.12533	6.69813	7.07431
Anxa5	-0.459474	7.45783	14.2595	0.00234194	0.0114479	Anxa5	-0.566805	7.45784	21.7902	0.000363572	0.00248883	Anxa5	-0.3377	7.45783	7.75487	0.0155772	0.0608316	Anxa5	-0.237807	7.45784	3.98361	0.0658007	0.313393	Anxa5	-0.329006	7.45783	6.50486	0.0242988	0.124795	Anxa5	-0.207232	7.45783	3.45003	0.0862362	0.234073	7.37726	7.20834	7.58786	7.78525	6.93795	6.89569	7.27589	7.72873	7.71817	7.71063	7.69504	7.41206	7.39183	7.32135
Apoe	-1.37534	11.5327	7.21797	0.020539	0.0469241	Apoe	-2.19838	11.5327	12.3157	0.00400698	0.0120721	Apoe	-2.11562	11.5327	16.0323	0.00192257	0.0182116	Apoe	-1.59482	11.5327	7.01507	0.0204817	0.289361	Apoe	-0.603568	11.5327	1.30586	0.276521	0.431617	Apoe	-1.34385	11.5327	8.4011	0.0139763	0.0792994	10.0809	9.7048	11.8683	11.9891	9.91885	9.67487	10.0016	12.6998	12.348	12.1293	13.0238	10.3865	10.8517	10.082
Atp6v0c	-0.316711	7.17355	13.3427	0.00295976	0.0129994	Atp6v0c	-0.469523	7.17356	18.3091	0.000765971	0.00387697	Atp6v0c	-0.484196	7.17355	30.9626	9.44498e-05	0.00540272	Atp6v0c	-0.34604	7.17356	10.0851	0.00674649	0.289361	Atp6v0c	-0.123489	7.17355	1.79544	0.203405	0.352727	Atp6v0c	-0.290973	7.17355	13.2948	0.00299692	0.0332442	7.15406	7.15498	7.03985	7.3575	6.89664	6.6758	7.00254	7.43487	7.49992	7.47979	7.47283	6.89969	6.97046	7.08769
B2m	-1.90181	10.1457	9.44867	0.0102901	0.0290545	B2m	-2.11732	10.1457	13.8114	0.00271351	0.00915058	B2m	-0.666097	10.1457	1.27198	0.282788	0.43784	B2m	-0.478624	10.1457	0.868426	0.368873	0.621363	B2m	-1.63871	10.1457	6.59352	0.0256813	0.126561	B2m	-0.403001	10.1457	0.558083	0.470303	0.6609	10.1936	9.66232	10.2396	10.8516	6.86504	7.41996	9.49906	10.6357	10.5023	10.537	11.0597	10.8328	9.46006	9.27752
C1qb	-1.71444	8.2985	10.5411	0.00753331	0.0235284	C1qb	-2.29129	8.29851	16.0654	0.00157495	0.00628852	C1qb	-1.49561	8.2985	8.1951	0.0150769	0.0597745	C1qb	-1.08463	8.29851	4.21517	0.0613923	0.307319	C1qb	-1.20673	8.2985	4.93316	0.047674	0.15557	C1qb	-0.987892	8.2985	4.4702	0.0575072	0.182578	7.9516	7.48599	8.22322	8.82401	4.83799	5.98701	7.47247	9.17954	9.0465	8.9457	9.52358	8.11131	7.47478	7.38775
Capg	-1.91559	6.22917	11.4208	0.00593412	0.0200643	Capg	-1.9791	6.22922	15.2787	0.00189394	0.00713934	Capg	-0.779629	6.22917	2.07884	0.176506	0.318569	Capg	-0.718604	6.22922	2.37766	0.147771	0.407333	Capg	-1.26073	6.22917	4.72293	0.0518638	0.160704	Capg	-0.124773	6.22917	0.0645873	0.803955	0.891583	6.7766	6.37102	6.02452	6.93392	3.03144	3.49878	5.81409	6.53708	6.70069	6.68659	6.83472	6.31814	5.53018	5.78017
Cd52	-2.09157	6.26902	6.87221	0.0233136	0.051638	Cd52	-2.32322	6.26907	10.0054	0.00772544	0.0196975	Cd52	-0.849645	6.26902	1.26678	0.283723	0.438881	Cd52	-0.649924	6.26907	0.977306	0.341437	0.598742	Cd52	-1.67361	6.26902	4.18153	0.0648943	0.178601	Cd52	-0.431677	6.26902	0.396562	0.541401	0.719397	6.45671	5.93452	6.12343	7.03533	0.621277	3.51651	5.61015	6.76322	6.89475	6.65732	7.16229	6.6516	5.41279	5.73583
Cd63	-1.01399	7.30001	21.6977	0.000515672	0.00611471	Cd63	-1.2195	7.30003	30.1824	8.91248e-05	0.00131598	Cd63	-0.780807	7.30001	13.0914	0.00338633	0.0245707	Cd63	-0.600942	7.30003	7.91538	0.0141762	0.289361	Cd63	-0.618597	7.30001	7.37637	0.0183739	0.116428	Cd63	-0.385413	7.30001	3.85256	0.0726514	0.209984	7.45753	7.37103	7.14436	7.61869	5.90971	6.00534	7.00079	7.85011	7.72749	7.7519	7.83943	7.12176	6.92906	6.98026
Cd74	-2.22694	9.60689	7.61598	0.0181647	0.0429813	Cd74	-2.91364	9.6069	12.1013	0.00424619	0.0125864	Cd74	-1.67228	9.60689	4.52198	0.0562925	0.144499	Cd74	-1.20893	9.6069	2.60478	0.131249	0.388773	Cd74	-1.70475	9.60689	4.3029	0.0616557	0.174076	Cd74	-1.15009	9.60689	2.69489	0.128201	0.298611	8.93522	8.47834	9.79549	10.0542	4.51543	6.11941	8.47624	10.4899	10.4916	9.74719	11.2715	9.52307	8.46594	8.5388
Clec7a	-2.308	7.46828	5.58279	0.0370782	0.0734659	Clec7a	-2.07406	7.4683	5.61387	0.0345004	0.0641002	Clec7a	-0.398751	7.46828	0.192833	0.668853	0.782261	Clec7a	-0.677828	7.4683	0.718243	0.412502	0.655631	Clec7a	-1.39642	7.46828	2.0146	0.182801	0.328359	Clec7a	0.512827	7.46828	0.376822	0.551474	0.725811	8.54005	8.34045	7.0018	8.11244	1.22189	4.00017	7.21693	7.33939	7.83012	7.2469	7.84857	7.53996	6.55787	7.31141
Crip1	-1.6633	4.42234	15.4288	0.00220158	0.0110363	Crip1	-1.76527	4.4225	21.5428	0.000477949	0.00289894	Crip1	-0.639605	4.42234	2.50738	0.140608	0.272868	Crip1	-0.54397	4.4225	2.41658	0.144375	0.403912	Crip1	-1.22188	4.42234	7.75044	0.0172281	0.115383	Crip1	-0.198187	4.42234	0.290054	0.600531	0.761985	4.68138	4.48825	4.26946	5.12359	1.79378	2.40385	3.96728	4.78584	4.93392	4.83691	4.93155	4.45968	3.86517	4.31684
Cst7	-2.16085	4.34106	6.36296	0.0278604	0.0589726	Cst7	-3.14112	4.34126	10.7627	0.0061799	0.0165978	Cst7	-2.26901	4.34106	7.46073	0.0191171	0.0693555	Cst7	-1.69034	4.34126	3.86608	0.0716551	0.320186	Cst7	-1.45267	4.34106	2.7071	0.127424	0.260033	Cst7	-1.56083	4.34106	4.6317	0.05382	0.175577	3.73005	3.01258	4.18997	4.49262	-2.09958	0.274519	3.20439	5.53604	5.1813	4.8992	6.13263	3.82979	2.82661	2.85802
Ctsb	-1.16116	10.5842	19.7976	0.000709871	0.00665802	Ctsb	-1.48889	10.5842	26.1137	0.000179485	0.00175425	Ctsb	-1.10864	10.5842	18.1198	0.00100616	0.0133789	Ctsb	-0.841753	10.5842	9.05693	0.00972618	0.289361	Ctsb	-0.647143	10.5842	5.67846	0.0337172	0.137049	Ctsb	-0.594622	10.5842	6.40367	0.0256264	0.112281	10.4986	10.1684	10.5946	11.1246	9.12323	9.02841	10.0482	11.2411	11.0778	11.2148	11.3827	10.3117	10.1827	9.83889
Ctss	-2.03634	10.2636	8.10222	0.0155274	0.0383036	Ctss	-2.38248	10.2636	12.319	0.00400341	0.012068	Ctss	-1.30862	10.2636	3.5601	0.0851466	0.192684	Ctss	-1.02966	10.2636	2.74305	0.12231	0.378261	Ctss	-1.35284	10.2636	3.45469	0.0893131	0.211033	Ctss	-0.625122	10.2636	1.01209	0.335472	0.541861	10.2756	9.39411	10.2095	11.1642	6.05774	7.40814	9.54976	10.8664	10.9153	10.9218	11.3315	10.3491	9.45554	8.99808
Ctsz	-1.72773	7.99907	11.7363	0.00546115	0.0190116	Ctsz	-2.06379	7.99908	17.6155	0.00111214	0.00494307	Ctsz	-1.15347	7.99907	5.49112	0.0383872	0.111665	Ctsz	-0.881057	7.99908	3.74237	0.0757803	0.325916	Ctsz	-1.18281	7.99907	5.20637	0.0428235	0.148831	Ctsz	-0.608557	7.99907	1.88391	0.196534	0.389283	8.10301	7.5975	7.87909	8.61808	4.9848	5.54291	7.41224	8.64209	8.6764	8.55117	8.93268	7.99205	7.26657	7.27971
Cybb	-2.42423	8.08028	6.30457	0.0284469	0.0598952	Cybb	-2.76619	8.0803	9.31369	0.00954481	0.0232536	Cybb	-1.44271	8.08028	2.4473	0.145301	0.279089	Cybb	-1.16639	8.0803	2.04496	0.176994	0.439029	Cybb	-1.59997	8.08028	2.70922	0.12729	0.259855	Cybb	-0.61845	8.08028	0.566608	0.467012	0.658794	7.81816	7.17052	8.10495	9.17459	1.78193	4.22391	7.21963	8.58732	8.91549	8.68014	9.22778	8.04599	6.98618	6.98849
Fam20c	-0.655183	5.82744	15.5842	0.00172248	0.00968259	Fam20c	-0.812422	5.82748	23.5135	0.00025853	0.0020677	Fam20c	-0.667086	5.82744	16.194	0.00149335	0.0160305	Fam20c	-0.525336	5.82748	10.1787	0.00655212	0.289361	Fam20c	-0.287105	5.82744	2.68476	0.125686	0.257643	Fam20c	-0.299007	5.82744	3.9115	0.0699335	0.205615	5.81645	5.49242	5.91986	6.32067	5.3046	4.95892	5.47979	6.13509	6.29074	6.29461	6.13728	5.48314	5.69767	5.45742
Fth1	-0.573093	12.594	19.5296	0.000706434	0.00665514	Fth1	-0.682318	12.594	28.6419	0.000102516	0.00138761	Fth1	-0.297976	12.594	5.35174	0.0378632	0.110449	Fth1	-0.196443	12.594	2.51065	0.135426	0.393998	Fth1	-0.485875	12.594	12.5354	0.00366511	0.111459	Fth1	-0.210758	12.594	3.15694	0.0991925	0.255799	12.666	12.5264	12.6046	12.7889	11.8038	11.9942	12.3726	12.8347	12.8131	12.9126	12.8792	12.7518	12.4388	12.476
Ftl1	-1.78621	9.19693	17.6287	0.00136347	0.00858752	Ftl1	-2.16769	9.19694	24.1118	0.000310249	0.00230261	Ftl1	-1.42997	9.19693	11.6517	0.00547348	0.0322027	Ftl1	-1.12855	9.19694	7.48195	0.0173925	0.289361	Ftl1	-1.03916	9.19693	5.71428	0.0350024	0.138541	Ftl1	-0.682929	9.19693	3.33785	0.093847	0.246311	9.35375	8.80632	8.90353	9.86434	6.70832	6.69267	8.40354	9.92634	9.84365	9.9457	10.175	8.92544	8.39731	8.22703
H2-D1	-1.92398	9.6081	11.1027	0.00646104	0.0211398	H2-D1	-2.38403	9.6081	16.6427	0.00138035	0.00575249	H2-D1	-1.20341	9.6081	4.61362	0.0542182	0.141236	H2-D1	-0.855125	9.6081	2.60954	0.130928	0.388335	H2-D1	-1.52893	9.6081	6.64295	0.0252411	0.126268	H2-D1	-0.808356	9.6081	2.55989	0.137189	0.311392	9.45055	9.06578	9.43728	10.1995	6.28099	6.68915	8.75788	10.3373	10.2067	10.2643	10.7578	9.87983	8.62399	8.76182
H2-K1	-2.04415	9.38373	9.37364	0.0105201	0.0294892	H2-K1	-2.45308	9.38373	14.2214	0.00244885	0.00850378	H2-K1	-1.12636	9.38373	3.07389	0.106627	0.225043	H2-K1	-0.808098	9.38373	1.90929	0.191008	0.454086	H2-K1	-1.64502	9.38373	5.77552	0.0344973	0.138004	H2-K1	-0.727231	9.38373	1.5708	0.235419	0.434978	9.33189	8.87413	9.14156	10.0598	5.57568	6.20993	8.56166	10.0377	10.0043	10.0027	10.4931	9.78107	8.32237	8.49881
Ifitm3	-1.39471	7.10716	8.34907	0.0143641	0.0362965	Ifitm3	-1.28855	7.10718	9.18107	0.00994854	0.02402	Ifitm3	0.0461805	7.10716	0.00995557	0.92227	0.954441	Ifitm3	-0.0682999	7.10718	0.0298925	0.865476	0.938765	Ifitm3	-1.22035	7.10716	5.88137	0.0331716	0.135827	Ifitm3	0.220543	7.10716	0.264329	0.617073	0.77339	7.70655	7.52102	6.88835	7.46197	4.2934	5.61793	6.99484	7.13778	7.3092	7.19437	7.17041	7.45114	6.68877	7.48118
Lgals1	-1.27635	6.3078	21.881	0.000555239	0.00618823	Lgals1	-1.24078	6.30784	27.0408	0.000156428	0.00164535	Lgals1	-0.306526	6.3078	1.34311	0.269349	0.423981	Lgals1	-0.342935	6.30784	2.30918	0.151912	0.41118	Lgals1	-0.897908	6.3078	9.98539	0.00835568	0.111459	Lgals1	0.0719186	6.3078	0.0873942	0.772642	0.873701	6.66624	6.31093	6.33625	7.01188	4.90645	4.87067	5.9521	6.42915	6.65724	6.63215	6.4179	6.55569	6.12179	5.94946
Lgals3	-2.15347	7.06182	5.58209	0.0370881	0.0734768	Lgals3	-2.36174	7.06185	8.03442	0.0144173	0.0319507	Lgals3	-1.10518	7.06182	1.61482	0.22937	0.380435	Lgals3	-0.92303	7.06185	1.484	0.24543	0.510894	Lgals3	-1.439	7.06182	2.41374	0.147836	0.286262	Lgals3	-0.390701	7.06182	0.249202	0.62722	0.780602	7.69065	6.93491	6.46476	7.77921	1.35584	3.53751	6.5469	7.44135	7.64372	7.80876	7.88833	7.38251	5.89187	6.02093
Lyz2	-3.0284	10.5713	9.77689	0.00935169	0.0272223	Lyz2	-3.72088	10.5713	14.0125	0.00257974	0.00881926	Lyz2	-2.44583	10.5713	6.76809	0.0241663	0.0814466	Lyz2	-1.97988	10.5713	4.9782	0.0444803	0.294093	Lyz2	-1.74104	10.5713	3.3641	0.0930961	0.216031	Lyz2	-1.15847	10.5713	2.05291	0.179013	0.368414	9.29895	8.59667	10.7962	11.5843	4.47919	6.21482	8.79081	11.5942	11.6392	11.4313	11.9838	9.60473	9.2814	8.64972
Spp1	-1.54999	8.25341	14.7073	0.00260554	0.0120488	Spp1	-1.26073	8.25342	10.0319	0.00766407	0.019563	Spp1	-0.184502	8.25341	0.226987	0.642781	0.764045	Spp1	-0.546633	8.25342	2.05995	0.175528	0.437197	Spp1	-0.714121	8.25341	2.96194	0.112277	0.240788	Spp1	0.651368	8.25341	3.29811	0.0957636	0.24946	9.16167	8.92159	7.92718	9.09266	6.68663	6.54323	8.11371	8.08542	8.15727	8.63134	7.79681	7.86515	8.07453	8.09499
Tspo	-1.55753	5.14074	6.42394	0.0272632	0.0580395	Tspo	-1.77829	5.14083	10.0048	0.00772666	0.0196976	Tspo	-0.826784	5.14074	1.94238	0.19023	0.334993	Tspo	-0.635087	5.14083	1.48778	0.244861	0.510452	Tspo	-1.1437	5.14074	3.21842	0.0996044	0.224635	Tspo	-0.412953	5.14074	0.587835	0.458986	0.652215	5.68145	5.21737	4.52767	5.50041	1.61828	2.8184	4.91031	5.46246	5.96431	5.66559	5.68528	5.24241	4.18964	5.01044
Vim	-1.50147	9.31173	12.4125	0.00449486	0.0167844	Vim	-1.67025	9.31173	18.2169	0.000956727	0.00448379	Vim	-0.671787	9.31173	2.635	0.131712	0.260848	Vim	-0.52069	9.31173	2.04456	0.17681	0.438755	Vim	-1.14957	9.31173	6.77657	0.0238546	0.123948	Vim	-0.319896	9.31173	0.717314	0.414373	0.614405	9.56798	9.30861	9.02123	9.90166	6.69337	7.55438	8.87274	9.6351	9.81194	9.87767	9.88671	9.54567	8.70213	9.02883

## Sheet: microglia_activated
ID	logFC_DHTFvsCTF	logCPM_DHTFvsCTF	F_DHTFvsCTF	PValue_DHTFvsCTF	FDR_DHTFvsCTF	ID.1	logFC_DHTFvsCT	logCPM_DHTFvsCT	F_DHTFvsCT	PValue_DHTFvsCT	FDR_DHTFvsCT	ID.2	logFC_DHTMvsCTM	logCPM_DHTMvsCTM	F_DHTMvsCTM	PValue_DHTMvsCTM	FDR_DHTMvsCTM	ID.3	logFC_DHTMvsCT	logCPM_DHTMvsCT	F_DHTMvsCT	PValue_DHTMvsCT	FDR_DHTMvsCT	ID.4	logFC_DHTFvsDHTM	logCPM_DHTFvsDHTM	F_DHTFvsDHTM	PValue_DHTFvsDHTM	FDR_DHTFvsDHTM	ID.5	logFC_CTFvsCTM	logCPM_CTFvsCTM	F_CTFvsCTM	PValue_CTFvsCTM	FDR_CTFvsCTM	CT1F	CT2F	CT3F	CT4F	DHT1F	DHT2F	DHT3F	CT1M	CT2M	CT3M	CT4M	DHT2M	DHT3M	DHT4M
Eef1a1	-0.831447	11.2638	24.2334	0.000285486	0.00573548	Eef1a1	-0.944182	11.2638	34.3181	4.17853e-05	0.00118427	Eef1a1	-0.496117	11.2638	8.79533	0.0110223	0.0492259	Eef1a1	-0.391557	11.2638	6.30441	0.0249541	0.289361	Eef1a1	-0.552626	11.2638	9.69125	0.00830934	0.111459	Eef1a1	-0.217296	11.2638	2.00841	0.180142	0.369827	11.2706	11.1293	11.3771	11.7228	10.3276	10.3419	10.9279	11.5909	11.5177	11.5373	11.7768	11.2624	11.1059	10.9552
Eef1b2	-0.573812	7.2545	24.6581	0.00026465	0.00573548	Eef1b2	-0.669045	7.25451	34.098	4.31747e-05	0.0011861	Eef1b2	-0.346613	7.2545	9.11118	0.00996206	0.0463628	Eef1b2	-0.25728	7.25451	5.29025	0.0373656	0.289505	Eef1b2	-0.411776	7.2545	11.3492	0.00508861	0.111459	Eef1b2	-0.184577	7.2545	3.0544	0.104278	0.263901	7.29976	7.13926	7.33048	7.541	6.61745	6.6252	7.00603	7.55689	7.41926	7.40442	7.67895	7.27551	7.13104	7.10588
Eef2	-0.254722	10.5033	11.619	0.00471541	0.0173255	Eef2	-0.40156	10.5033	16.1799	0.00126215	0.00540971	Eef2	-0.3784	10.5033	25.5009	0.000228296	0.00716771	Eef2	-0.245137	10.5033	6.13688	0.0266254	0.289361	Eef2	-0.156424	10.5033	3.86916	0.0710819	0.187109	Eef2	-0.280102	10.5033	16.5255	0.00135988	0.0226589	10.4433	10.4041	10.4764	10.6097	10.2121	10.1449	10.3292	10.7626	10.7199	10.7351	10.8416	10.4462	10.3686	10.3448
Fau	-0.933653	7.39792	26.8159	0.000191199	0.00573548	Fau	-1.2325	7.39794	30.3372	8.70108e-05	0.00131499	Fau	-0.791375	7.39792	19.4944	0.000736175	0.0114172	Fau	-0.543937	7.39794	6.43519	0.0241965	0.289361	Fau	-0.688591	7.39792	13.2364	0.00311115	0.111459	Fau	-0.546313	7.39792	11.1907	0.00542157	0.0463617	7.34397	7.14058	7.42491	7.65821	6.16942	6.20392	6.91176	7.95924	7.8922	7.76096	8.15871	7.32747	7.01356	7.11767
Il1b	-2.52625	5.62112	5.9924	0.0318464	0.0653477	Il1b	-1.87304	5.62118	3.18881	0.098174	0.152611	Il1b	1.20457	5.62112	1.6472	0.225051	0.37519	Il1b	-0.0202424	5.62118	0.000472321	0.983001	0.992883	Il1b	-1.85322	5.62112	3.14885	0.102911	0.229219	Il1b	1.87759	5.62112	4.35119	0.0604219	0.188459	6.75318	7.44131	5.08135	5.70674	-0.951756	3.13085	5.28111	4.45065	5.4396	4.00895	4.24022	5.28717	5.13561	6.62734
Lars2	0.476632	8.92163	0.617981	0.44798	0.536811	Lars2	-0.67075	8.92163	0.872839	0.367699	0.453729	Lars2	-2.16312	8.92163	10.8813	0.00686053	0.0370008	Lars2	-1.53222	8.92163	4.08634	0.0649597	0.311783	Lars2	0.861461	8.92163	1.72066	0.215649	0.367249	Lars2	-1.7783	8.92163	9.36196	0.0105564	0.0683242	7.82379	8.0237	7.38392	8.87281	7.4095	8.8059	9.11362	9.04402	10.9743	8.25518	9.97287	7.23099	7.65417	8.19572
Mir6236	0.464964	6.44264	0.589009	0.458549	0.546652	Mir6236	-0.503243	6.44266	0.563769	0.466513	0.549983	Mir6236	-1.88161	6.44264	8.48901	0.0137507	0.0566967	Mir6236	-1.3075	6.44266	3.43535	0.0873264	0.339342	Mir6236	0.804237	6.44264	1.50302	0.245159	0.397948	Mir6236	-1.54233	6.44264	7.181	0.0209881	0.0999732	5.28888	5.65868	5.15252	6.56586	5.0331	6.53846	6.67072	6.58279	8.38505	5.44243	7.37777	5.2448	5.46383	5.59493
Rpl10	-0.916072	8.16101	28.9873	0.000128171	0.00573548	Rpl10	-1.05933	8.16102	39.0244	2.14877e-05	0.00118427	Rpl10	-0.621176	8.16101	13.5811	0.00278256	0.0220434	Rpl10	-0.490864	8.16102	8.97918	0.00962748	0.289361	Rpl10	-0.568478	8.16101	10.1507	0.0072246	0.111459	Rpl10	-0.273582	8.16101	3.15592	0.0992416	0.255819	8.27486	8.05474	8.17694	8.60335	7.09677	7.11643	7.80008	8.53609	8.46958	8.47665	8.76089	7.99418	7.90137	7.93713
Rpl13	-0.708061	7.67239	29.7268	0.000114132	0.00573548	Rpl13	-0.920596	7.6724	33.6269	4.63311e-05	0.00118723	Rpl13	-0.580816	7.67239	20.178	0.000618542	0.0104782	Rpl13	-0.39561	7.6724	6.61378	0.0221783	0.289361	Rpl13	-0.525	7.67239	14.687	0.00210586	0.111459	Rpl13	-0.397755	7.67239	11.291	0.00517365	0.0451973	7.68906	7.63509	7.60663	7.85089	6.77149	6.77601	7.34636	8.09059	8.13393	7.97129	8.18076	7.58806	7.35962	7.58717
Rpl14	-0.511507	7.60678	25.3406	0.000234742	0.00573548	Rpl14	-0.549791	7.60679	34.684	3.95865e-05	0.00118427	Rpl14	-0.196986	7.60678	3.81579	0.0728223	0.172974	Rpl14	-0.159689	7.60679	3.05923	0.102184	0.357681	Rpl14	-0.390109	7.60678	13.1379	0.00312249	0.111459	Rpl14	-0.0755881	7.60678	0.660237	0.431226	0.62813	7.73427	7.57773	7.66107	7.83503	7.0385	7.08646	7.42506	7.8218	7.73916	7.65872	7.89246	7.71224	7.53045	7.49931
Rpl17	-0.660191	8.36223	22.1742	0.000417801	0.00590411	Rpl17	-0.743829	8.36224	31.7199	6.21148e-05	0.0012224	Rpl17	-0.382699	8.36223	7.56378	0.0166366	0.0631652	Rpl17	-0.303645	8.36224	5.56571	0.0333928	0.289505	Rpl17	-0.440189	8.36223	8.85053	0.0108278	0.111459	Rpl17	-0.162696	8.36223	1.619	0.225703	0.424103	8.41824	8.18574	8.51978	8.72291	7.66335	7.69515	8.05196	8.65645	8.53901	8.50029	8.82992	8.40165	8.29401	8.04529
Rpl18a	-0.848661	7.82329	26.6729	0.000186922	0.00573548	Rpl18a	-1.06862	7.8233	33.1606	5.07649e-05	0.00118741	Rpl18a	-0.60005	7.82329	13.554	0.00280208	0.0221187	Rpl18a	-0.409238	7.8233	5.26823	0.0377974	0.289505	Rpl18a	-0.659391	7.82329	14.5495	0.00217864	0.111459	Rpl18a	-0.41078	7.82329	7.58524	0.0165135	0.0868742	7.81335	7.60967	7.88343	8.10459	6.75036	6.83267	7.37901	8.30097	8.20395	8.12071	8.45045	7.92133	7.55002	7.51573
Rpl21	-0.483551	8.06694	21.833	0.000446024	0.0059286	Rpl21	-0.524475	8.06695	30.4564	7.59655e-05	0.00125133	Rpl21	-0.214468	8.06694	4.35027	0.0574512	0.146595	Rpl21	-0.174672	8.06695	3.51518	0.081848	0.333892	Rpl21	-0.349808	8.06694	10.1763	0.00716913	0.111459	Rpl21	-0.0807246	8.06694	0.72474	0.410129	0.611095	8.1406	7.97013	8.19804	8.31658	7.55305	7.59605	7.86547	8.30171	8.1692	8.08748	8.39203	8.10458	8.03763	7.93676
Rpl27a	-0.668652	7.57302	25.5273	0.000227253	0.00573548	Rpl27a	-0.80795	7.57303	34.1065	4.31205e-05	0.0011861	Rpl27a	-0.410077	7.57302	9.74671	0.00816878	0.0411842	Rpl27a	-0.283054	7.57303	4.45366	0.0533216	0.301837	Rpl27a	-0.524908	7.57302	14.1068	0.00243357	0.111459	Rpl27a	-0.266332	7.57302	4.87087	0.0460669	0.159572	7.59095	7.4485	7.62446	7.84662	6.75643	6.83374	7.25729	7.92609	7.85867	7.7336	8.06575	7.66013	7.38246	7.41427
Rpl28	-0.658172	7.73666	27.2082	0.000170957	0.00573548	Rpl28	-0.736717	7.73667	37.7379	2.56117e-05	0.00118427	Rpl28	-0.306103	7.73666	5.99696	0.0294136	0.0933489	Rpl28	-0.231613	7.73667	3.95652	0.0666199	0.313536	Rpl28	-0.505113	7.73666	14.3677	0.00227942	0.111459	Rpl28	-0.153043	7.73666	1.76921	0.206532	0.402111	7.78455	7.62291	7.85674	8.05585	6.9849	7.05192	7.45803	8.01268	7.92458	7.87622	8.1383	7.82037	7.62714	7.59843
Rpl31	-0.615019	7.38129	26.786	0.000183409	0.00573548	Rpl31	-0.677761	7.3813	37.1664	2.7729e-05	0.00118427	Rpl31	-0.28228	7.38129	5.74263	0.0324473	0.0995532	Rpl31	-0.222152	7.3813	4.21018	0.059397	0.305448	Rpl31	-0.45562	7.38129	13.1593	0.00310498	0.111459	Rpl31	-0.12288	7.38129	1.28324	0.277927	0.482057	7.43917	7.25221	7.48858	7.73184	6.70007	6.77232	7.11339	7.65668	7.56696	7.49176	7.71828	7.43265	7.30411	7.24312
Rpl32	-0.892869	7.43051	28.1211	0.00015022	0.00573548	Rpl32	-1.05805	7.43053	37.3571	2.70008e-05	0.00118427	Rpl32	-0.550347	7.43051	10.9231	0.00579267	0.0332301	Rpl32	-0.402152	7.43053	5.84448	0.0298662	0.289505	Rpl32	-0.655914	7.43051	13.7482	0.00269124	0.111459	Rpl32	-0.313392	7.43051	4.22489	0.060805	0.1892	7.4967	7.2601	7.46372	7.8155	6.35685	6.42285	7.01678	7.80512	7.74157	7.748	8.03047	7.48541	7.15518	7.19448
Rpl35	-0.781004	6.97948	23.8831	0.000309111	0.00573548	Rpl35	-0.835909	6.97949	33.3826	4.80714e-05	0.00118723	Rpl35	-0.243015	6.97948	2.38229	0.147037	0.281357	Rpl35	-0.190114	6.97949	1.86357	0.193774	0.456723	Rpl35	-0.645815	6.97948	14.6975	0.00212104	0.111459	Rpl35	-0.107826	6.97948	0.552155	0.470838	0.661041	7.00378	6.89376	7.16594	7.33786	6.06754	6.20337	6.6517	7.2234	7.15988	7.09517	7.37777	7.25787	6.90271	6.71011
Rpl36	-0.666358	6.49819	41.6542	2.24002e-05	0.00573548	Rpl36	-0.891469	6.49821	36.7548	2.93783e-05	0.00118427	Rpl36	-0.601406	6.49819	34.1715	5.92185e-05	0.00504831	Rpl36	-0.40674	6.49821	8.11321	0.0129031	0.289361	Rpl36	-0.484747	6.49819	19.767	0.000672672	0.111459	Rpl36	-0.419795	6.49819	19.8843	0.000656685	0.0159196	6.52743	6.42978	6.4392	6.63434	5.67835	5.72401	6.09387	6.92974	6.85198	6.85118	7.07391	6.36614	6.19347	6.41666
Rpl37	-0.56766	7.01111	26.3194	0.000198413	0.00573548	Rpl37	-0.724069	7.01112	32.2933	5.6799e-05	0.00120234	Rpl37	-0.536062	7.01111	23.5481	0.000323245	0.00797481	Rpl37	-0.394968	7.01112	9.99065	0.00694931	0.289361	Rpl37	-0.329115	7.01111	7.91098	0.01477	0.113392	Rpl37	-0.297518	7.01111	8.64827	0.0115605	0.0718896	7.04686	6.91121	7.02274	7.25875	6.35635	6.34012	6.7581	7.38189	7.28145	7.2429	7.52801	6.83651	6.83122	6.81316
Rpl37a	-0.677173	7.03	22.7492	0.000374786	0.00573548	Rpl37a	-0.852513	7.03001	30.1505	7.98315e-05	0.00127276	Rpl37a	-0.638438	7.03	20.303	0.000603095	0.0103288	Rpl37a	-0.48212	7.03001	10.0827	0.00675157	0.289361	Rpl37a	-0.370414	7.03	6.11846	0.028083	0.129981	Rpl37a	-0.331679	7.03	6.56814	0.0237379	0.107358	7.03504	6.8757	7.07207	7.37243	6.2312	6.20392	6.76388	7.39531	7.39412	7.29848	7.61941	6.76836	6.82188	6.79002
Rpl38	-0.477259	6.42343	32.032	8.05334e-05	0.00573548	Rpl38	-0.597449	6.42345	36.8858	2.88416e-05	0.00118427	Rpl38	-0.374121	6.42343	19.8221	0.000665104	0.0108807	Rpl38	-0.263188	6.42345	7.44166	0.0163505	0.289361	Rpl38	-0.334273	6.42343	13.9865	0.00250873	0.111459	Rpl38	-0.231134	6.42343	8.95267	0.0104785	0.0680754	6.46527	6.38385	6.39669	6.6174	5.92326	5.86219	6.1717	6.72739	6.72083	6.57213	6.77117	6.38902	6.26116	6.32475
Rpl41	-0.794224	7.72884	26.1712	0.00020347	0.00573548	Rpl41	-0.901706	7.72885	36.4105	3.08449e-05	0.00118427	Rpl41	-0.412364	7.72884	7.21346	0.0188064	0.0685916	Rpl41	-0.312332	7.72885	4.68617	0.0481944	0.297934	Rpl41	-0.58939	7.72884	13.0007	0.00323733	0.111459	Rpl41	-0.207529	7.72884	2.16622	0.16506	0.349562	7.88073	7.72949	7.68279	8.04359	6.72156	6.84009	7.46514	8.04375	8.0684	7.97981	8.09985	7.81011	7.50047	7.58032
Rpl5	-0.635617	7.78499	24.0783	0.000293563	0.00573548	Rpl5	-0.689455	7.78499	33.7112	4.57473e-05	0.00118723	Rpl5	-0.285776	7.78499	4.95689	0.0444553	0.123219	Rpl5	-0.233873	7.78499	4.09001	0.0626966	0.309188	Rpl5	-0.455589	7.78499	11.0869	0.00548497	0.111459	Rpl5	-0.105749	7.78499	0.800568	0.387324	0.592597	7.8292	7.65756	7.95412	8.13642	7.14499	7.10709	7.51959	8.04037	7.9445	7.89633	8.14838	7.87405	7.73474	7.54754
Rpl9	-0.497278	8.00111	21.9626	0.000435054	0.00592466	Rpl9	-0.553104	8.00112	31.037	6.92035e-05	0.00123187	Rpl9	-0.323726	8.00111	9.38965	0.00912498	0.0441781	Rpl9	-0.269979	8.00112	7.63936	0.0152353	0.289361	Rpl9	-0.283131	8.00111	6.34989	0.0257396	0.126561	Rpl9	-0.109579	8.00111	1.27108	0.280111	0.484438	8.16693	7.98467	7.99196	8.25765	7.47515	7.45786	7.85487	8.18091	8.16088	8.14184	8.36353	7.82657	7.86761	7.97451
Rplp0	-1.10957	8.4756	26.3056	0.000215684	0.00573548	Rplp0	-1.32234	8.47561	34.8554	4.22575e-05	0.00118427	Rplp0	-0.68129	8.4756	10.2069	0.00731145	0.0383432	Rplp0	-0.495899	8.47561	5.4284	0.0356793	0.289505	Rplp0	-0.826458	8.4756	13.3544	0.00307037	0.111459	Rplp0	-0.398179	8.4756	4.18344	0.0623492	0.192108	8.57101	8.40044	8.41567	8.84203	6.95289	7.17259	8.02127	8.92475	8.96463	8.8797	9.08892	8.49711	8.07777	8.25042
Rplp1	-0.680521	7.86717	35.7725	4.74878e-05	0.00573548	Rplp1	-0.972909	7.86718	29.9007	8.32794e-05	0.00129759	Rplp1	-0.719538	7.86717	39.9634	2.75555e-05	0.00415878	Rplp1	-0.476543	7.86718	7.61771	0.0153578	0.289361	Rplp1	-0.496377	7.86717	17.0874	0.00119674	0.111459	Rplp1	-0.535393	7.86717	26.5395	0.000191166	0.0101046	7.83561	7.81911	7.73797	7.94258	6.94859	6.9996	7.46108	8.35923	8.39524	8.27594	8.44792	7.72706	7.49306	7.72238
Rplp2	-0.821216	6.73085	29.0856	0.000126194	0.00573548	Rplp2	-1.10326	6.73087	30.8271	7.72476e-05	0.00126087	Rplp2	-0.731165	6.73085	23.2749	0.000339886	0.00815318	Rplp2	-0.495354	6.73087	6.6984	0.0217665	0.289361	Rplp2	-0.60794	6.73085	14.3867	0.00226862	0.111459	Rplp2	-0.517889	6.73085	14.0242	0.00248491	0.0302298	6.70291	6.63088	6.56465	6.98377	5.59951	5.75348	6.28282	7.26056	7.21297	7.13288	7.37215	6.61741	6.31079	6.601
Rps11	-0.755091	7.78801	25.663	0.000221985	0.00573548	Rps11	-0.887797	7.78802	35.1281	3.70933e-05	0.00118427	Rps11	-0.508828	7.78801	11.8281	0.00444783	0.0283018	Rps11	-0.387305	7.78802	7.09782	0.0185237	0.289361	Rps11	-0.500504	7.78801	10.1651	0.0071932	0.111459	Rps11	-0.254241	7.78801	3.51694	0.0835725	0.229553	7.87532	7.6548	7.87254	8.11279	6.90827	6.93447	7.48151	8.18043	8.04001	7.97296	8.34642	7.75458	7.6159	7.52018
Rps14	-0.703982	7.66426	26.6174	0.000188675	0.00573548	Rps14	-0.886547	7.66427	33.2873	4.87703e-05	0.00118741	Rps14	-0.683557	7.66426	25.154	0.000242511	0.00725603	Rps14	-0.521523	7.66427	12.0378	0.00376141	0.289361	Rps14	-0.365036	7.66426	6.44589	0.0248355	0.125515	Rps14	-0.34461	7.66426	7.6801	0.0159821	0.0855056	7.77036	7.51697	7.62753	7.99638	6.89251	6.78409	7.36223	8.05066	8.07067	7.97574	8.22575	7.38414	7.41308	7.40334
Rps16	-0.911441	7.25051	31.1016	9.41659e-05	0.00573548	Rps16	-1.10389	7.25052	38.8203	2.24879e-05	0.00118427	Rps16	-0.559377	7.25051	11.9928	0.0042777	0.0277518	Rps16	-0.389607	7.25052	5.27578	0.0376571	0.289505	Rps16	-0.714303	7.25051	17.2994	0.00115268	0.111459	Rps16	-0.362238	7.25051	5.99745	0.029489	0.121994	7.23393	7.10463	7.31065	7.58268	6.09952	6.22025	6.8025	7.70286	7.67617	7.52607	7.80477	7.32295	6.98509	7.03342
Rps17	-0.584841	7.08627	26.6753	0.000186848	0.00573548	Rps17	-0.663705	7.08628	36.7902	2.92322e-05	0.00118427	Rps17	-0.376443	7.08627	11.182	0.00533731	0.0317031	Rps17	-0.301665	7.08628	7.92903	0.0137567	0.289361	Rps17	-0.362054	7.08627	9.14692	0.00984974	0.111459	Rps17	-0.153655	7.08627	2.20638	0.161479	0.345042	7.14109	7.04966	7.16821	7.38367	6.387	6.5082	6.8779	7.39364	7.30654	7.208	7.45777	6.99614	7.0221	6.88272
Rps18	-0.8937	7.34606	25.5331	0.000235655	0.00573548	Rps18	-1.00846	7.34608	35.9166	3.30968e-05	0.00118427	Rps18	-0.504856	7.34606	8.34894	0.0128899	0.0544235	Rps18	-0.398548	7.34608	6.03981	0.0276535	0.289361	Rps18	-0.609935	7.34606	10.7851	0.00607402	0.111459	Rps18	-0.221091	7.34606	1.90745	0.190999	0.38257	7.53382	7.30861	7.31739	7.72627	6.23826	6.32761	7.05499	7.63373	7.69212	7.62485	7.84979	7.36009	7.0805	7.13903
Rps19	-0.909701	6.77661	37.8968	3.58313e-05	0.00573548	Rps19	-1.1566	6.77663	39.567	2.0878e-05	0.00118427	Rps19	-0.736881	6.77661	25.2273	0.000239423	0.00723161	Rps19	-0.526131	6.77663	8.85318	0.0101259	0.289361	Rps19	-0.630498	6.77661	16.5085	0.00136521	0.111459	Rps19	-0.457677	6.77661	11.708	0.00459927	0.0422328	6.86745	6.63602	6.72876	7.02743	5.64521	5.68534	6.31016	7.23931	7.31215	7.17222	7.38729	6.61094	6.41443	6.59679
Rps23	-0.758899	7.59076	27.2687	0.000169254	0.00573548	Rps23	-0.88527	7.59077	37.0326	2.82534e-05	0.00118427	Rps23	-0.48845	7.59076	11.4823	0.00490037	0.0300591	Rps23	-0.372262	7.59077	6.96247	0.01947	0.289361	Rps23	-0.513019	7.59076	11.2334	0.00525932	0.111459	Rps23	-0.242571	7.59076	3.36954	0.0895783	0.239314	7.65389	7.39686	7.72151	7.94956	6.72582	6.80227	7.22593	7.95017	7.87093	7.79096	8.11323	7.59088	7.4615	7.27416
Rps25	-0.68362	7.54316	30.3739	0.000103289	0.00573548	Rps25	-0.773465	7.54317	41.1916	1.61414e-05	0.00118427	Rps25	-0.393909	7.54316	10.2509	0.00701031	0.037527	Rps25	-0.309332	7.54317	6.95907	0.0194944	0.289361	Rps25	-0.464143	7.54316	12.5788	0.0036225	0.111459	Rps25	-0.174433	7.54316	2.38199	0.146926	0.323822	7.59364	7.4709	7.61236	7.90569	6.79158	6.83444	7.24376	7.86728	7.76244	7.72569	7.95005	7.5499	7.42815	7.31852
Rps27	-0.796005	7.30827	29.7912	0.000112995	0.00573548	Rps27	-0.910764	7.30828	40.2901	1.81555e-05	0.00118427	Rps27	-0.498036	7.30827	11.8782	0.00438637	0.0281031	Rps27	-0.391734	7.30828	7.93334	0.013736	0.289361	Rps27	-0.519046	7.30827	11.4401	0.00495917	0.111459	Rps27	-0.221077	7.30827	2.78728	0.119103	0.286191	7.3832	7.16438	7.46556	7.66332	6.40787	6.47593	6.95606	7.66456	7.53825	7.47481	7.89109	7.152	7.16517	7.14255
Rps27a	-0.600424	7.7437	30.1902	0.000106242	0.00573548	Rps27a	-0.64922	7.7437	41.1177	1.62965e-05	0.00118427	Rps27a	-0.301739	7.7437	7.74348	0.0156381	0.0610288	Rps27a	-0.254536	7.7437	6.61651	0.0221554	0.289361	Rps27a	-0.394693	7.7437	11.6807	0.00463451	0.111459	Rps27a	-0.0960078	7.7437	0.925382	0.353763	0.560488	7.89981	7.70613	7.84158	8.00369	7.11961	7.10123	7.53584	7.96882	7.92438	7.82859	8.11441	7.70639	7.65829	7.61723
Rps28	-0.85472	6.35345	32.5456	7.47027e-05	0.00573548	Rps28	-1.04244	6.35347	39.6375	1.97932e-05	0.00118427	Rps28	-0.602024	6.35345	16.4556	0.00138193	0.0154708	Rps28	-0.435951	6.35347	7.46889	0.0161914	0.289361	Rps28	-0.606515	6.35345	14.8159	0.00204023	0.111459	Rps28	-0.353819	6.35345	6.79734	0.0218298	0.102164	6.36984	6.17949	6.42842	6.68784	5.35447	5.37323	5.92067	6.807	6.72482	6.62602	6.94872	6.33001	6.11582	6.08102
Rps29	-0.653593	7.34286	31.6561	8.51363e-05	0.00573548	Rps29	-0.884335	7.34287	32.0292	5.91802e-05	0.00120966	Rps29	-0.697592	7.34286	36.0335	4.58416e-05	0.00491506	Rps29	-0.498723	7.34287	10.6717	0.00562937	0.289361	Rps29	-0.385624	7.34286	9.89333	0.00781034	0.111459	Rps29	-0.429623	7.34286	16.4095	0.00139671	0.0227834	7.36386	7.19003	7.33077	7.55259	6.60237	6.52144	6.97113	7.80596	7.77747	7.6213	7.95439	7.03499	7.07264	7.18019
Rps3	-0.638141	8.16674	28.6816	0.000134551	0.00573548	Rps3	-0.741249	8.16674	38.6058	2.27397e-05	0.00118427	Rps3	-0.458622	8.16674	14.965	0.00196719	0.0184181	Rps3	-0.362393	8.16674	9.64848	0.00774536	0.289361	Rps3	-0.378864	8.16674	9.07324	0.0100829	0.111459	Rps3	-0.199344	8.16674	3.36016	0.0899781	0.239774	8.24672	8.11354	8.18737	8.50435	7.47997	7.43613	7.92894	8.44163	8.4579	8.41745	8.55892	8.06691	8.02086	7.94394
Rps6	-0.540642	7.60931	31.8977	8.21441e-05	0.00573548	Rps6	-0.586132	7.60931	42.8107	1.31325e-05	0.00118427	Rps6	-0.228053	7.60931	5.76422	0.0321759	0.0991027	Rps6	-0.183952	7.60931	4.41578	0.0542167	0.301961	Rps6	-0.402187	7.60931	15.7542	0.00162769	0.111459	Rps6	-0.0895978	7.60931	1.04686	0.325048	0.531148	7.65904	7.60753	7.70037	7.86532	7.00001	7.10005	7.38464	7.80387	7.79699	7.69361	7.90167	7.67372	7.55395	7.48472
Rps9	-0.895129	8.23142	28.4288	0.000140105	0.00573548	Rps9	-1.07575	8.23143	36.954	2.85667e-05	0.00118427	Rps9	-0.608351	8.23142	13.3728	0.00293666	0.0226354	Rps9	-0.447844	8.23143	6.91194	0.0198375	0.289361	Rps9	-0.627922	8.23142	12.6879	0.00351808	0.111459	Rps9	-0.341144	8.23142	5.02947	0.0431473	0.152932	8.26508	8.04317	8.30507	8.60727	7.16366	7.189	7.82062	8.65738	8.59511	8.49073	8.87109	8.16373	7.96438	8.02092
Rpsa	-0.747827	8.78952	27.3724	0.000166382	0.00573548	Rpsa	-0.839753	8.78952	38.0513	2.45292e-05	0.00118427	Rpsa	-0.285365	8.78952	4.08497	0.0645359	0.159214	Rpsa	-0.198945	8.78952	2.30188	0.151495	0.410717	Rpsa	-0.640814	8.78952	18.0633	0.000964296	0.111459	Rpsa	-0.178352	8.78952	1.88099	0.193622	0.38565	8.95408	8.82588	8.76694	8.9843	7.80056	8.0082	8.51028	9.06561	9.09966	8.98185	9.10512	8.95649	8.5749	8.77914
Tmsb4x	-1.09923	10.0771	14.5968	0.00233559	0.0114236	Tmsb4x	-1.1339	10.0771	20.0357	0.000555723	0.00317016	Tmsb4x	-0.429077	10.0771	2.31605	0.153336	0.28966	Tmsb4x	-0.395211	10.0771	2.66135	0.125672	0.381794	Tmsb4x	-0.738696	10.0771	6.04549	0.0296746	0.131908	Tmsb4x	-0.0685461	10.0771	0.0701846	0.795457	0.887069	10.4884	10.2791	9.93177	10.4656	8.38691	8.8199	9.94887	10.3731	10.4025	10.384	10.345	10.1028	9.79131	9.93069

## Sheet: microglia_demyelination
ID	logFC_DHTFvsCTF	logCPM_DHTFvsCTF	F_DHTFvsCTF	PValue_DHTFvsCTF	FDR_DHTFvsCTF	ID.1	logFC_DHTFvsCT	logCPM_DHTFvsCT	F_DHTFvsCT	PValue_DHTFvsCT	FDR_DHTFvsCT	ID.2	logFC_DHTMvsCTM	logCPM_DHTMvsCTM	F_DHTMvsCTM	PValue_DHTMvsCTM	FDR_DHTMvsCTM	ID.3	logFC_DHTMvsCT	logCPM_DHTMvsCT	F_DHTMvsCT	PValue_DHTMvsCT	FDR_DHTMvsCT	ID.4	logFC_DHTFvsDHTM	logCPM_DHTFvsDHTM	F_DHTFvsDHTM	PValue_DHTFvsDHTM	FDR_DHTFvsDHTM	ID.5	logFC_CTFvsCTM	logCPM_CTFvsCTM	F_CTFvsCTM	PValue_CTFvsCTM	FDR_CTFvsCTM	CT1F	CT2F	CT3F	CT4F	DHT1F	DHT2F	DHT3F	CT1M	CT2M	CT3M	CT4M	DHT2M	DHT3M	DHT4M
Apoc1	-1.67896	2.66476	8.8691	0.0117617	0.0316506	Apoc1	-2.49422	2.66524	13.8004	0.00272106	0.0091633	Apoc1	-2.24027	2.66476	16.3348	0.00170294	0.0172181	Apoc1	-1.72276	2.66524	7.42226	0.0177553	0.289361	Apoc1	-0.77195	2.66476	1.68348	0.219351	0.371132	Apoc1	-1.33326	2.66476	7.76666	0.0167237	0.0874289	1.72219	0.795142	3.09758	2.97743	0.539167	0.402112	1.25733	3.71432	3.32716	2.97954	4.50162	1.466	1.9147	1.0939
Apoe	-1.37534	11.5327	7.21797	0.020539	0.0469241	Apoe	-2.19838	11.5327	12.3157	0.00400698	0.0120721	Apoe	-2.11562	11.5327	16.0323	0.00192257	0.0182116	Apoe	-1.59482	11.5327	7.01507	0.0204817	0.289361	Apoe	-0.603568	11.5327	1.30586	0.276521	0.431617	Apoe	-1.34385	11.5327	8.4011	0.0139763	0.0792994	10.0809	9.7048	11.8683	11.9891	9.91885	9.67487	10.0016	12.6998	12.348	12.1293	13.0238	10.3865	10.8517	10.082
Axl	-1.19173	7.73837	17.7487	0.00122948	0.00815571	Axl	-1.49502	7.73838	24.7662	0.000250167	0.00203303	Axl	-1.03246	7.73837	13.5039	0.00322909	0.0239687	Axl	-0.78198	7.73838	7.41725	0.0173447	0.289361	Axl	-0.71308	7.73837	5.86368	0.0324098	0.13493	Axl	-0.553817	7.73837	4.75469	0.0500589	0.167923	7.72048	7.33413	7.74407	8.27587	6.23392	6.06922	7.24907	8.2732	8.31849	8.26264	8.57101	7.57173	7.27761	7.10028
Gpnmb	-2.75646	8.03355	4.86228	0.0490393	0.091001	Gpnmb	-3.9163	8.03357	8.38394	0.0128432	0.0292221	Gpnmb	-3.14956	8.03355	6.15694	0.0299973	0.0945725	Gpnmb	-2.51497	8.03357	4.15583	0.0630054	0.309367	Gpnmb	-1.4017	8.03355	1.28804	0.279925	0.435244	Gpnmb	-1.79481	8.03355	2.80846	0.121205	0.289048	7.05788	5.37883	7.14929	8.76821	1.23933	2.16389	6.26721	8.87479	8.91714	9.46377	9.89507	7.25313	5.80465	3.63195
Igf1	-0.536422	4.86454	2.75594	0.123601	0.190734	Igf1	-0.324117	4.86459	1.15598	0.301955	0.385859	Igf1	0.271521	4.86454	0.725493	0.411549	0.568279	Igf1	0.0226459	4.86459	0.00586749	0.940115	0.973572	Igf1	-0.346789	4.86454	1.02658	0.331586	0.487755	Igf1	0.461154	4.86454	2.41726	0.146791	0.32375	4.42456	4.92993	4.93056	5.8612	4.33049	4.62634	4.80374	4.91576	4.71764	4.93013	3.92381	4.63758	5.17698	4.972
Itgax	-2.03862	5.14847	6.58561	0.0257527	0.0556464	Itgax	-2.123	5.14857	8.83071	0.0111151	0.0261302	Itgax	-0.780367	5.14847	1.08395	0.319592	0.478757	Itgax	-0.700084	5.14857	1.16643	0.30034	0.560925	Itgax	-1.42362	5.14847	3.05704	0.107485	0.235576	Itgax	-0.165358	5.14847	0.0591515	0.812203	0.896585	5.81812	5.56673	4.78769	5.53267	-0.0854101	2.22557	4.7598	5.61564	5.80996	4.87397	6.01843	4.99934	4.21469	5.19109
Lyz2	-3.0284	10.5713	9.77689	0.00935169	0.0272223	Lyz2	-3.72088	10.5713	14.0125	0.00257974	0.00881926	Lyz2	-2.44583	10.5713	6.76809	0.0241663	0.0814466	Lyz2	-1.97988	10.5713	4.9782	0.0444803	0.294093	Lyz2	-1.74104	10.5713	3.3641	0.0930961	0.216031	Lyz2	-1.15847	10.5713	2.05291	0.179013	0.368414	9.29895	8.59667	10.7962	11.5843	4.47919	6.21482	8.79081	11.5942	11.6392	11.4313	11.9838	9.60473	9.2814	8.64972

## Sheet: microglia_remyelination
ID	logFC_DHTFvsCTF	logCPM_DHTFvsCTF	F_DHTFvsCTF	PValue_DHTFvsCTF	FDR_DHTFvsCTF	ID.1	logFC_DHTFvsCT	logCPM_DHTFvsCT	F_DHTFvsCT	PValue_DHTFvsCT	FDR_DHTFvsCT	ID.2	logFC_DHTMvsCTM	logCPM_DHTMvsCTM	F_DHTMvsCTM	PValue_DHTMvsCTM	FDR_DHTMvsCTM	ID.3	logFC_DHTMvsCT	logCPM_DHTMvsCT	F_DHTMvsCT	PValue_DHTMvsCT	FDR_DHTMvsCT	ID.4	logFC_DHTFvsDHTM	logCPM_DHTFvsDHTM	F_DHTFvsDHTM	PValue_DHTFvsDHTM	FDR_DHTFvsDHTM	ID.5	logFC_CTFvsCTM	logCPM_CTFvsCTM	F_CTFvsCTM	PValue_CTFvsCTM	FDR_CTFvsCTM	CT1F	CT2F	CT3F	CT4F	DHT1F	DHT2F	DHT3F	CT1M	CT2M	CT3M	CT4M	DHT2M	DHT3M	DHT4M
Ank	0.330761	7.76397	9.08027	0.0100604	0.0286386	Ank	0.186613	7.76396	2.48971	0.13694	0.200765	Ank	-0.190328	7.76397	2.95937	0.109278	0.228558	Ank	-0.0592915	7.76396	0.244893	0.628379	0.804814	Ank	0.245907	7.76397	4.34901	0.0574826	0.168171	Ank	-0.275182	7.76397	7.25486	0.0185334	0.0924346	7.35352	7.49296	7.8426	7.62518	8.04669	7.95911	7.73873	7.95358	7.80414	7.79999	7.89658	7.53411	7.78013	7.69925
Ccl6	-2.16095	6.86731	5.34788	0.0405457	0.0786933	Ccl6	-2.01486	6.86735	5.86728	0.0312788	0.0592347	Ccl6	-0.912786	6.86731	1.05787	0.325227	0.484505	Ccl6	-1.07502	6.86735	1.89106	0.192998	0.456084	Ccl6	-0.9401	6.86731	1.00011	0.33823	0.493917	Ccl6	0.308061	6.86731	0.147325	0.708233	0.834129	7.75057	7.35582	6.33913	7.97365	1.13139	3.46264	6.73349	6.92164	7.46295	7.22337	6.99558	6.6516	6.12642	5.87349
Cst7	-2.16085	4.34106	6.36296	0.0278604	0.0589726	Cst7	-3.14112	4.34126	10.7627	0.0061799	0.0165978	Cst7	-2.26901	4.34106	7.46073	0.0191171	0.0693555	Cst7	-1.69034	4.34126	3.86608	0.0716551	0.320186	Cst7	-1.45267	4.34106	2.7071	0.127424	0.260033	Cst7	-1.56083	4.34106	4.6317	0.05382	0.175577	3.73005	3.01258	4.18997	4.49262	-2.09958	0.274519	3.20439	5.53604	5.1813	4.8992	6.13263	3.82979	2.82661	2.85802
Fam20c	-0.655183	5.82744	15.5842	0.00172248	0.00968259	Fam20c	-0.812422	5.82748	23.5135	0.00025853	0.0020677	Fam20c	-0.667086	5.82744	16.194	0.00149335	0.0160305	Fam20c	-0.525336	5.82748	10.1787	0.00655212	0.289361	Fam20c	-0.287105	5.82744	2.68476	0.125686	0.257643	Fam20c	-0.299007	5.82744	3.9115	0.0699335	0.205615	5.81645	5.49242	5.91986	6.32067	5.3046	4.95892	5.47979	6.13509	6.29074	6.29461	6.13728	5.48314	5.69767	5.45742
Fn1	-1.87496	10.1366	9.80455	0.00927737	0.0270681	Fn1	-1.82272	10.1366	11.8434	0.00455643	0.0132105	Fn1	-0.712684	10.1366	1.54606	0.238912	0.390885	Fn1	-0.766868	10.1366	2.3979	0.146196	0.405928	Fn1	-1.05587	10.1366	3.00059	0.110424	0.238419	Fn1	0.106406	10.1366	0.0415517	0.842104	0.914126	10.5368	10.1673	10.0066	11.2852	6.88768	7.82429	9.83711	10.1842	10.7414	10.6581	10.2649	10.0996	9.75442	9.36121
Psat1	0.413351	7.34294	11.8841	0.0043792	0.0164854	Psat1	0.366882	7.34293	12.0574	0.00374033	0.0114738	Psat1	0.1547	7.34294	1.65456	0.22096	0.370403	Psat1	0.199717	7.34293	3.51334	0.0819198	0.333892	Psat1	0.167167	7.34294	1.68356	0.21719	0.368916	Psat1	-0.0914844	7.34294	0.671315	0.427482	0.625184	7.1107	7.28083	7.36369	6.86338	7.47653	7.76135	7.48427	7.3875	7.26539	7.18028	7.19133	7.2433	7.38853	7.58693
Spp1	-1.54999	8.25341	14.7073	0.00260554	0.0120488	Spp1	-1.26073	8.25342	10.0319	0.00766407	0.019563	Spp1	-0.184502	8.25341	0.226987	0.642781	0.764045	Spp1	-0.546633	8.25342	2.05995	0.175528	0.437197	Spp1	-0.714121	8.25341	2.96194	0.112277	0.240788	Spp1	0.651368	8.25341	3.29811	0.0957636	0.24946	9.16167	8.92159	7.92718	9.09266	6.68663	6.54323	8.11371	8.08542	8.15727	8.63134	7.79681	7.86515	8.07453	8.09499
