# Supplementary material for: Androgens show sex-dependent differences in myelination in immune and non-immune murine models of CNS demyelination
Source: Nat Commun. 2023 Mar 22;14:1592. doi: 10.1038/s41467-023-36846-w (PMC10033728; doi:10.1038/s41467-023-36846-w)
Supplement: Supplementary file 11 — Supplementary Dataset 8 [file 41467_2023_36846_MOESM11_ESM.xlsx]

## Sheet: Index
sheet name content
astroglia_A2
astroglia_A1
astroglia_activation
astroglia_homeostatic1
astroglia_homeostatic2
Statistics used	The workflow uses edgeR’s quasi-likelihood (QL) pipeline (edgeR-quasi) for differential expression. This statistical methodology uses negative binomial generalized linear models but with F-tests instead of likelihood ratio tests. This method provides stricter error rate control than other negative binomial based pipelines, including the traditional edgeR pipelines or DESeq2 (Chen et al., 2016). T…

## Sheet: astroglia_A2
ID	logFC_DHTFvsCTF	logCPM_DHTFvsCTF	F_DHTFvsCTF	PValue_DHTFvsCTF	FDR_DHTFvsCTF	ID.1	logFC_DHTFvsCT	logCPM_DHTFvsCT	F_DHTFvsCT	PValue_DHTFvsCT	FDR_DHTFvsCT	ID.2	logFC_DHTMvsCTM	logCPM_DHTMvsCTM	F_DHTMvsCTM	PValue_DHTMvsCTM	FDR_DHTMvsCTM	ID.3	logFC_DHTMvsCT	logCPM_DHTMvsCT	F_DHTMvsCT	PValue_DHTMvsCT	FDR_DHTMvsCT	ID.4	logFC_DHTFvsDHTM	logCPM_DHTFvsDHTM	F_DHTFvsDHTM	PValue_DHTFvsDHTM	FDR_DHTFvsDHTM	ID.5	logFC_CTFvsCTM	logCPM_CTFvsCTM	F_CTFvsCTM	PValue_CTFvsCTM	FDR_CTFvsCTM	CT1F	CT2F	CT3F	CT4F	DHT1F	DHT2F	DHT3F	CT1M	CT2M	CT3M	CT4M	DHT2M	DHT3M	DHT4M
B3gnt5	-1.0273	2.00437	16.3442	0.00141793	0.00879453	B3gnt5	-0.532247	2.00467	1.79723	0.201911	0.277414	B3gnt5	0.691287	2.00437	7.56347	0.0166385	0.0631652	B3gnt5	-0.0663308	2.00467	0.0296543	0.865801	0.938955	B3gnt5	-0.466237	2.00437	3.01665	0.10623	0.234054	B3gnt5	1.25235	2.00437	28.4453	0.000139734	0.0089804	2.70109	2.8865	2.03615	2.67236	1.59137	0.974223	2.03467	1.44765	1.41251	1.11415	1.49264	1.70698	2.19198	2.20598
Cd109	-1.02365	4.72898	5.3364	0.040725	0.0789313	Cd109	-1.36197	4.72908	9.99472	0.00775015	0.0197424	Cd109	-0.696909	4.72898	2.57715	0.135996	0.266645	Cd109	-0.423008	4.72908	1.09033	0.315984	0.575748	Cd109	-0.939268	4.72898	4.06509	0.0681983	0.18302	Cd109	-0.612528	4.72898	2.37957	0.150475	0.328871	4.67954	4.58033	4.28628	5.08641	2.49864	3.42182	4.4453	5.0979	4.95825	5.84914	5.10437	5.24122	4.1224	4.14066
Cd14	-2.00137	5.54662	8.73549	0.0127445	0.0334277	Cd14	-1.64883	5.54668	6.68693	0.0230423	0.046393	Cd14	0.221162	5.54662	0.122865	0.732398	0.829036	Cd14	-0.245778	5.54668	0.178022	0.680176	0.835308	Cd14	-1.40335	5.54662	4.09803	0.0672432	0.181536	Cd14	0.819186	5.54662	1.93679	0.190821	0.382444	6.18061	6.88043	5.21032	5.98682	1.60489	3.67651	5.28111	5.28627	5.76844	5.12717	5.18744	5.23642	5.18334	6.13162
Clcf1	-1.18387	3.28934	13.9765	0.00267476	0.0122772	Clcf1	-1.26676	3.28958	19.9731	0.000550278	0.00314986	Clcf1	-0.498955	3.28934	2.65082	0.128592	0.25637	Clcf1	-0.420171	3.28958	2.46825	0.138845	0.397238	Clcf1	-0.847153	3.28934	6.5032	0.0249027	0.125712	Clcf1	-0.162234	3.28934	0.33556	0.572764	0.743059	3.4993	3.67047	3.07564	3.64567	1.69612	1.71318	3.08284	3.64481	3.70681	3.5958	3.66136	3.59139	2.89639	2.85802
Emp1	-1.20689	5.00751	9.912	0.00892336	0.0263893	Emp1	-0.933616	5.00757	6.25724	0.0269892	0.0525531	Emp1	0.382615	5.00751	1.07642	0.321057	0.480263	Emp1	0.0456532	5.00757	0.0168601	0.898734	0.954266	Emp1	-0.979502	5.00751	5.96692	0.0320081	0.134465	Emp1	0.61	5.00751	3.14449	0.102934	0.261973	5.61179	5.82503	4.83091	5.23756	3.45742	3.60868	5.03571	4.70007	4.87445	5.17185	4.41016	5.34625	4.81532	5.36596
Ptgs2	-1.39345	4.92232	5.2771	0.0416662	0.0803219	Ptgs2	-0.860899	4.92238	1.78567	0.205045	0.28098	Ptgs2	1.16441	4.92232	4.01218	0.0697673	0.168472	Ptgs2	0.31186	4.92238	0.269277	0.612794	0.795176	Ptgs2	-1.17295	4.92232	3.43863	0.0899699	0.211876	Ptgs2	1.38492	4.92232	6.32875	0.0282022	0.119196	5.77915	6.1992	4.66261	4.89621	1.84024	4.328	4.85259	4.44205	4.61236	3.74241	3.43832	4.99934	5.09572	5.6997
Ptx3	-1.62607	5.67305	2.54703	0.138086	0.208578	Ptx3	-0.950783	5.67309	0.865224	0.369729	0.455729	Ptx3	1.59155	5.67305	2.67723	0.129333	0.257357	Ptx3	0.282045	5.67309	0.0879976	0.771563	0.887982	Ptx3	-1.23309	5.67305	1.36878	0.266121	0.420851	Ptx3	1.98453	5.67305	4.5217	0.0562991	0.18038	7.11547	7.01815	4.65153	5.70107	-0.601998	3.82906	6.11534	4.20845	4.92006	4.59782	3.85771	6.36614	5.10914	6.32814
S100a10	-0.84735	5.99861	13.1919	0.00338395	0.0140918	S100a10	-0.747469	5.99864	12.7787	0.00318394	0.0101933	S100a10	0.0623254	5.99861	0.0746557	0.789274	0.86846	S100a10	-0.0449045	5.99864	0.0500822	0.826252	0.91859	S100a10	-0.702625	5.99861	8.18092	0.0142208	0.112644	S100a10	0.207051	5.99861	0.958964	0.346588	0.553288	6.37269	6.28082	5.98238	6.29269	4.82072	5.05913	6.0116	5.90019	6.11256	6.11985	5.98638	6.32041	5.85889	6.06825
Slc10a6	-0.792827	1.15296	0.701933	0.419324	0.509491	Slc10a6	-0.587595	1.15318	0.509327	0.488362	0.570866	Slc10a6	1.33433	1.15296	2.22794	0.162637	0.301736	Slc10a6	1.0977	1.15318	2.25145	0.157977	0.418371	Slc10a6	-1.687	1.15296	2.90698	0.11522	0.244538	Slc10a6	0.440157	1.15296	0.264004	0.617179	0.773414	1.33045	2.25034	-0.633422	-0.297451	-2.28659	-0.104753	1.46619	0.546325	0.835824	0.855212	0.540778	1.94903	-0.509845	2.90109
Sphk1	-1.04696	2.71126	6.0396	0.0299617	0.0624236	Sphk1	-0.80455	2.71148	4.10446	0.0632176	0.105624	Sphk1	0.238786	2.71126	0.334232	0.573743	0.710184	Sphk1	-0.0517763	2.71148	0.0187815	0.893038	0.952325	Sphk1	-0.75331	2.71126	2.82494	0.118331	0.248146	Sphk1	0.532435	2.71126	1.92955	0.189756	0.381315	3.53636	3.61853	1.9663	2.71046	1.57772	1.45814	2.77803	2.39565	2.62538	2.6926	2.56582	2.91334	2.10891	3.20101
Tgm1	-2.06433	6.50772	3.49294	0.0877729	0.144086	Tgm1	-1.91881	6.50776	3.80769	0.0735674	0.1199	Tgm1	-0.359608	6.50772	0.120449	0.73493	0.830775	Tgm1	-0.521117	6.50776	0.336625	0.571996	0.76801	Tgm1	-1.39797	6.50772	1.54126	0.239599	0.391898	Tgm1	0.306747	6.50772	0.103756	0.753253	0.863645	7.4454	7.1455	5.61114	7.25714	-1.93404	3.23307	6.38331	6.62329	6.9462	6.63778	6.60172	7.10014	5.43321	6.00691
Tm4sf1	-0.918827	5.30478	8.31591	0.0142004	0.0360157	Tm4sf1	-0.743874	5.30482	6.47601	0.0244927	0.0486794	Tm4sf1	0.0751488	5.30478	0.0584042	0.813268	0.884837	Tm4sf1	-0.123797	5.30482	0.193215	0.667501	0.828449	Tm4sf1	-0.620186	5.30478	3.43202	0.08962	0.21143	Tm4sf1	0.37379	5.30478	1.68092	0.220074	0.41762	5.786	6.14254	5.03518	5.34076	4.06551	4.47492	5.32756	5.1881	5.57259	5.20004	5.04197	5.16627	5.13299	5.65726

## Sheet: astroglia_A1
ID	logFC_DHTFvsCTF	logCPM_DHTFvsCTF	F_DHTFvsCTF	PValue_DHTFvsCTF	FDR_DHTFvsCTF	ID.1	logFC_DHTFvsCT	logCPM_DHTFvsCT	F_DHTFvsCT	PValue_DHTFvsCT	FDR_DHTFvsCT	ID.2	logFC_DHTMvsCTM	logCPM_DHTMvsCTM	F_DHTMvsCTM	PValue_DHTMvsCTM	FDR_DHTMvsCTM	ID.3	logFC_DHTMvsCT	logCPM_DHTMvsCT	F_DHTMvsCT	PValue_DHTMvsCT	FDR_DHTMvsCT	ID.4	logFC_DHTFvsDHTM	logCPM_DHTFvsDHTM	F_DHTFvsDHTM	PValue_DHTFvsDHTM	FDR_DHTFvsDHTM	ID.5	logFC_CTFvsCTM	logCPM_CTFvsCTM	F_CTFvsCTM	PValue_CTFvsCTM	FDR_CTFvsCTM	CT1F	CT2F	CT3F	CT4F	DHT1F	DHT2F	DHT3F	CT1M	CT2M	CT3M	CT4M	DHT2M	DHT3M	DHT4M
Amigo2	0.0423953	3.67855	0.0764107	0.786604	0.835154	Amigo2	0.0868129	3.67854	0.416089	0.529336	0.608249	Amigo2	-0.00453356	3.67855	0.000866331	0.97697	0.986717	Amigo2	-0.0502573	3.67854	0.136799	0.717026	0.856549	Amigo2	0.137021	3.67855	0.696302	0.419224	0.570777	Amigo2	0.0900924	3.67855	0.399455	0.538419	0.717371	4.06195	3.78259	3.46986	3.45238	3.59586	3.70772	3.9442	3.79421	3.30835	3.6451	3.70497	3.60262	3.64329	3.61357
Fbln5	-0.34045	4.05778	1.35678	0.266516	0.354965	Fbln5	-0.186735	4.05779	0.505507	0.489228	0.571679	Fbln5	0.105043	4.05778	0.130481	0.724154	0.823274	Fbln5	-0.0669397	4.05779	0.0657336	0.80153	0.905497	Fbln5	-0.119786	4.05778	0.148345	0.706797	0.803596	Fbln5	0.325707	4.05778	1.4603	0.249937	0.451856	4.03631	4.95108	3.67353	4.06282	4.12301	3.80039	3.82606	3.88902	3.58321	4.12577	4.09477	3.58763	3.83318	4.53565
Fkbp5	-0.579697	6.36017	2.13364	0.171355	0.248515	Fkbp5	-1.01728	6.3602	6.0909	0.028728	0.0552879	Fkbp5	-0.54013	6.36017	1.87012	0.198061	0.344749	Fkbp5	-0.204856	6.3602	0.272517	0.610687	0.793798	Fkbp5	-0.812494	6.36017	3.71876	0.0793157	0.198622	Fkbp5	-0.772927	6.36017	4.51323	0.0564956	0.180839	6.52947	6.01707	5.68819	6.17841	4.66971	5.29215	6.25847	7.29351	6.45841	6.7037	7.03492	6.88712	5.53317	6.3758
Ggta1	-1.43203	5.53989	11.5573	0.00572373	0.0195748	Ggta1	-1.39923	5.53995	14.3253	0.00238661	0.0083589	Ggta1	-0.282449	5.53989	0.486787	0.499477	0.648284	Ggta1	-0.315814	5.53995	0.837858	0.377165	0.627445	Ggta1	-1.08362	5.53989	6.12252	0.0303733	0.13252	Ggta1	0.0659688	5.53989	0.0313749	0.862544	0.923944	5.83722	5.933	5.43918	6.11093	2.91689	4.07388	5.31974	5.64685	5.79485	5.78629	5.89832	5.78857	5.20725	5.45123
Iigp1	-1.75604	8.41073	3.66763	0.0811396	0.135352	Iigp1	-1.6786	8.41074	4.31995	0.0586631	0.0991048	Iigp1	0.157773	8.41073	0.0332548	0.858534	0.915656	Iigp1	0.0760181	8.41074	0.0109514	0.918299	0.963827	Iigp1	-1.75469	8.41073	3.37472	0.0926425	0.215426	Iigp1	0.159124	8.41073	0.0392562	0.846464	0.915942	8.85632	8.41519	8.57448	8.89417	3.04638	5.20625	8.3403	8.15713	8.74628	8.19962	8.90518	9.53172	7.65555	8.24506
Psmb8	-1.79821	6.6042	5.60274	0.0368005	0.0730023	Psmb8	-1.93094	6.60424	8.00693	0.0145504	0.0321817	Psmb8	-0.446934	6.6042	0.383686	0.547931	0.689631	Psmb8	-0.325218	6.60424	0.27897	0.606538	0.791609	Psmb8	-1.60597	6.6042	4.16414	0.0653751	0.179186	Psmb8	-0.25469	6.6042	0.147937	0.70766	0.833781	7.09836	6.65686	6.30711	6.99152	2.13861	3.71695	6.29541	6.81118	7.1543	6.86765	7.30907	7.32606	5.65164	6.33936
Serping1	-1.51224	7.21487	12.6811	0.00428987	0.0162741	Serping1	-1.81606	7.2149	19.0964	0.000811594	0.00402138	Serping1	-0.809169	7.21487	3.83901	0.0752204	0.176983	Serping1	-0.5583	7.2149	2.11947	0.169854	0.431603	Serping1	-1.25786	7.21487	8.13059	0.0153881	0.113392	Serping1	-0.554787	7.21487	2.17587	0.167518	0.353066	7.04829	6.95262	7.1019	7.81593	4.81782	5.16636	6.62654	7.8114	7.64817	7.90939	7.92702	7.59041	6.58405	6.65096
Srgn	-1.88944	6.78512	7.4243	0.0193491	0.0449587	Srgn	-1.39772	6.78515	4.03684	0.0663965	0.110022	Srgn	0.808832	6.78512	1.55739	0.237303	0.389283	Srgn	0.057516	6.78515	0.00815204	0.929475	0.968921	Srgn	-1.45539	6.78512	4.16998	0.0652131	0.179006	Srgn	1.24288	6.78512	4.11368	0.0667952	0.200086	7.80473	8.09788	6.21976	7.08766	3.32891	4.6761	6.75479	6.16741	6.41238	6.23703	6.06311	7.35622	6.29679	7.23532

## Sheet: astroglia_activation
ID	logFC_DHTFvsCTF	logCPM_DHTFvsCTF	F_DHTFvsCTF	PValue_DHTFvsCTF	FDR_DHTFvsCTF	ID.1	logFC_DHTFvsCT	logCPM_DHTFvsCT	F_DHTFvsCT	PValue_DHTFvsCT	FDR_DHTFvsCT	ID.2	logFC_DHTMvsCTM	logCPM_DHTMvsCTM	F_DHTMvsCTM	PValue_DHTMvsCTM	FDR_DHTMvsCTM	ID.3	logFC_DHTMvsCT	logCPM_DHTMvsCT	F_DHTMvsCT	PValue_DHTMvsCT	FDR_DHTMvsCT	ID.4	logFC_DHTFvsDHTM	logCPM_DHTFvsDHTM	F_DHTFvsDHTM	PValue_DHTFvsDHTM	FDR_DHTFvsDHTM	ID.5	logFC_CTFvsCTM	logCPM_CTFvsCTM	F_CTFvsCTM	PValue_CTFvsCTM	FDR_CTFvsCTM	CT1F	CT2F	CT3F	CT4F	DHT1F	DHT2F	DHT3F	CT1M	CT2M	CT3M	CT4M	DHT2M	DHT3M	DHT4M
Actn1	-0.731068	6.28437	16.653	0.00137315	0.00863544	Actn1	-0.635474	6.28439	14.9045	0.0017363	0.00673198	Actn1	-0.035426	6.28437	0.0404358	0.84383	0.905409	Actn1	-0.137757	6.28439	0.742134	0.403518	0.647652	Actn1	-0.497749	6.28437	6.94485	0.020979	0.119269	Actn1	0.197893	6.28437	1.47384	0.246935	0.448731	6.5032	6.66739	6.23655	6.65354	5.36046	5.63914	6.24141	6.21046	6.58145	6.25912	6.22541	6.25787	6.23508	6.37907
Bgn	-1.14566	6.74679	16.8453	0.00152009	0.00910708	Bgn	-1.14922	6.74681	22.4221	0.000365357	0.00249695	Bgn	-0.402987	6.74679	2.18497	0.165621	0.305167	Bgn	-0.399405	6.74681	2.97013	0.107944	0.363934	Bgn	-0.749857	6.74679	6.62567	0.024685	0.125247	Bgn	-0.00718456	6.74679	0.000824437	0.977575	0.988883	6.61038	6.67876	6.85733	7.64302	5.49631	5.49093	6.4083	6.95149	6.95869	7.25242	6.88141	6.75626	6.62153	6.45277
C1ql1	0.599347	3.29542	8.12028	0.0137634	0.0352915	C1ql1	0.561868	3.29528	9.9439	0.00705232	0.0183595	C1ql1	0.343742	3.29542	2.64893	0.1278	0.255188	C1ql1	0.38021	3.29528	4.44955	0.0534179	0.301837	C1ql1	0.181691	3.29542	0.651556	0.434197	0.582777	C1ql1	-0.0739146	3.29542	0.139821	0.714536	0.838381	3.01293	3.12851	3.08115	2.91355	3.4796	3.88474	3.49386	3.46121	3.2256	2.88799	2.75753	2.98944	3.29434	3.91313
C4b	-0.991305	9.43168	5.69359	0.035225	0.0707592	C4b	-1.36509	9.43169	10.5655	0.00654449	0.0173402	C4b	-0.811085	9.43168	3.8592	0.0741282	0.175154	C4b	-0.514486	9.43169	1.66705	0.219799	0.485813	C4b	-0.850611	9.43168	3.80305	0.0759849	0.194159	C4b	-0.670392	9.43168	3.1694	0.101467	0.259861	9.21391	9.20293	9.48222	9.55301	6.68901	8.20928	9.23025	9.95122	9.97188	10.0134	10.2154	9.50604	8.99697	9.14079
Ccdc74a	0.539927	3.54743	29.3458	0.000121129	0.00573548	Ccdc74a	0.34836	3.54735	7.67929	0.0150209	0.0330472	Ccdc74a	-0.224036	3.54743	4.93984	0.0447694	0.123867	Ccdc74a	-0.0550415	3.54735	0.182328	0.675881	0.832766	Ccdc74a	0.403429	3.54743	14.1805	0.00238881	0.111459	Ccdc74a	-0.360535	3.54743	14.9372	0.0019806	0.0271726	3.32673	3.45472	3.28617	3.04459	3.73145	3.99258	3.72811	3.66343	3.71039	3.53673	3.66136	3.42428	3.42457	3.41564
Ifitm3	-1.39471	7.10716	8.34907	0.0143641	0.0362965	Ifitm3	-1.28855	7.10718	9.18107	0.00994854	0.02402	Ifitm3	0.0461805	7.10716	0.00995557	0.92227	0.954441	Ifitm3	-0.0682999	7.10718	0.0298925	0.865476	0.938765	Ifitm3	-1.22035	7.10716	5.88137	0.0331716	0.135827	Ifitm3	0.220543	7.10716	0.264329	0.617073	0.77339	7.70655	7.52102	6.88835	7.46197	4.2934	5.61793	6.99484	7.13778	7.3092	7.19437	7.17041	7.45114	6.68877	7.48118
Igfbp7	-1.23525	6.65909	17.7435	0.00127828	0.00832075	Igfbp7	-1.22391	6.65911	23.0009	0.000333266	0.00238411	Igfbp7	-0.288597	6.65909	1.02812	0.33115	0.49087	Igfbp7	-0.299966	6.65911	1.54797	0.235037	0.500488	Igfbp7	-0.924005	6.65909	9.12607	0.0109422	0.111459	Igfbp7	0.0226426	6.65909	0.00747187	0.932581	0.96421	6.8998	6.98704	6.53681	7.20472	4.79883	5.50343	6.35734	6.98296	6.86651	7.0704	6.66474	6.57387	6.4428	6.8063
Ntrk2	0.630649	8.42048	35.1386	5.17782e-05	0.00573548	Ntrk2	0.599858	8.42048	42.2333	1.41251e-05	0.00118427	Ntrk2	0.1121	8.42048	1.09921	0.313697	0.472342	Ntrk2	0.142247	8.42048	2.27352	0.153857	0.413417	Ntrk2	0.457614	8.42048	15.9175	0.00156624	0.111459	Ntrk2	-0.0609352	8.42048	0.377487	0.549641	0.724611	8.20066	8.24306	8.39435	7.97012	8.95868	8.93753	8.59758	8.32046	8.25301	8.24106	8.26771	8.23265	8.48305	8.42155
S100a10	-0.84735	5.99861	13.1919	0.00338395	0.0140918	S100a10	-0.747469	5.99864	12.7787	0.00318394	0.0101933	S100a10	0.0623254	5.99861	0.0746557	0.789274	0.86846	S100a10	-0.0449045	5.99864	0.0500822	0.826252	0.91859	S100a10	-0.702625	5.99861	8.18092	0.0142208	0.112644	S100a10	0.207051	5.99861	0.958964	0.346588	0.553288	6.37269	6.28082	5.98238	6.29269	4.82072	5.05913	6.0116	5.90019	6.11256	6.11985	5.98638	6.32041	5.85889	6.06825
S100a11	-1.85492	5.92826	12.5992	0.00437874	0.0164854	S100a11	-1.82543	5.92832	15.5654	0.00176968	0.00682654	S100a11	-0.239008	5.92826	0.235469	0.636775	0.759447	S100a11	-0.268901	5.92832	0.412576	0.532158	0.742264	S100a11	-1.55675	5.92826	8.32078	0.014492	0.113218	S100a11	0.059168	5.92826	0.0170052	0.898541	0.94481	6.26152	6.19033	5.86813	6.62689	2.58302	3.85717	5.43909	6.09039	6.30385	6.22273	6.18619	6.47043	5.47424	5.75859
S100a4	-2.16408	1.63183	16.6487	0.0014087	0.00876426	S100a4	-2.58358	1.63265	22.6585	0.000333958	0.00238584	S100a4	-1.14229	1.63183	5.8135	0.032124	0.0989611	S100a4	-0.817117	1.63265	3.06332	0.102703	0.358041	S100a4	-1.76862	1.63183	10.1995	0.00738035	0.111459	S100a4	-0.746829	1.63183	3.07906	0.103793	0.263354	1.69331	1.3625	1.31391	2.15839	-1.78557	-1.32672	0.691288	2.15374	2.55535	2.16753	2.67951	1.53012	0.457786	1.60628
S1pr3	-1.15331	5.47553	7.97698	0.0161603	0.0393937	S1pr3	-1.01875	5.47558	7.90959	0.0150336	0.0330593	S1pr3	-0.00375082	5.47553	9.00685e-05	0.992593	0.995633	S1pr3	-0.151926	5.47558	0.195699	0.6657	0.826897	S1pr3	-0.866998	5.47553	4.12106	0.0665852	0.180837	S1pr3	0.28256	5.47553	0.596522	0.455768	0.649714	5.85281	6.16534	5.24515	5.83299	3.41967	4.24533	5.53006	5.29226	5.86809	5.40108	5.48405	5.69114	5.1808	5.64826
Serpina3n	-1.66371	10.1818	4.21519	0.0639757	0.112011	Serpina3n	-1.77191	10.1818	6.0223	0.0294835	0.0564815	Serpina3n	-0.641197	10.1818	0.673826	0.428709	0.583977	Serpina3n	-0.540531	10.1818	0.654216	0.43359	0.672073	Serpina3n	-1.2314	10.1818	2.17192	0.167872	0.310999	Serpina3n	-0.208889	10.1818	0.0858047	0.774892	0.874857	10.5649	10.7005	9.5757	10.6196	5.42475	7.55888	10.0692	10.3589	10.4556	11.0728	10.5537	10.6642	9.28014	9.68133
Timp2	0.261761	8.59267	4.5554	0.0526045	0.0963225	Timp2	0.0808043	8.59267	0.345127	0.566251	0.640876	Timp2	-0.308582	8.59267	6.21002	0.027127	0.0885312	Timp2	-0.14782	8.59267	1.12703	0.306401	0.56566	Timp2	0.228626	8.59267	3.01568	0.10628	0.23413	Timp2	-0.341716	8.59267	8.96978	0.0104212	0.0678356	8.14893	8.36289	8.6674	8.46881	8.83849	8.71801	8.47787	8.9017	8.62308	8.70506	8.81756	8.32451	8.59495	8.4394

## Sheet: astroglia_homeostatic1
ID	logFC_DHTFvsCTF	logCPM_DHTFvsCTF	F_DHTFvsCTF	PValue_DHTFvsCTF	FDR_DHTFvsCTF	ID.1	logFC_DHTFvsCT	logCPM_DHTFvsCT	F_DHTFvsCT	PValue_DHTFvsCT	FDR_DHTFvsCT	ID.2	logFC_DHTMvsCTM	logCPM_DHTMvsCTM	F_DHTMvsCTM	PValue_DHTMvsCTM	FDR_DHTMvsCTM	ID.3	logFC_DHTMvsCT	logCPM_DHTMvsCT	F_DHTMvsCT	PValue_DHTMvsCT	FDR_DHTMvsCT	ID.4	logFC_DHTFvsDHTM	logCPM_DHTFvsDHTM	F_DHTFvsDHTM	PValue_DHTFvsDHTM	FDR_DHTFvsDHTM	ID.5	logFC_CTFvsCTM	logCPM_CTFvsCTM	F_CTFvsCTM	PValue_CTFvsCTM	FDR_CTFvsCTM	CT1F	CT2F	CT3F	CT4F	DHT1F	DHT2F	DHT3F	CT1M	CT2M	CT3M	CT4M	DHT2M	DHT3M	DHT4M
0610040J01Rik	-0.795742	2.52175	12.3486	0.0038551	0.0151586	0610040J01Rik	-0.889077	2.522	18.4587	0.000740562	0.00379785	0610040J01Rik	-0.307518	2.52175	1.93888	0.187343	0.331622	0610040J01Rik	-0.219683	2.522	1.23351	0.285458	0.546162	0610040J01Rik	-0.669718	2.52175	7.83497	0.0151568	0.113392	0610040J01Rik	-0.181494	2.52175	0.797938	0.388082	0.592977	2.92251	2.50855	2.48223	2.55163	1.25657	1.77342	2.31214	2.71412	2.97448	2.57227	2.93286	2.79436	2.28005	2.38134
Abcb9	0.4511	5.01526	16.5849	0.00134147	0.00851119	Abcb9	0.386951	5.01523	14.793	0.00178439	0.00686268	Abcb9	0.0572385	5.01526	0.263963	0.616103	0.743714	Abcb9	0.118634	5.01523	1.34938	0.264831	0.528282	Abcb9	0.268331	5.01526	5.08496	0.0421779	0.14819	Abcb9	-0.125531	5.01526	1.47378	0.246522	0.44835	4.74959	4.82418	5.05355	4.68284	5.39394	5.30343	5.14603	5.02057	4.96126	5.0003	4.85134	4.7546	5.04495	5.21445
Akr1b10	-0.118608	4.98339	1.56891	0.232611	0.318728	Akr1b10	-0.251762	4.98341	5.49624	0.034346	0.0638698	Akr1b10	-0.314021	4.98339	10.9354	0.00573019	0.0330413	Akr1b10	-0.192172	4.98341	3.21955	0.0944049	0.348013	Akr1b10	-0.0595948	4.98339	0.347865	0.565519	0.69606	Akr1b10	-0.255008	4.98339	8.50366	0.01212	0.0736148	4.91504	4.69581	5.04933	5.07477	4.86352	4.74842	4.85414	5.19451	5.06431	5.19113	5.32192	4.97651	4.91343	4.74769
Aplp1	0.419154	9.64585	14.3803	0.00227224	0.0112193	Aplp1	0.339308	9.64585	10.8748	0.00529348	0.0147682	Aplp1	0.058728	9.64585	0.279893	0.605762	0.736446	Aplp1	0.134385	9.64585	1.67157	0.217001	0.482953	Aplp1	0.204923	9.64585	2.9743	0.108473	0.2365	Aplp1	-0.155503	9.64585	2.28374	0.154855	0.335565	9.37244	9.583	9.59458	9.25339	10.0014	9.92185	9.69029	9.65285	9.6185	9.70791	9.46348	9.54111	9.61779	9.84072
Arpp21	0.347816	5.1469	19.2513	0.000748532	0.00676189	Arpp21	0.398714	5.14687	28.5075	0.000104871	0.00139367	Arpp21	0.167074	5.1469	4.4017	0.0561877	0.144341	Arpp21	0.114323	5.14687	2.27126	0.154047	0.413417	Arpp21	0.284407	5.1469	11.1554	0.00537821	0.111459	Arpp21	0.103665	5.1469	1.96429	0.184669	0.375008	5.08307	5.11801	5.08272	5.03028	5.58339	5.42579	5.24969	4.9586	4.95372	5.10159	4.87857	5.1331	5.23323	5.0547
AW011738	-0.0597365	3.95397	0.13378	0.720476	0.779917	AW011738	0.11265	3.95395	0.446212	0.515014	0.595343	AW011738	0.314817	3.95397	3.71961	0.0760896	0.178425	AW011738	0.119152	3.95395	0.498307	0.491838	0.713256	AW011738	-0.00651949	3.95397	0.00139644	0.970763	0.983004	AW011738	0.368034	3.95397	5.86681	0.0309222	0.125484	4.47633	4.26032	3.76207	3.63382	4.09215	3.88747	4.05877	3.73207	3.78369	3.64136	3.67239	4.08856	3.93616	4.0369
Cadm1	0.467562	6.58058	22.857	0.000367306	0.00573548	Cadm1	0.586365	6.58056	31.5253	6.40467e-05	0.0012224	Cadm1	0.395999	6.58058	16.3325	0.00142177	0.0156854	Cadm1	0.266544	6.58056	6.31459	0.0248565	0.289361	Cadm1	0.319827	6.58058	9.24239	0.00955693	0.111459	Cadm1	0.248264	6.58058	7.3994	0.017616	0.0900643	6.43234	6.54704	6.66864	6.31388	7.05028	7.03479	6.79203	6.35434	6.10304	6.23641	6.28829	6.50474	6.77297	6.64238
Cbr3	-0.305889	1.6764	4.82983	0.0468603	0.0879447	Cbr3	-0.421697	1.67662	9.35294	0.00851854	0.0212747	Cbr3	-0.482875	1.6764	12.0247	0.00421225	0.0274833	Cbr3	-0.375818	1.67662	7.42478	0.01645	0.289361	Cbr3	-0.0459321	1.6764	0.0951819	0.762619	0.845145	Cbr3	-0.222919	1.6764	3.07147	0.10341	0.26254	1.83223	1.54845	1.55505	1.90602	1.46364	1.27022	1.514	1.96251	2.06655	1.93115	1.77776	1.41596	1.60183	1.36395
Ccnd1	-0.673168	6.4074	15.525	0.00176603	0.00979997	Ccnd1	-0.625419	6.40742	17.0394	0.00102713	0.00467598	Ccnd1	-0.132132	6.4074	0.614388	0.44751	0.601639	Ccnd1	-0.181478	6.40742	1.51073	0.239309	0.505077	Ccnd1	-0.443968	6.4074	6.06132	0.0289452	0.131194	Ccnd1	0.0970679	6.4074	0.388858	0.543936	0.721131	6.73249	6.74816	6.47737	6.4479	5.62627	5.73238	6.34141	6.49508	6.8266	6.21522	6.44066	6.33507	6.39703	6.40442
Cdo1	0.0650771	3.88085	0.252865	0.623545	0.698127	Cdo1	-0.224332	3.88087	1.58474	0.22869	0.307157	Cdo1	-0.513326	3.88085	15.4845	0.00173543	0.0173678	Cdo1	-0.272555	3.88087	2.3185	0.150133	0.40868	Cdo1	0.0482334	3.88085	0.121436	0.733108	0.824308	Cdo1	-0.53017	3.88085	19.5449	0.000704198	0.0164896	3.46555	3.53695	3.8455	3.88101	3.86945	3.70153	3.69738	4.20845	3.88867	4.36413	4.37458	3.71378	3.65798	3.75778
Chrdl1	0.722923	2.70959	5.69869	0.0332213	0.0676125	Chrdl1	0.914633	2.70925	11.4631	0.00447384	0.0130254	Chrdl1	0.412538	2.70959	1.77923	0.205607	0.352974	Chrdl1	0.191578	2.70925	0.462116	0.507794	0.724249	Chrdl1	0.723203	2.70959	4.88162	0.0461023	0.153461	Chrdl1	0.412818	2.70959	2.04813	0.17647	0.365026	2.11949	2.85479	2.8869	2.4562	3.75285	3.30013	2.77149	2.49046	1.82339	2.11466	2.30744	1.76142	3.05459	2.7342
Chst1	0.067106	5.8966	0.969238	0.342987	0.433943	Chst1	-0.0140478	5.89659	0.0357152	0.85282	0.887628	Chst1	-0.191656	5.8966	7.83184	0.015173	0.0600031	Chst1	-0.114842	5.89659	2.35812	0.146944	0.40636	Chst1	0.100799	5.8966	1.90908	0.190541	0.33732	Chst1	-0.157963	5.8966	6.24607	0.0267611	0.115374	5.90096	5.77423	5.9036	5.78559	6.04044	5.86911	5.80851	6.0668	5.94694	6.0105	5.97381	5.71634	5.88954	5.81517
Cth	-0.0231081	1.19365	0.00938529	0.924313	0.944503	Cth	-0.261133	1.19381	1.22007	0.28799	0.371423	Cth	-0.609206	1.19365	6.44151	0.024876	0.0830342	Cth	-0.405724	1.19381	2.85172	0.11344	0.369912	Cth	0.144731	1.19365	0.319637	0.581532	0.708649	Cth	-0.441368	1.19365	4.05075	0.0655239	0.197478	0.844509	0.594696	1.00111	1.6942	1.0147	1.27022	0.897613	1.32202	1.51446	1.38809	1.81804	1.00663	0.962506	0.813845
Dbx2	-0.0668678	4.49924	0.296197	0.595564	0.67328	Dbx2	-0.047138	4.49924	0.190823	0.668902	0.733596	Dbx2	-0.0701485	4.49924	0.32502	0.578407	0.714158	Dbx2	-0.0900983	4.49924	0.692282	0.419371	0.661514	Dbx2	0.0429304	4.49924	0.106939	0.748905	0.834988	Dbx2	0.0396497	4.49924	0.121516	0.733023	0.850393	4.78423	4.69939	4.36981	4.27345	4.55427	4.24533	4.6175	4.49499	4.57548	4.494	4.46615	4.35735	4.41817	4.5337
Dhcr7	0.382104	5.41134	6.59863	0.023473	0.0518748	Dhcr7	0.548601	5.4113	12.7547	0.00307291	0.00992975	Dhcr7	0.505737	5.41134	11.5105	0.0048615	0.0299015	Dhcr7	0.317553	5.4113	4.1722	0.060417	0.306266	Dhcr7	0.231046	5.41134	2.0917	0.171973	0.315621	Dhcr7	0.354679	5.41134	6.50015	0.0243411	0.108709	5.51713	5.71717	5.12874	5.0197	5.8285	5.6822	5.75148	4.98992	5.23081	5.05885	4.75951	5.60445	5.43428	5.52977
Efhd2	-0.662986	7.44988	20.3164	0.000601458	0.00631834	Efhd2	-0.771331	7.44989	29.3347	9.12896e-05	0.00132251	Efhd2	-0.337514	7.44988	5.3616	0.0377139	0.110186	Efhd2	-0.236735	7.44989	2.94224	0.108354	0.364101	Efhd2	-0.534613	7.44988	11.84	0.00443309	0.111459	Efhd2	-0.209141	7.44988	2.43205	0.14308	0.319664	7.63266	7.42034	7.39642	7.64376	6.5483	6.68915	7.25729	7.74455	7.7862	7.61537	7.79471	7.57434	7.2268	7.37635
Eps8	-0.294498	5.99313	4.29345	0.058887	0.105073	Eps8	-0.108368	5.99314	0.456519	0.510275	0.590817	Eps8	0.310011	5.99313	4.84277	0.0466085	0.127061	Eps8	0.0963182	5.99314	0.368504	0.55355	0.75681	Eps8	-0.204698	5.99313	1.83346	0.19898	0.347653	Eps8	0.399811	5.99313	9.29203	0.00940872	0.0633963	6.49642	6.19224	5.80617	6.14333	5.6271	5.89713	6.09583	5.70372	5.92782	5.78036	5.69883	6.21157	6.01248	6.03894
Etv4	0.239893	3.42649	1.6124	0.226597	0.312127	Etv4	0.373066	3.42641	4.52741	0.0516285	0.0892126	Etv4	0.313897	3.42649	2.72666	0.122821	0.248089	Etv4	0.167298	3.42641	0.886571	0.362391	0.61715	Etv4	0.205766	3.42649	1.03187	0.328406	0.484274	Etv4	0.27977	3.42649	2.49714	0.138267	0.313063	3.74067	3.78259	2.97845	3.04459	3.86945	3.51298	3.61574	3.1004	3.19522	3.28726	3.03323	3.59514	3.28017	3.51404
Gabbr2	0.688491	6.78354	28.1869	0.000145671	0.00573548	Gabbr2	0.768193	6.78352	43.3723	1.22428e-05	0.00118427	Gabbr2	0.481821	6.78354	13.7458	0.00266729	0.0216271	Gabbr2	0.397465	6.78352	11.2242	0.00476807	0.289361	Gabbr2	0.370737	6.78354	7.04583	0.0199611	0.117557	Gabbr2	0.164067	6.78354	1.83481	0.198825	0.392133	6.47644	6.71011	6.7831	6.29018	7.37145	7.45096	6.92139	6.41987	6.40963	6.53891	6.27569	6.87019	6.92223	6.89381
Gpc5	0.773243	4.65104	22.4154	0.000399093	0.00584082	Gpc5	0.887496	4.65095	35.7799	3.37528e-05	0.00118427	Gpc5	0.396564	4.65104	5.80063	0.0317243	0.0982552	Gpc5	0.27254	4.65095	3.173	0.0965876	0.35098	Gpc5	0.614972	4.65104	12.1791	0.00403735	0.111459	Gpc5	0.238293	4.65104	2.40896	0.144838	0.321733	4.81472	4.70117	4.21529	3.99344	5.35347	5.29009	5.06676	4.19572	4.35732	4.30164	4.05881	4.56674	4.60596	4.70839
Grm3	1.02146	4.09398	14.8619	0.00220075	0.0110355	Grm3	1.11092	4.0938	25.4935	0.000190886	0.00180245	Grm3	0.458183	4.09398	2.93133	0.112014	0.232448	Grm3	0.362874	4.0938	2.528	0.134689	0.39352	Grm3	0.748118	4.09398	6.84629	0.0221836	0.121566	Grm3	0.184838	4.09398	0.546447	0.47368	0.663358	3.38658	3.80931	4.29105	3.51399	5.04306	4.94458	4.35848	3.53586	3.68875	3.97672	3.10553	3.6859	4.45647	3.94875
Grm5	0.634258	6.38696	21.506	0.000475165	0.00600439	Grm5	0.928497	6.38693	21.2445	0.00044785	0.00279598	Grm5	0.889164	6.38696	42.0586	2.13382e-05	0.00389338	Grm5	0.519192	6.38693	6.40895	0.0245244	0.289361	Grm5	0.409314	6.38696	7.71858	0.0157722	0.113455	Grm5	0.66422	6.38696	26.7382	0.000184884	0.0100546	6.33229	6.39658	6.44296	6.07122	7.09946	7.04062	6.67992	5.75584	5.53163	5.87956	5.4014	6.44518	6.74315	6.41613
Hbegf	-0.945373	4.82515	10.819	0.00654712	0.0213462	Hbegf	-0.746646	4.8252	7.41067	0.0172442	0.0367994	Hbegf	0.138966	4.82515	0.246255	0.628775	0.753079	Hbegf	-0.0913691	4.8252	0.120138	0.734349	0.866132	Hbegf	-0.655379	4.82515	4.70963	0.0509927	0.159351	Hbegf	0.42896	4.82515	2.72403	0.125008	0.294418	5.41913	5.70921	4.50322	4.73921	4.06795	3.91715	4.61567	4.5238	4.99692	4.72143	4.70506	4.84403	4.53215	5.2022
Hsd11b1	0.5724	4.20157	5.58111	0.0352487	0.0707669	Hsd11b1	0.849778	4.20145	11.1768	0.00510777	0.0144065	Hsd11b1	0.742181	4.20157	9.20706	0.0100322	0.0466033	Hsd11b1	0.398637	4.20145	2.34828	0.148733	0.407415	Hsd11b1	0.451176	4.20157	2.99215	0.108429	0.236435	Hsd11b1	0.620956	4.20157	7.34084	0.0184923	0.0922571	4.56666	4.50877	3.72378	3.60983	5.06034	4.68397	4.39299	3.4311	3.58712	3.81711	3.31238	4.14852	4.14604	4.53565
Kcnip3	0.258142	5.79116	2.70702	0.124179	0.19145	Kcnip3	0.395327	5.79114	6.81231	0.0205862	0.0423201	Kcnip3	0.413683	5.79116	6.94859	0.0207421	0.0731227	Kcnip3	0.262101	5.79114	2.9519	0.107827	0.363934	Kcnip3	0.13323	5.79116	0.626815	0.442923	0.59108	Kcnip3	0.288771	5.79116	3.89876	0.0702523	0.206117	5.95669	6.10933	5.65342	5.24407	6.07302	6.09424	5.93318	5.48671	5.60953	5.45205	5.39919	5.78939	5.81861	6.08035
Olig2	0.294265	5.47889	4.51445	0.0535317	0.0976242	Olig2	0.312299	5.47888	6.89671	0.0199499	0.0413172	Olig2	0.225252	5.47889	2.63571	0.128672	0.2565	Olig2	0.206989	5.47888	2.99308	0.105619	0.361579	Olig2	0.105322	5.47889	0.50283	0.490885	0.633997	Olig2	0.0363093	5.47889	0.0792153	0.782831	0.880039	5.34681	5.30682	5.53879	5.31255	5.65499	5.81209	5.53972	5.44535	5.55375	5.41754	4.86261	5.38252	5.6626	5.64284
Phactr3	0.460601	5.83501	16.4726	0.00137654	0.00864397	Phactr3	0.426431	5.83499	18.5235	0.000729847	0.0037637	Phactr3	0.265157	5.83501	5.43405	0.036639	0.107914	Phactr3	0.29852	5.83499	8.95483	0.00970533	0.289361	Phactr3	0.12792	5.83501	1.10177	0.313157	0.469118	Phactr3	-0.0675235	5.83501	0.406999	0.534665	0.714155	5.60696	5.4195	5.89892	5.5663	6.1717	6.21102	5.87563	5.86604	5.57259	5.73467	5.61271	6.01342	5.88331	5.99773
Ptprz1	0.36756	7.49657	9.99083	0.00758211	0.0236364	Ptprz1	0.493507	7.49656	17.0931	0.00101421	0.00463265	Ptprz1	0.330223	7.49657	8.04679	0.0141074	0.0575528	Ptprz1	0.19223	7.49656	2.51822	0.134885	0.393807	Ptprz1	0.301281	7.49657	5.80885	0.0316233	0.13396	Ptprz1	0.263943	7.49657	5.9355	0.0301149	0.123468	7.49409	7.4029	7.6247	7.30555	7.88971	7.91767	7.66697	7.09144	7.2155	7.37634	7.08839	7.51715	7.75345	7.27328
Rnf215	-0.341101	4.71526	14.8582	0.00201917	0.0104903	Rnf215	-0.533315	4.7153	18.2445	0.000777267	0.00391398	Rnf215	-0.447299	4.71526	25.5899	0.000224804	0.00711157	Rnf215	-0.277761	4.7153	5.09798	0.0404686	0.289505	Rnf215	-0.255572	4.71526	7.37965	0.0177382	0.11623	Rnf215	-0.36177	4.71526	19.8415	0.000662471	0.0160103	4.65729	4.52901	4.79778	4.72811	4.27026	4.3159	4.43292	5.0979	5.10028	4.83854	5.11519	4.49425	4.58882	4.69796
S100b	0.420056	8.81065	7.49476	0.0170399	0.0409286	S100b	0.360124	8.81064	7.22981	0.017652	0.0374592	S100b	0.0107847	8.81065	0.00489001	0.945324	0.967983	S100b	0.0683242	8.81064	0.252756	0.622966	0.801772	S100b	0.291801	8.81065	3.12703	0.100644	0.226159	S100b	-0.11747	8.81065	0.67632	0.425807	0.623499	8.74025	8.74579	8.75512	8.31997	9.1366	9.18285	8.87675	8.85842	8.78281	8.57546	8.84218	8.38536	8.78243	9.0871
Slc13a5	0.888299	1.96442	18.5196	0.000873854	0.00716797	Slc13a5	1.04779	1.96387	30.2004	7.91848e-05	0.00127134	Slc13a5	0.544942	1.96442	6.63656	0.0231484	0.0789494	Slc13a5	0.365798	1.96387	3.38535	0.0870985	0.339342	Slc13a5	0.68212	1.96442	9.43657	0.00899215	0.111459	Slc13a5	0.338763	1.96442	2.91367	0.111787	0.274786	1.93447	2.0066	1.60187	1.3906	2.86727	2.73602	2.2094	1.65537	1.64007	1.02527	1.27838	1.9723	2.07648	1.8137
Slc7a10	0.683958	6.02003	7.89845	0.0157835	0.0387124	Slc7a10	0.689133	6.02	11.9594	0.00402225	0.0121095	Slc7a10	0.339024	6.02003	1.9273	0.190373	0.33521	Slc7a10	0.333839	6.02	2.71232	0.122609	0.378335	Slc7a10	0.355301	6.02003	1.83938	0.20008	0.348884	Slc7a10	0.0103671	6.02003	0.00207899	0.964385	0.981386	5.94219	6.0712	5.93365	4.88792	6.47198	6.63984	6.24495	5.71982	6.01447	5.66007	5.64386	5.79185	5.98144	6.46102
Slco1c1	0.186232	5.29603	1.42784	0.253647	0.341777	Slco1c1	0.104729	5.29602	0.559514	0.46685	0.550264	Slco1c1	-0.369952	5.29603	5.50492	0.0356305	0.10584	Slco1c1	-0.292836	5.29602	4.17426	0.0603614	0.306225	Slco1c1	0.39758	5.29603	5.63608	0.0338353	0.137273	Slco1c1	-0.158604	5.29603	1.19893	0.29358	0.498289	5.35835	4.90537	5.38332	5.29761	5.67835	5.27662	5.313	5.37592	5.40019	5.41426	5.43632	4.63029	5.352	5.04102
St6galnac5	0.376296	3.23525	9.95035	0.0076759	0.0237984	St6galnac5	0.567929	3.23511	15.3796	0.00153795	0.00617451	St6galnac5	0.609576	3.23525	25.7231	0.000219696	0.00707219	St6galnac5	0.388703	3.23511	7.04073	0.0189162	0.289361	St6galnac5	0.179276	3.23525	1.96701	0.184386	0.330308	St6galnac5	0.412556	3.23525	13.4395	0.00288629	0.0327734	3.18873	3.40303	3.26693	2.89381	3.54417	3.75928	3.39519	2.7494	2.84349	2.88167	2.67951	3.34628	3.44164	3.39857
Timp4	-0.191186	5.96103	1.71819	0.212797	0.296691	Timp4	-0.598757	5.96105	6.45693	0.0242193	0.0482875	Timp4	-0.837747	5.96103	32.0439	8.03932e-05	0.00523669	Timp4	-0.520377	5.96105	4.91934	0.0444962	0.294093	Timp4	-0.078388	5.96103	0.254318	0.622559	0.740694	Timp4	-0.724949	5.96103	28.85	0.000130991	0.00893041	5.85607	5.62053	5.58127	5.97513	5.58168	5.48193	5.66059	6.59545	6.06505	6.75254	6.46781	5.83928	5.53616	5.56941
Tspan7	0.425583	8.36402	22.3028	0.000407707	0.00589604	Tspan7	0.413935	8.36401	27.6346	0.000121776	0.00145926	Tspan7	0.143667	8.36402	2.52512	0.13626	0.266973	Tspan7	0.15522	8.36401	3.78822	0.0719913	0.320728	Tspan7	0.258717	8.36402	7.12874	0.0193799	0.116822	Tspan7	-0.023199	8.36402	0.076463	0.786533	0.882419	8.16594	8.29509	8.33584	8.07076	8.76363	8.69998	8.45726	8.29814	8.21029	8.28614	8.17754	8.25075	8.40141	8.49968
Vldlr	0.455543	6.09795	13.0697	0.00317902	0.0135596	Vldlr	0.589612	6.09793	21.2303	0.00040768	0.00264606	Vldlr	0.365607	6.09795	8.37174	0.0126582	0.0539211	Vldlr	0.217819	6.09793	2.79244	0.116929	0.374192	Vldlr	0.371801	6.09795	7.51921	0.0168957	0.115282	Vldlr	0.281865	6.09795	5.73731	0.0325147	0.129186	5.91275	6.13398	6.22911	5.84588	6.65205	6.50731	6.30167	5.7216	5.75895	5.90625	5.62884	6.06979	6.36997	5.88656

## Sheet: astroglia_homeostatic2
ID	logFC_DHTFvsCTF	logCPM_DHTFvsCTF	F_DHTFvsCTF	PValue_DHTFvsCTF	FDR_DHTFvsCTF	ID.1	logFC_DHTFvsCT	logCPM_DHTFvsCT	F_DHTFvsCT	PValue_DHTFvsCT	FDR_DHTFvsCT	ID.2	logFC_DHTMvsCTM	logCPM_DHTMvsCTM	F_DHTMvsCTM	PValue_DHTMvsCTM	FDR_DHTMvsCTM	ID.3	logFC_DHTMvsCT	logCPM_DHTMvsCT	F_DHTMvsCT	PValue_DHTMvsCT	FDR_DHTMvsCT	ID.4	logFC_DHTFvsDHTM	logCPM_DHTFvsDHTM	F_DHTFvsDHTM	PValue_DHTFvsDHTM	FDR_DHTFvsDHTM	ID.5	logFC_CTFvsCTM	logCPM_CTFvsCTM	F_CTFvsCTM	PValue_CTFvsCTM	FDR_CTFvsCTM	CT1F	CT2F	CT3F	CT4F	DHT1F	DHT2F	DHT3F	CT1M	CT2M	CT3M	CT4M	DHT2M	DHT3M	DHT4M
A2m	-0.96433	9.20517	5.78897	0.033982	0.0688085	A2m	-1.08024	9.20518	9.21789	0.00966875	0.0234824	A2m	-0.542566	9.20517	1.8803	0.196486	0.342721	A2m	-0.435275	9.20518	1.61816	0.225903	0.491069	A2m	-0.644973	9.20517	2.35881	0.151643	0.291041	A2m	-0.223209	9.20517	0.379738	0.549757	0.724611	9.25115	9.19914	9.31022	9.62397	6.70518	8.40287	9.14164	9.52792	9.64162	9.48781	9.65205	8.68795	9.05888	9.29852
Adamts1	-0.906444	6.0821	4.19911	0.0644125	0.112633	Adamts1	-0.520027	6.08212	1.32882	0.270379	0.352658	Adamts1	0.687644	6.0821	2.555	0.137529	0.268829	Adamts1	0.158444	6.08212	0.133128	0.721251	0.859256	Adamts1	-0.678524	6.0821	2.13081	0.171616	0.31524	Adamts1	0.915564	6.0821	5.13551	0.0440218	0.155126	6.6433	7.34273	5.50634	5.93386	4.85647	5.42579	6.24377	5.40055	6.05239	5.65452	5.19766	6.3836	5.87469	6.55599
Adamts9	-0.726675	4.60026	5.16199	0.0426886	0.0818531	Adamts9	-0.321674	4.60029	0.714016	0.413844	0.498732	Adamts9	0.789627	4.60026	6.33338	0.0274152	0.0892624	Adamts9	0.224911	4.60029	0.371203	0.553158	0.7565	Adamts9	-0.546667	4.60026	2.62142	0.1319	0.265718	Adamts9	0.969635	4.60026	10.8178	0.00662925	0.0520356	5.12421	5.68146	4.24263	4.59188	4.01577	4.14857	4.63021	4.34389	4.23821	3.74589	3.7577	4.59137	4.61915	5.20589
Adgrl1	0.452994	7.96015	23.0375	0.000355162	0.00573548	Adgrl1	0.411841	7.96014	23.7137	0.000248759	0.00202894	Adgrl1	0.082294	7.96015	0.753665	0.401191	0.558517	Adgrl1	0.122304	7.96014	2.03206	0.17595	0.437595	Adgrl1	0.289539	7.96015	8.13469	0.0136971	0.112094	Adgrl1	-0.0811611	7.96015	0.852609	0.372775	0.579262	7.77855	7.9296	7.87035	7.57728	8.35014	8.31921	8.05667	7.85031	7.94088	7.90997	7.79933	7.84658	7.94973	8.07027
Adora1	0.198331	7.73391	4.34853	0.0574947	0.103068	Adora1	0.198643	7.73391	5.67705	0.0319288	0.0602174	Adora1	0.165909	7.73391	3.03969	0.105033	0.22289	Adora1	0.165598	7.73391	3.93121	0.0673964	0.31433	Adora1	0.0330447	7.73391	0.105054	0.751046	0.836315	Adora1	0.000622889	7.73391	4.97208e-05	0.994482	0.997131	7.73073	7.81458	7.65854	7.37213	7.76732	7.93706	7.84536	7.68133	7.71906	7.5665	7.63945	7.80162	7.70721	7.93749
Agrn	0.00634761	7.80411	0.00632467	0.937834	0.954463	Agrn	-0.0814576	7.80411	0.936899	0.34952	0.435414	Agrn	-0.268886	7.80411	11.2303	0.00526411	0.031481	Agrn	-0.186123	7.80411	4.83439	0.0452288	0.294295	Agrn	0.104664	7.80411	1.50377	0.24202	0.394212	Agrn	-0.17057	7.80411	5.32378	0.03829	0.142663	7.86463	7.80113	7.63786	7.77405	7.86254	7.61716	7.84205	7.95283	7.98002	7.86145	7.97179	7.55256	7.66762	7.79043
Aldh1a1	0.0403942	7.678	0.0714882	0.793412	0.8412	Aldh1a1	-0.318956	7.678	2.16213	0.164321	0.233508	Aldh1a1	-0.745704	7.678	23.5172	0.00032508	0.00797481	Aldh1a1	-0.458269	7.678	4.39081	0.0554659	0.302417	Aldh1a1	0.139315	7.678	0.742691	0.404546	0.556325	Aldh1a1	-0.646783	7.678	21.1959	0.000504853	0.0144641	7.31109	7.0285	7.74581	7.68787	7.57339	7.5077	7.45369	8.19121	7.94811	7.98111	8.32139	7.28018	7.51238	7.31596
Aldh5a1	0.784964	6.44636	30.7895	9.69552e-05	0.00573548	Aldh5a1	0.789317	6.44633	44.0963	1.11957e-05	0.00118427	Aldh5a1	0.223049	6.44636	2.46083	0.140927	0.273118	Aldh5a1	0.218682	6.44633	3.20736	0.0949704	0.348789	Aldh5a1	0.570645	6.44636	13.9694	0.00251965	0.111459	Aldh5a1	0.00872985	6.44636	0.004364	0.948343	0.97377	6.15105	6.30391	6.39226	5.89881	7.12929	7.1257	6.64097	6.2899	6.18392	6.18925	6.08872	6.13051	6.55346	6.51697
Ank	0.330761	7.76397	9.08027	0.0100604	0.0286386	Ank	0.186613	7.76396	2.48971	0.13694	0.200765	Ank	-0.190328	7.76397	2.95937	0.109278	0.228558	Ank	-0.0592915	7.76396	0.244893	0.628379	0.804814	Ank	0.245907	7.76397	4.34901	0.0574826	0.168171	Ank	-0.275182	7.76397	7.25486	0.0185334	0.0924346	7.35352	7.49296	7.8426	7.62518	8.04669	7.95911	7.73873	7.95358	7.80414	7.79999	7.89658	7.53411	7.78013	7.69925
Aqp4	-0.308127	10.101	6.82894	0.021581	0.0486987	Aqp4	-0.273122	10.101	6.77299	0.0208906	0.0427933	Aqp4	-0.0959497	10.101	0.667917	0.428625	0.58391	Aqp4	-0.131824	10.101	1.60253	0.226228	0.491069	Aqp4	-0.141298	10.101	1.2711	0.280108	0.43529	Aqp4	0.0708794	10.101	0.426622	0.525129	0.706844	10.3942	10.0938	10.2329	10.1346	9.73028	9.90608	10.0746	10.2191	10.0811	9.9152	10.3409	10.01	10.1807	9.95484
Arhgef17	0.221424	7.18032	10.9611	0.00568772	0.0194916	Arhgef17	0.175419	7.18032	7.26784	0.0174097	0.0370854	Arhgef17	-0.032064	7.18032	0.228043	0.640973	0.762657	Arhgef17	0.0125152	7.18032	0.0363558	0.851523	0.93125	Arhgef17	0.162906	7.18032	5.15728	0.0409532	0.146624	Arhgef17	-0.0905819	7.18032	2.12451	0.168885	0.355096	7.06494	7.15985	7.1437	6.99461	7.39353	7.32881	7.21271	7.12474	7.28656	7.18766	7.12631	7.06133	7.17605	7.21078
Arhgef4	0.261726	7.78243	11.1989	0.00531149	0.018658	Arhgef4	0.14442	7.78242	2.55048	0.132604	0.195558	Arhgef4	-0.100115	7.78243	1.62106	0.225425	0.375508	Arhgef4	0.0083605	7.78242	0.00842498	0.928169	0.968338	Arhgef4	0.136061	7.78243	2.62879	0.129132	0.262299	Arhgef4	-0.225781	7.78243	9.63929	0.0084436	0.059208	7.6567	7.72839	7.67847	7.4454	7.90499	7.96671	7.80209	7.91156	7.86953	7.72987	7.90926	7.72278	7.68945	7.85306
Atoh8	-0.365764	2.00236	2.43857	0.142589	0.213966	Atoh8	-0.940576	2.00267	7.78448	0.0144727	0.0320437	Atoh8	-1.02372	2.00236	19.4274	0.000721563	0.0112533	Atoh8	-0.61424	2.00267	3.46611	0.0837865	0.335367	Atoh8	-0.326494	2.00236	1.71917	0.212674	0.363779	Atoh8	-0.984449	2.00236	21.6059	0.000466033	0.0140964	1.36748	1.56423	1.8418	2.00743	1.41843	1.09245	1.52959	2.93861	2.03259	2.80365	2.81174	1.96071	1.50769	1.51417
Bmpr1b	0.497957	4.69998	7.14741	0.019412	0.0450706	Bmpr1b	0.362545	4.69994	4.53033	0.0515627	0.0891103	Bmpr1b	-0.261721	4.69998	1.92485	0.189108	0.333514	Bmpr1b	-0.137999	4.69994	0.619644	0.444317	0.680428	Bmpr1b	0.500589	4.69998	6.22125	0.0271995	0.128611	Bmpr1b	-0.259088	4.69998	2.21746	0.160784	0.343908	4.47421	4.07732	4.90589	4.44596	5.20604	5.0567	4.69905	4.81444	4.54569	4.72319	4.94526	4.2638	4.8005	4.38993
Bmpr2	0.292317	7.72424	8.22889	0.0132727	0.0343711	Bmpr2	0.527983	7.72424	11.4965	0.0044001	0.0128893	Bmpr2	0.611545	7.72424	36.1343	4.52233e-05	0.00491506	Bmpr2	0.329738	7.72424	4.4003	0.0545877	0.302114	Bmpr2	0.198248	7.72424	3.28359	0.0933225	0.216374	Bmpr2	0.517476	7.72424	29.6353	0.000115768	0.00851839	7.70338	7.89299	7.79889	7.62494	8.09404	8.12393	7.92673	7.23341	7.26296	7.41458	7.02814	7.79755	8.0283	7.71335
Btbd3	0.569052	6.4861	25.4096	0.00023194	0.00573548	Btbd3	0.615521	6.48608	38.5088	2.30416e-05	0.00118427	Btbd3	0.25855	6.4861	5.20532	0.0401629	0.114909	Btbd3	0.210542	6.48608	4.33092	0.0562873	0.302635	Btbd3	0.404986	6.4861	11.096	0.0054707	0.111459	Btbd3	0.0944843	6.4861	0.804209	0.386278	0.591873	6.31463	6.40536	6.54581	6.01905	7.05767	6.94466	6.67948	6.21804	6.19291	6.3246	6.21853	6.42424	6.61543	6.44604
Cadps	0.701026	7.99632	27.7446	0.000156521	0.00573548	Cadps	0.777839	7.99631	42.9899	1.28409e-05	0.00118427	Cadps	0.40674	7.99632	9.3002	0.00938457	0.0448096	Cadps	0.325611	7.99631	7.23311	0.0176308	0.289361	Cadps	0.452231	7.99632	9.93157	0.00771988	0.111459	Cadps	0.157945	7.99632	1.61796	0.225843	0.424136	7.73538	7.94361	8.00689	7.45694	8.61342	8.55863	8.31746	7.51624	7.75574	7.83718	7.425	7.97451	8.1399	8.03065
Ccdc3	-0.531445	5.76557	6.56534	0.0244228	0.0535065	Ccdc3	-1.0404	5.76561	11.0332	0.00560421	0.0154187	Ccdc3	-1.07928	5.76557	26.3992	0.000224028	0.00710047	Ccdc3	-0.703855	5.76561	5.26637	0.0392756	0.289505	Ccdc3	-0.336591	5.76557	2.34804	0.150637	0.290107	Ccdc3	-0.884424	5.76557	21.559	0.000525387	0.0145901	5.26945	5.33352	5.71594	5.85951	4.77959	4.82015	5.4162	6.51879	6.04389	6.42138	6.73129	5.59979	5.32695	5.15215
Cd44	-1.51664	7.2993	9.87604	0.00908846	0.026712	Cd44	-1.26994	7.29932	8.08567	0.0141729	0.031564	Cd44	0.128773	7.2993	0.0782627	0.784724	0.865621	Cd44	-0.168853	7.29932	0.163382	0.692826	0.84313	Cd44	-1.10118	7.2993	4.85938	0.049096	0.156948	Cd44	0.544242	7.2993	1.61638	0.229159	0.427994	7.92797	7.98082	7.08552	7.94517	4.74337	5.62531	7.26981	7.06157	7.42363	7.14381	7.28322	7.64233	6.98218	7.39045
Cd74	-2.22694	9.60689	7.61598	0.0181647	0.0429813	Cd74	-2.91364	9.6069	12.1013	0.00424619	0.0125864	Cd74	-1.67228	9.60689	4.52198	0.0562925	0.144499	Cd74	-1.20893	9.6069	2.60478	0.131249	0.388773	Cd74	-1.70475	9.60689	4.3029	0.0616557	0.174076	Cd74	-1.15009	9.60689	2.69489	0.128201	0.298611	8.93522	8.47834	9.79549	10.0542	4.51543	6.11941	8.47624	10.4899	10.4916	9.74719	11.2715	9.52307	8.46594	8.5388
Cidea	0.816528	1.00307	14.8514	0.00202255	0.0105046	Cidea	0.797041	1.0025	19.7475	0.000557437	0.00317627	Cidea	0.0837362	1.00307	0.14736	0.707328	0.811101	Cidea	0.103154	1.0025	0.297529	0.59403	0.784329	Cidea	0.693944	1.00307	9.27925	0.00944661	0.111459	Cidea	-0.0388477	1.00307	0.0364262	0.851611	0.918944	0.586356	1.12792	0.953765	0.164451	1.6447	1.50153	1.49824	0.912866	0.608798	0.880769	0.749579	0.56131	1.07621	0.937204
Clip2	0.0921806	7.11293	1.56105	0.23372	0.319829	Clip2	0.0703451	7.11293	1.08582	0.315081	0.399726	Clip2	-0.023258	7.11293	0.0989749	0.758097	0.848124	Clip2	-0.00174984	7.11293	0.000666472	0.979769	0.991714	Clip2	0.072097	7.11293	0.833214	0.378099	0.531241	Clip2	-0.0433415	7.11293	0.401194	0.537549	0.716689	7.00855	7.16374	7.13344	6.99075	7.25892	7.14064	7.1004	7.06507	7.23585	7.12622	7.04273	6.96349	7.13268	7.18331
Clip3	0.281366	8.74239	9.40929	0.00906911	0.0266859	Clip3	0.313581	8.74239	14.7415	0.00180812	0.00692841	Clip3	0.253321	8.74239	7.62058	0.0163132	0.0624522	Clip3	0.22037	8.74239	7.21312	0.0177595	0.289361	Clip3	0.0932124	8.74239	0.896631	0.361099	0.515595	Clip3	0.0651676	8.74239	0.584041	0.458493	0.651985	8.49554	8.72204	8.83384	8.53719	8.97333	9.04607	8.77198	8.59377	8.58806	8.68921	8.47533	8.82846	8.86188	8.83503
Col23a1	0.212321	5.55966	1.50401	0.242312	0.329293	Col23a1	0.0685349	5.55965	0.174803	0.682254	0.745011	Col23a1	-0.308206	5.55966	3.11098	0.101793	0.218317	Col23a1	-0.177508	5.55965	1.1393	0.303956	0.563733	Col23a1	0.246063	5.55966	1.75476	0.208626	0.35895	Col23a1	-0.274464	5.55966	2.90748	0.112494	0.275674	5.14035	5.35862	5.66357	5.53267	5.98012	5.56182	5.32756	5.79182	5.48531	5.53788	5.97455	5.14339	5.51211	5.5229
Col9a1	-0.0594836	0.696247	0.104337	0.751865	0.806341	Col9a1	-0.168641	0.696328	0.979258	0.339196	0.425154	Col9a1	-0.285681	0.696247	2.40097	0.145452	0.279284	Col9a1	-0.184679	0.696328	1.15754	0.300189	0.560925	Col9a1	0.0161883	0.696247	0.00675465	0.935761	0.960369	Col9a1	-0.210009	0.696247	1.52829	0.23842	0.438771	0.791001	0.432289	0.538357	0.850458	0.723957	0.653615	0.417311	0.961824	0.545985	0.855212	1.0494	0.788032	0.586182	0.364148
Cryab	0.327838	7.23354	8.1733	0.0135212	0.034858	Cryab	0.215297	7.23354	3.59053	0.0789749	0.127266	Cryab	-0.131704	7.23354	1.30119	0.274745	0.429808	Cryab	-0.027323	7.23354	0.0563611	0.815786	0.912969	Cryab	0.242626	7.23354	3.87989	0.0707382	0.186746	Cryab	-0.216917	7.23354	4.13157	0.0632188	0.193494	6.87269	6.97345	7.30034	7.12798	7.6019	7.40147	7.18252	7.37766	7.21518	7.2643	7.31612	6.97434	7.2418	7.25561
Csrnp1	-1.46325	4.19425	8.28948	0.0146351	0.0367539	Csrnp1	-1.14999	4.19436	5.64156	0.0341299	0.0635531	Csrnp1	0.40668	4.19425	0.707358	0.417775	0.57466	Csrnp1	0.0068836	4.19436	0.000234394	0.988024	0.994694	Csrnp1	-1.15734	4.19425	4.78157	0.0506518	0.15882	Csrnp1	0.712583	4.19425	2.49419	0.141851	0.317689	4.93059	5.40643	3.66987	4.10919	2.34602	2.59625	4.09066	3.84076	4.24564	3.87866	3.89585	4.32834	3.65798	4.89496
Ctnna2	0.271988	6.71449	9.75863	0.00813894	0.024774	Ctnna2	0.354814	6.71449	16.4061	0.0011948	0.00519706	Ctnna2	0.315797	6.71449	13.1478	0.00311436	0.0234532	Ctnna2	0.227938	6.71449	6.68235	0.0216127	0.289361	Ctnna2	0.126878	6.71449	1.8448	0.197684	0.346177	Ctnna2	0.170687	6.71449	4.43738	0.0553307	0.178484	6.63716	6.7434	6.81408	6.43544	6.95057	6.95249	6.90542	6.42969	6.56719	6.62224	6.33935	6.77912	6.86128	6.78675
D630045J12Rik	0.426062	5.24978	13.933	0.00254298	0.0118845	D630045J12Rik	0.416591	5.24975	17.9783	0.000825822	0.00407495	D630045J12Rik	0.0614789	5.24978	0.286488	0.601591	0.73303	D630045J12Rik	0.0708793	5.24975	0.501137	0.490632	0.712364	D630045J12Rik	0.345735	5.24978	7.93492	0.0146506	0.113392	D630045J12Rik	-0.0188476	5.24978	0.0313068	0.862307	0.923858	5.09277	5.19981	5.27314	4.91265	5.74626	5.59475	5.27303	5.24236	5.15523	5.12851	5.04621	5.06574	5.3666	5.16986
Ddr1	-0.310004	7.67446	10.1733	0.00717552	0.0227166	Ddr1	-0.488215	7.67447	15.3783	0.00153846	0.00617451	Ddr1	-0.472743	7.67446	23.4935	0.000326492	0.00797568	Ddr1	-0.314151	7.67447	6.49525	0.023197	0.289361	Ddr1	-0.174071	7.67446	2.83827	0.116083	0.245497	Ddr1	-0.336811	7.67446	14.1602	0.00240107	0.0295325	7.64355	7.62549	7.5092	7.81986	7.25946	7.1765	7.56616	7.93186	8.08403	7.98092	7.96077	7.49448	7.4343	7.61884
Dusp3	-0.0430205	7.64024	0.490836	0.496006	0.582779	Dusp3	-0.0617151	7.64024	1.1388	0.303984	0.387882	Dusp3	-0.0178871	7.64024	0.084923	0.77537	0.859365	Dusp3	0.00056892	7.64024	9.73976e-05	0.992265	0.996801	Dusp3	-0.0622865	7.64024	0.901618	0.35981	0.514283	Dusp3	-0.0371531	7.64024	0.427622	0.524652	0.706573	7.64355	7.56185	7.64998	7.67974	7.57875	7.50348	7.68623	7.65063	7.66189	7.7532	7.61703	7.72898	7.63226	7.59656
Elmo2	0.170347	6.69898	7.13575	0.0193317	0.0449342	Elmo2	0.079949	6.69897	1.17524	0.296665	0.380413	Elmo2	-0.161459	6.69898	6.33945	0.0258402	0.0854165	Elmo2	-0.0764028	6.69897	1.05478	0.321846	0.580665	Elmo2	0.156354	6.69898	5.23222	0.0397282	0.14531	Elmo2	-0.175451	6.69898	8.77622	0.0110905	0.0702483	6.56477	6.7434	6.58664	6.52315	6.83093	6.79394	6.70373	6.80154	6.80915	6.70638	6.80955	6.53533	6.63319	6.69008
Enpp2	0.475627	8.62694	10.5845	0.00634884	0.020945	Enpp2	0.659292	8.62693	17.617	0.000897405	0.00429126	Enpp2	0.560579	8.62694	14.7079	0.00209505	0.0189087	Enpp2	0.350081	8.62693	4.82928	0.0453274	0.294593	Enpp2	0.309213	8.62694	3.86387	0.0712521	0.187303	Enpp2	0.394164	8.62694	8.3522	0.0127402	0.0756757	8.34949	8.62362	8.87393	8.35947	9.11558	9.14459	8.85351	8.21728	8.21361	8.28644	7.95777	8.48478	8.9871	8.68711
Fasn	0.321875	8.64183	3.66447	0.0780423	0.13122	Fasn	0.450706	8.64183	8.19727	0.012534	0.028661	Fasn	0.432755	8.64183	6.63415	0.0231689	0.0789936	Fasn	0.291287	8.64183	3.37209	0.0876573	0.339774	Fasn	0.159418	8.64183	0.779548	0.393446	0.545638	Fasn	0.270299	8.64183	2.98272	0.108022	0.269615	8.72093	8.99507	8.39892	8.1345	8.83168	8.97465	8.95145	8.24242	8.50252	8.44849	8.08221	8.71321	8.64211	8.91431
Fgd2	-1.32613	4.82837	9.5584	0.00996443	0.0284691	Fgd2	-1.77666	4.82848	15.367	0.00185464	0.00704692	Fgd2	-1.11324	4.82837	7.01221	0.0222229	0.076819	Fgd2	-0.770361	4.82848	3.31287	0.0925221	0.346615	Fgd2	-1.00671	4.82837	5.05451	0.0454418	0.1526	Fgd2	-0.793814	4.82837	4.36604	0.0600485	0.187688	4.83138	4.45902	4.56162	5.14739	2.04253	3.12161	4.32983	5.57982	5.41674	5.36078	5.85864	4.8997	4.1171	4.22055
Fth1	-0.573093	12.594	19.5296	0.000706434	0.00665514	Fth1	-0.682318	12.594	28.6419	0.000102516	0.00138761	Fth1	-0.297976	12.594	5.35174	0.0378632	0.110449	Fth1	-0.196443	12.594	2.51065	0.135426	0.393998	Fth1	-0.485875	12.594	12.5354	0.00366511	0.111459	Fth1	-0.210758	12.594	3.15694	0.0991925	0.255799	12.666	12.5264	12.6046	12.7889	11.8038	11.9942	12.3726	12.8347	12.8131	12.9126	12.8792	12.7518	12.4388	12.476
Gadd45a	-0.70687	4.00772	10.4932	0.00661352	0.021483	Gadd45a	-0.592431	4.00779	8.76508	0.0103376	0.0247752	Gadd45a	-0.00994256	4.00772	0.00214618	0.963768	0.979007	Gadd45a	-0.133995	4.00779	0.474026	0.502404	0.720623	Gadd45a	-0.458598	4.00772	3.95528	0.068643	0.183683	Gadd45a	0.23833	4.00772	1.4424	0.251607	0.453741	4.38222	4.6355	3.75173	4.12338	3.41967	3.16273	3.96728	3.99866	3.87596	4.28499	3.88956	4.20117	3.82994	3.98065
Ggta1	-1.43203	5.53989	11.5573	0.00572373	0.0195748	Ggta1	-1.39923	5.53995	14.3253	0.00238661	0.0083589	Ggta1	-0.282449	5.53989	0.486787	0.499477	0.648284	Ggta1	-0.315814	5.53995	0.837858	0.377165	0.627445	Ggta1	-1.08362	5.53989	6.12252	0.0303733	0.13252	Ggta1	0.0659688	5.53989	0.0313749	0.862544	0.923944	5.83722	5.933	5.43918	6.11093	2.91689	4.07388	5.31974	5.64685	5.79485	5.78629	5.89832	5.78857	5.20725	5.45123
Glul	0.114316	10.5352	0.526501	0.481047	0.56792	Glul	-0.0766265	10.5352	0.216623	0.64879	0.715864	Glul	-0.384932	10.5352	5.85741	0.0310346	0.0968001	Glul	-0.216335	10.5352	1.70052	0.213277	0.479273	Glul	0.139709	10.5352	0.685406	0.422793	0.573626	Glul	-0.359539	10.5352	6.03928	0.0289418	0.120627	10.1533	10.0564	10.537	10.7588	10.6654	10.441	10.4384	10.8278	10.5149	10.9586	10.719	10.3935	10.4657	10.2718
Gpm6b	0.603317	9.44261	19.383	0.000728258	0.00670813	Gpm6b	0.702644	9.44261	31.0576	6.89765e-05	0.00123187	Gpm6b	0.338948	9.44261	6.09238	0.0283625	0.0911913	Gpm6b	0.232276	9.44261	3.2507	0.0929774	0.346615	Gpm6b	0.47037	9.44261	10.1347	0.00725944	0.111459	Gpm6b	0.206001	9.44261	2.59964	0.131088	0.302928	9.34108	9.39287	9.46485	9.01373	10.0751	10.0084	9.62608	9.24188	9.01939	9.05093	9.10605	9.17043	9.62002	9.51052
Grin3a	0.67085	5.74828	22.9119	0.00036356	0.00573548	Grin3a	0.740184	5.74824	36.1457	3.20296e-05	0.00118427	Grin3a	0.337682	5.74828	5.75273	0.0323201	0.0993635	Grin3a	0.264856	5.74824	4.41921	0.0541349	0.301961	Grin3a	0.475344	5.74828	9.90433	0.00778418	0.111459	Grin3a	0.142176	5.74828	1.17653	0.297932	0.502358	5.35259	5.63926	5.79194	5.45849	6.49212	6.29305	5.86798	5.4116	5.48321	5.54089	5.26356	5.60445	5.92184	5.75356
H2-Aa	-2.3426	8.33541	9.08185	0.0114745	0.0311894	H2-Aa	-2.93795	8.33543	13.7433	0.00276064	0.00925551	H2-Aa	-1.61143	8.33541	4.61079	0.054281	0.141366	H2-Aa	-1.19118	8.33543	2.84387	0.116264	0.373516	H2-Aa	-1.74689	8.33541	4.9044	0.0482223	0.156096	H2-Aa	-1.01573	8.33541	2.30985	0.156048	0.336947	7.73339	7.27065	8.6113	8.89262	3.39654	4.89528	7.15356	9.20415	9.18853	8.46996	9.91586	8.21157	7.30789	7.29795
H2-Ab1	-2.22973	7.96734	7.62481	0.0181122	0.0428936	H2-Ab1	-2.79779	7.96735	11.9457	0.00443034	0.0129456	H2-Ab1	-1.38044	7.96734	3.16468	0.102147	0.218598	H2-Ab1	-0.973865	7.96735	1.83955	0.198768	0.462597	H2-Ab1	-1.82409	7.96734	4.87997	0.0486942	0.156562	H2-Ab1	-0.974799	7.96734	1.95591	0.188809	0.380007	7.53611	7.01636	8.13842	8.46101	2.81007	4.50721	6.93426	8.78242	8.89712	8.02242	9.42671	8.12776	6.8841	7.12547
H2-DMa	-1.47204	5.6717	10.7711	0.00707029	0.0224601	H2-DMa	-1.7792	5.67177	16.7127	0.0013587	0.00568782	H2-DMa	-0.799747	5.6717	3.38203	0.0923319	0.203616	H2-DMa	-0.546563	5.67177	1.85393	0.197135	0.460976	H2-DMa	-1.23287	5.6717	6.9736	0.0225175	0.122034	H2-DMa	-0.560575	5.6717	2.0029	0.183979	0.374191	5.6988	5.18967	5.77927	6.08289	3.17882	3.54789	5.19084	6.19327	6.36994	5.83205	6.62082	5.92972	5.04774	5.32701
H2-DMb1	-1.64521	4.97576	10.49	0.00764097	0.0237402	H2-DMb1	-1.88535	4.97586	15.8086	0.00167166	0.00655923	H2-DMb1	-0.683869	4.97576	1.98702	0.185593	0.329537	H2-DMb1	-0.477814	4.97586	1.22713	0.288627	0.549695	H2-DMb1	-1.40803	4.97576	7.11768	0.0214415	0.120522	H2-DMb1	-0.446688	4.97576	1.01758	0.334219	0.540412	5.07749	4.54698	5.06473	5.50584	2.1199	2.66783	4.46773	5.39276	5.64556	5.08382	5.89047	5.36834	4.31075	4.668
H2-Eb1	-2.17759	7.74175	9.25264	0.010904	0.0301239	H2-Eb1	-2.7695	7.74177	14.1358	0.00250156	0.00863473	H2-Eb1	-1.51036	7.74175	4.75079	0.0512837	0.135709	H2-Eb1	-1.0918	7.74177	2.7418	0.122387	0.378261	H2-Eb1	-1.67787	7.74175	5.27132	0.0417593	0.147558	H2-Eb1	-1.01063	7.74175	2.66068	0.130406	0.301971	7.2289	6.65915	8.01051	8.22216	3.32483	4.5646	6.65036	8.59644	8.58697	7.78548	9.30959	7.66192	6.75558	6.88042
Hopx	-0.18039	6.25233	7.02128	0.0201372	0.0462847	Hopx	-0.291564	6.25234	12.0158	0.00378523	0.0115542	Hopx	-0.321574	6.25233	22.1985	0.00041587	0.00880948	Hopx	-0.218366	6.25234	6.79172	0.020745	0.289361	Hopx	-0.073201	6.25233	1.01775	0.331614	0.487755	Hopx	-0.214385	6.25233	11.6471	0.00467828	0.0425838	6.32936	6.21615	6.27858	6.14889	6.07969	5.98574	6.12499	6.47782	6.4685	6.31526	6.56373	6.06574	6.17125	6.17363
Hspb8	-0.323634	6.09164	5.64736	0.0336779	0.0682921	Hspb8	-0.370078	6.09165	9.18333	0.0090024	0.0221879	Hspb8	-0.0615002	6.09164	0.206454	0.657117	0.774473	Hspb8	-0.0164938	6.09165	0.0189757	0.8924	0.95208	Hspb8	-0.353606	6.09164	5.961	0.0298215	0.131914	Hspb8	-0.0914726	6.09164	0.533607	0.47816	0.667096	6.23984	6.20046	5.96607	6.05946	5.43046	5.75572	6.12307	6.17002	6.26903	6.27547	6.12797	6.29871	5.94223	6.18798
Id2	-0.470761	6.63112	12.3861	0.00381603	0.0150755	Id2	-0.408491	6.63113	11.1732	0.00484095	0.0138717	Id2	-0.029071	6.63112	0.0481342	0.829778	0.895797	Id2	-0.0941312	6.63113	0.614609	0.446134	0.681942	Id2	-0.314373	6.63112	4.91651	0.0452035	0.152399	Id2	0.127317	6.63112	1.07819	0.318188	0.523563	6.9767	6.81231	6.5171	6.82613	6.292	6.09424	6.54451	6.74367	6.58439	6.44191	6.85664	6.79715	6.51111	6.58458
Igdcc4	0.673714	5.82177	23.4657	0.00032816	0.00573548	Igdcc4	0.623744	5.82174	26.9343	0.000137615	0.00154371	Igdcc4	0.0345458	5.82177	0.0607567	0.809185	0.882176	Igdcc4	0.0828312	5.82174	0.449675	0.513413	0.728015	Igdcc4	0.540926	5.82177	13.0018	0.00323644	0.111459	Igdcc4	-0.0982423	5.82177	0.571722	0.463169	0.65562	5.51816	5.63647	5.82356	5.37318	6.54216	6.2497	5.96075	5.73486	5.73627	5.60746	5.69973	5.44415	5.86918	5.8391
Islr	-0.254258	4.1671	0.393978	0.542492	0.625417	Islr	-0.832576	4.16719	3.40175	0.0887157	0.140377	Islr	-1.0914	4.1671	7.05703	0.0216098	0.0752916	Islr	-0.679963	4.16719	2.30921	0.153254	0.412557	Islr	-0.152613	4.1671	0.125115	0.729958	0.822039	Islr	-0.989755	4.1671	7.03087	0.0218041	0.102101	2.84587	2.89276	4.44235	4.46168	3.94579	3.22877	3.57875	4.80776	4.80238	5.22769	4.47877	4.0036	3.862	3.35498
Kank1	-0.162988	5.49632	7.93882	0.0146313	0.0367498	Kank1	-0.230902	5.49633	12.8128	0.00302373	0.00983359	Kank1	-0.22578	5.49632	15.2065	0.00185528	0.0178606	Kank1	-0.160927	5.49633	6.26658	0.0253205	0.289361	Kank1	-0.0699817	5.49632	1.28726	0.27721	0.43253	Kank1	-0.132774	5.49632	6.18589	0.0273752	0.116913	5.58256	5.50881	5.4721	5.46964	5.24757	5.35363	5.43185	5.65989	5.62671	5.68567	5.59253	5.34847	5.47112	5.42617
Kcna6	0.430584	6.30176	7.05172	0.020076	0.0461824	Kcna6	0.39682	6.30175	8.2364	0.0123663	0.0283651	Kcna6	-0.00387667	6.30176	0.000564506	0.981412	0.989194	Kcna6	0.0291058	6.30175	0.0426406	0.83938	0.925606	Kcna6	0.367723	6.30176	4.44332	0.0554236	0.165281	Kcna6	-0.0667372	6.30176	0.195062	0.666135	0.806268	5.84134	6.02635	6.52065	6.19328	6.80188	6.5698	6.39187	6.19391	6.19419	6.3738	6.16488	5.86515	6.4523	6.31056
Lifr	0.415992	6.90394	29.5939	0.000116518	0.00573548	Lifr	0.448248	6.90393	41.3991	1.5715e-05	0.00118427	Lifr	0.229686	6.90394	8.97589	0.0104009	0.0475571	Lifr	0.196695	6.90393	7.7735	0.0145288	0.289361	Lifr	0.251554	6.90394	9.36631	0.00919189	0.111459	Lifr	0.0652482	6.90394	0.83883	0.376546	0.583274	6.69429	6.70434	6.94544	6.78744	7.24981	7.18429	7.17138	6.7791	6.64465	6.83697	6.61226	6.97578	7.02564	6.84502
Maff	-1.53185	3.36392	7.89939	0.0164449	0.039907	Maff	-1.34388	3.36413	7.50194	0.0172004	0.0367341	Maff	0.284392	3.36392	0.306929	0.590281	0.724375	Maff	0.0695821	3.36413	0.0243352	0.878489	0.945512	Maff	-1.41443	3.36392	6.18002	0.0295863	0.131908	Maff	0.401815	3.36392	0.708219	0.417353	0.616403	3.82628	4.31262	3.19241	3.32064	0.698964	1.35151	3.29384	3.19045	3.5949	3.35721	3.14829	3.81699	2.86509	3.94581
Man1c1	-0.521884	5.74047	16.1462	0.00148461	0.00899112	Man1c1	-0.743632	5.7405	21.5016	0.000385587	0.00257515	Man1c1	-0.698156	5.74047	28.7229	0.000133667	0.0058058	Man1c1	-0.506042	5.7405	10.2427	0.00642304	0.289361	Man1c1	-0.237592	5.74047	2.9838	0.107965	0.235916	Man1c1	-0.413864	5.74047	12.1315	0.00409042	0.0397223	5.56274	5.44847	5.83013	6.08507	5.34845	5.09262	5.24261	6.19902	6.09072	6.10366	6.26481	5.34847	5.58596	5.46257
Map3k1	-0.771023	5.49982	20.8305	0.000557656	0.00618823	Map3k1	-0.747625	5.49986	25.1657	0.000189288	0.00179845	Map3k1	-0.305806	5.49982	3.36441	0.0900503	0.200495	Map3k1	-0.32955	5.49986	5.14205	0.0397315	0.289505	Map3k1	-0.418118	5.49982	5.52008	0.0356052	0.13931	Map3k1	0.0470988	5.49982	0.0944129	0.763601	0.868652	5.70785	5.38328	5.57835	6.1244	4.78702	4.71502	5.29258	5.55311	5.75635	5.70189	5.69162	5.43371	5.45545	5.21567
Marcks	-0.730681	7.97335	24.3845	0.00027786	0.00573548	Marcks	-0.680105	7.97336	25.9293	0.000164647	0.00168654	Marcks	-0.274448	7.97335	3.52243	0.0833585	0.189743	Marcks	-0.326852	7.97336	6.24127	0.0255692	0.289361	Marcks	-0.353261	7.97335	5.14335	0.0411858	0.146882	Marcks	0.102973	7.97335	0.584746	0.458228	0.651718	8.22024	8.0117	8.07329	8.50313	7.35455	7.25387	7.78757	8.20701	7.98872	8.039	8.2001	7.85344	8.01089	7.62206
Matn4	0.0360831	3.10066	0.0320943	0.860606	0.894895	Matn4	-0.194219	3.10071	0.880347	0.36403	0.4499	Matn4	-0.567688	3.10066	7.77774	0.0154558	0.0605295	Matn4	-0.369428	3.10071	3.10017	0.100126	0.354152	Matn4	0.175259	3.10066	0.659389	0.431515	0.580509	Matn4	-0.428512	3.10066	5.28529	0.038887	0.14402	2.75797	2.54875	2.99608	3.47025	3.11884	3.03074	2.903	3.61452	3.32716	3.4152	3.25973	2.43274	3.00376	3.02863
Mfap3l	0.454932	6.04486	12.9736	0.00326058	0.0137737	Mfap3l	0.58528	6.04484	21.2094	0.000409449	0.00264976	Mfap3l	0.338109	6.04486	7.12141	0.0194305	0.0701271	Mfap3l	0.194831	6.04484	2.26042	0.154963	0.414799	Mfap3l	0.390459	6.04486	8.25119	0.0131745	0.111778	Mfap3l	0.273635	6.04486	5.38195	0.0374083	0.140601	5.81561	5.99396	6.19643	5.9201	6.62701	6.43035	6.24613	5.64404	5.70786	5.89454	5.59543	5.93565	6.31311	5.86885
Mgat5	0.0864774	6.65443	0.83486	0.377643	0.468631	Mgat5	0.0949829	6.65443	1.29527	0.274203	0.356782	Mgat5	-0.0558632	6.65443	0.346406	0.566324	0.703975	Mgat5	-0.0644212	6.65443	0.585385	0.456928	0.689375	Mgat5	0.159407	6.65443	2.47388	0.139963	0.276795	Mgat5	0.0170669	6.65443	0.0377944	0.848887	0.917138	6.52282	6.51747	6.72216	6.83392	6.82047	6.71165	6.68992	6.61327	6.75029	6.59161	6.59207	6.51468	6.77466	6.43614
Miat	0.356321	8.43046	10.7153	0.00610955	0.0204915	Miat	0.282534	8.43046	7.82449	0.0142703	0.0316921	Miat	-0.100167	8.43046	0.83583	0.377375	0.536907	Miat	-0.0299729	8.43046	0.0852756	0.774559	0.889697	Miat	0.312508	8.43046	7.13217	0.0193563	0.116822	Miat	-0.143981	8.43046	2.02073	0.178903	0.368325	8.40717	8.39149	8.30005	8.06581	8.74811	8.65395	8.55227	8.54352	8.43628	8.2512	8.51671	8.11866	8.37165	8.5068
Msx2	-0.581835	0.447725	3.25383	0.0946628	0.153049	Msx2	-0.882714	0.448285	7.63754	0.0152452	0.0334138	Msx2	-0.740796	0.447725	5.6138	0.0341245	0.102903	Msx2	-0.493141	0.448285	2.52303	0.134542	0.393459	Msx2	-0.389557	0.447725	1.28041	0.278433	0.433832	Msx2	-0.548518	0.447725	3.71547	0.0762341	0.216775	0.232117	0.0395739	3.05967e-05	1.07733	0.190412	-0.445705	-0.25339	1.07741	0.782328	0.691566	1.13693	0.707129	-0.0619502	-0.13526
Mt1	-1.00881	8.49091	6.55192	0.0258637	0.0558305	Mt1	-1.37073	8.49092	11.7663	0.00465415	0.0134426	Mt1	-0.627562	8.49091	2.60061	0.134098	0.264102	Mt1	-0.338462	8.49092	0.814085	0.383809	0.631976	Mt1	-1.03229	8.49091	6.19093	0.0294251	0.131675	Mt1	-0.651043	8.49091	3.32974	0.0942909	0.24705	8.54284	8.84052	7.78839	8.26167	6.34331	7.26283	8.08761	9.23139	8.8293	8.97519	9.16807	8.68179	7.62107	8.74387
Mt2	-1.14873	8.38944	6.20025	0.0295323	0.06176	Mt2	-1.36702	8.38944	10.3747	0.00692141	0.0180921	Mt2	-0.338177	8.38944	0.564828	0.467696	0.621127	Mt2	-0.148604	8.38944	0.14205	0.712512	0.853597	Mt2	-1.21844	8.38944	6.30673	0.028425	0.130363	Mt2	-0.407885	8.38944	0.968141	0.345756	0.552219	8.50218	8.91353	7.83792	8.16157	5.79203	7.22072	7.99781	8.99552	8.70543	8.52962	8.98531	8.58782	7.63017	8.92944
Mt3	-0.486867	7.43517	15.3788	0.00177993	0.00984426	Mt3	-0.745835	7.43518	19.3706	0.000604986	0.00334204	Mt3	-0.509146	7.43517	16.8311	0.00126817	0.0148543	Mt3	-0.289673	7.43518	3.08295	0.100986	0.355482	Mt3	-0.456174	7.43517	12.0075	0.00423227	0.111459	Mt3	-0.478452	7.43517	17.637	0.00105872	0.0200044	7.37981	7.41899	7.23718	7.43463	6.57215	6.84991	7.16609	7.8961	7.78493	7.84876	7.86007	7.41684	7.08492	7.48447
Mylip	-1.03791	4.87118	28.4054	0.000148179	0.00573548	Mylip	-1.32054	4.87126	33.2744	5.47526e-05	0.00120234	Mylip	-1.06107	4.87118	29.9892	0.000115772	0.00560504	Mylip	-0.824887	4.87126	13.8538	0.00238635	0.289361	Mylip	-0.495731	4.87118	5.89436	0.0308576	0.132856	Mylip	-0.518885	4.87118	8.83457	0.0110419	0.0701119	4.71589	4.65589	4.9229	5.38854	3.8582	3.63814	4.197	5.44319	5.21576	5.44671	5.72378	4.46993	4.5792	4.14578
Myoc	2.5263	3.73955	8.41384	0.0140762	0.0358041	Myoc	2.48767	3.73898	13.8304	0.00270052	0.00911986	Myoc	0.51247	3.73955	0.347065	0.567377	0.70468	Myoc	0.550154	3.73898	0.587863	0.457347	0.689543	Myoc	1.93763	3.73955	4.25287	0.0629661	0.175771	Myoc	-0.0761949	3.73955	0.00864154	0.927564	0.9613	1.73641	2.28882	3.66987	2.00743	6.00774	4.79857	3.8969	3.63353	1.2643	1.02527	3.24503	0.328709	3.65798	3.8296
Nav2	-0.161687	6.46518	2.40518	0.145128	0.217075	Nav2	-0.104557	6.46518	1.17231	0.297244	0.381005	Nav2	0.0539033	6.46518	0.269173	0.612677	0.741553	Nav2	-0.0055651	6.46518	0.00335526	0.954628	0.979853	Nav2	-0.0989997	6.46518	0.793311	0.389421	0.541543	Nav2	0.116591	6.46518	1.46631	0.247661	0.449493	6.60989	6.79987	6.30535	6.41598	6.24529	6.33413	6.55407	6.47044	6.46532	6.40221	6.37467	6.51419	6.43642	6.49605
Ncan	0.107605	6.46921	0.614008	0.44744	0.536241	Ncan	0.145519	6.4692	1.47249	0.245052	0.325332	Ncan	0.0612731	6.46921	0.198546	0.663288	0.778805	Ncan	0.0223449	6.4692	0.0342475	0.855839	0.933358	Ncan	0.123176	6.46921	0.701496	0.417539	0.569179	Ncan	0.0768434	6.46921	0.363502	0.557026	0.730528	6.75231	6.45168	6.4805	6.12792	6.55615	6.63295	6.54163	6.15299	6.68574	6.35797	6.32312	6.30101	6.50808	6.54245
Nfkbiz	-1.15259	5.16736	6.7943	0.0239482	0.0527017	Nfkbiz	-0.916725	5.16741	5.05981	0.0430231	0.0766849	Nfkbiz	0.382028	5.16736	0.804335	0.38852	0.546526	Nfkbiz	0.10028	5.16741	0.0684482	0.79783	0.90378	Nfkbiz	-1.01721	5.16736	4.81728	0.0499306	0.157827	Nfkbiz	0.517407	5.16736	1.69726	0.218586	0.415932	5.81477	5.96603	4.79274	5.26598	3.03644	4.10703	5.21515	4.98401	5.14864	4.96788	4.9498	5.45038	4.82348	5.76277
Nog	0.638248	0.878568	7.10589	0.0195381	0.0453069	Nog	0.617847	0.878038	9.27777	0.00872919	0.0216963	Nog	0.0757514	0.878568	0.0952769	0.762504	0.850454	Nog	0.0958174	0.878038	0.204768	0.65784	0.822879	Nog	0.522269	0.878568	4.13524	0.0631165	0.175911	Nog	-0.0402281	0.878568	0.0308693	0.863262	0.924418	0.791001	0.795142	0.879706	0.164451	1.6447	1.27022	0.897613	0.937553	0.754817	0.691566	0.475115	0.328709	0.985974	0.983738
Npc1	-0.035461	7.37391	0.0845067	0.775904	0.826381	Npc1	-0.107722	7.37391	0.912119	0.355772	0.441884	Npc1	-0.277444	7.37391	5.12369	0.0415167	0.117444	Npc1	-0.208638	7.37391	3.38239	0.0872226	0.339342	Npc1	0.100917	7.37391	0.599296	0.452811	0.600453	Npc1	-0.141066	7.37391	1.56143	0.233667	0.433285	7.23486	7.04651	7.47973	7.63661	7.37762	7.28317	7.33227	7.45451	7.49083	7.5807	7.503	7.17381	7.4343	7.05775
Nr4a2	-0.16895	2.52473	0.406139	0.53509	0.618605	Nr4a2	0.158099	2.52464	0.287469	0.600318	0.671698	Nr4a2	0.563375	2.52473	4.45521	0.054908	0.142301	Nr4a2	0.14011	2.52464	0.224144	0.643246	0.814752	Nr4a2	0.018078	2.52473	0.00407223	0.950097	0.969424	Nr4a2	0.750403	2.52473	9.06595	0.0101063	0.0665286	2.58798	3.4291	2.45698	2.392	2.84466	2.60291	2.35652	2.25542	1.82339	1.70662	2.28845	2.15624	2.67603	2.87046
Nrep	0.613805	5.39562	14.9034	0.00201746	0.0104879	Nrep	0.73279	5.39557	25.0075	0.000194904	0.00181616	Nrep	0.429523	5.39562	7.23103	0.0187689	0.0685689	Nrep	0.299865	5.39557	4.01176	0.0649619	0.311783	Nrep	0.432948	5.39562	6.39381	0.0254123	0.126373	Nrep	0.248666	5.39562	2.78811	0.119192	0.28629	5.1747	5.23596	5.48361	5.12641	6.0809	5.96329	5.52229	5.09241	5.0403	5.03628	4.87699	4.98797	5.60787	5.64284
Nrp2	-0.502017	6.7036	9.80293	0.00809661	0.0246964	Nrp2	-0.477718	6.70362	11.5205	0.00436929	0.0128238	Nrp2	-0.203734	6.7036	1.63732	0.223417	0.373768	Nrp2	-0.22844	6.70362	2.71022	0.121987	0.378261	Nrp2	-0.249288	6.7036	2.15574	0.166196	0.308782	Nrp2	0.0489941	6.7036	0.111369	0.743999	0.857982	6.63146	6.53107	6.91833	7.26932	6.33978	6.1504	6.57394	6.73357	6.95982	6.7469	6.81951	6.60677	6.7776	6.43823
Nsg2	0.436667	7.26091	13.6053	0.00276524	0.0124981	Nsg2	0.47059	7.2609	20.9282	0.000434012	0.00274076	Nsg2	0.21637	7.26091	3.32185	0.091633	0.202587	Nsg2	0.181631	7.2609	3.02993	0.103688	0.358796	Nsg2	0.288964	7.26091	5.15181	0.0410443	0.14677	Nsg2	0.0686679	7.26091	0.387663	0.544387	0.721431	6.92641	7.23168	7.35489	7.01683	7.75865	7.59938	7.34966	7.1507	6.98335	7.12655	7.02814	7.08354	7.38908	7.37744
Nsmf	0.217355	7.01606	6.80444	0.0217736	0.0489623	Nsmf	0.0809757	7.01606	0.659491	0.430347	0.515202	Nsmf	-0.157461	7.01606	3.5294	0.0830873	0.189229	Nsmf	-0.0328794	7.01606	0.10737	0.748013	0.873295	Nsmf	0.113858	7.01606	1.62392	0.225038	0.377131	Nsmf	-0.260957	7.01606	11.3521	0.00508444	0.0449578	6.93105	6.89766	6.93481	6.69925	7.15162	7.12454	6.97611	7.20446	7.09211	7.03988	7.17656	6.85462	6.90387	7.14191
Opcml	0.620222	6.22514	24.8545	0.000255613	0.00573548	Opcml	0.759309	6.22511	35.4318	3.54922e-05	0.00118427	Opcml	0.427935	6.22514	11.7529	0.00454201	0.0286639	Opcml	0.27402	6.22511	4.40709	0.0544247	0.301961	Opcml	0.485298	6.22514	13.0946	0.00315823	0.111459	Opcml	0.293012	6.22514	6.34389	0.0257974	0.112829	5.94219	6.16922	6.3024	5.99456	6.9279	6.7586	6.46261	5.84335	5.79147	5.92172	5.70063	6.1064	6.48149	6.11146
Paqr4	0.313937	6.22277	10.1413	0.00724504	0.022876	Paqr4	0.141443	6.22277	1.39355	0.257496	0.338498	Paqr4	-0.130493	6.22277	1.73056	0.211256	0.359805	Paqr4	0.0235373	6.22277	0.0380799	0.84809	0.929848	Paqr4	0.117912	6.22277	1.24249	0.28534	0.44081	Paqr4	-0.326518	6.22277	12.6553	0.00354894	0.0368644	5.94066	5.94886	6.2641	5.86881	6.4098	6.40058	6.1586	6.45503	6.34017	6.18412	6.36847	6.17882	6.16484	6.28291
Pkp4	0.197537	9.19416	3.18142	0.0980238	0.157553	Pkp4	0.134702	9.19415	1.77404	0.204185	0.279963	Pkp4	-0.00204911	9.19416	0.000340338	0.985564	0.991146	Pkp4	0.0581626	9.19415	0.328131	0.575857	0.771336	Pkp4	0.0765396	9.19416	0.41552	0.530484	0.666436	Pkp4	-0.123047	9.19416	1.43126	0.253099	0.455306	9.22301	9.18407	9.09092	8.82564	9.18936	9.41278	9.24796	9.35351	9.21085	9.12439	9.14813	9.04856	9.15446	9.40354
Plec	-0.10313	8.35323	0.880436	0.36533	0.456676	Plec	-0.109607	8.35323	1.28927	0.27527	0.357975	Plec	-0.103363	8.35323	0.884319	0.364309	0.524664	Plec	-0.0969147	8.35323	1.0092	0.332161	0.590195	Plec	-0.0126932	8.35323	0.0117115	0.915488	0.948068	Plec	-0.012926	8.35323	0.0161932	0.900704	0.946192	8.38137	8.53497	8.19296	8.4301	8.19371	8.27235	8.38825	8.27638	8.6756	8.27263	8.34786	8.18474	8.28724	8.41758
Plp1	0.556524	12.289	11.5485	0.00480978	0.0175398	Plp1	0.620994	12.289	19.4081	0.000600057	0.00332156	Plp1	0.29486	12.289	3.22799	0.0958458	0.209188	Plp1	0.227373	12.289	2.50867	0.135569	0.394137	Plp1	0.393621	12.289	4.97804	0.0440693	0.150499	Plp1	0.131957	12.289	0.74794	0.402935	0.605257	12.0572	12.1068	12.4057	11.9924	12.8548	12.7846	12.4466	12.1439	11.9439	12.0516	11.9197	11.8313	12.4751	12.5317
Prex2	0.252481	6.1066	6.44566	0.0248377	0.0542307	Prex2	0.369101	6.10658	12.1797	0.00361209	0.0111852	Prex2	0.270053	6.1066	7.35418	0.0178972	0.0663272	Prex2	0.143192	6.10658	1.79005	0.202271	0.467449	Prex2	0.225915	6.1066	4.48065	0.054312	0.164016	Prex2	0.243487	6.1066	6.91184	0.0209443	0.0998667	6.03502	6.32605	6.06267	5.97278	6.32607	6.49708	6.23844	5.89626	5.75201	5.94311	5.85138	5.93343	6.24969	6.19418
Prkag2	0.404474	5.75911	28.4403	0.000139847	0.00573548	Prkag2	0.399385	5.75909	35.1388	3.70356e-05	0.00118427	Prkag2	0.117901	5.75911	2.39514	0.145903	0.279827	Prkag2	0.122964	5.75909	3.23458	0.0937127	0.347609	Prkag2	0.276429	5.75911	11.5021	0.00487306	0.111459	Prkag2	-0.0101443	5.75911	0.0205841	0.888136	0.938898	5.58158	5.60345	5.72125	5.62233	6.13955	6.09424	5.8626	5.62801	5.68253	5.6415	5.62032	5.60817	5.79139	5.87117
Prkca	0.307496	6.76977	6.62055	0.0232848	0.0515843	Prkca	0.352567	6.76976	11.203	0.00479827	0.0137778	Prkca	0.192166	6.76977	2.57503	0.132769	0.262318	Prkca	0.145646	6.76976	1.87146	0.192889	0.456084	Prkca	0.206926	6.76977	2.60075	0.131013	0.264473	Prkca	0.0915958	6.76977	0.678201	0.42518	0.623445	6.40422	6.8156	6.90556	6.62838	7.09587	7.04643	6.87332	6.73533	6.48638	6.56821	6.63639	6.56002	6.92261	6.89457
Pth1r	-0.195945	3.85368	2.04005	0.176981	0.255676	Pth1r	-0.294158	3.85372	5.07608	0.040841	0.0735173	Pth1r	-0.28938	3.85368	4.44763	0.0550871	0.142566	Pth1r	-0.1974	3.85372	2.30742	0.151039	0.409879	Pth1r	-0.0968389	3.85368	0.438323	0.519593	0.65813	Pth1r	-0.190274	3.85368	2.26776	0.156195	0.337092	4.10095	3.94802	3.68081	3.64173	3.50866	3.54098	3.8999	4.03343	4.12995	3.90069	4.10566	3.62848	3.64698	3.96913
Ptprt	0.615663	6.87751	24.833	0.000256585	0.00573548	Ptprt	0.691012	6.87749	38.3824	2.34421e-05	0.00118427	Ptprt	0.355985	6.87751	8.25444	0.0131603	0.0550779	Ptprt	0.276489	6.87749	5.90946	0.0291079	0.289505	Ptprt	0.414531	6.87751	9.69957	0.00828809	0.111459	Ptprt	0.154853	6.87751	1.80291	0.202526	0.397107	6.59923	6.84738	6.90595	6.47582	7.44282	7.4795	7.0367	6.58083	6.55378	6.68024	6.42607	6.84717	7.06577	6.83156
Rgs2	-0.473991	5.32306	25.9295	0.000212042	0.00573548	Rgs2	-0.462806	5.32308	30.466	7.58477e-05	0.00125133	Rgs2	-0.184482	5.32306	3.98357	0.0675171	0.164345	Rgs2	-0.195735	5.32308	5.61862	0.0326875	0.289505	Rgs2	-0.267088	5.32306	7.32289	0.0180948	0.11623	Rgs2	0.0224209	5.32306	0.0691936	0.796672	0.887653	5.4859	5.29977	5.4338	5.61832	4.93617	4.87617	5.14603	5.57196	5.34014	5.45737	5.38585	5.21585	5.38437	5.1623
Rgs6	0.572535	5.72105	20.6458	0.000562965	0.00619447	Rgs6	0.573434	5.72102	28.6003	0.000103239	0.00138952	Rgs6	0.1875	5.72105	2.19186	0.162763	0.301835	Rgs6	0.1866	5.72102	2.91169	0.110039	0.365913	Rgs6	0.386846	5.72105	8.13407	0.0136999	0.112094	Rgs6	0.00181022	5.72105	0.00023662	0.987963	0.993614	5.41472	5.67148	5.75961	5.26086	6.28729	6.16397	5.85102	5.52895	5.60183	5.4753	5.54532	5.52603	5.79056	5.84147
Robo2	0.550075	5.9398	10.2743	0.00708153	0.0224872	Robo2	0.671301	5.93977	18.4157	0.000748941	0.0038283	Robo2	0.390474	5.9398	5.14221	0.0414935	0.117409	Robo2	0.258141	5.93977	2.61535	0.128177	0.385547	Robo2	0.413175	5.9398	4.99881	0.0439889	0.150398	Robo2	0.253574	5.9398	2.49892	0.138501	0.313169	5.53657	5.67421	6.17788	5.87217	6.58542	6.46273	6.05602	5.62517	5.43636	5.76071	5.48509	5.88444	6.26656	5.70925
Rspo1	-0.29998	2.40637	2.78737	0.119098	0.185067	Rspo1	-0.432249	2.4065	6.3366	0.0246471	0.0489454	Rspo1	-0.235729	2.40637	1.75363	0.20842	0.35618	Rspo1	-0.114584	2.4065	0.462718	0.507463	0.724148	Rspo1	-0.317798	2.40637	2.76726	0.120316	0.250828	Rspo1	-0.253548	2.40637	2.37729	0.147293	0.324227	2.61902	2.3263	2.3695	2.18028	2.24603	1.67579	2.26635	2.60277	2.57907	2.74919	2.59703	2.74793	2.17165	2.20598
Scd2	0.461712	11.5888	18.6439	0.000850952	0.00710784	Scd2	0.539491	11.5888	29.5371	8.82804e-05	0.00131598	Scd2	0.324223	11.5888	9.17093	0.00977515	0.0457736	Scd2	0.24201	11.5888	5.78024	0.0306386	0.289505	Scd2	0.297481	11.5888	6.68597	0.0227335	0.12262	Scd2	0.159992	11.5888	2.58158	0.132319	0.304928	11.4651	11.6616	11.5238	11.2479	11.9847	12.0361	11.8004	11.3201	11.3213	11.4237	11.2163	11.4869	11.6788	11.7601
2003-09-01	0.533471	7.77597	18.1808	0.000940018	0.00736382	2003-09-01	0.606883	7.77596	28.9932	9.66363e-05	0.00135398	2003-09-01	0.374302	7.77597	8.92028	0.0105878	0.0480196	2003-09-01	0.296957	7.77596	6.74302	0.0211262	0.289361	2003-09-01	0.30993	7.77597	5.29752	0.0386961	0.144088	2003-09-01	0.150761	7.77597	1.67058	0.218867	0.41605	7.58826	7.8506	7.76715	7.26132	8.2751	8.29089	7.90355	7.49691	7.45922	7.54018	7.43448	7.76628	7.87451	7.92693
Serf2	-0.339709	6.48987	16.2759	0.00144055	0.00884937	Serf2	-0.369709	6.48988	22.625	0.000307566	0.00228934	Serf2	-0.106943	6.48987	1.63015	0.224202	0.374335	Serf2	-0.0775582	6.48988	1.02864	0.327707	0.586679	Serf2	-0.292154	6.48987	10.6555	0.00621778	0.111459	Serf2	-0.0593878	6.48987	0.5886	0.456783	0.650383	6.46367	6.33814	6.65437	6.70822	6.11496	6.217	6.29028	6.67559	6.6086	6.5248	6.61892	6.5368	6.5302	6.43404
Serpinf1	-0.293962	4.17472	2.56174	0.133687	0.202998	Serpinf1	-0.25715	4.17477	2.56023	0.131924	0.19471	Serpinf1	-0.214756	4.17472	1.36722	0.263456	0.417742	Serpinf1	-0.252562	4.17477	2.46476	0.138771	0.39717	Serpinf1	-0.00456033	4.17472	0.000542975	0.981766	0.98899	Serpinf1	0.0746461	4.17472	0.194921	0.666166	0.806268	4.14426	4.06351	4.13267	4.79169	4.18957	3.92514	3.93545	4.31357	4.09198	4.50842	3.99289	3.83297	4.25871	3.9546
Sgpl1	-1.28911	7.03658	20.2856	0.000758954	0.00680816	Sgpl1	-1.47254	7.03661	29.1737	0.000115648	0.00144078	Sgpl1	-0.952415	7.03658	11.3754	0.0056928	0.032902	Sgpl1	-0.789676	7.03661	9.15366	0.00962921	0.289361	Sgpl1	-0.682926	7.03658	5.28787	0.0406457	0.146316	Sgpl1	-0.346227	7.03658	1.83784	0.200672	0.394747	7.14442	6.9586	6.9241	7.72301	5.4707	5.40022	6.60417	7.41137	7.54404	7.56969	7.74138	6.77499	6.61025	6.45536
Shisa8	0.201065	3.03623	1.60062	0.228205	0.314006	Shisa8	-0.177594	3.03625	0.635298	0.438743	0.523676	Shisa8	-0.517323	3.03623	10.4688	0.0065697	0.0361203	Shisa8	-0.217978	3.03625	0.948105	0.346745	0.603175	Shisa8	0.040434	3.03623	0.0566657	0.815587	0.88082	Shisa8	-0.677954	3.03623	21.1057	0.000513888	0.0144821	2.34044	2.71341	2.89319	2.94584	3.05625	2.9907	2.75831	3.67449	3.25535	3.30153	3.39015	2.77464	2.77366	3.1252
Ski	-0.555356	7.29169	23.766	0.000310643	0.00573548	Ski	-0.603587	7.2917	33.1327	4.99295e-05	0.00118741	Ski	-0.242031	7.29169	4.58638	0.0519155	0.136897	Ski	-0.195357	7.2917	3.63804	0.0772251	0.326968	Ski	-0.408242	7.29169	11.4683	0.00491976	0.111459	Ski	-0.0949173	7.29169	0.830445	0.378869	0.585382	7.40535	7.31939	7.25193	7.58576	6.62203	6.73532	7.11791	7.49145	7.48718	7.4058	7.57456	7.37762	7.16002	7.20004
Slc16a1	-0.653678	7.18263	10.0994	0.00766365	0.0237752	Slc16a1	-0.454778	7.18264	4.62634	0.0500807	0.0869804	Slc16a1	0.0650104	7.18263	0.103011	0.753591	0.844045	Slc16a1	-0.16572	7.18264	0.634735	0.439379	0.676536	Slc16a1	-0.289077	7.18263	1.77515	0.206719	0.356717	Slc16a1	0.429612	7.18263	5.22267	0.0406304	0.147951	7.84917	7.54133	6.85452	7.5947	6.65205	6.54927	7.2473	7.01702	7.17812	7.08387	7.01122	7.26495	7.07743	7.06623
Slc1a2	0.536489	11.2758	17.1127	0.00118994	0.00804474	Slc1a2	0.443632	11.2758	13.886	0.00226038	0.00803771	Slc1a2	-0.0333883	11.2758	0.0654119	0.802173	0.877051	Slc1a2	0.0538509	11.2758	0.196927	0.664002	0.826239	Slc1a2	0.389782	11.2758	7.78604	0.015412	0.113392	Slc1a2	-0.180095	11.2758	2.22133	0.160172	0.343104	11.164	11.268	11.1349	10.6069	11.5818	11.7265	11.4855	11.3098	11.1888	11.161	11.3138	11.1487	11.227	11.2569
Slc20a1	0.147193	7.28881	3.5284	0.0831264	0.138018	Slc20a1	0.191079	7.2888	6.76909	0.0209212	0.04284	Slc20a1	0.0470947	7.28881	0.359799	0.559014	0.698162	Slc20a1	0.00183608	7.2888	0.00061259	0.980604	0.991861	Slc20a1	0.189245	7.28881	5.07713	0.0423132	0.148306	Slc20a1	0.0891464	7.28881	1.50151	0.242355	0.443574	7.35496	7.44505	7.20374	7.13184	7.55653	7.37644	7.36794	7.18976	7.19005	7.20357	7.21666	7.1437	7.30993	7.28233
Slc36a2	0.29386	3.1175	0.267566	0.61489	0.690918	Slc36a2	-0.057384	3.11749	0.0126721	0.912142	0.933401	Slc36a2	-1.23109	3.1175	4.31929	0.0610852	0.153322	Slc36a2	-0.949227	3.11749	3.0573	0.104633	0.359902	Slc36a2	0.892144	3.1175	2.07279	0.176924	0.321284	Slc36a2	-0.632807	3.1175	1.43096	0.255974	0.458159	1.81893	1.88627	3.46142	3.63778	3.91628	3.00081	2.33006	3.70716	3.35948	3.52867	3.65024	1.05102	3.20716	1.98361
Slc38a1	0.319207	8.31117	4.31617	0.0583077	0.10424	Slc38a1	0.181357	8.31117	1.50428	0.240265	0.320258	Slc38a1	-0.235405	8.31117	2.30671	0.152954	0.289101	Slc38a1	-0.109593	8.31117	0.532718	0.477515	0.703131	Slc38a1	0.290953	8.31117	3.10602	0.101679	0.227638	Slc38a1	-0.263659	8.31117	3.40072	0.0882656	0.23723	7.83829	7.91756	8.50933	8.25201	8.63252	8.50978	8.25362	8.481	8.2544	8.39974	8.52358	8.05521	8.39361	8.07431
Slc6a6	-0.532653	7.8675	9.12436	0.00999947	0.0285311	Slc6a6	-0.58369	7.8675	13.8538	0.00227977	0.0080847	Slc6a6	-0.431277	7.8675	6.01437	0.0293538	0.0931947	Slc6a6	-0.381985	7.8675	6.07381	0.0272883	0.289361	Slc6a6	-0.201711	7.8675	1.16979	0.299419	0.454944	Slc6a6	-0.100336	7.8675	0.386645	0.544995	0.721789	7.98605	7.6952	7.77653	8.43437	7.53617	7.16136	7.66697	8.03894	8.04197	8.23952	8.08238	7.8507	7.74831	7.37444
Slc6a8	-0.155583	7.49633	2.56655	0.133354	0.202602	Slc6a8	-0.178764	7.49634	4.21396	0.0592966	0.100084	Slc6a8	-0.0530027	7.49633	0.299046	0.593821	0.727016	Slc6a8	-0.0301856	7.49634	0.12208	0.731995	0.86541	Slc6a8	-0.148584	7.49633	2.05888	0.175134	0.319213	Slc6a8	-0.0460034	7.49633	0.263256	0.616571	0.773167	7.61377	7.67559	7.28578	7.45862	7.25973	7.29427	7.5147	7.59497	7.51076	7.59934	7.54186	7.57743	7.35089	7.58717
Slc7a2	-0.975178	8.07021	15.2347	0.00204473	0.0105639	Slc7a2	-1.10752	8.07022	22.9941	0.000312589	0.00231395	Slc7a2	-0.676365	8.07021	7.47378	0.017939	0.0664231	Slc7a2	-0.555142	8.07022	6.18211	0.0266445	0.289361	Slc7a2	-0.552399	8.07021	4.46327	0.0559522	0.166129	Slc7a2	-0.253586	8.07021	1.2629	0.282781	0.487555	8.26171	8.04844	7.86616	8.62931	6.82011	6.85585	7.84224	8.38792	8.40841	8.42004	8.69493	8.04787	7.69235	7.64735
Smad6	-0.546033	1.7839	4.86998	0.046084	0.0868783	Smad6	-0.857923	1.78429	10.2653	0.00637811	0.0169829	Smad6	-0.70912	1.7839	8.48157	0.0122082	0.0526231	Smad6	-0.452944	1.78429	3.02495	0.103947	0.359136	Smad6	-0.405476	1.7839	2.37986	0.147092	0.285384	Smad6	-0.568562	1.7839	6.53818	0.0240015	0.108058	1.66385	1.56423	1.57082	2.01962	1.07422	0.547207	1.70462	2.16424	2.49843	2.34327	2.06119	1.8645	1.33568	1.48212
Smad7	0.1104	5.41162	1.74137	0.209921	0.293366	Smad7	0.0324483	5.41162	0.149128	0.705182	0.765195	Smad7	-0.132797	5.41162	2.49848	0.13817	0.269671	Smad7	-0.0588597	5.41162	0.485094	0.497539	0.717602	Smad7	0.0913044	5.41162	1.03902	0.326798	0.482627	Smad7	-0.151893	5.41162	3.82666	0.0724635	0.209658	5.41913	5.23102	5.39112	5.30759	5.47806	5.38196	5.48579	5.52284	5.56568	5.44457	5.4255	5.14211	5.36772	5.53759
Snai2	-0.145109	0.465369	0.144936	0.709622	0.771015	Snai2	-0.108104	0.465584	0.108432	0.746816	0.800715	Snai2	-0.514141	0.465369	1.69878	0.215244	0.363853	Snai2	-0.552261	0.465584	2.58477	0.130233	0.38782	Snai2	0.444326	0.465369	1.13419	0.306424	0.462557	Snai2	0.0752938	0.465369	0.0452999	0.834782	0.911248	0.149492	0.0840187	0.570098	1.33315	0.952618	-0.0205025	0.348654	0.669333	0.00750183	0.217099	1.07178	-0.349126	0.523412	-0.13526
Sorl1	0.461516	8.58221	23.786	0.000309517	0.00573548	Sorl1	0.470498	8.58221	32.8809	5.18849e-05	0.00118741	Sorl1	0.14937	8.58221	2.47432	0.139931	0.27187	Sorl1	0.140332	8.58221	2.83256	0.114554	0.371461	Sorl1	0.330168	8.58221	10.5137	0.00648309	0.111459	Sorl1	0.0180212	8.58221	0.0418221	0.841153	0.914017	8.30813	8.53272	8.6138	8.31116	8.9761	8.95097	8.79394	8.39894	8.48836	8.52367	8.29755	8.45037	8.69891	8.57736
Stat3	-0.798628	7.84969	9.06237	0.0108635	0.0300458	Stat3	-0.651228	7.84969	7.16882	0.0186243	0.039056	Stat3	0.195669	7.84969	0.568543	0.465388	0.619146	Stat3	0.03151	7.84969	0.0181309	0.894895	0.952976	Stat3	-0.682758	7.84969	5.9638	0.0310527	0.133025	Stat3	0.311538	7.84969	1.66883	0.220759	0.41835	8.21517	8.37579	7.71198	8.04154	6.54392	7.1329	7.91787	7.66986	8.00249	7.75384	7.7313	8.07919	7.70544	8.14927
Sulf2	-0.263714	7.67088	9.22214	0.00961819	0.0277561	Sulf2	-0.22784	7.67088	8.0933	0.0129923	0.0294812	Sulf2	0.102521	7.67088	1.41253	0.256071	0.409738	Sulf2	0.0657385	7.67088	0.695359	0.418364	0.660438	Sulf2	-0.293583	7.67088	10.0852	0.00736867	0.111459	Sulf2	0.0726528	7.67088	0.824749	0.380459	0.586792	7.62957	7.81664	7.70775	7.78992	7.23657	7.51742	7.63962	7.72983	7.66858	7.69653	7.56028	7.80222	7.71271	7.78654
Tab2	-0.369596	6.98216	18.6431	0.000851085	0.00710784	Tab2	-0.351909	6.98217	20.4539	0.000479395	0.00290226	Tab2	-0.100436	6.98216	1.39258	0.259287	0.413038	Tab2	-0.118338	6.98217	2.37371	0.145713	0.40564	Tab2	-0.233575	6.98216	6.60218	0.0234424	0.123644	Tab2	0.035585	6.98216	0.204704	0.65847	0.801226	7.01221	6.94549	7.16821	7.23215	6.63279	6.69032	6.84284	7.03572	7.04036	7.03562	7.12062	7.00039	7.07127	6.78798
Taok1	0.0869392	7.40166	1.55679	0.234325	0.320367	Taok1	0.264143	7.40166	5.33624	0.0366653	0.0673582	Taok1	0.371625	7.40166	28.6003	0.000136308	0.00580805	Taok1	0.169583	7.40166	2.17794	0.162161	0.422978	Taok1	0.0945625	7.40166	1.60698	0.227335	0.379713	Taok1	0.379248	7.40166	34.3185	5.80121e-05	0.00654855	7.46609	7.53534	7.45869	7.46448	7.6147	7.57335	7.51543	7.12742	7.11799	7.1719	6.98566	7.43632	7.62738	7.34327
Tgoln1	0.120409	8.0479	3.46219	0.0857445	0.141458	Tgoln1	0.171273	8.0479	7.03914	0.0189272	0.0395621	Tgoln1	0.114607	8.0479	3.13462	0.100273	0.215833	Tgoln1	0.0618878	8.0479	0.90862	0.356668	0.611269	Tgoln1	0.109385	8.0479	2.49045	0.138752	0.275345	Tgoln1	0.103583	8.0479	2.9759	0.108387	0.270127	7.93531	8.08904	8.12296	8.03442	8.18347	8.14631	8.17261	7.93589	7.92516	7.99909	7.91276	7.93454	8.16051	8.07061
Tmem150a	-0.327053	3.91116	6.11889	0.0280784	0.0593138	Tmem150a	-0.528158	3.91123	11.73	0.0041104	0.0122885	Tmem150a	-0.422966	3.91116	10.298	0.00691236	0.0372115	Tmem150a	-0.246511	3.91123	2.64184	0.1264	0.382751	Tmem150a	-0.281754	3.91116	4.01575	0.0665536	0.180837	Tmem150a	-0.377667	3.91116	9.71088	0.00825927	0.0587041	3.92893	3.82248	3.84874	3.84378	3.14683	3.52705	3.8511	4.36907	4.22323	4.04613	4.29357	3.8644	3.73271	3.84859
Tmem158	0.167698	2.29658	1.3605	0.264576	0.352888	Tmem158	0.104675	2.2965	0.653038	0.432561	0.517518	Tmem158	0.161071	2.29658	1.26055	0.282022	0.437018	Tmem158	0.221329	2.2965	2.94693	0.108098	0.36399	Tmem158	-0.116575	2.29658	0.579129	0.460348	0.607121	Tmem158	-0.123203	2.29658	0.845242	0.374784	0.581583	2.17276	2.20074	2.28595	1.97023	2.4167	2.44147	2.09878	2.5557	2.24522	2.22852	2.06119	2.43274	2.28005	2.59874
Tmie	0.150927	4.20187	1.12296	0.308733	0.399193	Tmie	-0.0302452	4.20187	0.0397614	0.844818	0.880671	Tmie	-0.327685	4.20187	5.2127	0.040043	0.114664	Tmie	-0.166828	4.20187	1.18729	0.294298	0.555478	Tmie	0.136606	4.20187	0.801792	0.386972	0.539546	Tmie	-0.342006	4.20187	6.68416	0.0227485	0.104732	3.96562	4.02413	4.21278	4.03306	4.17151	4.328	4.12954	4.70906	4.16695	4.08787	4.55424	3.85504	4.1795	4.17114
Tnr	0.191071	7.35777	0.899975	0.360888	0.452003	Tnr	0.123543	7.35777	0.507126	0.48819	0.570785	Tnr	-0.238002	7.35777	1.3754	0.262895	0.417036	Tnr	-0.173504	7.35777	0.96849	0.34191	0.599257	Tnr	0.297055	7.35777	1.88912	0.1936	0.341141	Tnr	-0.132019	7.35777	0.498021	0.493399	0.680139	7.04971	6.90851	7.61925	7.49263	7.72113	7.4727	7.23041	7.66294	7.22806	7.37325	7.41983	6.90914	7.57321	6.9995
Trim2	0.650141	8.21789	24.3438	0.000279894	0.00573548	Trim2	0.792751	8.21788	35.3358	3.59897e-05	0.00118427	Trim2	0.510447	8.21789	14.9698	0.00196489	0.0184173	Trim2	0.352184	8.21788	6.70576	0.0214235	0.289361	Trim2	0.440571	8.21789	9.61982	0.00849456	0.111459	Trim2	0.300877	8.21789	5.98429	0.0295565	0.122048	8.01987	8.1478	8.30772	7.78748	8.889	8.8165	8.43983	7.74477	7.84813	7.87304	7.63076	8.12192	8.44849	8.27401
Tsc22d4	-0.480549	7.6165	7.96084	0.0146047	0.0367167	Tsc22d4	-0.628926	7.61651	14.0531	0.00216265	0.00779379	Tsc22d4	-0.318763	7.6165	3.53431	0.0830554	0.189182	Tsc22d4	-0.184231	7.61651	1.26926	0.278867	0.541681	Tsc22d4	-0.444708	7.6165	6.06279	0.0287971	0.131062	Tsc22d4	-0.282921	7.6165	3.2834	0.0934919	0.245878	7.7656	7.87847	7.31212	7.46225	6.80701	7.08824	7.45701	7.96207	7.79741	7.89084	7.96433	7.66616	7.25695	7.7851
Tulp4	0.0952708	8.30235	0.692597	0.420432	0.510429	Tulp4	0.226004	8.30235	3.49967	0.082455	0.132275	Tulp4	0.340714	8.30235	8.90704	0.0106329	0.0481695	Tulp4	0.19695	8.30235	2.64956	0.125892	0.381982	Tulp4	0.0290542	8.30235	0.0562002	0.816331	0.881368	Tulp4	0.274498	8.30235	6.67376	0.0228352	0.104929	8.41975	8.48574	8.25956	8.16723	8.30621	8.51563	8.47133	8.04446	8.23959	8.17368	7.75181	8.27785	8.44955	8.47889
Unc5c	0.494993	4.94324	20.0694	0.000632344	0.00639127	Unc5c	0.660415	4.94318	26.5021	0.000148564	0.00160353	Unc5c	0.485601	4.94324	19.1282	0.000768086	0.0115749	Unc5c	0.298798	4.94318	5.22534	0.0383809	0.289505	Unc5c	0.36164	4.94324	9.26043	0.00950276	0.111459	Unc5c	0.352248	4.94324	11.5551	0.00480082	0.0433918	4.77047	4.89761	5.05355	4.7684	5.44086	5.47378	5.18224	4.45494	4.51732	4.70721	4.40576	4.82018	5.2035	4.98206
Usp9x	0.337358	7.62297	7.69187	0.0159175	0.0389268	Usp9x	0.488285	7.62296	13.9005	0.00225167	0.0080167	Usp9x	0.361103	7.62297	8.80438	0.0109901	0.0491348	Usp9x	0.192534	7.62296	2.09975	0.169375	0.431316	Usp9x	0.295754	7.62297	5.11875	0.0416003	0.147267	Usp9x	0.319499	7.62297	7.94872	0.0145823	0.0815974	7.48148	7.73668	7.65785	7.56875	8.06545	7.96607	7.81208	7.19265	7.34538	7.53817	7.05928	7.62913	7.86939	7.43666
Wwc1	0.128665	5.7201	3.68916	0.0771604	0.130006	Wwc1	-0.0130443	5.7201	0.0198626	0.889932	0.915924	Wwc1	-0.302007	5.7201	20.0141	0.000639498	0.0107137	Wwc1	-0.173012	5.7201	3.4283	0.0853178	0.33741	Wwc1	0.159969	5.7201	4.96808	0.0442505	0.150761	Wwc1	-0.270703	5.7201	18.9465	0.000798017	0.0174445	5.76013	5.44422	5.59484	5.65004	5.74702	5.75721	5.7314	5.81782	5.89905	5.87082	5.95737	5.54652	5.59553	5.61354
Zfp36	-1.51795	5.28558	10.933	0.0067648	0.021811	Zfp36	-1.34308	5.28565	10.507	0.00665744	0.0175726	Zfp36	0.0628267	5.28558	0.0206639	0.888232	0.934972	Zfp36	-0.135867	5.28565	0.125267	0.729233	0.863918	Zfp36	-1.20744	5.28558	6.4087	0.027411	0.129071	Zfp36	0.373335	5.28558	0.849128	0.376065	0.582908	5.82063	6.17885	4.9919	5.52734	2.66919	3.95925	5.02062	5.30417	5.34706	5.12182	5.48405	5.3429	4.88251	5.78347
Zfp423	0.208805	5.00942	4.21399	0.0609672	0.107932	Zfp423	0.203006	5.00941	5.21998	0.0384663	0.0700198	Zfp423	0.0221714	5.00942	0.0471204	0.83155	0.896899	Zfp423	0.027938	5.00941	0.0968218	0.760268	0.881429	Zfp423	0.175086	5.00942	2.5775	0.132598	0.266553	Zfp423	-0.0115476	5.00942	0.0148855	0.904775	0.948084	4.90406	5.07186	4.97865	4.84233	5.1837	5.26198	5.02475	5.04634	5.05588	4.77181	4.96183	4.74281	5.06437	5.12126
