# Supplementary material for: Androgens show sex-dependent differences in myelination in immune and non-immune murine models of CNS demyelination
Source: Nat Commun. 2023 Mar 22;14:1592. doi: 10.1038/s41467-023-36846-w (PMC10033728; doi:10.1038/s41467-023-36846-w)
Supplement: Supplementary file 12 — Supplementary Dataset 9 [file 41467_2023_36846_MOESM12_ESM.xlsx]

## Sheet: DEGs microglia
	Microglia genes					Microglia DAM					Microglia WAM					Microglia activated					Microglia demyelination					Microglia remyelination
		DHTFvsCTF	DHTMvsCTM	CTFvsCTM			DHTFvsCTF	DHTMvsCTM	CTFvsCTM			DHTFvsCTF	DHTMvsCTM	CTFvsCTM			DHTFvsCTF	DHTMvsCTM	CTFvsCTM			DHTFvsCTF	DHTMvsCTM	CTFvsCTM			DHTFvsCTF	DHTMvsCTM	CTFvsCTM
	Apoe	0.020539	0.00192257	0.0139763		Apoe	0.020539	0.00192257	0.0139763		Anxa2	0.00138866	0.955837	0.405192		Eef1a1	0.000285486	0.0110223	0.180142		Apoc1	0.0117617	0.00170294	0.0167237		Ank	0.0100604	0.109278	0.0185334
	Axl	0.00122948	0.00322909	0.0500589		Axl	0.00122948	0.00322909	0.0500589		Anxa5	0.00234194	0.0155772	0.0862362		Eef1b2	0.00026465	0.00996206	0.104278		Apoe	0.020539	0.00192257	0.0139763		Ccl6	0.0405457	0.325227	0.708233
	C1qb	0.00753331	0.0150769	0.0575072		B2m	0.0102901	0.282788	0.470303		Apoe	0.020539	0.00192257	0.0139763		Eef2	0.00471541	0.000228296	0.00135988		Axl	0.00122948	0.00322909	0.0500589		Cst7	0.0278604	0.0191171	0.05382
	C1qc	0.00746941	0.00974794	0.0381622		Ccl6	0.0405457	0.325227	0.708233		Atp6v0c	0.00295976	9.44498e-05	0.00299692		Fau	0.000191199	0.000736175	0.00542157		Gpnmb	0.0490393	0.0299973	0.121205		Fam20c	0.00172248	0.00149335	0.0699335
	Cd33	0.00841958	0.18911	0.650297		Cd9	0.000117368	0.0766411	0.680916		B2m	0.0102901	0.282788	0.470303		Il1b	0.0318464	0.225051	0.0604219		Itgax	0.0257527	0.319592	0.812203		Fn1	0.00927737	0.238912	0.842104
	Cd68	0.00927766	0.0435188	0.279398		Clec7a	0.0370782	0.668853	0.551474		C1qb	0.00753331	0.0150769	0.0575072		Lars2	0.44798	0.00686053	0.0105564		Lyz2	0.00935169	0.0241663	0.179013		Psat1	0.0043792	0.22096	0.427482
	Csf1r	0.008	0.022	0.133		Csf1	0.000449752	0.279751	0.678671		Capg	0.00593412	0.176506	0.803955		Mir6236	0.458549	0.0137507	0.0209881							Spp1	0.00260554	0.642781	0.0957636
	Cx3cr1	0.00224916	0.00223784	0.0506385		Csf2	0.0107236	0.225489	0.166536		Cd52	0.0233136	0.283723	0.541401		Rpl10	0.000128171	0.00278256	0.0992416
	Fcgr2b	0.0209139	0.273426	0.746769		Ctsb	0.000709871	0.00100616	0.0256264		Cd63	0.000515672	0.00338633	0.0726514		Rpl13	0.000114132	0.000618542	0.00517365
	Mertk	0.00513141	0.00474528	0.0194312		Ctsd	0.00318138	0.00123158	0.0196565		Cd74	0.0181647	0.0562925	0.128201		Rpl14	0.000234742	0.0728223	0.431226
	Rxra	0.0176222	1.439e-05	4.93576e-05		Ctsl	0.00114975	0.00605301	0.14967		Clec7a	0.0370782	0.668853	0.551474		Rpl17	0.000417801	0.0166366	0.225703
	Tlr4	0.00888121	0.942949	0.283189		Fth1	0.000706434	0.0378632	0.0991925		Crip1	0.00220158	0.140608	0.600531		Rpl18a	0.000186922	0.00280208	0.0165135
	Tmem119	0.014	0.032	0.117		Itgax	0.0257527	0.319592	0.812203		Cst7	0.0278604	0.0191171	0.05382		Rpl21	0.000446024	0.0574512	0.410129
	Tnf	0.00974995	0.441764	0.755013		Lpl	0.00292435	0.000303259	0.00210488		Ctsb	0.000709871	0.00100616	0.0256264		Rpl27a	0.000227253	0.00816878	0.0460669
						Lyz2	0.00935169	0.0241663	0.179013		Ctss	0.0155274	0.0851466	0.335472		Rpl28	0.000170957	0.0294136	0.206532
						Timp2	0.0526045	0.027127	0.0104212		Ctsz	0.00546115	0.0383872	0.196534		Rpl31	0.000183409	0.0324473	0.277927
						Trem2	0.00558232	0.00211668	0.014819		Cybb	0.0284469	0.145301	0.467012		Rpl32	0.00015022	0.00579267	0.060805
											Fam20c	0.00172248	0.00149335	0.0699335		Rpl35	0.000309111	0.147037	0.470838
											Fth1	0.000706434	0.0378632	0.0991925		Rpl36	2.24002e-05	5.92185e-05	0.000656685
											Ftl1	0.00136347	0.00547348	0.093847		Rpl37	0.000198413	0.000323245	0.0115605
	DEG only in females										H2-D1	0.00646104	0.0542182	0.137189		Rpl37a	0.000374786	0.000603095	0.0237379
	DEG in females and males with a significant difference in female vs male controls										H2-K1	0.0105201	0.106627	0.235419		Rpl38	8.05334e-05	0.000665104	0.0104785
	DEG in females and males without significant difference in female vs male controls										Ifitm3	0.0143641	0.92227	0.617073		Rpl41	0.00020347	0.0188064	0.16506
											Lgals1	0.000555239	0.269349	0.772642		Rpl5	0.000293563	0.0444553	0.387324
											Lgals3	0.0370881	0.22937	0.62722		Rpl9	0.000435054	0.00912498	0.280111
											Lyz2	0.00935169	0.0241663	0.179013		Rplp0	0.000215684	0.00731145	0.0623492
											Spp1	0.00260554	0.642781	0.0957636		Rplp1	4.74878e-05	2.75555e-05	0.000191166
											Tspo	0.0272632	0.19023	0.458986		Rplp2	0.000126194	0.000339886	0.00248491
											Vim	0.00449486	0.131712	0.414373		Rps11	0.000221985	0.00444783	0.0835725
																Rps14	0.000188675	0.000242511	0.0159821
																Rps16	9.41659e-05	0.0042777	0.029489
																Rps17	0.000186848	0.00533731	0.161479
																Rps18	0.000235655	0.0128899	0.190999
																Rps19	3.58313e-05	0.000239423	0.00459927
																Rps23	0.000169254	0.00490037	0.0895783
																Rps25	0.000103289	0.00701031	0.146926
																Rps27	0.000112995	0.00438637	0.119103
																Rps27a	0.000106242	0.0156381	0.353763
																Rps28	7.47027e-05	0.00138193	0.0218298
																Rps29	8.51363e-05	4.58416e-05	0.00139671
																Rps3	0.000134551	0.00196719	0.0899781
																Rps6	8.21441e-05	0.0321759	0.325048
																Rps9	0.000140105	0.00293666	0.0431473
																Rpsa	0.000166382	0.0645359	0.193622
																Tmsb4x	0.00233559	0.153336	0.795457

## Sheet: DEGs astroglia
	Astroglia A1					Astroglia A2					Astroglia activation					Astroglia homeostatic 1					Astroglia homeostatic 2 (1)					Astroglia homeostatic 2 (2)
		DHTFvsCTF	DHTMvsCTM	CTFvsCTM			DHTFvsCTF	DHTMvsCTM	CTFvsCTM			DHTFvsCTF	DHTMvsCTM	CTFvsCTM			DHTFvsCTF	DHTMvsCTM	CTFvsCTM			DHTFvsCTF	DHTMvsCTM	CTFvsCTM			DHTFvsCTF	DHTMvsCTM	CTFvsCTM
	Ggta1	0.00572373	0.499477	0.862544		B3gnt5	0.00141793	0.0166385	0.000139734		Actn1	0.00137315	0.84383	0.246935		0610040J01Rik	0.0038551	0.187343	0.388082		A2m	0.033982	0.196486	0.549757		Marcks	0.00027786	0.0833585	0.458228
	Psmb8	0.0368005	0.547931	0.70766		Cd109	0.040725	0.135996	0.150475		Bgn	0.00152009	0.165621	0.977575		Abcb9	0.00134147	0.616103	0.246522		Adamts9	0.0426886	0.0274152	0.00662925		Matn4	0.860606	0.0154558	0.038887
	Serping1	0.00428987	0.0752204	0.167518		Cd14	0.0127445	0.732398	0.190821		C1ql1	0.0137634	0.1278	0.714536		Akr1b10	0.232611	0.00573019	0.01212		Adgrl1	0.000355162	0.401191	0.372775		Mfap3l	0.00326058	0.0194305	0.0374083
	Srgn	0.0193491	0.237303	0.0667952		Clcf1	0.00267476	0.128592	0.572764		C4b	0.035225	0.0741282	0.101467		Aplp1	0.00227224	0.605762	0.154855		Agrn	0.937834	0.00526411	0.03829		Miat	0.00610955	0.377375	0.178903
						Emp1	0.00892336	0.321057	0.102934		Ccdc74a	0.000121129	0.0447694	0.0019806		Arpp21	0.000748532	0.0561877	0.184669		Aldh1a1	0.793412	0.00032508	0.000504853		Msx2	0.0946628	0.0341245	0.0762341
						Ptgs2	0.0416662	0.0697673	0.0282022		Ifitm3	0.0143641	0.92227	0.617073		Cadm1	0.000367306	0.00142177	0.017616		Aldh5a1	9.69552e-05	0.140927	0.948343		Mt1	0.0258637	0.134098	0.0942909
						S100a10	0.00338395	0.789274	0.346588		Igfbp7	0.00127828	0.33115	0.932581		Cbr3	0.0468603	0.00421225	0.10341		Ank	0.0100604	0.109278	0.0185334		Mt2	0.0295323	0.467696	0.345756
						Sphk1	0.0299617	0.573743	0.189756		Ntrk2	5.17782e-05	0.313697	0.549641		Ccnd1	0.00176603	0.44751	0.543936		Aqp4	0.021581	0.428625	0.525129		Mt3	0.00177993	0.00126817	0.00105872
						Tm4sf1	0.0142004	0.813268	0.220074		S100a10	0.00338395	0.789274	0.346588		Cdo1	0.623545	0.00173543	0.000704198		Arhgef17	0.00568772	0.640973	0.168885		Mylip	0.000148179	0.000115772	0.0110419
											S100a11	0.00437874	0.636775	0.898541		Chrdl1	0.0332213	0.205607	0.17647		Arhgef4	0.00531149	0.225425	0.0084436		Myoc	0.0140762	0.567377	0.927564
											S100a4	0.0014087	0.032124	0.103793		Chst1	0.342987	0.015173	0.0267611		Atoh8	0.142589	0.000721563	0.000466033		Nfkbiz	0.0239482	0.38852	0.218586
											S1pr3	0.0161603	0.992593	0.455768		Cth	0.924313	0.024876	0.0655239		Bmpr1b	0.019412	0.189108	0.160784		Nog	0.0195381	0.762504	0.863262
											Timp2	0.0526045	0.027127	0.0104212		Dhcr7	0.023473	0.0048615	0.0243411		Bmpr2	0.0132727	4.52233e-05	0.000115768		Npc1	0.775904	0.0415167	0.233667
																Efhd2	0.000601458	0.0377139	0.14308		Btbd3	0.00023194	0.0401629	0.386278		Nrep	0.00201746	0.0187689	0.119192
		DEG only in females														Eps8	0.058887	0.0466085	0.00940872		Cadps	0.000156521	0.00938457	0.225843		Nrp2	0.00809661	0.223417	0.743999
		DEG only in males														Gabbr2	0.000145671	0.00266729	0.198825		Ccdc3	0.0244228	0.000224028	0.000525387		Nsg2	0.00276524	0.091633	0.544387
		DEG in females and males together with a significant difference in female vs male controls														Gpc5	0.000399093	0.0317243	0.144838		Cd44	0.00908846	0.784724	0.229159		Nsmf	0.0217736	0.0830873	0.00508444
		DEG in females and males together without significant difference in female vs male controls														Grm3	0.00220075	0.112014	0.47368		Cd74	0.0181647	0.0562925	0.128201		Opcml	0.000255613	0.00454201	0.0257974
																Grm5	0.000475165	2.13382e-05	0.000184884		Cidea	0.00202255	0.707328	0.851611		Paqr4	0.00724504	0.211256	0.00354894
																Hbegf	0.00654712	0.628775	0.125008		Clip3	0.00906911	0.0163132	0.458493		Plp1	0.00480978	0.0958458	0.402935
																Hsd11b1	0.0352487	0.0100322	0.0184923		Cryab	0.0135212	0.274745	0.0632188		Prex2	0.0248377	0.0178972	0.0209443
																Kcnip3	0.124179	0.0207421	0.0702523		Csrnp1	0.0146351	0.417775	0.141851		Prkag2	0.000139847	0.145903	0.888136
																Phactr3	0.00137654	0.036639	0.534665		Ctnna2	0.00813894	0.00311436	0.0553307		Prkca	0.0232848	0.132769	0.42518
																Ptprz1	0.00758211	0.0141074	0.0301149		D630045J12Rik	0.00254298	0.601591	0.862307		Ptprt	0.000256585	0.0131603	0.202526
																Rnf215	0.00201917	0.000224804	0.000662471		Ddr1	0.00717552	0.000326492	0.00240107		Rgs2	0.000212042	0.0675171	0.796672
																S100b	0.0170399	0.945324	0.425807		Elmo2	0.0193317	0.0258402	0.0110905		Rgs6	0.000562965	0.162763	0.987963
																Slc13a5	0.000873854	0.0231484	0.111787		Enpp2	0.00634884	0.00209505	0.0127402		Robo2	0.00708153	0.0414935	0.138501
																Slc7a10	0.0157835	0.190373	0.964385		Fasn	0.0780423	0.0231689	0.108022		Scd2	0.000850952	0.00977515	0.132319
																Slco1c1	0.253647	0.0356305	0.29358		Fgd2	0.00996443	0.0222229	0.0600485		Serf2	0.00144055	0.224202	0.456783
																St6galnac5	0.0076759	0.000219696	0.00288629		Fth1	0.000706434	0.0378632	0.0991925		Sgpl1	0.000758954	0.0056928	0.200672
																Timp4	0.212797	8.03932e-05	0.000130991		Gadd45a	0.00661352	0.963768	0.251607		Shisa8	0.228205	0.0065697	0.000513888
																Tspan7	0.000407707	0.13626	0.786533		Ggta1	0.00572373	0.499477	0.862544		Ski	0.000310643	0.0519155	0.378869
																Vldlr	0.00317902	0.0126582	0.0325147		Glul	0.481047	0.0310346	0.0289418		Slc16a1	0.00766365	0.753591	0.0406304
																					Gpm6b	0.000728258	0.0283625	0.131088		Slc1a2	0.00118994	0.802173	0.160172
																					Grin3a	0.00036356	0.0323201	0.297932		Slc6a6	0.00999947	0.0293538	0.544995
																					H2-Aa	0.0114745	0.054281	0.156048		Slc7a2	0.00204473	0.017939	0.282781
																					H2-Ab1	0.0181122	0.102147	0.188809		Smad6	0.046084	0.0122082	0.0240015
																					H2-DMa	0.00707029	0.0923319	0.183979		Sorl1	0.000309517	0.139931	0.841153
																					H2-DMb1	0.00764097	0.185593	0.334219		Stat3	0.0108635	0.465388	0.220759
																					H2-Eb1	0.010904	0.0512837	0.130406		Sulf2	0.00961819	0.256071	0.380459
																					Hopx	0.0201372	0.00041587	0.00467828		Tab2	0.000851085	0.259287	0.65847
																					Hspb8	0.0336779	0.657117	0.47816		Taok1	0.234325	0.000136308	5.80121e-05
																					Id2	0.00381603	0.829778	0.318188		Tmem150a	0.0280784	0.00691236	0.00825927
																					Igdcc4	0.00032816	0.809185	0.463169		Tmie	0.308733	0.040043	0.0227485
																					Islr	0.542492	0.0216098	0.0218041		Trim2	0.000279894	0.00196489	0.0295565
																					Kank1	0.0146313	0.00185528	0.0273752		Tsc22d4	0.0146047	0.0830554	0.0934919
																					Kcna6	0.020076	0.981412	0.666135		Tulp4	0.420432	0.0106329	0.0228352
																					Lifr	0.000116518	0.0104009	0.376546		Unc5c	0.000632344	0.000768086	0.00480082
																					Maff	0.0164449	0.590281	0.417353		Usp9x	0.0159175	0.0109901	0.0145823
																					Man1c1	0.00148461	0.000133667	0.00409042		Wwc1	0.0771604	0.000639498	0.000798017
																					Map3k1	0.000557656	0.0900503	0.763601		Zfp36	0.0067648	0.888232	0.376065
