# Supplementary material for: Androgens show sex-dependent differences in myelination in immune and non-immune murine models of CNS demyelination
Source: Nat Commun. 2023 Mar 22;14:1592. doi: 10.1038/s41467-023-36846-w (PMC10033728; doi:10.1038/s41467-023-36846-w)
Supplement: Supplementary file 13 — Supplementary Dataset 10 [file 41467_2023_36846_MOESM13_ESM.xlsx]

## Sheet: Index
sheet name	content
microglial_genes_DTHF	list of 105 microglial specific genes and the log fold change of their differential expression in DTH-treated females vesus control females (non-treated)
microglial_genes_DTHM	list of 105 microglial specific genes and the log fold change of their differential expression in DTH-treated males vesus control males (non-treated)
GSEA_microglial_genes_DTHFvsCTF	Gene sets enriched in DTH-treated females using the 105 microglial genes as input
GSEA_microglial_genes_DTHMvsCTM	Gene sets enriched in DTH-treated males using the 105 microglial genes as input
Statistics	In order to control the false discovery rate (FDR), multiple testing correction is performed using the Benjamini-Hochberg method. Cutoff used for FDR was 5%

## Sheet: microglial_genes_DTHF
ID	logFC_DHTFvsCTF
Ank	0.330761
Anxa2	-1.10897
Anxa5	-0.459474
Apoc1	-1.67896
Apoe	-1.37534
Arg1	-2.28241
Atp6v0c	-0.316711
Axl	-1.19173
B2m	-1.90181
C1qb	-1.71444
C1qc	-1.7179
Capg	-1.91559
Ccl2	-1.6985
Ccl6	-2.16095
Cd33	-1.83493
Cd52	-2.09157
Cd63	-1.01399
Cd68	-2.34312
Cd74	-2.22694
Cd9	-0.872982
Clec7a	-2.308
Crip1	-1.6633
Csf1	-0.869446
Csf1r	-1.44881
Csf2	-2.18198
Cst7	-2.16085
Ctsb	-1.16116
Ctsd	-1.73344
Ctsl	-1.10457
Ctss	-2.03634
Ctsz	-1.72773
Cx3cr1	-1.14646
Cybb	-2.42423
Eef1a1	-0.831447
Eef1b2	-0.573812
Eef2	-0.254722
Fam20c	-0.655183
Fau	-0.933653
Fcgr2b	-1.96719
Fn1	-1.87496
Fth1	-0.573093
Ftl1	-1.78621
Gpnmb	-2.75646
H2-D1	-1.92398
H2-K1	-2.04415
Ifitm3	-1.39471
Igf1	-0.536422
Il1b	-2.52625
Itgax	-2.03862
Lars2	0.476632
Lgals1	-1.27635
Lgals3	-2.15347
Lpl	-0.829164
Lyz2	-3.0284
Mertk	-1.19959
Mir6236	0.464964
Nos2	-1.70153
Psat1	0.413351
Rpl10	-0.916072
Rpl13	-0.708061
Rpl14	-0.511507
Rpl17	-0.660191
Rpl18a	-0.848661
Rpl21	-0.483551
Rpl27a	-0.668652
Rpl28	-0.658172
Rpl31	-0.615019
Rpl32	-0.892869
Rpl35	-0.781004
Rpl36	-0.666358
Rpl37	-0.56766
Rpl37a	-0.677173
Rpl38	-0.477259
Rpl41	-0.794224
Rpl5	-0.635617
Rpl9	-0.497278
Rplp0	-1.10957
Rplp1	-0.680521
Rplp2	-0.821216
Rps11	-0.755091
Rps14	-0.703982
Rps16	-0.911441
Rps17	-0.584841
Rps18	-0.8937
Rps19	-0.909701
Rps23	-0.758899
Rps25	-0.68362
Rps27	-0.796005
Rps27a	-0.600424
Rps28	-0.85472
Rps29	-0.653593
Rps3	-0.638141
Rps6	-0.540642
Rps9	-0.895129
Rpsa	-0.747827
Rxra	-0.202352
Spp1	-1.54999
Timp2	0.261761
Tlr4	-1.68017
Tmem119	-1.00924
Tmsb4x	-1.09923
Tnf	-2.41747
Trem2	-1.88749
Tspo	-1.55753
Vim	-1.50147

## Sheet: microglial_genes_DTHM
ID	logFC_DHTMvsCTM
Apoe	-2.11562
Arg1	-0.271257
Axl	-1.03246
C1qb	-1.49561
C1qc	-1.63099
Ccl2	0.651494
Cd33	-0.770578
Cd68	-1.6402
Csf1r	-1.184
Cx3cr1	-1.1453
Fcgr2b	-0.805766
Igf1	0.271521
Mertk	-1.20991
Nos2	1.33666
Rxra	-0.504536
Tlr4	0.0368392
Tmem119	-0.844823
Tnf	-0.565909
Trem2	-2.19578
B2m	-0.666097
Ccl6	-0.912786
Cd9	-0.304239
Clec7a	-0.398751
Csf1	-0.205294
Csf2	0.810105
Ctsb	-1.10864
Ctsd	-2.01009
Ctsl	-0.859179
Fth1	-0.297976
Itgax	-0.780367
Lpl	-1.11057
Lyz2	-2.44583
Timp2	-0.308582
Anxa2	-0.0146787
Anxa5	-0.3377
Atp6v0c	-0.484196
Capg	-0.779629
Cd52	-0.849645
Cd63	-0.780807
Cd74	-1.67228
Crip1	-0.639605
Cst7	-2.26901
Ctss	-1.30862
Ctsz	-1.15347
Cybb	-1.44271
Fam20c	-0.667086
Ftl1	-1.42997
H2-D1	-1.20341
H2-K1	-1.12636
Ifitm3	0.0461805
Lgals1	-0.306526
Lgals3	-1.10518
Spp1	-0.184502
Tspo	-0.826784
Vim	-0.671787
Eef1a1	-0.496117
Eef1b2	-0.346613
Eef2	-0.3784
Fau	-0.791375
Il1b	1.20457
Lars2	-2.16312
Mir6236	-1.88161
Rpl10	-0.621176
Rpl13	-0.580816
Rpl14	-0.196986
Rpl17	-0.382699
Rpl18a	-0.60005
Rpl21	-0.214468
Rpl27a	-0.410077
Rpl28	-0.306103
Rpl31	-0.28228
Rpl32	-0.550347
Rpl35	-0.243015
Rpl36	-0.601406
Rpl37	-0.536062
Rpl37a	-0.638438
Rpl38	-0.374121
Rpl41	-0.412364
Rpl5	-0.285776
Rpl9	-0.323726
Rplp0	-0.68129
Rplp1	-0.719538
Rplp2	-0.731165
Rps11	-0.508828
Rps14	-0.683557
Rps16	-0.559377
Rps17	-0.376443
Rps18	-0.504856
Rps19	-0.736881
Rps23	-0.48845
Rps25	-0.393909
Rps27	-0.498036
Rps27a	-0.301739
Rps28	-0.602024
Rps29	-0.697592
Rps3	-0.458622
Rps6	-0.228053
Rps9	-0.608351
Rpsa	-0.285365
Tmsb4x	-0.429077
Apoc1	-2.24027
Gpnmb	-3.14956
Ank	-0.190328
Fn1	-0.712684
Psat1	0.1547

## Sheet: GSEA_microglial_genes_DTHFvsCTF
ID	Description	setSize	enrichmentScore	NES	pvalue	p.adjust	qvalue	rank	leading_edge	core_enrichment
GO:0008150	biological_process	104	-0.996208	-1.22896	0.0105816	0.0269228	0.010363	104	tags=99%, list=99%, signal=99%	Psat1/Ank/Timp2/Rxra/Eef2/Atp6v0c/Anxa5/Rpl38/Rpl21/Rpl9/Rpl14/Igf1/Rps6/Rpl37/Fth1/Eef1b2/Rps17/Rps27a/Rpl31/Rpl5/Rps3/Rps29/Fam20c/Rpl28/Rpl17/Rpl36/Rpl27a/Rpl37a/Rplp1/Rps25/Rps14/Rpl13/Rpsa/Rps11/Rps23/Rpl35/Rpl41/Rps27/Rplp2/Lpl/Eef1a1/Rpl18a/Rps28/Cd9/Csf1/Rpl32/Rps18/Rps9/Rps19/Rps16/Rpl10/Fau/Tmem119/Cd63/Tmsb4x/Ctsl/Anxa2/Rplp0/Cx3cr1/Ctsb/Axl/Mertk/Lgals1/Apoe/Ifitm3/Csf1r/Vim/Spp1/Tspo…
GO:0009987	cellular process	104	-0.996208	-1.22896	0.0105816	0.0269228	0.010363	104	tags=99%, list=99%, signal=99%	Psat1/Ank/Timp2/Rxra/Eef2/Atp6v0c/Anxa5/Rpl38/Rpl21/Rpl9/Rpl14/Igf1/Rps6/Rpl37/Fth1/Eef1b2/Rps17/Rps27a/Rpl31/Rpl5/Rps3/Rps29/Fam20c/Rpl28/Rpl17/Rpl36/Rpl27a/Rpl37a/Rplp1/Rps25/Rps14/Rpl13/Rpsa/Rps11/Rps23/Rpl35/Rpl41/Rps27/Rplp2/Lpl/Eef1a1/Rpl18a/Rps28/Cd9/Csf1/Rpl32/Rps18/Rps9/Rps19/Rps16/Rpl10/Fau/Tmem119/Cd63/Tmsb4x/Ctsl/Anxa2/Rplp0/Cx3cr1/Ctsb/Axl/Mertk/Lgals1/Apoe/Ifitm3/Csf1r/Vim/Spp1/Tspo…
GO:0002449	lymphocyte mediated immunity	11	-0.808511	-2.16547	1.55467e-05	0.000297609	0.000114555	30	tags=100%, list=29%, signal=80%	C1qc/Trem2/B2m/H2-D1/Fcgr2b/H2-K1/Cd74/Arg1/Tnf/Il1b
GO:0002460	adaptive immune response based on somatic recombination of immune receptors built from immunoglobulin superfamily domains	11	-0.808511	-2.16547	1.55467e-05	0.000297609	0.000114555	30	tags=100%, list=29%, signal=80%	C1qc/Trem2/B2m/H2-D1/Fcgr2b/H2-K1/Cd74/Arg1/Tnf/Il1b
GO:0065007	biological regulation	75	-0.778751	-2.42771	1.66509e-08	1.33873e-06	5.15302e-07	52	tags=65%, list=50%, signal=115%	Tmem119/Cd63/Tmsb4x/Ctsl/Anxa2/Cx3cr1/Ctsb/Axl/Mertk/Lgals1/Apoe/Ifitm3/Csf1r/Vim/Spp1/Tspo/Crip1/Apoc1/Tlr4/Ccl2/Nos2/C1qb/C1qc/Ctsz/Ctsd/Ftl1/Cd33/Fn1/Trem2/B2m/Capg/H2-D1/Fcgr2b/Ctss/Itgax/H2-K1/Cd52/Lgals3/Ccl6/Cst7/Csf2/Cd74/Arg1/Clec7a/Cd68/Tnf/Cybb/Il1b/Gpnmb
GO:0002250	adaptive immune response	12	-0.758054	-2.05449	5.26707e-05	0.000784209	0.000301856	30	tags=92%, list=29%, signal=74%	C1qb/C1qc/Trem2/B2m/H2-D1/Fcgr2b/H2-K1/Cd74/Arg1/Tnf/Il1b
GO:0002443	leukocyte mediated immunity	14	-0.748838	-2.09018	4.87882e-05	0.00075434	0.000290359	33	tags=93%, list=31%, signal=73%	Tlr4/Ccl2/C1qb/C1qc/Trem2/B2m/H2-D1/Fcgr2b/H2-K1/Cd74/Arg1/Tnf/Il1b
GO:0050896	response to stimulus	63	-0.741643	-2.37351	1.25392e-08	1.26019e-06	4.85069e-07	49	tags=68%, list=47%, signal=91%	Ctsl/Anxa2/Rplp0/Cx3cr1/Axl/Mertk/Lgals1/Apoe/Ifitm3/Csf1r/Vim/Spp1/Tspo/Crip1/Tlr4/Ccl2/Nos2/C1qb/C1qc/Cd33/Fn1/Trem2/B2m/Capg/H2-D1/Fcgr2b/Ctss/Itgax/H2-K1/Cd52/Lgals3/Ccl6/Cst7/Csf2/Cd74/Arg1/Clec7a/Cd68/Tnf/Cybb/Il1b/Gpnmb/Lyz2
GO:0006950	response to stress	44	-0.738133	-2.35048	8.00745e-09	1.073e-06	4.13016e-07	44	tags=77%, list=42%, signal=77%	Axl/Mertk/Lgals1/Apoe/Ifitm3/Csf1r/Vim/Spp1/Tspo/Crip1/Tlr4/Ccl2/Nos2/C1qb/C1qc/Fn1/Trem2/B2m/Capg/Fcgr2b/Ctss/Itgax/H2-K1/Lgals3/Ccl6/Cst7/Cd74/Arg1/Clec7a/Cd68/Tnf/Cybb/Il1b/Lyz2
GO:0006952	defense response	36	-0.732937	-2.28999	4.3392e-08	2.49194e-06	9.59192e-07	46	tags=86%, list=44%, signal=74%	Cx3cr1/Axl/Lgals1/Apoe/Ifitm3/Csf1r/Vim/Tlr4/Ccl2/Nos2/C1qb/C1qc/Fn1/Trem2/B2m/Capg/Fcgr2b/Ctss/Itgax/H2-K1/Lgals3/Ccl6/Cst7/Cd74/Arg1/Clec7a/Cd68/Tnf/Cybb/Il1b/Lyz2
GO:0044419	interspecies interaction between organisms	36	-0.723692	-2.26111	8.82697e-08	3.94271e-06	1.51762e-06	46	tags=86%, list=44%, signal=74%	Cx3cr1/Ctsb/Axl/Lgals1/Apoe/Ifitm3/Csf1r/Vim/Tlr4/Ccl2/Nos2/C1qb/C1qc/Fn1/Trem2/B2m/Capg/Fcgr2b/Itgax/H2-K1/Cd52/Lgals3/Ccl6/Cd74/Arg1/Clec7a/Cd68/Tnf/Cybb/Il1b/Lyz2
GO:0002699	positive regulation of immune effector process	11	-0.723648	-1.93818	0.000651255	0.00451387	0.00173747	33	tags=91%, list=31%, signal=70%	Tlr4/Ccl2/Trem2/B2m/H2-D1/H2-K1/Cd74/Arg1/Tnf/Il1b
GO:0050789	regulation of biological process	72	-0.723135	-2.26525	2.89416e-07	8.31036e-06	3.1988e-06	52	tags=65%, list=50%, signal=105%	Tmem119/Cd63/Tmsb4x/Ctsl/Anxa2/Cx3cr1/Ctsb/Axl/Mertk/Lgals1/Apoe/Ifitm3/Csf1r/Vim/Spp1/Tspo/Crip1/Apoc1/Tlr4/Ccl2/Nos2/C1qb/C1qc/Ctsz/Ctsd/Cd33/Fn1/Trem2/B2m/Capg/H2-D1/Fcgr2b/Ctss/Itgax/H2-K1/Lgals3/Ccl6/Cst7/Csf2/Cd74/Arg1/Clec7a/Cd68/Tnf/Cybb/Il1b/Gpnmb
GO:0009607	response to biotic stimulus	33	-0.720397	-2.23748	8.23416e-08	3.94271e-06	1.51762e-06	41	tags=88%, list=39%, signal=78%	Cx3cr1/Axl/Apoe/Ifitm3/Csf1r/Vim/Tspo/Tlr4/Ccl2/Nos2/C1qb/C1qc/Trem2/B2m/Capg/Fcgr2b/Itgax/H2-K1/Cd52/Lgals3/Ccl6/Cd74/Arg1/Clec7a/Cd68/Tnf/Cybb/Il1b/Lyz2
GO:0002376	immune system process	47	-0.71399	-2.28037	2.15028e-08	1.44069e-06	5.54545e-07	44	tags=72%, list=42%, signal=76%	Axl/Mertk/Lgals1/Apoe/Ifitm3/Csf1r/Vim/Spp1/Tlr4/Ccl2/Nos2/C1qb/C1qc/Cd33/Fn1/Trem2/B2m/Capg/H2-D1/Fcgr2b/Ctss/H2-K1/Lgals3/Ccl6/Cst7/Csf2/Cd74/Arg1/Clec7a/Cd68/Tnf/Cybb/Il1b/Gpnmb
GO:0002703	regulation of leukocyte mediated immunity	11	-0.71243	-1.90814	0.00100464	0.00641058	0.00246755	33	tags=91%, list=31%, signal=70%	Tlr4/Ccl2/Trem2/B2m/H2-D1/Fcgr2b/H2-K1/Arg1/Tnf/Il1b
GO:0050778	positive regulation of immune response	13	-0.706547	-1.95328	0.000234822	0.00233605	0.000899188	33	tags=85%, list=31%, signal=66%	Tlr4/C1qb/C1qc/Trem2/B2m/H2-D1/H2-K1/Lgals3/Cd74/Tnf/Il1b
GO:0043207	response to external biotic stimulus	32	-0.706505	-2.18988	2.12691e-07	7.12514e-06	2.74259e-06	41	tags=88%, list=39%, signal=77%	Cx3cr1/Axl/Apoe/Ifitm3/Csf1r/Vim/Tlr4/Ccl2/Nos2/C1qb/C1qc/Trem2/B2m/Capg/Fcgr2b/Itgax/H2-K1/Cd52/Lgals3/Ccl6/Cd74/Arg1/Clec7a/Cd68/Tnf/Cybb/Il1b/Lyz2
GO:0051707	response to other organism	32	-0.706505	-2.18988	2.12691e-07	7.12514e-06	2.74259e-06	41	tags=88%, list=39%, signal=77%	Cx3cr1/Axl/Apoe/Ifitm3/Csf1r/Vim/Tlr4/Ccl2/Nos2/C1qb/C1qc/Trem2/B2m/Capg/Fcgr2b/Itgax/H2-K1/Cd52/Lgals3/Ccl6/Cd74/Arg1/Clec7a/Cd68/Tnf/Cybb/Il1b/Lyz2
GO:0002697	regulation of immune effector process	14	-0.703292	-1.96305	0.000317386	0.00276997	0.00106621	33	tags=86%, list=31%, signal=68%	Tlr4/Ccl2/Trem2/B2m/H2-D1/Fcgr2b/H2-K1/Lgals3/Cd74/Arg1/Tnf/Il1b
GO:0050776	regulation of immune response	17	-0.701621	-2.02389	6.95349e-05	0.000998322	0.000384272	33	tags=82%, list=31%, signal=67%	Tlr4/C1qb/C1qc/Cd33/Trem2/B2m/H2-D1/Fcgr2b/H2-K1/Lgals3/Cd74/Arg1/Tnf/Il1b
GO:0006955	immune response	36	-0.701073	-2.19044	4.76354e-07	1.27663e-05	4.91396e-06	46	tags=83%, list=44%, signal=71%	Cx3cr1/Axl/Lgals1/Apoe/Ifitm3/Csf1r/Vim/Tlr4/Ccl2/Nos2/C1qb/C1qc/Cd33/Trem2/B2m/Capg/H2-D1/Fcgr2b/Ctss/H2-K1/Lgals3/Ccl6/Cst7/Csf2/Cd74/Arg1/Cd68/Tnf/Cybb/Il1b
GO:0051179	localization	46	-0.700526	-2.23754	1.96138e-07	7.12514e-06	2.74259e-06	51	tags=80%, list=49%, signal=74%	Cd63/Tmsb4x/Ctsl/Anxa2/Cx3cr1/Axl/Mertk/Apoe/Ifitm3/Csf1r/Vim/Spp1/Tspo/Apoc1/Tlr4/Ccl2/Nos2/Ctsd/Ftl1/Cd33/Fn1/Trem2/B2m/Fcgr2b/Ctss/Itgax/Lgals3/Ccl6/Csf2/Cd74/Arg1/Clec7a/Cd68/Tnf/Cybb/Il1b/Gpnmb
GO:0009605	response to external stimulus	43	-0.697393	-2.20552	2.33914e-07	7.23334e-06	2.78424e-06	46	tags=79%, list=44%, signal=75%	Anxa2/Cx3cr1/Axl/Lgals1/Apoe/Ifitm3/Csf1r/Vim/Spp1/Tlr4/Ccl2/Nos2/C1qb/C1qc/Fn1/Trem2/B2m/Capg/Fcgr2b/Ctss/Itgax/H2-K1/Cd52/Lgals3/Ccl6/Cst7/Cd74/Arg1/Clec7a/Cd68/Tnf/Cybb/Il1b/Lyz2
GO:0046651	lymphocyte proliferation	10	-0.677358	-1.77328	0.00332738	0.0137898	0.00530792	19	tags=60%, list=18%, signal=54%	Fcgr2b/Lgals3/Cd74/Arg1/Il1b/Gpnmb
GO:0006959	humoral immune response	10	-0.67729	-1.7731	0.00332738	0.0137898	0.00530792	30	tags=80%, list=29%, signal=63%	C1qb/C1qc/Trem2/B2m/Fcgr2b/Lgals3/Tnf/Il1b
GO:0098542	defense response to other organism	27	-0.674592	-2.06224	9.30508e-06	0.000196876	7.57809e-05	46	tags=89%, list=44%, signal=67%	Cx3cr1/Axl/Apoe/Ifitm3/Csf1r/Vim/Tlr4/Ccl2/Nos2/C1qb/C1qc/Trem2/B2m/Capg/Itgax/H2-K1/Lgals3/Ccl6/Cd74/Arg1/Tnf/Cybb/Il1b/Lyz2
GO:0050794	regulation of cellular process	69	-0.673933	-2.12497	3.4915e-06	8.77241e-05	3.37665e-05	52	tags=65%, list=50%, signal=96%	Tmem119/Cd63/Tmsb4x/Ctsl/Anxa2/Cx3cr1/Ctsb/Axl/Mertk/Lgals1/Apoe/Ifitm3/Csf1r/Vim/Spp1/Tspo/Crip1/Apoc1/Tlr4/Ccl2/Nos2/C1qc/Ctsz/Ctsd/Cd33/Fn1/Trem2/B2m/Capg/H2-D1/Fcgr2b/Ctss/Itgax/H2-K1/Lgals3/Ccl6/Cst7/Csf2/Cd74/Arg1/Clec7a/Tnf/Cybb/Il1b/Gpnmb
GO:0002252	immune effector process	18	-0.672038	-1.94717	0.000207942	0.00225926	0.000869628	33	tags=78%, list=31%, signal=64%	Tlr4/Ccl2/C1qb/C1qc/Trem2/B2m/H2-D1/Fcgr2b/H2-K1/Lgals3/Cd74/Arg1/Tnf/Il1b
GO:0002682	regulation of immune system process	31	-0.670871	-2.07212	6.42146e-06	0.000143413	5.52021e-05	46	tags=84%, list=44%, signal=67%	Cx3cr1/Axl/Mertk/Lgals1/Apoe/Csf1r/Tlr4/Ccl2/C1qb/C1qc/Cd33/Fn1/Trem2/B2m/H2-D1/Fcgr2b/H2-K1/Lgals3/Cst7/Cd74/Arg1/Clec7a/Cd68/Tnf/Il1b/Gpnmb
GO:0001906	cell killing	11	-0.668347	-1.79007	0.00397679	0.0149408	0.00575099	32	tags=82%, list=30%, signal=64%	Ccl2/Nos2/B2m/H2-D1/H2-K1/Lgals3/Arg1/Clec7a/Lyz2
GO:0032879	regulation of localization	36	-0.664034	-2.07471	5.60967e-06	0.000132652	5.10601e-05	51	tags=86%, list=49%, signal=67%	Cd63/Tmsb4x/Anxa2/Cx3cr1/Axl/Mertk/Apoe/Csf1r/Vim/Spp1/Tspo/Apoc1/Tlr4/Ccl2/Nos2/Ctsd/Cd33/Fn1/Trem2/B2m/Fcgr2b/Ctss/Itgax/Lgals3/Cd74/Arg1/Clec7a/Tnf/Cybb/Il1b/Gpnmb
GO:0002694	regulation of leukocyte activation	19	-0.663128	-1.93779	0.000274359	0.00256494	0.000987289	44	tags=89%, list=42%, signal=63%	Axl/Mertk/Lgals1/Tlr4/Ccl2/Cd33/Fn1/Trem2/B2m/Fcgr2b/Lgals3/Cst7/Cd74/Arg1/Clec7a/Il1b/Gpnmb
GO:0043269	regulation of ion transport	12	-0.660068	-1.78892	0.00261927	0.0115674	0.00445251	36	tags=83%, list=34%, signal=62%	Tspo/Ccl2/Cd33/Trem2/B2m/Ctss/Lgals3/Arg1/Cybb/Il1b
GO:0071216	cellular response to biotic stimulus	13	-0.652174	-1.80296	0.00286893	0.0121401	0.00467293	46	tags=100%, list=44%, signal=64%	Axl/Vim/Tlr4/Ccl2/Nos2/Trem2/B2m/Fcgr2b/Clec7a/Cd68/Tnf/Il1b
GO:0051049	regulation of transport	25	-0.65192	-1.98383	8.52988e-05	0.00118242	0.000455133	44	tags=84%, list=42%, signal=64%	Axl/Mertk/Apoe/Spp1/Tspo/Apoc1/Tlr4/Ccl2/Nos2/Cd33/Trem2/B2m/Fcgr2b/Ctss/Lgals3/Cd74/Arg1/Clec7a/Tnf/Cybb/Il1b
GO:0051051	negative regulation of transport	10	-0.648442	-1.69758	0.00593995	0.018499	0.00712059	41	tags=90%, list=39%, signal=61%	Apoe/Tspo/Apoc1/Cd33/Fcgr2b/Lgals3/Cd74/Tnf/Il1b
GO:1903037	regulation of leukocyte cell-cell adhesion	11	-0.647588	-1.73447	0.00659924	0.0196511	0.00756404	22	tags=64%, list=21%, signal=56%	B2m/Lgals3/Cd74/Arg1/Tnf/Il1b/Gpnmb
GO:0030030	cell projection organization	13	-0.646442	-1.78711	0.00343067	0.0139306	0.00536213	42	tags=92%, list=40%, signal=63%	Lgals1/Apoe/Csf1r/Vim/Ctsz/Fn1/Trem2/B2m/Capg/H2-D1/Fcgr2b/H2-K1
GO:0050865	regulation of cell activation	21	-0.646041	-1.91892	0.000167291	0.00197797	0.000761355	44	tags=86%, list=42%, signal=62%	Axl/Mertk/Lgals1/Apoe/Tlr4/Ccl2/Cd33/Fn1/Trem2/B2m/Fcgr2b/Lgals3/Cst7/Cd74/Arg1/Clec7a/Il1b/Gpnmb
GO:0002237	response to molecule of bacterial origin	12	-0.645161	-1.74852	0.00383752	0.0147385	0.00567309	46	tags=100%, list=44%, signal=63%	Axl/Vim/Tlr4/Ccl2/Nos2/Trem2/B2m/Fcgr2b/Cd68/Tnf/Il1b
GO:0071219	cellular response to molecule of bacterial origin	12	-0.645161	-1.74852	0.00383752	0.0147385	0.00567309	46	tags=100%, list=44%, signal=63%	Axl/Vim/Tlr4/Ccl2/Nos2/Trem2/B2m/Fcgr2b/Cd68/Tnf/Il1b
GO:0001816	cytokine production	23	-0.644666	-1.9392	0.000193028	0.00215547	0.00082968	46	tags=87%, list=44%, signal=63%	Cx3cr1/Axl/Mertk/Csf1r/Tspo/Tlr4/Ccl2/Nos2/Cd33/Fn1/Trem2/B2m/Fcgr2b/Csf2/Cd74/Arg1/Clec7a/Tnf/Il1b/Gpnmb
GO:0001817	regulation of cytokine production	23	-0.644666	-1.9392	0.000193028	0.00215547	0.00082968	46	tags=87%, list=44%, signal=63%	Cx3cr1/Axl/Mertk/Csf1r/Tspo/Tlr4/Ccl2/Nos2/Cd33/Fn1/Trem2/B2m/Fcgr2b/Csf2/Cd74/Arg1/Clec7a/Tnf/Il1b/Gpnmb
GO:0001819	positive regulation of cytokine production	13	-0.643918	-1.78014	0.00363129	0.0144532	0.00556331	39	tags=85%, list=37%, signal=61%	Csf1r/Tlr4/Ccl2/Nos2/Trem2/B2m/Csf2/Cd74/Clec7a/Tnf/Il1b
GO:0051046	regulation of secretion	13	-0.639173	-1.76702	0.00431459	0.0159287	0.00613123	41	tags=85%, list=39%, signal=59%	Apoe/Spp1/Tspo/Tlr4/Nos2/Cd33/Trem2/Lgals3/Cd74/Tnf/Il1b
GO:0032496	response to lipopolysaccharide	11	-0.638298	-1.70958	0.00848552	0.0225906	0.00869552	46	tags=100%, list=44%, signal=63%	Axl/Vim/Tlr4/Ccl2/Nos2/Trem2/B2m/Cd68/Tnf/Il1b
GO:0071222	cellular response to lipopolysaccharide	11	-0.638298	-1.70958	0.00848552	0.0225906	0.00869552	46	tags=100%, list=44%, signal=63%	Axl/Vim/Tlr4/Ccl2/Nos2/Trem2/B2m/Cd68/Tnf/Il1b
GO:0070663	regulation of leukocyte proliferation	12	-0.638287	-1.72989	0.00485633	0.016976	0.00653438	19	tags=58%, list=18%, signal=54%	Fcgr2b/Lgals3/Csf2/Cd74/Arg1/Il1b/Gpnmb
GO:0010629	negative regulation of gene expression	21	-0.638244	-1.89576	0.000225783	0.00233605	0.000899188	46	tags=86%, list=44%, signal=60%	Cx3cr1/Axl/Mertk/Apoe/Vim/Tspo/Tlr4/Nos2/Ctsz/Cd33/Fn1/Trem2/Fcgr2b/Cst7/Arg1/Tnf/Il1b/Gpnmb
GO:0051129	negative regulation of cellular component organization	16	-0.637096	-1.81293	0.00134279	0.00749726	0.00288583	42	tags=88%, list=40%, signal=62%	Lgals1/Apoe/Vim/Tspo/Apoc1/Ctsz/Trem2/B2m/Capg/H2-D1/H2-K1/Lgals3/Tnf/Il1b
GO:0071705	nitrogen compound transport	15	-0.636049	-1.79706	0.00215185	0.01041	0.00400698	33	tags=73%, list=31%, signal=59%	Tlr4/Ccl2/Nos2/Cd33/Trem2/Lgals3/Csf2/Cd74/Arg1/Tnf/Il1b
GO:0006811	ion transport	17	-0.635796	-1.83402	0.00103772	0.00651816	0.00250895	36	tags=71%, list=34%, signal=55%	Tspo/Ccl2/Nos2/Cd33/Trem2/B2m/Ctss/Lgals3/Csf2/Arg1/Cybb/Il1b
GO:0070371	ERK1 and ERK2 cascade	12	-0.635631	-1.7227	0.0051828	0.0175083	0.00673924	41	tags=83%, list=39%, signal=57%	Apoe/Csf1r/Tlr4/Ccl2/Fn1/Trem2/Ccl6/Cd74/Il1b/Gpnmb
GO:0070372	regulation of ERK1 and ERK2 cascade	12	-0.635631	-1.7227	0.0051828	0.0175083	0.00673924	41	tags=83%, list=39%, signal=57%	Apoe/Csf1r/Tlr4/Ccl2/Fn1/Trem2/Ccl6/Cd74/Il1b/Gpnmb
GO:0120036	plasma membrane bounded cell projection organization	12	-0.635364	-1.72197	0.00526442	0.0176358	0.00678833	42	tags=92%, list=40%, signal=62%	Lgals1/Apoe/Csf1r/Vim/Ctsz/Fn1/Trem2/B2m/H2-D1/Fcgr2b/H2-K1
GO:0032880	regulation of protein localization	12	-0.633769	-1.71765	0.0056725	0.018499	0.00712059	33	tags=83%, list=31%, signal=65%	Apoe/Tlr4/Ccl2/Nos2/Ctsd/Cd33/Trem2/Lgals3/Tnf/Il1b
GO:0051234	establishment of localization	34	-0.632504	-1.9728	2.91381e-05	0.000507016	0.000195159	51	tags=82%, list=49%, signal=63%	Cd63/Ctsl/Anxa2/Axl/Mertk/Apoe/Ifitm3/Spp1/Tspo/Apoc1/Tlr4/Ccl2/Nos2/Ctsd/Cd33/Trem2/B2m/Fcgr2b/Ctss/Lgals3/Csf2/Cd74/Arg1/Clec7a/Cd68/Tnf/Cybb/Il1b
GO:0048519	negative regulation of biological process	55	-0.628654	-2.01885	1.75939e-05	0.000321488	0.000123746	52	tags=71%, list=50%, signal=75%	Tmem119/Cd63/Tmsb4x/Ctsl/Anxa2/Cx3cr1/Ctsb/Axl/Mertk/Lgals1/Apoe/Ifitm3/Csf1r/Vim/Spp1/Tspo/Apoc1/Tlr4/Ccl2/Nos2/C1qc/Ctsz/Cd33/Fn1/Trem2/B2m/Capg/H2-D1/Fcgr2b/H2-K1/Lgals3/Cst7/Csf2/Cd74/Arg1/Cd68/Tnf/Il1b/Gpnmb
GO:1903530	regulation of secretion by cell	12	-0.62665	-1.69836	0.00640706	0.0192468	0.00740844	41	tags=83%, list=39%, signal=57%	Apoe/Spp1/Tspo/Tlr4/Nos2/Cd33/Trem2/Lgals3/Tnf/Il1b
GO:0045321	leukocyte activation	24	-0.625244	-1.89281	0.000288614	0.00263688	0.00101498	49	tags=88%, list=47%, signal=60%	Ctsl/Cx3cr1/Axl/Mertk/Lgals1/Tlr4/Ccl2/Cd33/Fn1/Trem2/B2m/Fcgr2b/Lgals3/Cst7/Csf2/Cd74/Arg1/Clec7a/Tnf/Il1b/Gpnmb
GO:0031344	regulation of cell projection organization	11	-0.624828	-1.67351	0.0122751	0.0295508	0.0113746	42	tags=91%, list=40%, signal=61%	Lgals1/Apoe/Vim/Ctsz/Fn1/Trem2/B2m/H2-D1/Fcgr2b/H2-K1
GO:0120035	regulation of plasma membrane bounded cell projection organization	11	-0.624828	-1.67351	0.0122751	0.0295508	0.0113746	42	tags=91%, list=40%, signal=61%	Lgals1/Apoe/Vim/Ctsz/Fn1/Trem2/B2m/H2-D1/Fcgr2b/H2-K1
GO:0070374	positive regulation of ERK1 and ERK2 cascade	11	-0.624218	-1.67187	0.0124398	0.0295508	0.0113746	41	tags=82%, list=39%, signal=56%	Apoe/Csf1r/Tlr4/Ccl2/Trem2/Ccl6/Cd74/Il1b/Gpnmb
GO:0031175	neuron projection development	11	-0.623711	-1.67052	0.0124398	0.0295508	0.0113746	42	tags=91%, list=40%, signal=61%	Lgals1/Apoe/Csf1r/Vim/Ctsz/Fn1/B2m/H2-D1/Fcgr2b/H2-K1
GO:0048666	neuron development	11	-0.623711	-1.67052	0.0124398	0.0295508	0.0113746	42	tags=91%, list=40%, signal=61%	Lgals1/Apoe/Csf1r/Vim/Ctsz/Fn1/B2m/H2-D1/Fcgr2b/H2-K1
GO:0051249	regulation of lymphocyte activation	15	-0.621951	-1.75723	0.0038496	0.0147385	0.00567309	44	tags=87%, list=42%, signal=59%	Axl/Mertk/Lgals1/Tlr4/Ccl2/B2m/Fcgr2b/Lgals3/Cd74/Arg1/Clec7a/Il1b/Gpnmb
GO:0030182	neuron differentiation	13	-0.6211	-1.71706	0.00673393	0.0197859	0.00761592	42	tags=85%, list=40%, signal=58%	Lgals1/Apoe/Csf1r/Vim/Ctsz/Fn1/B2m/H2-D1/Fcgr2b/H2-K1/Il1b
GO:0033554	cellular response to stress	11	-0.619753	-1.65991	0.0134284	0.0310481	0.0119509	37	tags=91%, list=35%, signal=66%	Axl/Spp1/Crip1/Tlr4/Trem2/B2m/Fcgr2b/Cd74/Tnf/Il1b
GO:0051128	regulation of cellular component organization	27	-0.619462	-1.89371	0.000163435	0.00197797	0.000761355	51	tags=89%, list=49%, signal=62%	Cd63/Tmsb4x/Ctsl/Anxa2/Axl/Lgals1/Apoe/Csf1r/Vim/Tspo/Apoc1/Tlr4/Ctsz/Fn1/Trem2/B2m/Capg/H2-D1/Fcgr2b/H2-K1/Lgals3/Csf2/Tnf/Il1b
GO:0055085	transmembrane transport	11	-0.618727	-1.65717	0.0135932	0.0310481	0.0119509	32	tags=64%, list=30%, signal=49%	Ccl2/Trem2/Ctss/Arg1/Tnf/Cybb/Il1b
GO:0000165	MAPK cascade	16	-0.617348	-1.75674	0.00265945	0.0115674	0.00445251	41	tags=75%, list=39%, signal=54%	Apoe/Csf1r/Tlr4/Ccl2/Fn1/Trem2/Fcgr2b/Ccl6/Cd74/Tnf/Il1b/Gpnmb
GO:0043408	regulation of MAPK cascade	16	-0.617348	-1.75674	0.00265945	0.0115674	0.00445251	41	tags=75%, list=39%, signal=54%	Apoe/Csf1r/Tlr4/Ccl2/Fn1/Trem2/Fcgr2b/Ccl6/Cd74/Tnf/Il1b/Gpnmb
GO:0001818	negative regulation of cytokine production	13	-0.617131	-1.70608	0.00802425	0.0219439	0.00844657	46	tags=92%, list=44%, signal=59%	Cx3cr1/Axl/Mertk/Tspo/Tlr4/Cd33/Fn1/Trem2/Fcgr2b/Arg1/Tnf/Gpnmb
GO:0048518	positive regulation of biological process	57	-0.615782	-1.98112	3.02696e-05	0.000507016	0.000195159	52	tags=68%, list=50%, signal=76%	Tmem119/Cd63/Tmsb4x/Anxa2/Cx3cr1/Axl/Mertk/Lgals1/Apoe/Csf1r/Vim/Spp1/Tspo/Tlr4/Ccl2/Nos2/C1qb/C1qc/Ctsz/Ctsd/Cd33/Fn1/Trem2/B2m/H2-D1/Fcgr2b/Ctss/Itgax/H2-K1/Lgals3/Ccl6/Cst7/Csf2/Cd74/Arg1/Clec7a/Tnf/Il1b/Gpnmb
GO:0070201	regulation of establishment of protein localization	11	-0.614238	-1.64514	0.0147465	0.0333729	0.0128458	41	tags=82%, list=39%, signal=56%	Apoe/Tlr4/Ccl2/Nos2/Ctsd/Cd33/Trem2/Tnf/Il1b
GO:0032940	secretion by cell	14	-0.614068	-1.71401	0.0059019	0.018499	0.00712059	44	tags=86%, list=42%, signal=57%	Axl/Mertk/Apoe/Spp1/Tspo/Tlr4/Nos2/Cd33/Trem2/Lgals3/Tnf/Il1b
GO:0140352	export from cell	14	-0.614068	-1.71401	0.0059019	0.018499	0.00712059	44	tags=86%, list=42%, signal=57%	Axl/Mertk/Apoe/Spp1/Tspo/Tlr4/Nos2/Cd33/Trem2/Lgals3/Tnf/Il1b
GO:0022407	regulation of cell-cell adhesion	12	-0.613433	-1.66253	0.0100887	0.0261655	0.0100716	22	tags=58%, list=21%, signal=52%	B2m/Lgals3/Cd74/Arg1/Tnf/Il1b/Gpnmb
GO:0001775	cell activation	26	-0.611876	-1.86624	0.000231371	0.00233605	0.000899188	46	tags=85%, list=44%, signal=63%	Ctsl/Cx3cr1/Axl/Mertk/Lgals1/Apoe/Tlr4/Ccl2/Cd33/Fn1/Trem2/B2m/Fcgr2b/Lgals3/Cst7/Csf2/Cd74/Arg1/Clec7a/Tnf/Il1b/Gpnmb
GO:0045087	innate immune response	22	-0.611875	-1.83201	0.00041532	0.00345842	0.00133121	46	tags=86%, list=44%, signal=61%	Cx3cr1/Axl/Apoe/Ifitm3/Csf1r/Vim/Tlr4/Ccl2/Nos2/C1qb/C1qc/Trem2/B2m/Capg/Lgals3/Ccl6/Cd74/Arg1/Cybb
GO:0071702	organic substance transport	19	-0.611345	-1.78647	0.00174436	0.00908948	0.0034987	41	tags=79%, list=39%, signal=59%	Apoe/Spp1/Tspo/Apoc1/Tlr4/Ccl2/Nos2/Cd33/Trem2/Lgals3/Csf2/Cd74/Arg1/Tnf/Il1b
GO:0032501	multicellular organismal process	57	-0.611325	-1.96679	4.32824e-05	0.00069598	0.000267895	52	tags=68%, list=50%, signal=76%	Tmem119/Cd63/Ctsl/Anxa2/Cx3cr1/Ctsb/Axl/Mertk/Lgals1/Apoe/Csf1r/Vim/Spp1/Tspo/Apoc1/Tlr4/Ccl2/Nos2/C1qc/Ctsz/Cd33/Fn1/Trem2/B2m/Capg/H2-D1/Fcgr2b/Ctss/Itgax/H2-K1/Lgals3/Cst7/Csf2/Cd74/Arg1/Clec7a/Tnf/Il1b/Gpnmb
GO:0050863	regulation of T cell activation	10	-0.611269	-1.60026	0.0147771	0.0333729	0.0128458	22	tags=70%, list=21%, signal=61%	Ccl2/B2m/Lgals3/Cd74/Arg1/Il1b/Gpnmb
GO:0051050	positive regulation of transport	19	-0.611009	-1.78549	0.00176363	0.00908948	0.0034987	51	tags=95%, list=49%, signal=59%	Cd63/Anxa2/Axl/Mertk/Apoe/Spp1/Tspo/Tlr4/Ccl2/Cd33/Trem2/B2m/Fcgr2b/Ctss/Lgals3/Clec7a/Tnf/Il1b
GO:0050866	negative regulation of cell activation	11	-0.609324	-1.63198	0.0162294	0.0354577	0.0136483	23	tags=91%, list=22%, signal=79%	Axl/Mertk/Apoe/Trem2/Fcgr2b/Lgals3/Cst7/Cd74/Arg1/Gpnmb
GO:0006810	transport	32	-0.608856	-1.88721	0.000100106	0.00129814	0.000499678	51	tags=81%, list=49%, signal=60%	Cd63/Ctsl/Anxa2/Axl/Mertk/Apoe/Ifitm3/Spp1/Tspo/Apoc1/Tlr4/Ccl2/Nos2/Cd33/Trem2/B2m/Fcgr2b/Ctss/Lgals3/Csf2/Cd74/Arg1/Clec7a/Tnf/Cybb/Il1b
GO:0045184	establishment of protein localization	15	-0.608332	-1.71875	0.00615011	0.0187299	0.00720946	41	tags=80%, list=39%, signal=57%	Apoe/Tspo/Tlr4/Ccl2/Nos2/Ctsd/Cd33/Trem2/Cd74/Cd68/Tnf/Il1b
GO:0071345	cellular response to cytokine stimulus	22	-0.608079	-1.82065	0.000485759	0.00368444	0.0014182	47	tags=86%, list=45%, signal=60%	Rplp0/Cx3cr1/Axl/Ifitm3/Csf1r/Vim/Spp1/Tlr4/Ccl2/Nos2/Fn1/Trem2/Capg/Ccl6/Csf2/Cd74/Arg1/Tnf/Il1b
GO:0012501	programmed cell death	31	-0.607449	-1.87622	0.000238254	0.00233605	0.000899188	46	tags=74%, list=44%, signal=59%	Cx3cr1/Axl/Mertk/Lgals1/Apoe/Csf1r/Spp1/Tspo/Crip1/Tlr4/Ccl2/Nos2/Ctsz/Ctsd/Fn1/Trem2/Fcgr2b/Lgals3/Csf2/Cd74/Clec7a/Tnf/Il1b
GO:0044403	symbiotic process	11	-0.606383	-1.6241	0.0170548	0.0365941	0.0140857	49	tags=100%, list=47%, signal=60%	Cx3cr1/Ctsb/Axl/Lgals1/Apoe/Ifitm3/Csf1r/Fn1/Cd74/Arg1
GO:0007267	cell-cell signaling	14	-0.604994	-1.68868	0.00750784	0.0213374	0.00821312	46	tags=86%, list=44%, signal=56%	Cx3cr1/Apoe/Spp1/Tspo/Ccl2/Nos2/Fcgr2b/Lgals3/Cd68/Tnf/Il1b/Gpnmb
GO:0070661	leukocyte proliferation	14	-0.604874	-1.68835	0.00766843	0.0213374	0.00821312	23	tags=57%, list=22%, signal=51%	Trem2/Fcgr2b/Lgals3/Csf2/Cd74/Arg1/Il1b/Gpnmb
GO:0043410	positive regulation of MAPK cascade	15	-0.604398	-1.70763	0.00718173	0.0207702	0.00799481	41	tags=73%, list=39%, signal=52%	Apoe/Csf1r/Tlr4/Ccl2/Trem2/Fcgr2b/Ccl6/Cd74/Tnf/Il1b/Gpnmb
GO:0060627	regulation of vesicle-mediated transport	14	-0.604396	-1.68701	0.00766843	0.0213374	0.00821312	51	tags=100%, list=49%, signal=59%	Anxa2/Axl/Mertk/Apoe/Apoc1/Ccl2/Trem2/B2m/Fcgr2b/Lgals3/Clec7a/Tnf/Il1b
GO:0019221	cytokine-mediated signaling pathway	13	-0.604185	-1.67029	0.0115893	0.0291182	0.0112081	46	tags=92%, list=44%, signal=59%	Cx3cr1/Axl/Ifitm3/Csf1r/Ccl2/Trem2/Ccl6/Csf2/Cd74/Arg1/Tnf/Il1b
GO:0006915	apoptotic process	29	-0.603692	-1.85714	0.000496954	0.00369954	0.00142402	46	tags=76%, list=44%, signal=59%	Cx3cr1/Axl/Mertk/Lgals1/Apoe/Csf1r/Spp1/Tspo/Crip1/Tlr4/Ccl2/Nos2/Ctsz/Ctsd/Fn1/Trem2/Fcgr2b/Lgals3/Csf2/Cd74/Tnf/Il1b
GO:0007159	leukocyte cell-cell adhesion	12	-0.603515	-1.63565	0.0127134	0.0297138	0.0114374	22	tags=83%, list=21%, signal=74%	Cx3cr1/Lgals1/Ccl2/B2m/Lgals3/Cd74/Arg1/Tnf/Il1b/Gpnmb
GO:0097190	apoptotic signaling pathway	10	-0.602029	-1.57607	0.0186256	0.0385838	0.0148516	23	tags=60%, list=22%, signal=52%	Trem2/Lgals3/Csf2/Cd74/Tnf/Il1b
GO:0006954	inflammatory response	23	-0.601725	-1.81003	0.00109231	0.00665313	0.00256091	46	tags=83%, list=44%, signal=59%	Cx3cr1/Axl/Lgals1/Apoe/Csf1r/Tlr4/Ccl2/Nos2/Fn1/Trem2/Fcgr2b/Ctss/Ccl6/Cst7/Clec7a/Cd68/Tnf/Cybb/Il1b
GO:0098609	cell-cell adhesion	17	-0.601634	-1.73547	0.00341113	0.0139306	0.00536213	25	tags=59%, list=24%, signal=53%	Cd33/Fn1/B2m/Itgax/Lgals3/Cd74/Arg1/Tnf/Il1b/Gpnmb
GO:0007399	nervous system development	29	-0.60146	-1.85027	0.000534108	0.00390384	0.00150266	48	tags=79%, list=46%, signal=59%	Anxa2/Cx3cr1/Axl/Mertk/Lgals1/Apoe/Csf1r/Vim/Tspo/Tlr4/Ccl2/Ctsz/Fn1/Trem2/B2m/Capg/H2-D1/Fcgr2b/Itgax/H2-K1/Cst7/Tnf/Il1b
GO:0051223	regulation of protein transport	10	-0.601178	-1.57384	0.0186256	0.0385838	0.0148516	41	tags=80%, list=39%, signal=54%	Apoe/Tlr4/Ccl2/Nos2/Cd33/Trem2/Tnf/Il1b
GO:0032944	regulation of mononuclear cell proliferation	11	-0.601109	-1.60998	0.0193729	0.0395325	0.0152168	19	tags=55%, list=18%, signal=50%	Fcgr2b/Lgals3/Cd74/Arg1/Il1b/Gpnmb
GO:0002683	negative regulation of immune system process	16	-0.60101	-1.71024	0.00447412	0.015944	0.00613714	46	tags=88%, list=44%, signal=58%	Cx3cr1/Axl/Mertk/Ccl2/C1qc/Trem2/Fcgr2b/Lgals3/Cst7/Cd74/Arg1/Cd68/Tnf/Gpnmb
GO:0046903	secretion	17	-0.600141	-1.73117	0.00352808	0.0141829	0.00545925	48	tags=88%, list=46%, signal=57%	Anxa2/Axl/Mertk/Apoe/Spp1/Tspo/Tlr4/Nos2/Cd33/Trem2/Lgals3/Csf2/Cd74/Tnf/Il1b
GO:0051239	regulation of multicellular organismal process	42	-0.59907	-1.88776	0.000301492	0.00269333	0.00103671	52	tags=76%, list=50%, signal=64%	Tmem119/Cd63/Anxa2/Cx3cr1/Axl/Mertk/Apoe/Csf1r/Vim/Spp1/Tspo/Apoc1/Tlr4/Ccl2/Nos2/C1qc/Cd33/Fn1/Trem2/B2m/Fcgr2b/Ctss/Itgax/Lgals3/Cst7/Csf2/Cd74/Arg1/Clec7a/Tnf/Il1b/Gpnmb
GO:0065009	regulation of molecular function	29	-0.597923	-1.83939	0.000645572	0.00451387	0.00173747	48	tags=79%, list=46%, signal=59%	Anxa2/Cx3cr1/Ctsb/Axl/Mertk/Apoe/Csf1r/Apoc1/Tlr4/Ccl2/Nos2/Ctsz/Ctsd/Cd33/Trem2/B2m/Fcgr2b/Ctss/Ccl6/Cst7/Cd74/Tnf/Il1b
GO:0034097	response to cytokine	23	-0.597477	-1.79725	0.00122528	0.00724356	0.00278817	47	tags=83%, list=45%, signal=58%	Rplp0/Cx3cr1/Axl/Ifitm3/Csf1r/Vim/Spp1/Tlr4/Ccl2/Nos2/Fn1/Trem2/Capg/Ccl6/Csf2/Cd74/Arg1/Tnf/Il1b
GO:0007417	central nervous system development	11	-0.597174	-1.59944	0.0200352	0.0404732	0.0155788	46	tags=91%, list=44%, signal=57%	Cx3cr1/Axl/Csf1r/Vim/Tlr4/Trem2/B2m/Capg/Fcgr2b/Il1b
GO:0048699	generation of neurons	15	-0.597003	-1.68674	0.00933058	0.0243564	0.00937522	46	tags=87%, list=44%, signal=57%	Cx3cr1/Axl/Lgals1/Apoe/Csf1r/Vim/Ctsz/Fn1/B2m/H2-D1/Fcgr2b/H2-K1/Il1b
GO:0009968	negative regulation of signal transduction	12	-0.596525	-1.61671	0.0156661	0.0344141	0.0132466	23	tags=83%, list=22%, signal=73%	Cx3cr1/Apoe/Tlr4/Trem2/Lgals3/Csf2/Cd74/Arg1/Tnf/Il1b
GO:0048522	positive regulation of cellular process	54	-0.595606	-1.91404	0.000142847	0.00179451	0.000690738	52	tags=69%, list=50%, signal=71%	Tmem119/Cd63/Tmsb4x/Anxa2/Cx3cr1/Axl/Mertk/Lgals1/Apoe/Csf1r/Vim/Spp1/Tspo/Tlr4/Ccl2/Nos2/Ctsz/Ctsd/Cd33/Fn1/Trem2/B2m/H2-D1/Fcgr2b/Ctss/Itgax/H2-K1/Lgals3/Ccl6/Cst7/Csf2/Cd74/Arg1/Clec7a/Tnf/Il1b/Gpnmb
GO:0006812	cation transport	13	-0.595161	-1.64535	0.0149931	0.0336717	0.0129608	36	tags=69%, list=34%, signal=52%	Tspo/Ccl2/Cd33/Trem2/B2m/Ctss/Lgals3/Csf2/Arg1
GO:0043067	regulation of programmed cell death	30	-0.594404	-1.83598	0.000252389	0.00241572	0.000929853	46	tags=73%, list=44%, signal=58%	Cx3cr1/Axl/Mertk/Lgals1/Apoe/Csf1r/Spp1/Tspo/Tlr4/Ccl2/Nos2/Ctsz/Ctsd/Fn1/Trem2/Fcgr2b/Lgals3/Csf2/Cd74/Clec7a/Tnf/Il1b
GO:0006629	lipid metabolic process	11	-0.594311	-1.59177	0.0220221	0.0436103	0.0167864	41	tags=82%, list=39%, signal=56%	Apoe/Csf1r/Spp1/Tspo/Apoc1/Trem2/Cd74/Tnf/Il1b
GO:0002684	positive regulation of immune system process	22	-0.593682	-1.77754	0.000976315	0.00641058	0.00246755	46	tags=82%, list=44%, signal=58%	Cx3cr1/Axl/Lgals1/Csf1r/Tlr4/Ccl2/C1qb/C1qc/Trem2/B2m/H2-D1/H2-K1/Lgals3/Cd74/Arg1/Clec7a/Tnf/Il1b
GO:0003008	system process	14	-0.592625	-1.65415	0.010571	0.0269228	0.010363	46	tags=86%, list=44%, signal=56%	Cx3cr1/Apoe/Tspo/Tlr4/Ccl2/Nos2/Trem2/B2m/Ctss/Itgax/Cst7/Il1b
GO:0016192	vesicle-mediated transport	18	-0.591184	-1.7129	0.00448178	0.015944	0.00613714	51	tags=94%, list=49%, signal=59%	Cd63/Ctsl/Anxa2/Axl/Mertk/Apoe/Ifitm3/Apoc1/Tlr4/Ccl2/Trem2/B2m/Fcgr2b/Lgals3/Clec7a/Tnf/Il1b
GO:0048523	negative regulation of cellular process	51	-0.59115	-1.89577	9.61862e-05	0.00128889	0.000496118	52	tags=71%, list=50%, signal=69%	Tmem119/Cd63/Tmsb4x/Ctsl/Anxa2/Cx3cr1/Ctsb/Axl/Mertk/Lgals1/Apoe/Ifitm3/Csf1r/Vim/Spp1/Tspo/Apoc1/Tlr4/Ccl2/C1qc/Ctsz/Fn1/Trem2/B2m/Capg/H2-D1/Fcgr2b/H2-K1/Lgals3/Cst7/Csf2/Cd74/Arg1/Tnf/Il1b/Gpnmb
GO:0042981	regulation of apoptotic process	28	-0.590787	-1.80799	0.00119154	0.00714925	0.00275187	46	tags=75%, list=44%, signal=57%	Cx3cr1/Axl/Mertk/Lgals1/Apoe/Csf1r/Spp1/Tspo/Tlr4/Ccl2/Nos2/Ctsz/Ctsd/Fn1/Trem2/Fcgr2b/Lgals3/Csf2/Cd74/Tnf/Il1b
GO:0043066	negative regulation of apoptotic process	18	-0.585982	-1.69783	0.00557298	0.018499	0.00712059	46	tags=83%, list=44%, signal=57%	Cx3cr1/Axl/Mertk/Apoe/Csf1r/Spp1/Ccl2/Fn1/Trem2/Fcgr2b/Lgals3/Csf2/Cd74/Tnf/Il1b
GO:0048584	positive regulation of response to stimulus	34	-0.585745	-1.82695	0.000323852	0.00276997	0.00106621	46	tags=71%, list=44%, signal=59%	Cx3cr1/Axl/Lgals1/Apoe/Csf1r/Tlr4/Ccl2/C1qb/C1qc/Fn1/Trem2/B2m/H2-D1/Fcgr2b/Ctss/H2-K1/Lgals3/Ccl6/Cd74/Arg1/Clec7a/Tnf/Il1b/Gpnmb
GO:0034613	cellular protein localization	11	-0.585106	-1.56712	0.0269895	0.0496113	0.0190962	51	tags=100%, list=49%, signal=57%	Tmsb4x/Anxa2/Apoe/Tspo/Ccl2/Trem2/Lgals3/Cd74/Cd68/Tnf
GO:0070727	cellular macromolecule localization	11	-0.585106	-1.56712	0.0269895	0.0496113	0.0190962	51	tags=100%, list=49%, signal=57%	Tmsb4x/Anxa2/Apoe/Tspo/Ccl2/Trem2/Lgals3/Cd74/Cd68/Tnf
GO:0051960	regulation of nervous system development	14	-0.582126	-1.62485	0.013476	0.0310481	0.0119509	48	tags=86%, list=46%, signal=54%	Anxa2/Cx3cr1/Apoe/Vim/Tspo/Fn1/Trem2/B2m/Itgax/Cst7/Tnf/Il1b
GO:0008219	cell death	36	-0.581884	-1.81804	0.000466254	0.00368444	0.0014182	46	tags=69%, list=44%, signal=59%	Cx3cr1/Ctsb/Axl/Mertk/Lgals1/Apoe/Csf1r/Spp1/Tspo/Crip1/Tlr4/Ccl2/Nos2/Ctsz/Ctsd/Fn1/Trem2/Fcgr2b/Lgals3/Csf2/Cd74/Clec7a/Tnf/Il1b/Gpnmb
GO:0032943	mononuclear cell proliferation	12	-0.579667	-1.57102	0.0248929	0.0476521	0.0183421	19	tags=50%, list=18%, signal=46%	Fcgr2b/Lgals3/Cd74/Arg1/Il1b/Gpnmb
GO:0048583	regulation of response to stimulus	42	-0.577057	-1.81839	0.000957597	0.00641058	0.00246755	33	tags=52%, list=31%, signal=60%	Tlr4/Ccl2/C1qb/C1qc/Cd33/Fn1/Trem2/B2m/H2-D1/Fcgr2b/Ctss/H2-K1/Lgals3/Ccl6/Cst7/Csf2/Cd74/Arg1/Clec7a/Tnf/Il1b/Gpnmb
GO:0008104	protein localization	18	-0.575149	-1.66644	0.00783331	0.0215684	0.00830207	51	tags=89%, list=49%, signal=55%	Cd63/Tmsb4x/Anxa2/Apoe/Tspo/Tlr4/Ccl2/Nos2/Ctsd/Cd33/Trem2/Lgals3/Cd74/Cd68/Tnf/Il1b
GO:0044093	positive regulation of molecular function	24	-0.572984	-1.7346	0.00234329	0.0110824	0.0042658	48	tags=79%, list=46%, signal=56%	Anxa2/Cx3cr1/Axl/Mertk/Apoe/Csf1r/Tlr4/Ccl2/Nos2/Ctsd/Cd33/Trem2/B2m/Fcgr2b/Ctss/Ccl6/Cd74/Tnf/Il1b
GO:0043069	negative regulation of programmed cell death	19	-0.571868	-1.67111	0.00743581	0.0213374	0.00821312	46	tags=79%, list=44%, signal=54%	Cx3cr1/Axl/Mertk/Apoe/Csf1r/Spp1/Ccl2/Fn1/Trem2/Fcgr2b/Lgals3/Csf2/Cd74/Tnf/Il1b
GO:0009617	response to bacterium	18	-0.571123	-1.65478	0.00838122	0.0225906	0.00869552	46	tags=83%, list=44%, signal=57%	Cx3cr1/Axl/Vim/Tlr4/Ccl2/Nos2/Trem2/B2m/Fcgr2b/H2-K1/Cd52/Cd68/Tnf/Il1b/Lyz2
GO:0010648	negative regulation of cell communication	14	-0.570899	-1.59351	0.0183271	0.0383724	0.0147702	46	tags=79%, list=44%, signal=51%	Cx3cr1/Apoe/Tspo/Tlr4/Trem2/Lgals3/Csf2/Cd74/Arg1/Tnf/Il1b
GO:0023057	negative regulation of signaling	14	-0.570899	-1.59351	0.0183271	0.0383724	0.0147702	46	tags=79%, list=44%, signal=51%	Cx3cr1/Apoe/Tspo/Tlr4/Trem2/Lgals3/Csf2/Cd74/Arg1/Tnf/Il1b
GO:0016477	cell migration	26	-0.56966	-1.73748	0.00129326	0.00732242	0.00281853	51	tags=85%, list=49%, signal=58%	Cd63/Tmsb4x/Cx3cr1/Axl/Mertk/Apoe/Csf1r/Vim/Spp1/Tspo/Tlr4/Ccl2/Fn1/Trem2/Itgax/Lgals3/Ccl6/Cd74/Clec7a/Tnf/Il1b/Gpnmb
GO:0051641	cellular localization	14	-0.568855	-1.58781	0.0189758	0.0389198	0.0149809	51	tags=93%, list=49%, signal=55%	Cd63/Tmsb4x/Anxa2/Apoe/Tspo/Ccl2/Ftl1/Trem2/Fcgr2b/Lgals3/Cd74/Cd68/Tnf
GO:0010605	negative regulation of macromolecule metabolic process	28	-0.567685	-1.73729	0.00269656	0.0115674	0.00445251	48	tags=75%, list=46%, signal=56%	Anxa2/Cx3cr1/Ctsb/Axl/Mertk/Apoe/Vim/Tspo/Tlr4/Nos2/Ctsz/Cd33/Fn1/Trem2/Fcgr2b/Cst7/Csf2/Arg1/Tnf/Il1b/Gpnmb
GO:0010941	regulation of cell death	35	-0.567411	-1.76843	0.000993781	0.00641058	0.00246755	46	tags=69%, list=44%, signal=58%	Cx3cr1/Ctsb/Axl/Mertk/Lgals1/Apoe/Csf1r/Spp1/Tspo/Tlr4/Ccl2/Nos2/Ctsz/Ctsd/Fn1/Trem2/Fcgr2b/Lgals3/Csf2/Cd74/Clec7a/Tnf/Il1b/Gpnmb
GO:0070997	neuron death	13	-0.565757	-1.56406	0.0262251	0.0496113	0.0190962	46	tags=85%, list=44%, signal=54%	Cx3cr1/Axl/Apoe/Tlr4/Ccl2/Ctsz/Trem2/Fcgr2b/Tnf/Il1b/Gpnmb
GO:1901214	regulation of neuron death	13	-0.565757	-1.56406	0.0262251	0.0496113	0.0190962	46	tags=85%, list=44%, signal=54%	Cx3cr1/Axl/Apoe/Tlr4/Ccl2/Ctsz/Trem2/Fcgr2b/Tnf/Il1b/Gpnmb
GO:0033993	response to lipid	15	-0.56542	-1.59751	0.0219589	0.0436103	0.0167864	46	tags=80%, list=44%, signal=52%	Cx3cr1/Axl/Vim/Spp1/Tlr4/Ccl2/Nos2/Trem2/B2m/Cd68/Tnf/Il1b
GO:0071396	cellular response to lipid	15	-0.56542	-1.59751	0.0219589	0.0436103	0.0167864	46	tags=80%, list=44%, signal=52%	Cx3cr1/Axl/Vim/Spp1/Tlr4/Ccl2/Nos2/Trem2/B2m/Cd68/Tnf/Il1b
GO:0051241	negative regulation of multicellular organismal process	26	-0.564866	-1.72286	0.00165197	0.00873807	0.00336344	52	tags=85%, list=50%, signal=57%	Tmem119/Cd63/Anxa2/Cx3cr1/Axl/Mertk/Apoe/Tspo/Apoc1/Tlr4/Ccl2/C1qc/Cd33/Fn1/Trem2/B2m/Fcgr2b/Cd74/Arg1/Tnf/Il1b/Gpnmb
GO:0033036	macromolecule localization	21	-0.564297	-1.67612	0.00571701	0.018499	0.00712059	51	tags=86%, list=49%, signal=55%	Cd63/Tmsb4x/Anxa2/Apoe/Spp1/Tspo/Apoc1/Tlr4/Ccl2/Nos2/Ctsd/Cd33/Trem2/Lgals3/Cd74/Cd68/Tnf/Il1b
GO:0008285	negative regulation of cell population proliferation	19	-0.563633	-1.64705	0.00884192	0.0232317	0.00894229	41	tags=68%, list=39%, signal=51%	Apoe/Ifitm3/Csf1r/Tspo/Ccl2/Trem2/B2m/Fcgr2b/Lgals3/Arg1/Tnf/Il1b/Gpnmb
GO:0030335	positive regulation of cell migration	15	-0.561047	-1.58515	0.0242029	0.0465529	0.017919	33	tags=73%, list=31%, signal=59%	Csf1r/Tlr4/Ccl2/Fn1/Trem2/Itgax/Lgals3/Cd74/Clec7a/Il1b/Gpnmb
GO:0040017	positive regulation of locomotion	15	-0.561047	-1.58515	0.0242029	0.0465529	0.017919	33	tags=73%, list=31%, signal=59%	Csf1r/Tlr4/Ccl2/Fn1/Trem2/Itgax/Lgals3/Cd74/Clec7a/Il1b/Gpnmb
GO:0051272	positive regulation of cellular component movement	15	-0.561047	-1.58515	0.0242029	0.0465529	0.017919	33	tags=73%, list=31%, signal=59%	Csf1r/Tlr4/Ccl2/Fn1/Trem2/Itgax/Lgals3/Cd74/Clec7a/Il1b/Gpnmb
GO:2000147	positive regulation of cell motility	15	-0.561047	-1.58515	0.0242029	0.0465529	0.017919	33	tags=73%, list=31%, signal=59%	Csf1r/Tlr4/Ccl2/Fn1/Trem2/Itgax/Lgals3/Cd74/Clec7a/Il1b/Gpnmb
GO:0060255	regulation of macromolecule metabolic process	45	-0.560377	-1.78286	0.000743978	0.00506914	0.0019512	50	tags=71%, list=48%, signal=65%	Tmem119/Tmsb4x/Anxa2/Cx3cr1/Ctsb/Axl/Mertk/Apoe/Csf1r/Vim/Spp1/Tspo/Crip1/Tlr4/Ccl2/Nos2/Ctsz/Ctsd/Cd33/Fn1/Trem2/B2m/Fcgr2b/Itgax/Cst7/Csf2/Cd74/Arg1/Clec7a/Tnf/Il1b/Gpnmb
GO:0007166	cell surface receptor signaling pathway	27	-0.559818	-1.71137	0.00217522	0.01041	0.00400698	46	tags=74%, list=44%, signal=56%	Cx3cr1/Axl/Mertk/Apoe/Ifitm3/Csf1r/Vim/Tlr4/Ccl2/Fn1/Trem2/Fcgr2b/Itgax/Lgals3/Ccl6/Csf2/Cd74/Arg1/Tnf/Il1b
GO:0032502	developmental process	51	-0.559734	-1.79502	0.000475965	0.00368444	0.0014182	52	tags=69%, list=50%, signal=67%	Tmem119/Cd63/Tmsb4x/Ctsl/Anxa2/Cx3cr1/Ctsb/Axl/Mertk/Lgals1/Apoe/Csf1r/Vim/Spp1/Tspo/Tlr4/Ccl2/C1qb/C1qc/Ctsz/Fn1/Trem2/B2m/Capg/H2-D1/Fcgr2b/Itgax/H2-K1/Lgals3/Cst7/Csf2/Cd74/Cd68/Tnf/Il1b
GO:0022008	neurogenesis	24	-0.559731	-1.69448	0.0044034	0.015944	0.00613714	48	tags=79%, list=46%, signal=56%	Anxa2/Cx3cr1/Axl/Lgals1/Apoe/Csf1r/Vim/Tspo/Tlr4/Ccl2/Ctsz/Fn1/Trem2/B2m/H2-D1/Fcgr2b/H2-K1/Tnf/Il1b
GO:0050790	regulation of catalytic activity	23	-0.559231	-1.6822	0.00571701	0.018499	0.00712059	45	tags=74%, list=43%, signal=54%	Ctsb/Axl/Mertk/Apoe/Csf1r/Apoc1/Tlr4/Ccl2/Nos2/Ctsd/Cd33/Trem2/Ccl6/Cst7/Cd74/Tnf/Il1b
GO:0048731	system development	44	-0.558973	-1.77997	0.001067	0.00659901	0.00254008	49	tags=68%, list=47%, signal=63%	Ctsl/Anxa2/Cx3cr1/Ctsb/Axl/Mertk/Lgals1/Apoe/Csf1r/Vim/Spp1/Tspo/Tlr4/Ccl2/C1qc/Ctsz/Fn1/Trem2/B2m/Capg/H2-D1/Fcgr2b/Itgax/H2-K1/Lgals3/Cst7/Csf2/Cd74/Tnf/Il1b
GO:0046649	lymphocyte activation	17	-0.558378	-1.61069	0.0117324	0.0292789	0.0112699	44	tags=76%, list=42%, signal=53%	Axl/Mertk/Lgals1/Tlr4/Ccl2/B2m/Fcgr2b/Lgals3/Cd74/Arg1/Clec7a/Il1b/Gpnmb
GO:0048856	anatomical structure development	49	-0.558156	-1.78785	0.000483744	0.00368444	0.0014182	52	tags=69%, list=50%, signal=66%	Tmem119/Cd63/Tmsb4x/Ctsl/Anxa2/Cx3cr1/Ctsb/Axl/Mertk/Lgals1/Apoe/Csf1r/Vim/Spp1/Tspo/Tlr4/Ccl2/C1qb/C1qc/Ctsz/Fn1/Trem2/B2m/Capg/H2-D1/Fcgr2b/Itgax/H2-K1/Lgals3/Cst7/Csf2/Cd74/Tnf/Il1b
GO:0043085	positive regulation of catalytic activity	19	-0.557758	-1.62988	0.0111893	0.0282899	0.0108893	44	tags=74%, list=42%, signal=52%	Axl/Mertk/Apoe/Csf1r/Tlr4/Ccl2/Nos2/Ctsd/Cd33/Trem2/Ccl6/Cd74/Tnf/Il1b
GO:0008283	cell population proliferation	35	-0.556635	-1.73485	0.0016439	0.00873807	0.00336344	41	tags=63%, list=39%, signal=57%	Apoe/Ifitm3/Csf1r/Vim/Tspo/Tlr4/Ccl2/Nos2/Ctsz/Fn1/Trem2/B2m/Fcgr2b/Itgax/Lgals3/Csf2/Cd74/Arg1/Clec7a/Tnf/Il1b/Gpnmb
GO:0042127	regulation of cell population proliferation	35	-0.556635	-1.73485	0.0016439	0.00873807	0.00336344	41	tags=63%, list=39%, signal=57%	Apoe/Ifitm3/Csf1r/Vim/Tspo/Tlr4/Ccl2/Nos2/Ctsz/Fn1/Trem2/B2m/Fcgr2b/Itgax/Lgals3/Csf2/Cd74/Arg1/Clec7a/Tnf/Il1b/Gpnmb
GO:0023052	signaling	42	-0.556161	-1.75254	0.00211151	0.0103515	0.00398448	48	tags=67%, list=46%, signal=60%	Anxa2/Cx3cr1/Axl/Mertk/Apoe/Ifitm3/Csf1r/Vim/Spp1/Tspo/Crip1/Tlr4/Ccl2/Nos2/Cd33/Fn1/Trem2/Fcgr2b/Itgax/Lgals3/Ccl6/Csf2/Cd74/Arg1/Cd68/Tnf/Il1b/Gpnmb
GO:0051716	cellular response to stimulus	48	-0.555841	-1.77988	0.000574152	0.00412159	0.00158647	48	tags=65%, list=46%, signal=65%	Anxa2/Rplp0/Cx3cr1/Axl/Mertk/Apoe/Ifitm3/Csf1r/Vim/Spp1/Crip1/Tlr4/Ccl2/Nos2/Cd33/Fn1/Trem2/B2m/Capg/Fcgr2b/Itgax/Lgals3/Ccl6/Csf2/Cd74/Arg1/Clec7a/Cd68/Tnf/Il1b/Gpnmb
GO:0048468	cell development	24	-0.555679	-1.68221	0.00478629	0.016878	0.00649663	48	tags=79%, list=46%, signal=56%	Anxa2/Cx3cr1/Axl/Mertk/Lgals1/Apoe/Csf1r/Vim/Tspo/Tlr4/Ctsz/Fn1/Trem2/B2m/H2-D1/Fcgr2b/H2-K1/Tnf/Il1b
GO:0006928	movement of cell or subcellular component	27	-0.555121	-1.69701	0.00270482	0.0115674	0.00445251	51	tags=81%, list=49%, signal=56%	Cd63/Tmsb4x/Cx3cr1/Axl/Mertk/Apoe/Csf1r/Vim/Spp1/Tspo/Tlr4/Ccl2/Fn1/Trem2/Itgax/Lgals3/Ccl6/Cd74/Clec7a/Tnf/Il1b/Gpnmb
GO:0040011	locomotion	27	-0.555121	-1.69701	0.00270482	0.0115674	0.00445251	51	tags=81%, list=49%, signal=56%	Cd63/Tmsb4x/Cx3cr1/Axl/Mertk/Apoe/Csf1r/Vim/Spp1/Tspo/Tlr4/Ccl2/Fn1/Trem2/Itgax/Lgals3/Ccl6/Cd74/Clec7a/Tnf/Il1b/Gpnmb
GO:0048870	cell motility	27	-0.555121	-1.69701	0.00270482	0.0115674	0.00445251	51	tags=81%, list=49%, signal=56%	Cd63/Tmsb4x/Cx3cr1/Axl/Mertk/Apoe/Csf1r/Vim/Spp1/Tspo/Tlr4/Ccl2/Fn1/Trem2/Itgax/Lgals3/Ccl6/Cd74/Clec7a/Tnf/Il1b/Gpnmb
GO:0051674	localization of cell	27	-0.555121	-1.69701	0.00270482	0.0115674	0.00445251	51	tags=81%, list=49%, signal=56%	Cd63/Tmsb4x/Cx3cr1/Axl/Mertk/Apoe/Csf1r/Vim/Spp1/Tspo/Tlr4/Ccl2/Fn1/Trem2/Itgax/Lgals3/Ccl6/Cd74/Clec7a/Tnf/Il1b/Gpnmb
GO:0007154	cell communication	42	-0.553463	-1.74404	0.00248521	0.0115674	0.00445251	46	tags=64%, list=44%, signal=60%	Cx3cr1/Axl/Mertk/Apoe/Ifitm3/Csf1r/Vim/Spp1/Tspo/Crip1/Tlr4/Ccl2/Nos2/Cd33/Fn1/Trem2/Fcgr2b/Itgax/Lgals3/Ccl6/Csf2/Cd74/Arg1/Cd68/Tnf/Il1b/Gpnmb
GO:0060548	negative regulation of cell death	23	-0.549841	-1.65396	0.00763544	0.0213374	0.00821312	46	tags=74%, list=44%, signal=53%	Cx3cr1/Ctsb/Axl/Mertk/Apoe/Csf1r/Spp1/Ccl2/Fn1/Trem2/Fcgr2b/Lgals3/Csf2/Cd74/Tnf/Il1b/Gpnmb
GO:1901565	organonitrogen compound catabolic process	16	-0.545009	-1.55089	0.0241514	0.0465529	0.017919	49	tags=81%, list=47%, signal=51%	Ctsl/Anxa2/Ctsb/Apoe/Apoc1/Nos2/Ctsz/Ctsd/Trem2/Ctss/Arg1/Tnf/Il1b
GO:0030334	regulation of cell migration	20	-0.543609	-1.60527	0.0125191	0.0295508	0.0113746	51	tags=85%, list=49%, signal=54%	Cd63/Tmsb4x/Cx3cr1/Apoe/Csf1r/Vim/Tlr4/Ccl2/Fn1/Trem2/Itgax/Lgals3/Cd74/Clec7a/Tnf/Il1b/Gpnmb
GO:0010468	regulation of gene expression	42	-0.540726	-1.70391	0.00431897	0.0159287	0.00613123	52	tags=74%, list=50%, signal=62%	Rpl10/Tmem119/Tmsb4x/Anxa2/Cx3cr1/Axl/Mertk/Apoe/Csf1r/Vim/Spp1/Tspo/Crip1/Tlr4/Ccl2/Nos2/Ctsz/Cd33/Fn1/Trem2/B2m/Fcgr2b/Itgax/Cst7/Csf2/Cd74/Arg1/Clec7a/Tnf/Il1b/Gpnmb
GO:2000026	regulation of multicellular organismal development	24	-0.54056	-1.63644	0.00769631	0.0213374	0.00821312	48	tags=75%, list=46%, signal=53%	Anxa2/Cx3cr1/Axl/Apoe/Csf1r/Vim/Tspo/Ccl2/C1qc/Fn1/Trem2/B2m/Itgax/Lgals3/Cst7/Cd74/Tnf/Il1b
GO:0007165	signal transduction	37	-0.538626	-1.68626	0.00377795	0.0147385	0.00567309	46	tags=65%, list=44%, signal=56%	Cx3cr1/Axl/Mertk/Apoe/Ifitm3/Csf1r/Vim/Crip1/Tlr4/Ccl2/Nos2/Cd33/Fn1/Trem2/Fcgr2b/Itgax/Lgals3/Ccl6/Csf2/Cd74/Arg1/Tnf/Il1b/Gpnmb
GO:0043068	positive regulation of programmed cell death	15	-0.537569	-1.51882	0.0266525	0.0496113	0.0190962	42	tags=67%, list=40%, signal=47%	Lgals1/Tspo/Tlr4/Ccl2/Nos2/Ctsz/Ctsd/Clec7a/Tnf/Il1b
GO:0051240	positive regulation of multicellular organismal process	28	-0.537135	-1.6438	0.00845547	0.0225906	0.00869552	48	tags=75%, list=46%, signal=56%	Anxa2/Cx3cr1/Axl/Apoe/Csf1r/Vim/Tspo/Tlr4/Ccl2/Nos2/Fn1/Trem2/B2m/Itgax/Lgals3/Cst7/Csf2/Cd74/Clec7a/Tnf/Il1b
GO:0009892	negative regulation of metabolic process	31	-0.535699	-1.65461	0.0060017	0.018499	0.00712059	48	tags=71%, list=46%, signal=55%	Anxa2/Cx3cr1/Ctsb/Axl/Mertk/Apoe/Vim/Tspo/Apoc1/Tlr4/Nos2/Ctsz/Cd33/Fn1/Trem2/Fcgr2b/Cst7/Csf2/Arg1/Tnf/Il1b/Gpnmb
GO:0010942	positive regulation of cell death	18	-0.535317	-1.55103	0.0196789	0.0399541	0.015379	42	tags=67%, list=40%, signal=48%	Lgals1/Apoe/Tspo/Tlr4/Ccl2/Nos2/Ctsz/Ctsd/Fcgr2b/Clec7a/Tnf/Il1b
GO:0008284	positive regulation of cell population proliferation	23	-0.533898	-1.606	0.0117989	0.0292789	0.0112699	39	tags=65%, list=37%, signal=52%	Csf1r/Vim/Tspo/Tlr4/Ccl2/Ctsz/Fn1/Itgax/Lgals3/Csf2/Cd74/Arg1/Clec7a/Tnf/Il1b
GO:0019222	regulation of metabolic process	49	-0.533087	-1.70755	0.0013982	0.00769968	0.00296374	46	tags=73%, list=44%, signal=77%	Rps9/Rps19/Rpl10/Tmem119/Tmsb4x/Anxa2/Cx3cr1/Ctsb/Axl/Mertk/Apoe/Csf1r/Vim/Spp1/Tspo/Crip1/Apoc1/Tlr4/Ccl2/Nos2/Ctsz/Ctsd/Cd33/Fn1/Trem2/B2m/Fcgr2b/Itgax/Cst7/Csf2/Cd74/Arg1/Clec7a/Tnf/Il1b/Gpnmb
GO:0007275	multicellular organism development	46	-0.531728	-1.69839	0.00210302	0.0103515	0.00398448	49	tags=65%, list=47%, signal=62%	Ctsl/Anxa2/Cx3cr1/Ctsb/Axl/Mertk/Lgals1/Apoe/Csf1r/Vim/Spp1/Tspo/Tlr4/Ccl2/C1qc/Ctsz/Fn1/Trem2/B2m/Capg/H2-D1/Fcgr2b/Itgax/H2-K1/Lgals3/Cst7/Csf2/Cd74/Tnf/Il1b
GO:0010628	positive regulation of gene expression	23	-0.53079	-1.59665	0.0125701	0.0295508	0.0113746	39	tags=61%, list=37%, signal=49%	Csf1r/Vim/Tlr4/Ccl2/Nos2/Fn1/Trem2/B2m/Itgax/Csf2/Cd74/Clec7a/Tnf/Il1b
GO:1901701	cellular response to oxygen-containing compound	18	-0.530309	-1.53652	0.0231423	0.045604	0.0175538	46	tags=72%, list=44%, signal=49%	Cx3cr1/Axl/Vim/Spp1/Tlr4/Ccl2/Nos2/Trem2/B2m/Fcgr2b/Cd68/Tnf/Il1b
GO:0042221	response to chemical	43	-0.529133	-1.6734	0.00583887	0.018499	0.00712059	48	tags=65%, list=46%, signal=60%	Anxa2/Rplp0/Cx3cr1/Axl/Apoe/Ifitm3/Csf1r/Vim/Spp1/Tspo/Crip1/Tlr4/Ccl2/Nos2/Fn1/Trem2/B2m/Capg/Fcgr2b/Lgals3/Ccl6/Csf2/Cd74/Arg1/Clec7a/Cd68/Tnf/Il1b
GO:0009893	positive regulation of metabolic process	35	-0.529064	-1.64891	0.00641561	0.0192468	0.00740844	52	tags=74%, list=50%, signal=56%	Tmem119/Tmsb4x/Anxa2/Cx3cr1/Axl/Mertk/Apoe/Csf1r/Vim/Spp1/Tspo/Tlr4/Ccl2/Nos2/Ctsd/Cd33/Fn1/Trem2/B2m/Itgax/Csf2/Cd74/Clec7a/Tnf/Il1b/Gpnmb
GO:1902533	positive regulation of intracellular signal transduction	20	-0.527319	-1.55717	0.0179729	0.0380268	0.0146372	46	tags=70%, list=44%, signal=49%	Cx3cr1/Axl/Apoe/Csf1r/Tlr4/Ccl2/Fn1/Trem2/Fcgr2b/Ccl6/Cd74/Tnf/Il1b/Gpnmb
GO:0040012	regulation of locomotion	21	-0.526362	-1.56344	0.0156548	0.0344141	0.0132466	51	tags=81%, list=49%, signal=52%	Cd63/Tmsb4x/Cx3cr1/Apoe/Csf1r/Vim/Tlr4/Ccl2/Fn1/Trem2/Itgax/Lgals3/Cd74/Clec7a/Tnf/Il1b/Gpnmb
GO:0051270	regulation of cellular component movement	21	-0.526362	-1.56344	0.0156548	0.0344141	0.0132466	51	tags=81%, list=49%, signal=52%	Cd63/Tmsb4x/Cx3cr1/Apoe/Csf1r/Vim/Tlr4/Ccl2/Fn1/Trem2/Itgax/Lgals3/Cd74/Clec7a/Tnf/Il1b/Gpnmb
GO:2000145	regulation of cell motility	21	-0.526362	-1.56344	0.0156548	0.0344141	0.0132466	51	tags=81%, list=49%, signal=52%	Cd63/Tmsb4x/Cx3cr1/Apoe/Csf1r/Vim/Tlr4/Ccl2/Fn1/Trem2/Itgax/Lgals3/Cd74/Clec7a/Tnf/Il1b/Gpnmb
GO:0010033	response to organic substance	38	-0.526348	-1.64583	0.00602828	0.018499	0.00712059	47	tags=66%, list=45%, signal=57%	Rplp0/Cx3cr1/Axl/Apoe/Ifitm3/Csf1r/Vim/Spp1/Tspo/Tlr4/Ccl2/Nos2/Fn1/Trem2/B2m/Capg/Fcgr2b/Ccl6/Csf2/Cd74/Arg1/Clec7a/Cd68/Tnf/Il1b
GO:0035556	intracellular signal transduction	25	-0.526262	-1.60145	0.0120701	0.0295508	0.0113746	46	tags=68%, list=44%, signal=50%	Cx3cr1/Axl/Mertk/Apoe/Csf1r/Crip1/Tlr4/Ccl2/Nos2/Fn1/Trem2/Fcgr2b/Ccl6/Cd74/Tnf/Il1b/Gpnmb
GO:0009056	catabolic process	21	-0.524187	-1.55698	0.0172047	0.0365941	0.0140857	49	tags=76%, list=47%, signal=51%	Ctsl/Anxa2/Ctsb/Apoe/Vim/Spp1/Tspo/Apoc1/Nos2/Ctsz/Ctsd/Trem2/Ctss/Arg1/Tnf/Il1b
GO:0070887	cellular response to chemical stimulus	37	-0.52372	-1.6396	0.00579779	0.018499	0.00712059	48	tags=68%, list=46%, signal=57%	Anxa2/Rplp0/Cx3cr1/Axl/Ifitm3/Csf1r/Vim/Spp1/Crip1/Tlr4/Ccl2/Nos2/Fn1/Trem2/B2m/Capg/Fcgr2b/Lgals3/Ccl6/Csf2/Cd74/Arg1/Cd68/Tnf/Il1b
GO:0010646	regulation of cell communication	31	-0.522084	-1.61256	0.0085729	0.0226731	0.00872726	46	tags=65%, list=44%, signal=51%	Cx3cr1/Axl/Apoe/Csf1r/Spp1/Tspo/Tlr4/Ccl2/Nos2/Fn1/Trem2/Fcgr2b/Lgals3/Ccl6/Csf2/Cd74/Arg1/Tnf/Il1b/Gpnmb
GO:1901700	response to oxygen-containing compound	20	-0.520823	-1.53799	0.0210985	0.0424081	0.0163236	46	tags=70%, list=44%, signal=49%	Cx3cr1/Axl/Vim/Spp1/Tspo/Tlr4/Ccl2/Nos2/Trem2/B2m/Fcgr2b/Cd68/Tnf/Il1b
GO:0030154	cell differentiation	41	-0.520487	-1.63508	0.00507008	0.0174203	0.00670537	52	tags=71%, list=50%, signal=59%	Tmem119/Cd63/Tmsb4x/Ctsl/Anxa2/Cx3cr1/Axl/Mertk/Lgals1/Apoe/Csf1r/Vim/Spp1/Tspo/Tlr4/Ccl2/C1qc/Ctsz/Fn1/Trem2/B2m/H2-D1/Fcgr2b/H2-K1/Lgals3/Csf2/Cd74/Tnf/Il1b
GO:0048869	cellular developmental process	41	-0.520487	-1.63508	0.00507008	0.0174203	0.00670537	52	tags=71%, list=50%, signal=59%	Tmem119/Cd63/Tmsb4x/Ctsl/Anxa2/Cx3cr1/Axl/Mertk/Lgals1/Apoe/Csf1r/Vim/Spp1/Tspo/Tlr4/Ccl2/C1qc/Ctsz/Fn1/Trem2/B2m/H2-D1/Fcgr2b/H2-K1/Lgals3/Csf2/Cd74/Tnf/Il1b
GO:0031325	positive regulation of cellular metabolic process	29	-0.520209	-1.60032	0.0135662	0.0310481	0.0119509	52	tags=76%, list=50%, signal=53%	Tmem119/Tmsb4x/Anxa2/Cx3cr1/Axl/Mertk/Apoe/Csf1r/Vim/Spp1/Tspo/Tlr4/Nos2/Ctsd/Cd33/Trem2/B2m/Csf2/Cd74/Tnf/Il1b/Gpnmb
GO:0007155	cell adhesion	22	-0.515944	-1.54479	0.018716	0.0385838	0.0148516	46	tags=73%, list=44%, signal=52%	Cx3cr1/Axl/Mertk/Lgals1/Spp1/Ccl2/Cd33/Fn1/B2m/Itgax/Lgals3/Cd74/Arg1/Tnf/Il1b/Gpnmb
GO:0010604	positive regulation of macromolecule metabolic process	31	-0.51561	-1.59256	0.0119109	0.0293754	0.0113071	52	tags=74%, list=50%, signal=53%	Tmem119/Tmsb4x/Anxa2/Cx3cr1/Apoe/Csf1r/Vim/Spp1/Tlr4/Ccl2/Nos2/Ctsd/Cd33/Fn1/Trem2/B2m/Itgax/Csf2/Cd74/Clec7a/Tnf/Il1b/Gpnmb
GO:0071310	cellular response to organic substance	33	-0.514304	-1.59738	0.00674294	0.0197859	0.00761592	47	tags=67%, list=45%, signal=54%	Rplp0/Cx3cr1/Axl/Ifitm3/Csf1r/Vim/Spp1/Tlr4/Ccl2/Nos2/Fn1/Trem2/B2m/Capg/Fcgr2b/Ccl6/Csf2/Cd74/Arg1/Cd68/Tnf/Il1b
GO:0044248	cellular catabolic process	20	-0.511775	-1.51126	0.027027	0.0496113	0.0190962	49	tags=75%, list=47%, signal=49%	Ctsl/Anxa2/Ctsb/Apoe/Vim/Tspo/Apoc1/Nos2/Ctsz/Ctsd/Trem2/Ctss/Arg1/Tnf/Il1b
GO:1901575	organic substance catabolic process	20	-0.511748	-1.51119	0.027027	0.0496113	0.0190962	49	tags=75%, list=47%, signal=49%	Ctsl/Anxa2/Ctsb/Apoe/Vim/Spp1/Apoc1/Nos2/Ctsz/Ctsd/Trem2/Ctss/Arg1/Tnf/Il1b
GO:0016043	cellular component organization	48	-0.508366	-1.62785	0.00436327	0.015944	0.00613714	51	tags=67%, list=49%, signal=63%	Cd63/Tmsb4x/Ctsl/Anxa2/Rplp0/Cx3cr1/Axl/Lgals1/Apoe/Csf1r/Vim/Tspo/Apoc1/Tlr4/Ccl2/C1qb/C1qc/Ctsz/Ctsd/Fn1/Trem2/B2m/Capg/H2-D1/Fcgr2b/Ctss/H2-K1/Lgals3/Csf2/Cd74/Tnf/Il1b
GO:0023051	regulation of signaling	32	-0.507205	-1.57213	0.00705144	0.0205411	0.00790664	48	tags=66%, list=46%, signal=51%	Anxa2/Cx3cr1/Axl/Apoe/Csf1r/Spp1/Tspo/Tlr4/Ccl2/Nos2/Fn1/Trem2/Fcgr2b/Lgals3/Ccl6/Csf2/Cd74/Arg1/Tnf/Il1b/Gpnmb
GO:0051171	regulation of nitrogen compound metabolic process	37	-0.480788	-1.50519	0.0264428	0.0496113	0.0190962	54	tags=70%, list=51%, signal=53%	Rpl10/Tmem119/Tmsb4x/Anxa2/Cx3cr1/Ctsb/Apoe/Csf1r/Vim/Spp1/Tspo/Apoc1/Tlr4/Nos2/Ctsz/Ctsd/Cd33/Fn1/Trem2/Fcgr2b/Cst7/Csf2/Cd74/Tnf/Il1b/Gpnmb
GO:0080090	regulation of primary metabolic process	37	-0.480788	-1.50519	0.0264428	0.0496113	0.0190962	54	tags=70%, list=51%, signal=53%	Rpl10/Tmem119/Tmsb4x/Anxa2/Cx3cr1/Ctsb/Apoe/Csf1r/Vim/Spp1/Tspo/Apoc1/Tlr4/Nos2/Ctsz/Ctsd/Cd33/Fn1/Trem2/Fcgr2b/Cst7/Csf2/Cd74/Tnf/Il1b/Gpnmb
GO:0022618	ribonucleoprotein complex assembly	10	0.473684	1.71652	0.0171228	0.0365941	0.0140857	60	tags=100%, list=57%, signal=47%	Rpl38/Rpl5/Rps25/Rps14/Rpsa/Rps27/Rps28/Rps19/Rpl10/Rplp0
GO:0042255	ribosome assembly	10	0.473684	1.71652	0.0171228	0.0365941	0.0140857	60	tags=100%, list=57%, signal=47%	Rpl38/Rpl5/Rps25/Rps14/Rpsa/Rps27/Rps28/Rps19/Rpl10/Rplp0
GO:0071826	ribonucleoprotein complex subunit organization	10	0.473684	1.71652	0.0171228	0.0365941	0.0140857	60	tags=100%, list=57%, signal=47%	Rpl38/Rpl5/Rps25/Rps14/Rpsa/Rps27/Rps28/Rps19/Rpl10/Rplp0
GO:0022613	ribonucleoprotein complex biogenesis	15	0.5	2.10354	0.00126152	0.00724474	0.00278863	60	tags=100%, list=57%, signal=50%	Rpl38/Rpl14/Rps6/Rps17/Rpl5/Rps25/Rps14/Rpsa/Rpl35/Rps27/Rps28/Rps19/Rps16/Rpl10/Rplp0
GO:0042254	ribosome biogenesis	15	0.5	2.10354	0.00126152	0.00724474	0.00278863	60	tags=100%, list=57%, signal=50%	Rpl38/Rpl14/Rps6/Rps17/Rpl5/Rps25/Rps14/Rpsa/Rpl35/Rps27/Rps28/Rps19/Rps16/Rpl10/Rplp0
GO:0002181	cytoplasmic translation	16	0.531307	2.35456	0.000421549	0.00345842	0.00133121	48	tags=94%, list=46%, signal=60%	Eef2/Rpl38/Rpl9/Rpl31/Rps29/Rpl17/Rpl36/Rplp1/Rpsa/Rps23/Rpl41/Rplp2/Rpl18a/Rps28/Rpl32
GO:0042274	ribosomal small subunit biogenesis	10	0.557895	2.02168	0.00389447	0.0147696	0.00568508	52	tags=100%, list=50%, signal=56%	Rpl38/Rps6/Rps17/Rps25/Rps14/Rpsa/Rps27/Rps28/Rps19/Rps16
GO:0006364	rRNA processing	11	0.56383	2.09211	0.00206431	0.0103515	0.00398448	52	tags=100%, list=50%, signal=56%	Rpl14/Rps6/Rps17/Rpl5/Rps25/Rps14/Rpl35/Rps27/Rps28/Rps19/Rps16
GO:0016072	rRNA metabolic process	11	0.56383	2.09211	0.00206431	0.0103515	0.00398448	52	tags=100%, list=50%, signal=56%	Rpl14/Rps6/Rps17/Rpl5/Rps25/Rps14/Rpl35/Rps27/Rps28/Rps19/Rps16
GO:0006412	translation	43	0.618481	4.30444	5.62326e-10	1.13027e-07	4.35063e-08	54	tags=93%, list=51%, signal=77%	Lars2/Rxra/Eef2/Rpl38/Rpl21/Rpl9/Rpl14/Igf1/Rpl37/Eef1b2/Rps17/Rps27a/Rpl31/Rpl5/Rps3/Rps29/Rpl28/Rpl17/Rpl36/Rpl27a/Rpl37a/Rplp1/Rps14/Rpl13/Rpsa/Rps11/Rps23/Rpl35/Rpl41/Rplp2/Eef1a1/Rpl18a/Rps28/Rpl32/Rps18/Rps9/Rps19/Rps16/Rpl10/Fau
GO:0043043	peptide biosynthetic process	43	0.618481	4.30444	5.62326e-10	1.13027e-07	4.35063e-08	54	tags=93%, list=51%, signal=77%	Lars2/Rxra/Eef2/Rpl38/Rpl21/Rpl9/Rpl14/Igf1/Rpl37/Eef1b2/Rps17/Rps27a/Rpl31/Rpl5/Rps3/Rps29/Rpl28/Rpl17/Rpl36/Rpl27a/Rpl37a/Rplp1/Rps14/Rpl13/Rpsa/Rps11/Rps23/Rpl35/Rpl41/Rplp2/Eef1a1/Rpl18a/Rps28/Rpl32/Rps18/Rps9/Rps19/Rps16/Rpl10/Fau

## Sheet: GSEA_microglial_genes_DTHMvsCTM
ID	Description	setSize	enrichmentScore	NES	pvalue	p.adjust	qvalue	rank	leading_edge	core_enrichment
GO:0006412	translation	43	0.434313	2.68252	1.39056e-05	0.00279503	0.00262743	68	tags=95%, list=65%, signal=57%	Igf1/Rpl14/Rpl21/Rpl35/Rpl31/Rpsa/Rpl5/Rps27a/Rpl28/Rpl9/Eef1b2/Rpl38/Rps17/Eef2/Rpl17/Rpl27a/Rpl41/Rps3/Rps23/Eef1a1/Rxra/Rps18/Rps11/Rpl37/Rpl32/Rps16/Tnf/Rpl13/Rpl18a/Rpl36/Rps28/Rps9/Rpl10/Rpl37a/Vim/Rplp0/Rps14/Rps29/Rplp1/Rplp2/Rps19
GO:0043043	peptide biosynthetic process	43	0.434313	2.68252	1.39056e-05	0.00279503	0.00262743	68	tags=95%, list=65%, signal=57%	Igf1/Rpl14/Rpl21/Rpl35/Rpl31/Rpsa/Rpl5/Rps27a/Rpl28/Rpl9/Eef1b2/Rpl38/Rps17/Eef2/Rpl17/Rpl27a/Rpl41/Rps3/Rps23/Eef1a1/Rxra/Rps18/Rps11/Rpl37/Rpl32/Rps16/Tnf/Rpl13/Rpl18a/Rpl36/Rps28/Rps9/Rpl10/Rpl37a/Vim/Rplp0/Rps14/Rps29/Rplp1/Rplp2/Rps19
