# Supplementary material for: Androgens show sex-dependent differences in myelination in immune and non-immune murine models of CNS demyelination
Source: Nat Commun. 2023 Mar 22;14:1592. doi: 10.1038/s41467-023-36846-w (PMC10033728; doi:10.1038/s41467-023-36846-w)
Supplement: Supplementary file 14 — Supplementary Dataset 11 [file 41467_2023_36846_MOESM14_ESM.xlsx]

## Sheet: Index
Astro	Astrocytes
COP	Differentiation-committed oligodendrocyte precursors
MiGl	Microglia-like cells
MOL	Mature oligodendrocytes
NFOL	Newly formed oligodendrocytes
OPC	Oligodendrocyte progenitor cells
PLC	Pericyte-like cells
VLMC	Vascular and leptomeningeal cells
RMSE	Root mean square error

## Sheet: deconvolution
Mixture	COP	MiGl1	MiGl2	MiGl3	MiGl4	MiGl5	MOL1_2_EAE	MOL2_Cntrl_A	MOL3_EAE	MOL5_6_Cntrl_A	MOL5_6_Cntrl_B	MOL5_6_EAE_A	MOL5_6_EAE_B	MOL5_6_EAE_C	NFOL	OPC_Cycling	OPC1	OPC2	OPC3	PLC	VLMC1	VLMC3	VLMC4	sum	P-value	Correlation	RMSE
CT1M	0	0.0504442	0	0	0.0960214	0.0478021	0.145418	0	0.114884	0	0.170525	0.0258674	0	0.12838	0.0444208	0	0.0685682	0.0748715	0	0.00554053	0	0.0272573	0	1	0	0.56065	0.828516
CT2M	0	0.0504442	0	0	0.0960214	0.0478021	0.145418	0	0.114884	0	0.170525	0.0258674	0	0.12838	0.0444208	0	0.0685682	0.0748715	0	0.00554053	0	0.0272573	0	1	0	0.56065	0.828516
CT3M	0	0.103276	0.00859923	0	0.0906708	0.0204122	0.162398	0	0.0337901	0	0.164655	0.0077715	0	0.201442	0.0334649	0.0147711	0.0719796	0.0477185	0	0.00912104	0.00108565	0.0288438	0	1	0	0.552002	0.834057
CT4M	0	0.0948926	0.0028002	0	0.0879679	0.012512	0.152051	0	0.0898796	0	0.179602	0.0352421	0	0.128032	0.030627	0	0.063853	0.0651756	0.0078796	0.00708954	0	0.0371121	0.00528436	1	0	0.601977	0.798555
DHT2M	0	0.0686497	0.00229924	0.00445388	0.109633	0.0504097	0.155697	0	0.0939783	0	0.160518	0.0204356	0	0.12209	0.049447	0	0.0596124	0.0684149	0	0.00847596	0	0.0114896	0.0143958	1	0	0.575136	0.818099
DHT3M	0	0.0950354	0.0146899	0	0.0744413	0	0.169388	0	0.0421946	0	0.138588	0.000982684	0	0.25567	0.041102	0.00557756	0.0814453	0.0335518	0.00709367	0.00178535	0.0143561	0.0240987	0	1	0	0.541129	0.843044
DHT4M	0	0.0352472	0.00199175	0	0.0514909	0	0.109244	0	0.178442	0	0.176094	0.0177617	0	0.0756968	0.0493057	0	0.228083	0.00941725	0.0159463	0.00294228	0.0144463	0.0338919	0	1	0	0.572721	0.819762
Mixture	COP	MiGl1	MiGl2	MiGl3	MiGl4	MiGl5	MOL1_2_EAE	MOL2_Cntrl_A	MOL3_EAE	MOL5_6_Cntrl_A	MOL5_6_Cntrl_B	MOL5_6_EAE_A	MOL5_6_EAE_B	MOL5_6_EAE_C	NFOL	OPC_Cycling	OPC1	OPC2	OPC3	PLC	VLMC1	VLMC3	VLMC4		P-value	Correlation	RMSE
CT1F	0	0.104736	0.0268176	0	0.0979791	0	0.111433	0	0	0	0.184506	0.019072	0	0.201221	0.0441887	0.0153191	0.113371	0.0314682	0	0.00498975	0.0133229	0.031576	0	1	0	0.515887	0.856642
CT2F	0	0.104736	0.0268176	0	0.0979791	0	0.111433	0	0	0	0.184506	0.019072	0	0.201221	0.0441887	0.0153191	0.113371	0.0314682	0	0.00498975	0.0133229	0.031576	0	1	0	0.515887	0.856642
CT3F	0	0.0668218	0.0227826	0	0.048101	0	0.149924	0	0.0166924	0	0.162046	0.0136843	0	0.142196	0.0431639	0	0.177906	0	0.071247	0.000239925	0.0382148	0.0469805	0	1	0	0.551569	0.834487
CT4F	0	0.0452746	0.00180113	0	0.0675071	0.0241698	0.132627	0	0.112269	0	0.174377	0.00621173	0	0.177891	0.0454995	0	0.141222	0.0351709	0	0.00501963	0.000621266	0.0303391	0	1	0	0.589157	0.807934
DHT1F	0	0.163921	0.0179124	0	0.119067	0	0.1102	0	0.0465689	0	0.173148	0.0201942	0	0.14488	0.0305136	0.0148115	0.0600827	0.0362225	0.00548865	0.0138354	0	0.043154	0	1	0	0.635482	0.780034
DHT2F	0	0	0	0.00748758	0.0054454	0.0043929	0.0933678	0	0.245244	0	0.109784	0	0	0.0239611	0.057209	0	0.37892	0.0428799	0	0.00614144	0.00906447	0.0161018	0	1	0	0.544062	0.841148
DHT3F	0	0.00531433	0	0	0.0137767	0	0.0935963	0	0.185664	0	0.172504	0.0246928	0	0.0406022	0.0510326	0	0.323217	0.0576638	0	0.00278109	0.0129672	0.016188	0	1	0	0.530318	0.847769
