# Supplementary material for: Androgens show sex-dependent differences in myelination in immune and non-immune murine models of CNS demyelination
Source: Nat Commun. 2023 Mar 22;14:1592. doi: 10.1038/s41467-023-36846-w (PMC10033728; doi:10.1038/s41467-023-36846-w)
Supplement: Supplementary file 16 — Source data [file 41467_2023_36846_MOESM16_ESM.zip]

Archive with 2 entries (2 files):
- Zahaf et al_Source data_Main Figures.xlsx
- Zahaf et al_Source data_Supplementary Figures.xlsx
