# Supplementary material for: Androgens show sex-dependent differences in myelination in immune and non-immune murine models of CNS demyelination
Source: Nat Commun. 2023 Mar 22;14:1592. doi: 10.1038/s41467-023-36846-w (PMC10033728; doi:10.1038/s41467-023-36846-w)
Supplement: Supplementary file 16 — Source data [file 41467_2023_36846_MOESM16_ESM.zip › Zahaf et al_Source data_Main Figures.xlsx]

## Sheet: Fig 1d 1I 1m
		Animals	Lesion area (µm2)	ER aplha + area	ER beta + area in the lesion	ER aplha (% of lesion area)	ER beta (% of lesion area)
	Males	1	42760.3	3791.03	284.833	8.86576	0.666116
		2	69073.3	5637.1	90.731	8.16104	0.131355
		3	143520	9112.96	503.373	6.34961	0.350734
		4	181615	9971.67	668.823	5.49055	0.368264
		Animals	Lesion area (µm2)	ER aplha + area	ER beta + area in the lesion	ER aplha (% of lesion area)	ER beta ( % of lesion area)
	Females	1	95706.8	280.619	316.293	0.293207	0.330481
		2	76532.9	239.327	235.113	0.312711	0.307205
		3	175493	432.305	190.45	0.246338	0.108523
		4	89022.3	587.643	460.957	0.660108	0.5178
		Animals	Lesion area (µm2)	AR + area	AR + area in the lesion
	Males	1	49379.4	196.068	0.397064
		2	51410.3	169.102	0.328926
		3	21205.4	98.034	0.462306
		4	32949.9	43.54	0.13214
	Females	Animals	Lesion area (µm2)	AR + area	AR + area in the lesion
		1	49591.5	4239.62	8.5491
		2	42037.5	3575.3	8.50501
		3	113993	8391.89	7.36178
		4	97679.3	10422.2	10.6698

## Sheet: Fig 1h
	Females	Slices	Lesion area (µm2)	Nuc DHT+ Iba1+	Perinuc DHT+ Iba1+	All DHT+ Iba1+	% of Nuc DHT+		% of Perinuc DHT+
	1	1	155530	80	60	140	57.1429	63.0568	42.8571	36.9432
		2	113467	72	40	112	64.2857		35.7143
		3	101138	63	30	93	67.7419		32.2581
	2	4	106481	60	40	100	60	66.5337	40	33.4663
		5	175692	70	36	106	66.0377		33.9623
		6	117383	64	23	87	73.5632		26.4368
	3	7	74681.8	30	15	45	66.6667	63.7847	33.3333	36.2153
		8	100313	58	34	92	63.0435		36.9565
		9	122931	45	28	73	61.6438		38.3562
	4	10	118201	44	21	65	67.6923	62.9031	32.3077	37.0969
		11	95341.2	36	23	59	61.0169		38.9831
		12	120665	48	32	80	60		40
	5	13	142817	89	50	139	64.0288	62.4552	35.9712	37.5448
		14	130318	64	44	108	59.2593		40.7407
		15	109215	66	37	103	64.0777		35.9223

## Sheet: Fig 2b 2c
ID	diagnosis	sex	area	AR	Iba1	% Iba1+ AR+
MS249	MS	F	CIL	156	460	33.913
MS249	MS	F	CIL	172	344	50
MS249	MS	F	CIL	128	300	42.6667
MS249	MS	F	AL	148	264	56.0606
MS249	MS	F	AL	140	228	61.4035
MS249	MS	F	AL	244	380	64.2105
MS249	MS	F	NAWM	92	180	51.1111
MS249	MS	F	NAWM	112	212	52.8302
MS249	MS	F	NAWM	80	196	40.8163
MS249	MS	F	NAWM	64	164	39.0244
MS200	MS	F	NAWM	128	368	34.7826
MS200	MS	F	NAWM	60	108	55.5556
MS200	MS	F	NAWM	100	212	47.1698
MS200	MS	F	NAWM	96	168	57.1429
MS200	MS	F	AL	148	300	49.3333
MS200	MS	F	AL	104	204	50.9804
MS200	MS	F	AL	296	608	48.6842
MS200	MS	F	AL	192	400	48
MS200	MS	F	CAL	196	504	38.8889
MS200	MS	F	CAL	152	292	52.0548
MS200	MS	F	CAL	112	216	51.8519
MS200	MS	F	CAL	96	200	48
MS200	MS	F	CIL	84	184	45.6522
MS200	MS	F	CIL	104	216	48.1481
MS200	MS	F	CIL	136	260	52.3077
MS300	MS	F	AL	140	252	55.5556
MS300	MS	F	AL	152	344	44.186
MS300	MS	F	AL	124	296	41.8919
MS300	MS	F	CIL	144	280	51.4286
MS300	MS	F	CIL	144	348	41.3793
MS300	MS	F	CIL	112	196	57.1429
MS300	MS	F	NAWM	104	200	52
MS300	MS	F	NAWM	112	168	66.6667
MS300	MS	F	NAWM	104	212	49.0566
MS361	MS	F	AL	200	296	67.5676
MS361	MS	F	AL	104	200	52
MS361	MS	F	AL	120	216	55.5556
MS361	MS	F	CIL	132	212	62.2642
MS361	MS	F	CIL	112	200	56
MS361	MS	F	CIL	108	232	46.5517
MS361	MS	F	NAWM	104	220	47.2727
MS361	MS	F	NAWM	56	128	43.75
MS361	MS	F	NAWM	112	220	50.9091
MS106	MS	F	CIL	164	312	52.5641
MS106	MS	F	CIL	248	468	52.9915
MS106	MS	F	CIL	192	412	46.6019
MS106	MS	F	CAL	96	160	60
MS106	MS	F	CAL	180	304	59.2105
MS106	MS	F	CAL	164	364	45.0549
MS106	MS	F	NAWM	108	256	42.1875
MS106	MS	F	NAWM	68	176	38.6364
MS106	MS	F	NAWM	40	88	45.4545
MS235	MS	M	CIL	48	200	24
MS235	MS	M	CIL	60	208	28.8462
MS235	MS	M	CIL	40	236	16.9492
MS235	MS	M	CIL	28	128	21.875
MS235	MS	M	AL	40	136	29.4118
MS235	MS	M	AL	60	240	25
MS235	MS	M	AL	60	260	23.0769
MS235	MS	M	AL	60	340	17.6471
MS235	MS	M	AL	64	232	27.5862
MS235	MS	M	NAWM	52	196	26.5306
MS235	MS	M	NAWM	80	244	32.7869
MS235	MS	M	NAWM	60	204	29.4118
MS245	MS	M	CAL	116	328	35.3659
MS245	MS	M	CAL	152	372	40.8602
MS245	MS	M	CAL	124	320	38.75
MS245	MS	M	AL	100	256	39.0625
MS245	MS	M	AL	96	328	29.2683
MS245	MS	M	AL	96	304	31.5789
MS245	MS	M	AL	120	364	32.967
MS245	MS	M	AL	116	336	34.5238
MS245	MS	M	CIL	36	116	31.0345
MS245	MS	M	CIL	36	128	28.125
MS245	MS	M	CIL	40	124	32.2581
MS245	MS	M	NAWM	20	108	18.5185
MS245	MS	M	NAWM	76	248	30.6452
MS245	MS	M	NAWM	52	184	28.2609
MS98	MS	M	AL	128	412	31.068
MS98	MS	M	AL	76	256	29.6875
MS98	MS	M	AL	116	256	45.3125
MS98	MS	M	CAL	32	148	21.6216
MS98	MS	M	CAL	52	196	26.5306
MS98	MS	M	CAL	56	156	35.8974
MS98	MS	M	NAWM	76	228	33.3333
MS98	MS	M	NAWM	60	136	44.1176
MS98	MS	M	NAWM	68	188	36.1702
MS298	MS	M	CAL	60	148	40.5405
MS298	MS	M	CAL	52	120	43.3333
MS298	MS	M	CAL	44	112	39.2857
MS298	MS	M	NAWM	32	108	29.6296
MS298	MS	M	NAWM	52	120	43.3333
MS298	MS	M	NAWM	40	80	50
MS242	MS	F	AL	76	108	70.3704
MS242	MS	F	AL	92	120	76.6667
MS242	MS	F	AL	84	140	60
MS242	MS	F	AL	112	152	73.6842
MS242	MS	F	NAWM	60	88	68.1818
MS242	MS	F	NAWM	80	148	54.0541
MS242	MS	F	NAWM	128	200	64
MS242	MS	F	NAWM	72	128	56.25
MS242	MS	F	NAWM	132	200	66
MS108	MS	M	CIL	156	452	34.5133
MS108	MS	M	CIL	120	312	38.4615
MS108	MS	M	CIL	108	268	40.2985
MS108	MS	M	NAWM	20	72	27.7778
MS108	MS	M	NAWM	24	92	26.087
MS108	MS	M	NAWM	28	80	35
SD008	CON	F	WM	24	96	25
SD008	CON	F	WM	60	196	30.6122
SD008	CON	F	WM	20	92	21.7391
SD008	CON	F	WM	52	144	36.1111
SD008	CON	F	WM	24	112	21.4286
SD042	CON	F	WM	48	200	24
SD042	CON	F	WM	40	156	25.641
SD042	CON	F	WM	24	80	30
SD042	CON	F	WM	56	168	33.3333
SD042	CON	F	WM	56	172	32.5581
SD038	CON	M	WM	32	112	28.5714
SD038	CON	M	WM	24	96	25
SD038	CON	M	WM	16	48	33.3333
SD038	CON	M	WM	24	68	35.2941
SD038	CON	M	WM	28	80	35
CO75	CON	M	WM	12	68	17.6471
CO75	CON	M	WM	40	136	29.4118
CO75	CON	M	WM	24	64	37.5
CO75	CON	M	WM	32	80	40
CO75	CON	M	WM	36	104	34.6154
CO40	CON	F	WM	12	36	33.3333
CO40	CON	F	WM	32	60	53.3333
CO40	CON	F	WM	32	76	42.1053
CO40	CON	F	WM	32	84	38.0952
CO40	CON	F	WM	32	76	42.1053
CO40	CON	F	WM	16	56	28.5714
SD031	CON	F	WM	28	104	26.9231
SD031	CON	F	WM	32	84	38.0952
SD031	CON	F	WM	20	44	45.4545
SD031	CON	F	WM	48	96	50
SD031	CON	F	WM	36	124	29.0323
SD031	CON	F	WM	56	152	36.8421
CO67	CON	F	WM	52	136	38.2353
CO67	CON	F	WM	24	80	30
CO67	CON	F	WM	36	84	42.8571
CO67	CON	F	WM	36	104	34.6154
CO67	CON	F	WM	56	196	28.5714
CO67	CON	F	WM	44	136	32.3529
SD012	CON	M	WM	28	68	41.1765
SD012	CON	M	WM	32	92	34.7826
SD012	CON	M	WM	16	68	23.5294
SD012	CON	M	WM	44	136	32.3529
SD012	CON	M	WM	40	108	37.037
CO41	CON	M	WM	44	124	35.4839
CO41	CON	M	WM	28	56	50
CO41	CON	M	WM	16	48	33.3333
CO41	CON	M	WM	32	84	38.0952
CO41	CON	M	WM	40	136	29.4118
SD021	CON	M	WM	24	92	26.087
SD021	CON	M	WM	20	60	33.3333
SD021	CON	M	WM	24	64	37.5
SD021	CON	M	WM	20	48	41.6667
SD021	CON	M	WM	28	64	43.75
SD021	CON	M	WM	16	60	26.6667

## Sheet: Fig 3c
Animals	Slices	Lesion area µm2	PDGFFa+ cells	PDGFRa+Ki67+ cells	PDGFRa+/0.1mm2		PDGFRa+Ki67+/0.1mm2
2F_Ovx_7dpl_Ctrl	1	333076	88	31	26.4204	27.1406	9.30719	9.38995
	2	179463	50	17	27.8609		9.4727
3F_Ovx_7dpl_Ctrl	1	136061	58	26	42.6279	31.1106	19.109	14.6625
	2	214323	49	24	22.8627		11.198
	3	160119	48	27	29.9776		16.8624
	4	182920	53	21	28.9744		11.4804
4F_Ovx_7dpl_Ctrl	1	194958	78	25	40.0085	40.8034	12.8233	15.245
	2	216451	80	31	36.9599		14.322
	3	96827.4	44	18	45.4417		18.5898
5F_Ovx_7dpl_Ctrl	1	78332.9	29	11	37.0215	32.61	14.0426	11.325
	2	247083	54	19	21.855		7.68971
	3	89850.6	35	11	38.9535		12.2425
17F_Ovx_7dpl_Ctrl	1	103788	25	6	24.0875	26.0098	5.781	8.51974
	2	92719.2	28	11	30.1987		11.8638
	3	126351	30	10	23.7433		7.91444
18F_Ovx_7dpl_Ctrl	1	112753	33	13	29.2676	23.3367	11.5297	10.3687
	2	126012	21	16	16.6651		12.6972
	3	116292	28	8	24.0774		6.87926
19F_Ovx_7dpl_Ctrl	1	151991	40	17	26.3174	26.6679	11.1849	12.801
	2	123866	38	12	30.6782		9.68785
	3	91271.4	21	16	23.0083		17.5301
20F_Ovx_7dpl_Ctrl	1	133937	36	12	26.8784	25.9351	8.95945	8.79197
	2	86230.1	25	9	28.9922		10.4372
	3	100297	22	7	21.9349		6.97927
6F_Ovx_7dpl_T	1	197900	92	30	46.4881	39.6906	15.1592	11.9467
	2	161857	75	19	46.3372		11.7388
	3	201379	71	20	35.257		9.93154
	4	273793	84	30	30.6801		10.9572
7F_Ovx_7dpl_T	1	200606	93	34	46.3595	50.7184	16.9486	21.2552
	2	281140	151	74	53.7099		26.3214
	3	306729	150	59	48.9031		19.2352
	4	146565	79	33	53.9011		22.5157
8F_Ovx_7dpl_T	1	109030	49	28	44.9416	52.9088	25.6809	26.8528
	2	100802	53	23	52.5781		22.8169
	3	137240	84	44	61.2068		32.0607
9F_Ovx_7dpl_T	1	73437.4	30	15	40.8511	37.0874	20.4256	16.4292
	2	96182.7	32	12	33.27		12.4763
	3	91542.8	34	15	37.1411		16.3858
21F_Ovx_7dpl_T	1	134922	66	11	48.9171	39.7359	8.15285	11.8682
	2	113866	44	9	38.6418		7.904
	3	107429	34	21	31.6488		19.5478
22F_Ovx_7dpl_T	1	102246	28	13	27.3848	37.7377	12.7144	17.3386
	2	129478	42	17	32.438		13.1297
	3	95523	51	25	53.3903		26.1717
23F_Ovx_7dpl_T	1	119934	48	11	40.022	49.1976	9.17171	11.9755
	2	180328	38	19	21.0727		10.5364
	3	73990.1	64	12	86.498		16.2184
24F_Ovx_7dpl_T	1	92882.4	62	16	66.751	49.1758	17.2261	15.2874
	2	120933	50	23	41.3452		19.0188
	3	103979	41	10	39.4312		9.61736
13F_Ovx_7dpl_DHT	1	1.07507e+06	68	24	6.32518	32.7329	2.23242	9.72504
	2	101228	55	10	54.3327		9.87867
	3	58602.8	22	10	37.5409		17.064
14F_Ovx_7dpl_DHT	1	173802	83	31	47.7555	40.1017	17.8364	19.2346
	2	141938	63	28	44.3856		19.7269
	3	124831	62	36	49.667		28.8389
	4	150370	60	32	39.9016		21.2808
	5	164903	31	14	18.7989		8.48982
15F_Ovx_7dpl_DHT	1	283745	122	55	42.9964	42.7617	19.3836	19.714
	2	244480	63	39	25.769		15.9522
	3	83673.9	30	14	35.8535		16.7316
	4	109163	43	21	39.3907		19.2373
	5	91692.2	64	25	69.7987		27.2651
16F_Ovx_7dpl_DHT	1	118134	72	36	60.9479	44.701	30.474	22.228
	2	152264	45	22	29.554		14.4486
	3	158761	60	28	37.7927		17.6366
	4	45536.1	23	12	50.5093		26.3527
25F_Ovx_7dpl_DHT	1	93588.6	53	21	56.6308	52.4853	22.4386	20.7679
	2	167564	81	32	48.3398		19.0972
26F_Ovx_7dpl_DHT	1	92439.6	28	12	30.29	25.2269	12.9814	11.8046
	2	103289	19	16	18.395		15.4906
	3	129650	35	9	26.9957		6.94175
27F_Ovx_7dpl_DHT	1	108563	35	11	32.2395	31.7237	10.1324	8.6846
	2	90334.8	26	8	28.7818		8.85594
	3	84920.2	29	6	34.1497		7.06546
28F_Ovx_7dpl_DHT	1	115528	32	7	27.6989	26.8401	6.05912	10.1242
	2	104472	27	13	25.8443		12.4435
	3	92671.1	25	11	26.9771		11.8699

## Sheet: Fig 3e
Animals	Slices	Lesion area µm2	Olig2+ cells	Olig2+CC1+ cells	Olig2+/0.1mm2		Olig2+CC1+ (% of Olig2)
1F_Ovx_7dpl_Ctrl	1	244446	406	120	166.09	144.346	29.5567	32.4257
	2	300872	422	140	140.259		33.1754
	3	335465	469	130	139.806		27.7186
	4	81536.6	107	42	131.229		39.2523
2F_Ovx_7dpl_Ctrl	1	225770	400	119	177.171	161.183	29.75	28.2703
	2	292841	507	114	173.131		22.4852
	3	198130	264	86	133.246		32.5758
3F_Ovx_7dpl_Ctrl	1	162740	260	66	159.764	136.024	25.3846	22.338
	2	231412	351	66	151.677		18.8034
	3	249833	280	69	112.075		24.6429
	4	254608	307	63	120.578		20.5212
4F_Ovx_7dpl_Ctrl	1	191894	274	93	142.787	151.426	33.9416	33.475
	2	147581	215	72	145.683		33.4884
	3	118813	197	65	165.807		32.9949
17F_Ovx_7dpl_Ctrl	1	126644	220	60	173.716	166.175	27.2727	32.5076
	2	107491	200	58	186.062		29
	3	115317	160	66	138.747		41.25
18F_Ovx_7dpl_Ctrl	1	121537	163	40	134.115	153.012	24.5399	23.4815
	2	129464	240	46	185.38		19.1667
	3	134011	187	50	139.541		26.738
19F_Ovx_7dpl_Ctrl	1	167126	210	45	125.654	125.177	21.4286	24.1673
	2	150255	194	58	129.114		29.8969
	3	140770	170	36	120.764		21.1765
20F_Ovx_7dpl_Ctrl	1	131893	206	42	156.188	155.15	20.3883	29.1446
	2	96451.6	132	39	136.856		29.5455
	3	74242.9	128	48	172.407		37.5
8F_Ovx_7dpl_T	1	144580	276	133	190.897	192.852	48.1884	47.2646
	2	66657.3	127	65	190.527		51.1811
	3	100440	198	84	197.133		42.4242
9F_Ovx_7dpl_T	1	160271	278	139	173.456	150.883	50	63.7164
	2	204912	349	153	170.317		43.8395
	3	406163	207	117	50.9648		56.5217
	4	53162.9	111	116	208.792		104.505
11F_Ovx_7dpl_T	1	145938	388	169	265.866	222.927	43.5567	41.2617
	2	131726	264	96	200.415		36.3636
	3	172293	328	114	190.373		34.7561
	4	114867	270	136	235.054		50.3704
12F_Ovx_7dpl_T	1	160023	192	123	119.982	202.075	64.0625	56.3949
	2	96773.7	275	134	284.168		48.7273
21F_Ovx_7dpl_T	1	169730	320	147	188.534	209.788	45.9375	45.593
	2	146631	311	138	212.097		44.373
	3	117604	269	125	228.734		46.4684
22F_Ovx_7dpl_T	1	120571	236	123	195.735	187.862	52.1186	54.0607
	2	132891	240	135	180.6		56.25
	3	126035	236	127	187.25		53.8136
23F_Ovx_7dpl_T	1	106395	204	100	191.739	192.405	49.0196	50.3213
	2	153620	303	146	197.24		48.1848
	3	141312	266	143	188.235		53.7594
24F_Ovx_7dpl_T	1	165890	257	127	154.922	206.339	49.4163	45.2259
	2	140213	300	125	213.96		41.6667
	3	118337	296	132	250.134		44.5946
6F_Ovx_7dpl_DHT	1	253201	456	202	180.094	144.654	44.2982	42.5155
	2	184708	282	113	152.673		40.0709
	3	298213	382	164	128.096		42.9319
	4	252229	297	127	117.75		42.7609
7F_Ovx_7dpl_DHT	1	388436	549	211	141.336	136.233	38.4335	43.946
	2	211240	277	137	131.131		49.4585
13F_Ovx_7dpl_DHT	1	121424	227	87	186.948	183.94	38.326	43.8973
	2	344366	722	305	209.661		42.2438
	3	338089	523	235	154.693		44.9331
	4	103052	214	98	207.661		45.7944
	5	223346	359	173	160.737		48.1894					e
14F_Ovx_7dpl_DHT	1	203077	334	164	164.47	129.9	49.1018	40.8523
	2	258018	197	70	76.3514		35.533
	3	258600	385	146	148.879		37.9221
15F_Ovx_7dpl_DHT	1	247028	471	257	190.667	194.672	54.5648	50.7387
	2	258445	564	278	218.228		49.2908
	3	139332	244	118	175.122		48.3607
25F_Ovx_7dpl_DHT	1	101193	164	76	162.066	188.752	46.3415	43.0879
	2	98340.2	219	94	222.696		42.9224
	3	93666.9	170	68	181.494		40.0678
26F_Ovx_7dpl_DHT	1	122118	211	104	172.783	186.542	49.2891	49.053
	2	120206	186	91	154.734		48.9247
	3	102108	237	116	232.108		48.9451
27F_Ovx_7dpl_DHT	1	109321	200	85	182.947	120.93	42.5185	63.3825
	2	121404	123	73	101.315		59.3496
	3	119701	94	83	78.5287		88.2979

## Sheet: Fig 3g
Animals	Slices	Lesion Area (µm2)	MBP+ area	MBP+ Staining ( % of lesion area)
1F_ovx_cntrl	1	116149	14730.1	12.682	11.5904
	2	149903	17888	11.933
	3	93578.7	10910.2	11.6588
	4	150568	15188.6	10.0876
2F_ovx_Ctrl	1	131855	17067.5	12.9441	12.861
	2	188525	22427.9	11.8965
	3	44521.2	6118.28	13.7424
3F_ovx_Ctrl	1	123506	15439.7	12.5012	12.5328
	2	134175	15560.2	11.597
	3	60538.2	8172.8	13.5002
4F_ovx_Ctrl	1	188386	19946.8	10.5883	12.6662
	2	134808	16331.2	12.1144
	3	54619.6	8167.73	14.9538
	4	97606.9	12697	13.0083
17F_ovx_Ctrl	1	76941.6	8150.88	10.5936	12.0835
	2	91784.4	11085.2	12.0774
	3	136822	18579.6	13.5794
18F_ovx_Ctrl	1	92879	10372.5	11.1678	12.2202
	2	203058	23628.3	11.6362
	3	74958.2	10386.6	13.8565
19F_ovx_Ctrl	1	108592	12559.3	11.5656	12.3089
	2	84920	10779	12.6931
	3	98816.7	12518	12.6679
20F_ovx_Ctrl	1	94642.8	12888.3	13.6178	13.3355
	2	55688.1	7665.76	13.7655
	3	54205.3	6842.45	12.6232
6F_ovx_Testo	1	180779	39685.1	21.9524	22.8659
	2	143369	35395.2	24.6881
	3	115601	25382.8	21.9573
7_ovx_Testo	1	155969	36090	23.1392	22.9874
	2	150483	32045.2	21.2949
	3	75197.5	18444.5	24.528
8_ovx_Testo	1	177441	39830.9	22.4475	22.9363
	2	145904	33604.6	23.032
	3	111909	26107.5	23.3293
9_ovx_Testo	1	107286	27679.1	25.7993	24.6137
	2	78563.1	18674.2	23.7697
	3	60871.6	14774.8	24.2721
21_ovx_Testo	1	59305.6	10147.3	17.1101	19.4366
	2	75045.7	13975.6	18.6228
	3	90677.9	20472.3	22.577
22_ovx_Testo	1	111455	26923.2	24.1561	24.4649
	2	99067.6	24703.5	24.936
	3	35928.5	8731.52	24.3025
23_ovx_testo	1	73130.9	16134.4	22.0623	21.4187
	2	95447.7	22603.6	23.6816
	3	121638	22517.9	18.5122
24_ovx_testo	1	73220.5	18134.4	24.7668	22.9043
	2	71347.9	16386.9	22.9676
	3	121638	25517.9	20.9786
13F_ovx_DHT	1	53327.2	11211.9	21.0247	20.1656
	2	62539.6	11893.6	19.0177
	3	114899	23501.9	20.4543
14F_ovx_DHT	1	120376	24516.2	20.3663	21.2286
	2	165198	36010.3	21.7983
	3	83598.6	17739.7	21.2201
15F_ovx_DHT	1	75855.1	16331.3	21.5296	21.5274
	2	32301	7093.58	21.9609
	3	82568.3	18052.1	21.8632
	4	86879	18032.7	20.7561
16F_ovx_DHT	1	63392.4	13355.4	21.0679	20.1719
	2	101222	17408.3	17.1981
	3	21746.4	4838.51	22.2497
25F_ovx_DHT	1	130805	25387.3	19.4085	20.7569
	2	75933.7	16310.2	21.4795
	3	71173.9	15218.9	21.3827
26F_ovx_DHT	1	83792.2	17510.5	20.8975	22.005
	2	33395.4	7109.58	21.2891
	3	82704.8	19707.1	23.8283
27F_ovx_DHT	1	92806.3	20260	21.8304	20.3654
	2	30988.6	6111.27	19.721
	3	75585.1	14940.5	19.7665
	4	61055.3	12298.7	20.1435
28F_ovx_DHT	1	184342	41818	22.685	21.6358
	2	56674.4	12797.3	22.5803
	3	101280	19893.4	19.6421

## Sheet: Fig 3i
Animals	Slices	Lesion area (µm2)	Iba1+ area (µm2)	Arg+ area (µm2)	Iba1+ (% of lesion)		Arg-1 (% of Iba1)
1F_ovx_cntrl	1	342102	172489	25181.6	50.4204	51.6518	14.5989	15.0296
	2	325744	182272	25383	55.9554		13.9259
	3	263553	128033	21207.1	48.5795		16.5638
2F_ovx_cntrl	1	258501	130017	21304.6	50.2964	48.4283	16.3861	14.0659
	2	313388	148404	21536.3	47.3548		14.5119
	3	142778	69003.4	9019.98	48.3292		13.0718
	4	30923.2	14760.5	1814.61	47.7327		12.2938
3F_ovx_cntrl	1	288477	145538	31358	50.4504	49.2038	21.5463	15.1257
	2	357057	168007	29799	47.0534		17.7367
	3	324432	164248	16486.6	50.6262		10.0376
	4	292956	142626	15948.4	48.6851		11.1819
4F_ovx_cntrl	1	281719	144106	16690	51.1523	52.0263	11.5817	10.2696
	2	257686	138059	14309.6	53.5765		10.3648
	3	213240	109498	9703.97	51.35		8.8622
17 F_ovx_cntrl	1	356920	177257	17981	49.6629	48.4978	10.144	11.0494
	2	403312	190083	22992.8	47.1305		12.0962
	3	271719	132327	14434.3	48.7001		10.9081
18 F_ovx_cntrl	1	179690	95575.4	22808.8	53.1891	47.7439	23.8647	19.1699
	2	108787	49962.3	8549.19	45.9266		17.1113
	3	230189	114662	20107.7	49.8122		17.5365
	4	126868	53345.4	9691.33	42.0478		18.1671
19 F_ovx_cntrl	1	129435	66917.6	7894.98	51.6997	51.6864	11.798	11.5545
	2	89728.4	41379.1	4509.85	46.1159		10.8989
	3	62555.6	35809.1	4285.13	57.2437		11.9666
20 F_ovx_cntrl	1	142639	71344.9	7781.49	50.0178	51.2415	10.9069	9.5788
	2	214281	105912	10199.5	49.4266		9.63015
	3	106790	57965.7	4752.83	54.28		8.19938
6F_ovx_Testo	1	232761	105466	7708.74	45.3106	43.7737	7.30924	7.84052
	2	229541	96472	7544.97	42.0282		7.82089
	3	173667	76382.6	6409.58	43.9822		8.39141
7F_ovx_Testo	1	325550	130158	20031.3	39.981	40.3222	15.3899	11.4025
	2	259254	100587	10877.6	38.7986		10.8141
	3	182631	67760.7	5706.76	37.1026		8.42194
	4	79836	36251	3981.76	45.4068		10.9839
8F_ovx_Testo	1	76411.5	32361.9	3742.43	42.3521	44.1297	11.5643	11.4418
	2	65722.2	30171.2	3415.18	45.9072		11.3193
9F_ovx_Testo	1	196474	77992.4	7037.95	39.6962	38.4493	9.02389	12.2452
	2	173174	62363.2	8552	36.0119		13.7132
	3	126279	51016.8	7140.2	40.4001		13.9958
	4	95549	36011.7	4410.69	37.6892		12.248
21 F_ovx_Testo	1	168855	78398.6	5075.02	46.4294	43.7549	6.47335	7.86309
	2	63905.9	27067	2633.72	42.3544		9.73038
	3	175329	74481.5	5500.86	42.481		7.38555
22 F_ovx_Testo	1	141697	57846	4442.15	40.8238	39.1422	7.67927	14.1908
	2	148347	58260.3	13780.7	39.273		23.6536
	3	35506	14051.7	1808.43	39.5756		12.8698
	4	115375	42569.3	5346.93	36.8964		12.5605
23 F_ovx_Testo	1	76411.5	32361.9	3742.43	42.3521	47.3401	11.5643	10.7934
	2	65722.2	30171.2	3415.18	45.9072		11.3193
	3	68904.3	37043.7	3517.93	53.7611		9.49668
24 F_ovx_Testo	1	126137	48346.8	3917.71	38.3288	38.4402	8.10335	12.5095
	2	70336.5	29645.6	3120.24	42.1483		10.5251
	3	125981	44417	4891.59	35.2571		11.0129
	4	47193.4	17946.1	3660.41	38.0268		20.3966
11F_ovx_DHT	1	167599	77807.6	8999.48	46.4249	44.7392	11.5663	13.1677
	2	209359	104563	10777.9	49.9443		10.3075
	3	110614	41865.6	7380.65	37.8485		17.6294
13F_ovx_DHT	1	370369	172529	33061.9	46.583	43.2086	19.1631	26.8483
	2	313862	135300	41201.3	43.108		30.4519
	3	247436	100839	28467	40.7536		28.2301
	4	95174.8	40344.5	11921.1	42.3899		29.5483
15F_ovx_DHT	1	182204	74376.1	20104.9	40.8202	40.16	27.0313	24.8335
	2	90994.5	38521.8	7318.29	42.3342		18.9978
	3	102704	38334.7	10914.4	37.3255		28.4713
16F_ovx_DHT	1	93456.6	41343.1	10292.7	44.2378	44.0136	24.8959	25.5296
	2	210087	85984.6	20581.8	40.928		23.9366
	3	70491	33042.5	9171.39	46.8748		27.7563
25F_ovx_DHT	1	78017.4	30982.1	4264.06	39.7118	41.0898	13.763	39.7262
	2	62353.3	23639.1	3467.43	37.9115		14.6682
	3	82052	37790.6	19895	46.0569		52.6454
	4	62282.8	25336.1	19718.6	40.679		77.8283
26F_ovx_DHT	1	160138	76569.4	14719.4	47.8146	45.4021	19.2237	20.2838
	2	109933	51103.6	11941.9	46.4861		23.368
	3	100298	44855.8	6400.59	44.7226		14.2693
	4	81352.9	34644.2	8409.58	42.5852		24.2741
27F_ovx_DHT	1	106738	46083.9	12857.4	43.1746	40.9996	27.8999	24.1714
	2	75466	28292.2	7247.5	37.49		25.6166
	3	90994.5	38521.8	7318.29	42.3342		18.9978
28F_ovx_DHT	1	93456.6	41343.1	10292.7	44.2378	41.8273	24.8959	23.9866
	2	144797	59990.4	14731	41.4306		24.5555
	3	65289.9	25994.2	5850.87	39.8135		22.5083

## Sheet: Fig 3k
Animals	Slices	Lesion area (µm2)	GFAP+ Stat3+ cells	GFAP+ area	GFAP+ area (% of lesion)			GFAP+ Stat3+ /0.1 mm2
1F_OVX_Ctrl	1	138525	145	35186.7	25.401	28.3722	29.2637	104.674	111.955	120.732
	2	265975	331	82764.4	31.1173			124.448
	3	239828	256	68586.5	28.5983			106.743
2F_OVX_Ctrl	1	354320	466	127254	35.9149	32.0838		131.519	126.059
	2	203370	279	56269	27.6683			137.188
	3	211017	231	68935.4	32.6681			109.47
4F_OVX_Ctrl	1	290696	416	74043.6	25.4711	27.8287		143.105	132.062
	2	206346	363	53108.9	25.7378			175.918
	3	377131	291	121728	32.2773			77.1615
5F_OVX_Ctrl	1	221310	186	72921.3	32.9498	29.7765		84.0449	94.7962
	2	229901	229	69219.4	30.1084			99.6082
	3	125080	126	32860.2	26.2714			100.736
17F_OVX_Ctrl	1	112439	139	30365.9	27.0065	27.1975		123.623	126.018
	2	90931	140	25903.2	28.4867			153.963
	3	111477	112	29094.8	26.0993			100.469
18F_OVX_Ctrl	1	90632.1	105	25509.4	28.1461	27.1372		115.853	144.926
	2	140984	211	29374.3	20.8352			149.663
	3	59080	100	19159.9	32.4304			169.262
19F_OVX_Ctrl	1	123748	202	28756.6	23.238	32.6437		163.235	144.087
	2	82597.8	161	24352.3	29.483			194.92
	3	149787	111	67718.7	45.2101			74.1054
20F_OVX_Ctrl	1	227344	180	54008.9	23.7565	29.0697		79.1751	85.9499
	2	145829	106	51879.1	35.5753			72.6879
	3	75481.2	80	21042.2	27.8774			105.987
6F_OVX testo	1	229901	229	69219.4	30.1084	23.1716	20.4054	99.6082	68.2911	69.458
	2	241209	116	45135	18.712			48.0911
	3	278098	159	57551.1	20.6945			57.1741
7F_OVX testo	1	274138	210	52720.7	19.2315	19.1839		76.6038	66.3417
	2	354627	204	67644.7	19.0749			57.5253
	3	377527	245	72656.8	19.2455			64.8961
8F_OVX testo	1	185171	124	33445.6	18.062	20.0294		66.9651	66.9027
	2	118243	102	24999.5	21.1425			86.2629
	3	286436	136	59818.5	20.8837			47.4801
9F_OVX testo	1	178896	88	32675.4	18.265	20.5594		49.1905	66.4414
	2	223349	160	43486.2	19.4701			71.6369
	3	180960	132	39100.7	21.6074			72.9444
	4	212518	153	48656.1	22.895			71.9939	73.1677
21F_OVX testo	1	169257	80	28166.1	16.641	19.5612		47.2653	77.6323
	2	49878.3	50	10885.2	21.8234			100.244
	3	147454	84	24780.2	16.8054			56.9669
	4	37717	40	8665.48	22.975			106.053	92.9718
22F_OVX testo	1	61214.9	50	13539.7	22.1183	20.9558		81.6795	75.9014
	2	57028.3	52	11459.9	20.0951			91.1828
	3	111229	61	22748.7	20.4522			54.8419
	4	175207	75	37069.8	21.1577			42.8065	47.0589
23F_OVX testo	1	90849	45	16715.2	18.3989	19.5524		49.5328	60.7207
	2	88047.3	43	15960.2	18.1268			48.8374
	3	119343	100	26412.3	22.1314			83.792
24F_OVX testo	1	104005	60	17073.9	16.4164	20.2291		57.6893	68.6085
	2	110260	76	21743.6	19.7203			68.9278
	4	70699.4	56	17357.1	24.5505			79.2085
13F_OVX_DHT	1	80808.2	58	13745.8	17.0105	21.4033	17.9823	71.7749	82.5559	75.3529
	2	196648	170	49385	25.1134			86.4488
	3	135280	121	29878.2	22.0862			89.4441
14F_OVX_DHT	1	81103.4	80	13365.8	16.4799	18.2548		98.6395	88.3427
	2	151058	158	32563.6	21.557			104.595
	3	86306.8	68	16436.9	19.0447			78.7887
	4	197625	141	31496.8	15.9376			71.3473
15F_OVX_DHT	1	135577	74	21481.3	15.8443	18.3094		54.5816	60.3598
	2	241796	155	46553.6	19.2532			64.1036
	3	508060	317	100752	19.8307			62.3943
16F_OVX_DHT	1	361172	225	58732.3	16.2616	16.3127		62.2972	71.513
	2	126036	105	22268.3	17.6683			83.3096
	3	205625	148	32875.1	15.9879			71.9757
	4	184023	126	28216.7	15.3332			68.4695
25F_OVX_DHT	1	104529	70	19611.6	18.7618	19.6815		66.9668	63.1121
	2	180486	110	36931	20.462			60.9466
	3	223044	137	44208.9	19.8207			61.4227
26F_OVX_DHT	1	94425.9	78	17394.7	18.4216	17.436		82.6044	76.229
	2	72784.8	81	13361.6	18.3576			111.287
	3	193961	66	27976	14.4235			34.0275
	4	64937.3	50	12040.2	18.5413			76.9973
27F_OVX_DHT	1	61098.6	55	10228.1	16.7404	16.2283		90.0185	76.4731
	2	119784	100	19245.9	16.0672			83.4837
	3	85841.1	48	13629.3	15.8773			55.9173
28F_OVX_DHT	1	126027	66	19947.8	15.8282	16.2325		52.3698	84.2373
	2	57996.6	60	8268.85	14.2575			103.454
	3	68056.7	59	10798.6	15.8671			86.6924
	4	74127	70	14067.2	18.9772			94.4326

## Sheet: Fig 3n 3o
	Animals	Veh	DHT
	1	0.86	0.88
		0.96	0.87
		0.95	0.87
		0.93	0.86
		0.91	0.86
		0.93	0.86
		0.94	0.86
		0.95	0.86
		0.87	0.85
		0.94	0.89
		0.93	0.87
		0.9	0.77
		0.88	0.89
		0.96	0.76
		0.93	0.76
		0.94	0.81
		0.92	0.83
		0.87	0.86
		0.8	0.87
		0.78	0.86
		0.9	0.89
		0.8	0.92
		0.9	0.93
		0.9	0.91
		0.78	0.85
		0.81	0.85
		0.87	0.83
		0.84	0.86
		0.77	0.86
		0.93	0.84
		0.89	0.85
		0.87	0.92
		0.83	0.87
		0.97	0.92
		0.95	0.86
		0.84	0.82
		0.79	0.78
		0.9	0.83
		0.94	0.8
		0.75	0.73
		0.92	0.86
		0.84	0.74
		0.93	0.87
		0.99	0.84
		0.95	0.86
		0.96	0.86
		0.94	0.86
		0.83	0.81
		0.88	0.86
		0.88	0.78
		0.83	0.84
		0.83	0.73
		0.9	0.84
		0.83	0.82
		0.89	0.86
		0.9	0.79
		0.91	0.81
		0.95	0.85
		0.93	0.8
		0.93	0.81
		0.86	0.86
		0.92	0.83
		0.81	0.86
		0.85	0.85
		0.86	0.84
		0.76	0.85
		0.85	0.83
		0.95	0.84
		0.83	0.81
		0.97	0.92
		0.9	0.92
		0.81	0.84
		0.91	0.82
		0.91	0.83
		0.84	0.77
		0.95	0.88
		0.89	0.84
		0.87	0.79
		0.88	0.89
		0.91	0.94
		0.79	0.82
		0.93	0.88
		0.95	0.9
		0.93	0.87
		0.89	0.8
		0.85	0.82
		0.86	0.83
		0.88	0.91
		0.86	0.8
		0.93	0.78
		0.87	0.85
		0.89	0.81
		0.92	0.85
		0.9	0.79
		0.93	0.83
	2	0.97	0.9
		0.93	0.81
		0.95	0.87
		0.94	0.92
		0.85	0.744
		0.81	0.772
		0.9	0.852
		0.85	0.77
		0.8	0.809
		0.97	0.908
		0.91	0.848
		0.89	0.875
		0.87	0.807
		0.84	0.917
		0.9	0.702
		0.88	0.835
		0.87	0.846
		0.91	0.717
		0.84	0.843
		0.84	0.765
		0.82	0.825
		0.83	0.827
		0.83	0.843
		0.84	0.796
		0.78	0.834
		0.98	0.823
		0.99	0.877
		0.97	0.87
		0.81	0.854
		0.87	0.816
		0.84	0.832
		0.88	0.816
		0.88	0.811
		0.87	0.717
		0.92	0.799
		0.87	0.865
		0.92	0.777
		0.84	0.811
		0.93	0.865
		0.95	0.82
		0.94	0.802
		0.84	0.952
		0.94	0.828
		0.9	0.868
		0.95	0.845
		0.92	0.778
		0.99	0.74
		0.91	0.734
		0.87	0.775
		0.9	0.739
		0.87	0.82
		0.92	0.823
		0.91	0.802
		0.87	0.837
		0.9	0.952
		0.87	0.809
		0.89	0.828
		0.88	0.814
		0.93	0.868
		0.99	0.848
		0.91	0.901
		0.91	0.818
		0.98	0.843
		0.92	0.848
		0.92	0.91
		0.91	0.924
		0.93	0.777
		0.92	0.888
		0.96	0.9
		0.91	0.811
		0.88	0.758
		0.9	0.879
		0.97	0.826
		0.97	0.81
		0.94	0.713
		0.92	0.788
		0.91	0.856
		0.95	0.748
		0.94	0.783
		0.91	0.783
		0.91	0.804
		0.91	0.823
		0.91	0.878
		0.93	0.833
		0.95	0.844
		0.94	0.774
		0.9	0.857
		0.94	0.87
		0.88	0.824742
		0.91	0.912
		0.98	0.871
		0.89	0.891
		0.97	0.863
		0.97	0.782
		0.94	0.776
		0.91	0.794
		0.91	0.837
		0.97	0.784
		0.91	0.742
	3	0.97	0.729
		0.88	0.812
		0.9	0.83
		0.92	0.775
		0.9	0.8722
		0.88	0.8349
		0.96	0.84
		0.95	0.84
		0.93	0.87
		0.87	0.77
		0.91	0.85
		0.84	0.86
		0.81	0.85
		0.9	0.82
		0.87	0.85
		0.82	0.84
		0.94	0.85
		0.89	0.87
		0.88	0.87
		0.87	0.86
		0.91	0.85
		0.94	0.84
		0.93	0.84
		0.9	0.79
		0.85	0.78
		0.9	0.848319
		0.88	0.840278
		0.88	0.83
		0.88	0.83
		0.94	0.83
		0.93	0.82
		0.95	0.8
		0.91	0.79
		0.86	0.84
		0.86	0.79
		0.94	0.82
		0.92	0.81
		0.92	0.79
		0.95	0.78
		0.91	0.83
		0.85	0.82
		0.95	0.78
		0.9	0.79
		0.9	0.82
		0.88	0.83
		0.88	0.85
		0.86	0.84
		0.88	0.81
		0.93	0.82
		0.94	0.8
		0.8	0.81
		0.82	0.83
		0.92	0.85
		0.92	0.83
		0.99	0.8
		0.98	0.83
		0.91	0.83
		0.87	0.81
		0.94	0.82
		0.94	0.8
		0.93	0.85
		0.91	0.82
		0.96	0.8
		0.91	0.82
		0.99	0.83
		0.92	0.86
		0.9	0.82
		0.83	0.81
		0.91	0.81
		0.94	0.83
		0.96	0.82
		0.94	0.83
		0.91	0.86
		0.92	0.82
		0.88	0.84
		0.92	0.8
		0.93	0.84
		0.91	0.85
		0.92	0.81
		0.87	0.78
		0.88	0.8
		0.98	0.82
		0.93	0.82
		0.96	0.81
		0.92	0.84
		0.91	0.85
		0.89	0.8
		0.97	0.84
		0.85	0.81
		0.87	0.79
		0.98	0.84
		0.99	0.82
		0.94	0.82
		0.95	0.85
		0.89	0.83
		0.95	0.79
		0.97	0.83
		0.91	0.84
		0.97	0.83
		0.98	0.84
		0.97	0.81
		0.91	0.78
		0.91	0.93
	Mean	0.90229	0.830894
	SEM	0.0028339	0.00252229

## Sheet: Fig 4c
Animals	Slices	Lesion area (µm2)	PDGFRa+ cells	PDGFRa+ Ki67+ cells	PDGFRa+ / 0.1 mm2			PDGFRa+ Ki67+ / 0.1 mm2
1 F_ovx LPC_Ctrl	1	289714	95	30	32.791	38.5026	49.149	10.355	12.7197	15.1545
	2	209772	61	23	29.0791			10.9643
	3	160335	86	27	53.6376			16.8397
2 F_ovx LPC_Ctrl	1	239245	100	38	41.7981	52.5582		15.8833	18.9616
	2	74777.8	45	14	60.1783			18.7221
	3	89769.5	50	20	55.6982			22.2793
3 F_ovx LPC_Ctrl	1	123215	93	20	75.4776	58.5742		16.2317	15.2825
	2	151576	100	23	65.9736			15.1739
	3	162492	72	21	44.31			12.9237
	4	107138	52	18	48.5356			16.8008
4 F_ovx LPC_Ctrl	1	133660	80	25	59.8536	48.4115		18.7042	13.6289
	2	190238	75	15	39.4243			7.88487
	3	97918.4	45	14	45.9566			14.2976
5 F_ovx LPC_Ctrl	1	122901	93	18	75.6704	44.8577		14.6459	12.4809
	2	208984	61	23	29.1889			11.0056
	3	212024	63	25	29.7137			11.7911
21 F_ovx LPC_Ctrl	1	132684	79	24	59.54	56.0477		18.0881	18.1128
	2	108050	52	19	48.1259			17.5845
	3	133935	81	25	60.4772			18.6658
22 F_ovx LPC_Ctrl	1	73229.2	43	13	58.7197	47.8092		17.7525	14.4004
	2	189504	75	22	39.5771			11.6093
	3	186539	73	20	39.1338			10.7216
	4	159833	86	28	53.8062			17.5183
23 F_ovx LPC_Ctrl	1	207778	62	22	29.8396	46.4306		10.5882	15.649
	2	76523	46	15	60.1126			19.6019
	3	107419	53	18	49.3395			16.7568
6 F_ovx LPC_DHT	1	76341.3	66	15	86.4538	64.6681	52.3791	19.6486	16.9527	14.9939
	2	123125	70	22	56.853			17.8681
	3	74954.5	38	10	50.6974			13.3414
7 F_ovx LPC_DHT	1	208046	39	13	18.7459	43.1024		6.24862	15.5941
	2	146315	76	25	51.9429			17.0865
	3	85297.5	50	20	58.6183			23.4473
9 F_ovx LPC_DHT	1	162704	52	18	31.9599	49.2182		11.063	16.0894
	2	97039.2	60	16	61.8307			16.4882
	3	193079	104	40	53.8641			20.717
10 F_ovx LPC_DHT	1	162547	101	30	62.1358	54.5257		18.4562	13.5104
	2	201251	89	20	44.2234			9.93783
	3	115348	66	14	57.2179			12.1371
24 F_ovx LPC_DHT	1	142321	73	23	51.2925	64.2334		16.1606	16.6322
	2	100125	60	14	59.9252			13.9825
	3	80999	66	16	81.4825			19.7533
25 F_ovx LPC_DHT	1	164077	55	20	33.5209	36.9364		12.1894	11.2992
	2	210855	43	11	20.3931			5.21685
	3	121276	69	20	56.895			16.4913
26 F_ovx LPC_DHT	1	158904	98	27	61.6725	53.9694		16.9914	14.8796
	2	197684	85	18	42.9978			9.10542
	3	124044	71	23	57.2378			18.5418
11 F_ovx LPC_E2	1	142387	78	15	54.7804	56.3712	50.5566	10.5347	14.4193	12.3267
	2	65560.1	38	12	57.9621			18.3038
12 F_ovx LPC_E2	1	124751	70	16	56.1119	43.1753		12.8256	11.0038
	2	159878	55	15	34.4011			9.38213
	3	166611	65	18	39.013			10.8036
13 F_ovx LPC_E2	1	200728	93	17	46.3313	46.3313		8.46916	8.46916
	2
14 F_ovx LPC_E2	1	159789	87	20	54.4469	54.8221		12.5165	14.7268
	2	112814	68	18	60.2762			15.9555
	3	152785	76	24	49.7431			15.7084
15 F_ovx LPC_E2	1	122112	71	17	58.1434	57.3773		13.9217	13.4307
	2	123651	70	16	56.6112			12.9397
27 F_ovx LPC_E2	1	197432	88	22	44.5723	37.2074		11.1431	10.0032
	2	154455	51	16	33.0193			10.359
	3	152803	52	13	34.0306			8.50766
29 F_ovx LPC_E2	1	119430	70	17	58.6119	58.6119		14.2343	14.2343
	2
16 F_ovx LPC_DHT+E2	1	126129	86	24	68.1841	80.906	61.975	19.0281	17.0562	13.7129
	2	67731.7	45	6	66.4386			8.85848
	3	60132.1	65	14	108.095			23.2821
17 F_ovx LPC_DHT+E2	1	68310.1	44	10	64.4121	64.4121		14.6391	14.6391
18 F_ovx LPC_DHT+E2	1	162435	100	30	61.5631	62.0711		18.4689	13.8052
	2	122789	80	16	65.1524			13.0305
	3	100844	60	10	59.4977			9.91628
19 F_ovx LPC_DHT+E2	1	118735	60	12	50.5327	45.6767		10.1065	10.2666
	2	135077	65	17	48.1206			12.5854
	3	185007	71	15	38.3769			8.10779
20 F_ovx LPC_DHT+E2	1	122984	85	18	69.1144	62.7193		14.636	13.5682
	2	119767	80	17	66.7964			14.1942
	3	126323	66	15	52.2472			11.8744
30 F_ovx LPC_DHT+E2	1	125957	72	15	57.1624	58.8583		11.9088	11.9088
	2	49054	55	12	112.121			24.4628
	3	822906	60	13	7.29124			1.57977
31 F_ovx LPC_DHT+E2	1	139568	99	26	70.9332	55.8433		18.6289	13.0007
	2	170794	81	18	47.4256			10.539
	3	172866	85	17	49.1711			9.83423
32 F_ovx LPC_DHT+E2	1	65832.3	55	11	83.5456	65.3127		16.7091	15.4584
	2	69405.4	50	14	72.0405			20.1713
	3	168517	68	16	40.352			9.4946

[truncated: 34 more sheets: Fig 4e, Fig 4g, Fig 4i, Fig 4l, Fig 4n, Fig 5c, Fig 5e, Fig 5g 7dpl, Fig 5i 7dpl, Fig 5k 10dpl, Fig 5m 10dpl, Fig 6c, Fig 6e, Fig 6g, Fig 7a, Fig 7c, Fig 7e, Fig 7g, Fig 7i, Fig 7k …]
