# Supplementary material for: Androgens show sex-dependent differences in myelination in immune and non-immune murine models of CNS demyelination
Source: Nat Commun. 2023 Mar 22;14:1592. doi: 10.1038/s41467-023-36846-w (PMC10033728; doi:10.1038/s41467-023-36846-w)
Supplement: Supplementary file 16 — Source data [file 41467_2023_36846_MOESM16_ESM.zip › Zahaf et al_Source data_Supplementary Figures.xlsx]

## Sheet: Suppl Fig 3
Animals	Slices	Lesion area µm2	MBP staining µm2	MBP (% of lesion area)
1F_129X1_SvJ_10dpl-vehicle	1	266937	128876	48.2793	44.5054
	2	263597	117828	44.7001
	3	228708	92710.6	40.5367
2F_129X1_SvJ_10dpl-vehicle	1	197600	80048.5	40.5103	39.1578
	2	145828	54698.6	37.5089
	3	128952	50877.3	39.4543
3F_129X1_SvJ_10dpl-vehicle	1	157344	69376.8	44.0924	43.8542
	2	148625	69847	46.9956
	3	150334	60846.8	40.4745
4F_129X1_SvJ_10dpl_flutamide	1	143834	31924.8	22.1955	22.261
	2	104235	23301.4	22.3546
	3	109149	24267	22.233
5F_129X1_SvJ_10dpl_flutamide	1	163505	29919.6	18.2989	21.3352
	2	88891.4	23226	26.1285
	3	52116.1	12049.7	23.1209
	4	308938	54967.6	17.7924
6F_129X1_SvJ_10dpl_flutamide	1	189046	45684.9	24.1661	22.9894
	2	190675	43711.2	22.9245
	3	203485	44517.7	21.8777

## Sheet: Suppl Fig 8b
Animals	Foci	Lesion area (µm2)	HE+ nuclei	HE+ nuclei/0,1mm2			Foci number / section
64F_EAE 14DPI_ctrl	1	12823.9	180	1403.63	1358.73	1618.88	5	4.625
	2	9868.3	110	1114.68
	3	11757.6	164	1394.84
	4	16638	220	1322.28
	5	19252.9	300	1558.21
66F_EAE 14DPI_ctrl	1	11485.9	167	1453.96	1570.59		4
	2	11743.8	175	1490.14
	3	9485.78	173	1823.78
	4	10498.6	159	1514.49
65F_EAE 14DPI_ctrl	1	7834.3	307	3918.66	1778.79		5
	2	15703.3	161	1025.26
	3	12717.2	145	1140.19
	4	15159	221	1457.88
	5	9985.42	135	1351.97
67F_EAE 14DPI_ctrl	1	45996.8	460	1000.07	1579.55		4
	2	18988.3	420	2211.89
	3	16249.8	321	1975.41
	4	10258.1	116	1130.81
68F_EAE_14DPI_Ctrl	1	27479.9	310	1128.1	1797.09		5
	2	15383.5	401	2606.69
	3	8831.5	175	1981.54
	4	12614.1	250	1981.91
	5	10254.8	132	1287.2
63F_EAE_14DPI_Ctrl	1	14977	226	1508.98	1819.61		6
	2	11884.9	230	1935.23
	3	16780.4	400	2383.73
	4	11856.5	301	2538.69
	5	12551.2	164	1306.65
	6	16876.2	210	1244.36
70F_EAE_14DPI_Ctrl	1	15945.7	210	1316.97	1466.22		4
	2	14528.9	231	1589.93
	3	16444.8	243	1477.67
	4	15739.9	233	1480.31
69F_EAE_14DPI_Ctrl	1	12375.1	199	1608.07	1580.48		4
	2	14905.7	207	1388.73
	3	13295.7	217	1632.1
	4	12876.6	218	1693
71F_EAE_14DPI_DHT	1	8615.2	85	986.628	986.628	1147.15	1	2.125
72F_EAE_14DPI_DHT	1	4999.74	50	1000.05	955.262		2
	2	9884.98	90	910.472
75F_EAE_14DPI_DHT	1	8010.71	108	1348.2	1031.42		2
	2	5597.2	40	714.643
76F_EAE_14DPI_DHT	1	9222.23	110	1192.77	1405.91		3
	2	7478.68	112	1497.59
	3	7594.69	116	1527.38
77F_EAE_14DPI_DHT	1	8111.55	100	1232.81	1279.47		2
	2	4524.45	60	1326.13
78F_EAE_14DPI_DHT	1	6003	65	1082.79	1100.34		2
	2	9482.11	106	1117.89
74F_EAE_14DPI_DHT	1	7349.54	97	1319.81	1268.58		2
	2	6982.44	85	1217.34
73F_EAE_14DPI_DHT	1	6458.95	75	1161.18	1149.63		3
	2	6658.96	70	1051.22
	3	5984.73	74	1236.48

## Sheet: Suppl Fig 8d
Animals	Slices	Lesion area ( µm2)	CD3+ cells	CD3+ cells/0,1mm2
64F_EAE 14DPI_ctrl	1	51515.4	200	388.234	360.82
	2	60737.9	240	395.141
	3	100306	300	299.085
67F_EAE 14DPI_ctrl	1	116428	352	302.334	258.417
	2	81583.5	207	253.728
	3	91245.2	200	219.19
63F_EAE 14DPI_ctrl	1	72852.5	172	236.094	203.202
	2	105472	130	123.255
	3	60737.9	152	250.256
66F_EAE 14DPI_ctrl	1	158201	222	140.328	204.036
	2	190617	350	183.614
	3	220731	450	203.868
	4	110636	319	288.334
65F_EAE_14DPI_Ctrl	1	61890.2	273	441.103	328.517
	2	118360	250	211.22
	3	109535	365	333.227
68F_EAE_14DPI_Ctrl	1	163402	531	324.966	381.717
	2	84103.9	380	451.822
	3	63252.9	233	368.363
70F_EAE_14DPI_Ctrl	1	118202	206	174.277	252.859
	2	136021	373	274.223
	3	89332.7	277	310.077
69F_EAE_14DPI_Ctrl	1	70448.9	130	184.531	348.973
	2	126203	260	206.017
	3	64140.6	421	656.37
71F_EAE_14DPI_DHT	1	27296.5	40	146.539	176.771
	2	21738.9	45	207.003
72F_EAE_14DPI_DHT	1	26964.7	50	185.428	176.803
	2	28541.1	48	168.178
75F_EAE_14DPI_DHT	1	29183.8	40	137.062	201.449
	2	10702	28	261.633
	3	15073.9	31	205.653
76F_EAE_14DPI_DHT	1	25271.4	43	170.152	173.337
	1	16995	30	176.522
77F_EAE_14DPI_DHT	1	23971.7	31	129.319	154.061
	2	26750.5	68	254.2
	3	29238.2	23	78.6643
78F_EAE_14DPI_DHT	1	34179.3	46	134.584	161.413
	2	6072.22	10	164.684
	3	4865.63	9	184.971
74F_EAE_14DPI_DHT	1	22867.3	30	131.192	162.115
	2	18462.8	54	292.479
	3	20742	13	62.6747
73F_EAE_14DPI_DHT	1	26054.3	44	168.878	143.792
	2	15743.5	28	177.851
	3	25990.6	22	84.6461

## Sheet: Suppl Fig 9a
	Animals	T cells	CD4+ cells		Animals	T cells	CD4+ cells
	63F_cntrl_14DPI	0.253	0.632		71F_DHT_14DPI	0.226	0.607
	64F_cntrl_14DPI	0.311	0.568
			0.568		72F_DHT_14DPI	0.174	0.559
	65F_cntrl_14DPI	0.33	0.604		73F_DHT_14DPI	0.265	0.522
	66F_cntrl_14DPI	0.329	0.555		74F_DHT_14DPI	0.193	0.577
	67F_cntrl_14DPI	0.356	0.622
					75F_DHT_14DPI	0.19	0.533
	68F_cntrl_14DPI	0.322	0.634
					76F_DHT_14DPI	0.171	0.543
	69F_cntrl_14DPI	0.282	0.675
					77F_DHT_14DPI	0.239	0.65
	70F_cntrl_14DPI	0.256	0.696		78F_DHT_14DPI	0.257	0.598
	MEAN	0.304875	0.62375		MEAN	0.214375	0.573625
	SEM	0.0132023	0.0158438		SEM	0.0131501	0.0152479
	1M_ctrl_14DPI	0.246	0.547		14M_DHT_14DPI	0.346	0.545
	2M_ctrl_14DPI	0.374	0.549		16M_DHT_14DPI	0.392	0.547
					18M_DHT_14DPI	0.305	0.604
	3M_ctrl_1DPI	0.211	0.522
					11M_DHT_14DPI	0.261	0.603
	8M_ctrl_14DPI	0.247	0.544
	9M_ctrl_14DPI	0.184	0.522		15M_DHT_14DPI	0.195	0.606
	MEAN	0.2524	0.5368		MEAN	0.293214	0.583429
	SEM	0.0257689	0.00481794		SEM	0.0240881	0.0102991

## Sheet: Suppl Fig 9b
	Animals	DC	Tem CD4+	Th1	Th17	IFN-g	TNF-a		Animals	DC	Tem CD4+	Th1	Th17	IFN-g	TNF-a
	63F_cntrl_14DPI	0.0362	0.0725	0.141	0.0505	20.19	43.51		71F_DHT_14DPI		0.0274	0.0237	0.0377	7.59	11.63
	64F_cntrl_14DPI	0.0326	0.0536	0.102	0.0498	23.33	47.81		72F_DHT_14DPI		0.0398	0.019	0.0237	9.98	38.17
	65F_cntrl_14DPI	0.0363	0.0722	0.0709	0.0513	13.06	30.33		73F_DHT_14DPI	0.0179	0.0565	0.0661	0.0107	8.18	11.33
	66F_cntrl_14DPI	0.0308	0.085	0.15	0.0519	10.28	25.81		74F_DHT_14DPI_AZ	0.0337	0.0525	0.0378	0.0227	8.65	13.51
	67F_cntrl_14DPI	0.0503	0.0424	0.0817	0.0539	13.27	30.33		75F_DHT_14DPI	0.0239	0.022	0.02	0.0164	11.61	43.51
	68F_cntrl_14DPI	0.0971	0.113	0.0894	0.03	10.99	52.06		76F_DHT_14DPI	0.0324	0.0623	0.0588	0.0462	8.97	25.81
	69F_cntrl_14DPI	0.116	0.0816	0.109	0.0159	15.49	30.86		77F_DHT_14DPI	0.0326	0.0414	0.178	0.0117	11.44	34.78
	70F_cntrl_14DPI		0.064	0.0382	0.0241	19.09	60.46		78F_DHT_14DPI	0.0271	0.0372	0.0572	0.0382	10.99	21.21
	MEAN	0.0570429	0.0730375	0.097775	0.040925	15.6312	37.2443		MEAN	0.0279333	0.0423875	0.057575	0.0259125	9.67625	24.9938
	SEM	0.0123126	0.00757411	0.0129143	0.00533783	1.69482	4.20818		SEM	0.00219439	0.00495117	0.018427	0.00470681	0.547911	4.48088
	1M_ctrl_14DPI	0.0595	0.0458	0.0218	0.0076	12.75	30.33		14M_DHT_14DPI	0.0812	0.024	0.0215	0.073	4.94	6.58
	2M_ctrl_14DPI	0.048	0.0299	0.041	0.0149	6.63	6.42		16M_DHT_14DPI	0.0863	0.056	0.0398	0.011	10.38	6.53
	3M_ctrl_1DPI	0.063	0.0371	0.0149	0.0058	7.59	11.63		18M_DHT_14DPI	0.0751	0.025	0.0143	0.0101	9.78	31.21
	8M_ctrl_14DPI	0.0383	0.0176	0.0218	0.0047	18.65	56.28		11M_DHT_14DPI	0.059	0.0428	0.041	0.0317	13.48	49.94
	9M_ctrl_14DPI	0.0655	0.0282	0.0287	0.0047	16.9	39.17		15M_DHT_14DPI	0.0605	0.0429	0.0761	0.0129	13.06	39.17
	MEAN	0.05486	0.03172	0.02564	0.0075	12.504	28.788		MEAN	0.07242	0.03814	0.03854	0.02774	10.328	26.686
	SEM	0.00404	0.00371764	0.00349165	0.0021	1.90238	10.1728		SEM	0.00432691	0.00479568	0.00847115	0.00947987	1.20847	6.90919

## Sheet: Suppl Fig 9c
	Animals	DC	MP	MG	rMG	aMG	B cells	T cells	CD4+ cells	IL1-b	IFN-g		Animals	DC	MP	MG	rMG	aMG	B cells	T cells	CD4+ cells	IL1-b	IFN-g
	63F_cntrl_14DPI									19.83	15.5		71F_DHT_14DPI									8.1	8.18
	64F_cntrl_14DPI	0.0262	0.392	0.578	0.864	0.136	0.0594	0.72	0.164	24.07	19.53		72F_DHT_14DPI	0.0555	0.431	0.566	0.955	0.0455	0.0751	0.356	0.0843	5.36	7.59
	65F_cntrl_14DPI	0.0182	0.499	0.497	0.93	0.05	0.0459	0.631	0.17	17.22	14.97		73F_DHT_14DPI	0.0482	0.689	0.311	0.961	0.0392	0.0884	0.621	0.202	13.97	17.34
	66F_cntrl_14DPI	0.0753	0.633	0.367	0.927	0.0727	n0,121	0.508	0.1491	22.49	17.88		74F_DHT_14DPI	0.0746	0.543	0.429	1	0	n29,9%	0.216	0.0163	7.96	17.29
	67F_cntrl_14DPI	0.0284	0.406	0.592	0.95	0.0531	0.0597	0.531	0.259	11.83	10.78		75F_DHT_14DPI	0.0487	0.336	0.664	0.952	0.0482	0.0877	0.432	0.0316	10.38	9.68
	68F_cntrl_14DPI	0.0362	0.549	0.446	0.93	0.07	0.0658	0.639	0.338	13.15	14.12		76F_DHT_14DPI	0.042	0.499	0.501	0.928	0.0721	0.104	0.385	0.0566	9.23	12.23
	69F_cntrl_14DPI	0.0315	0.706	0.294	0.942	0.0577	0.0641	0.736	0.207	28.73	21.53		77F_DHT_14DPI	0.0531	0.659	0.339	0.924	0.0561	0.0661	0.535	0.229	10.38	13.8
	70F_cntrl_14DPI	0.0336	0.552	0.443	0.912	0.0882	0.0633	0.684	0.1304	4.43	13.69		78F_DHT_14DPI	0.0301	0.439	0.558	0.965	0.0351	0.0764	0.473	0.092	8.24	10.38
	MEAN	0.0296529	0.530474	0.462474	0.921474	0.0768632	0.0605118	0.642526	0.207021	17.7188	16		MEAN	0.0503143	0.5005	0.493778	0.956389	0.0415444	0.0842333	0.419	0.0900056	9.2025	12.0612
	SEM	0.00195333	0.0392516	0.0370891	0.00996826	0.0103051	0.00212599	0.0292488	0.025302	2.74252	1.22479		SEM	0.00513918	0.0410275	0.0417631	0.00880686	0.00799919	0.00448359	0.0431148	0.0262455	0.885935	1.34834
	1M_ctrl_14DPI	0.0579	0.1	0.829	0.511	0.489	0.0328	0.22	0.208	8.52	7.4		14M_DHT_14DPI	0.0512	0.0983	0.867	0.5	0.5	0.0633	0.455	0.14	13.3	13.06
	2M_ctrl_14DPI	0.044	0.111	0.856	0.429	0.436	0.0608	0.2125	0.207	11.68	12.02		16M_DHT_14DPI	0.0326	0.105	0.804	0.577	0.423	0.0423	0.127	0.031	23.12	19.09
	3M_ctrl_1DPI	0.0759	0.0741	0.897	0.583	0.417	0.0723	0.335	0.247	19.91	14.75		18M_DHT_14DPI	0.0678	0.16	0.741	0.525	0.475	0.0969	0.298	0.187	18.21	14.54
	8M_ctrl_14DPI	0.0214	0.0878	0.872	0.473	0.527	0.025	0.0464	0.0682	22.81	15.61		11M_DHT_14DPI	0.0495	0.102	0.814	0.5361	0.4756	0.0736	0.228	0.0449	15.39	12.02
	9M_ctrl_14DPI	0.0546	0.101	0.834	0.38	0.62	0.0583	0.438	0.5	16.56	13.42		15M_DHT_14DPI	0.057	0.121	0.818	0.489	0.511	0.0601	0.196	0.0769	15.5	14.61
	MEAN	0.0554917	0.0932231	0.854538	0.485231	0.504385	0.0487538	0.269562	0.25536	15.896	12.64		MEAN	0.05162	0.120825	0.809143	0.521736	0.480771	0.0682583	0.277417	0.1006	17.104	14.664
	SEM	0.00639564	0.00437448	0.0101526	0.0266173	0.0269365	0.00663667	0.0468425	0.0487158	2.06562	1.14187		SEM	0.00573222	0.00890703	0.0152957	0.0104658	0.0101459	0.00683463	0.0430983	0.0214236	1.33927	0.954779

## Sheet: Suppl Fig 10a-g
	Animals	Iba1+ area (% of WM area)	Arg-1+ area (% of WM area)	Iba1+ area (% of lesion area)	Arg-1+ area (% of Iba1+ area)	GFAP+ area (% of WM area)	GFAP+ area (% of GM area)	MBP+ area (% of slice area)
	64F_cntrl_14DPI	23.4	10.4	19.7	43.1	6	11.4	19.4
	66F_cntrl_14DPI	21.3	9.8	21.2	46.3	8.3	15.8	20.3
	65F_cntrl_14DPI	19.2	8.6	19.6	27.8	10.6	9.7	17.8
	67F_cntrl_14DPI	17.9	7.4	21.7	46.3	7.1	6.6	19.3
	68F_cntrl_14DPI	19.6	9.8	18.2	48	6.9	11.6	18.7
	63F_cntrl_14DPI	20.7	10.4	12.2	27	11.9	10.3	15.3
	70F_cntrl_14DPI	16.5	10.4	18.3	50.9	5.5	9.3	20.1
	69F_cntrl_14DPI	19.6	11.1	16.6	58.2	6.9	11.7	20.9
	MEAN	19.775	9.7375	18.4375	43.45	7.9	10.8	18.975
	SEM	0.743484	0.421281	1.06552	3.83978	0.795748	0.927362	0.626427
	1M_cntrl_14DPI	19.5	4.9	30.1	52.4	5.4	4.7	31
	2M_cntrl_14DPI	25.6	15	41.5	64.5	5.2	5.5	25.8
	4M_cntrl_14DPI	24.9	20	39.4	72.5	5.2	3.2	25.2
	8M_cntrl_14DPI	31	20	42	71.5	3.8	6.2	23.1
	3M_cntrl_14DPI	24.1	15.1	41.6	67.1	5.6	3.7	22.7
	7M_cntrl_14DPI	25.9	17.3	41.5	72.6	4.6	6.2	23.8
	9M_cntrl_14DPI	23.9	12	33.7	83.1	5	5.4	25.1
	10M_cntrl_14DPI	27	17.1	33.5	87.1	5.8	4.3	25.2
	MEAN	25.2375	15.175	37.9125	71.35	5.075	4.9	25.2375
	SEM	1.14173	1.74476	1.67177	3.81051	0.223407	0.394606	0.912402

## Sheet: Suppl Fig 10h-n
	Animals	Iba1+ area (% of WM area)	Arg-1+ area (% of WM area)	Iba1+ area (% of lesion area)	Arg-1+ area (% of Iba1+ area)	GFAP+ area (% of WM area)	GFAP+ area (% of GM area)	MBP+ area (% of slice area)
	71F_DHT_14DPI	6.7	2.8	8.6	81.1	13.4	1.2	41.5
	72F_DHT_14DPI	6.9	4.7	10.8	69.4	17.3	1.5	38.7
	73F_DHT_14DPI	9.4	7.3	9.7	80.4	9.1	4.5	44.4
	75F_DHT_14DPI	7.8	3	10.2	92.1	20.2	2.1	41.7
	76F_DHT_14DPI	6.4	3.8	8.8	89.9	15	2.1	38.9
	77F_DHT_14DPI	8.3	7.8	9.8	93.3	17.6	3.7	32.1
	78F_DHT_14DPI	7.1	6.3	9.1	98.9	12.5	4.1	35.2
	74F_DHT_14DPI	8	8	9.8	88	10.9	3.9	29.4
	MEAN	7.575	5.4625	9.6	86.6375	14.5	2.8875	37.7375
	SEM	0.3514	0.761563	0.259808	3.28361	1.31963	0.458428	1.81393
	14M_DHT_14DPI	11.1	3.8	22.9	52.4	7	1.7	39.2
	16M_DHT_14DPI	8	4.8	26	64.5	6.8	0.5	34.6
	18M_DHT_14DPI	7.9	5.1	24.6	72.5	6.4	1.3	32.8
	11M_DHT_14DPI	8.5	5.2	24.2	71.5	6.6	1.7	31
	13M_DHT_14DPI	10	4.5	19.6	67.1	5.9	1.3	30.1
	15M_DHT_14DPI	10.2	9.6	22.9	72.6	6.3	2.2	33.9
	19M_DHT_14DPI	9.3	5.3	23.8	83.1	5.9	2.3	29
	20M_DHT_14DPI	9.6	5.6	23.4	87.1	6	1.9	32.5
	MEAN	9.325	5.4875	23.425	71.35	6.3625	1.6125	32.8875
	SEM	0.398994	0.619458	0.653767	3.81051	0.147524	0.204797	1.12129

## Sheet: Suppl Fig 14
	Animals	Ct TNF sp	Ct GAPDH sp	ΔCt	MOY ΔCt	ΔΔCt	2(-ΔΔCt)
	64	26.4871	19.2089	7.2782	6.56753	0.710667	0.611038
	65	25.4778	18.0206	7.4572		0.889667	0.539739
	66	24.5299	17.0602	7.4697		0.902167	0.535083
	67	23.8484	17.0895	6.7589		0.191367	0.875776
	68	21.396	17.0465	4.3495		-2.21803	4.65259
	69	22.8235	16.7318	6.0917		-0.475833	1.39072
	72	25.3063	17.1134	8.1929		1.62537	0.324127
	73	26.6906	16.5538	10.1368		3.56927	0.0842449
	74	25.6345	16.3465	9.288		2.72047	0.151725
	75	25.8924	16.9051	8.9873		2.41977	0.186886
	76	25.5084	16.8977	8.6107		2.04317	0.242631
	77	25.9631	17.0262	8.9369		2.36937	0.193531
	Animals	Ct CSF2 sp	Ct GAPDH sp	ΔCt	MOY ΔCt	ΔΔCt	2(-ΔΔCt)
	64	34.1416	19.2089	14.9327	14.1759	0.756817	0.591801
	65	34.1579	18.0206	16.1373		1.96142	0.356776
	66	34.5179	17.0602	17.4577		3.28182	0.402819
	67	29.5733	17.0895	12.4838		-1.69208	3.23123
	68	29.5743	17.0465	12.5278		-1.64808	3.13417
	69	28.2478	16.7318	11.516		-2.65988	6.31982
	72	33.7023	17.1134	16.5889		2.41302	0.187763
	73	34.1342	16.5538	17.5804		3.40452	0.0944362
	74	32.9438	16.3465	16.5973		2.42142	0.186673
	75	33.1008	16.9051	16.1957		2.01982	0.24659
	76	33.6688	16.8977	16.7711		2.59522	0.165486
	77	34.2688	17.0262	17.2426		3.06672	0.119351
